# Supplementary material for: An ACE2 decoy can be administered by inhalation and potently targets omicron variants of SARS‐CoV‐2
Source: EMBO Mol Med. 2022 Sep 23;14(11):e16109. doi: 10.15252/emmm.202216109 (PMC9539395; doi:10.15252/emmm.202216109)
Supplement: Supplementary file 3 — Source Data for Figure 7 [file EMMM-14-e16109-s003.gz]

Archive with 12 entries (12 files):
- ._Model-BA1-ACE2.pdb
- Model-BA1-ACE2.pdb
- ._Model-BA1-ACE2v24.pdb
- Model-BA1-ACE2v24.pdb
- ._Model-BA2-ACE2.pdb
- Model-BA2-ACE2.pdb
- ._Model-BA2-ACE2v24.pdb
- Model-BA2-ACE2v24.pdb
- ._Model-BA4-BA5-ACE2v24.pdb
- Model-BA4-BA5-ACE2v24.pdb
- ._Model-BA4-BA5_ACE2.pdb
- Model-BA4-BA5_ACE2.pdb
