# Supplementary material for: An ACE2 decoy can be administered by inhalation and potently targets omicron variants of SARS‐CoV‐2
Source: EMBO Mol Med. 2022 Sep 23;14(11):e16109. doi: 10.15252/emmm.202216109 (PMC9539395; doi:10.15252/emmm.202216109)
Supplement: Supplementary file 3 — Source Data for Figure 7 [file EMMM-14-e16109-s003.gz › Model-BA1-ACE2.pdb]

SSBOND     CYS A  336   CYS A  336                                      2.03  
SSBOND     CYS A  379   CYS A  379                                      2.03  
SSBOND     CYS A  480   CYS A  480                                      2.02  
SSBOND     CYS D  133   CYS D  133                                      2.04  
SSBOND     CYS D  344   CYS D  344                                      2.04  
SSBOND     CYS D  530   CYS D  530                                      2.02  
ATOM      1  N   ASN A 331     195.552 165.474 209.662  1.00  0.00           N  
ATOM      2  CA  ASN A 331     196.163 164.289 210.255  1.00  0.00           C  
ATOM      3  C   ASN A 331     196.794 164.598 211.606  1.00  0.00           C  
ATOM      4  O   ASN A 331     197.144 165.743 211.897  1.00  0.00           O  
ATOM      5  CB  ASN A 331     197.194 163.685 209.318  1.00  0.00           C  
ATOM      6  CG  ASN A 331     196.580 163.084 208.076  1.00  0.00           C  
ATOM      7  OD1 ASN A 331     195.558 162.389 208.142  1.00  0.00           O  
ATOM      8  ND2 ASN A 331     197.188 163.336 206.945  1.00  0.00           N  
ATOM      9  H   ASN A 331     196.146 166.161 209.221  1.00  0.00           H  
ATOM     10  HA  ASN A 331     195.381 163.550 210.430  1.00  0.00           H  
ATOM     11 1HB  ASN A 331     197.905 164.455 209.020  1.00  0.00           H  
ATOM     12 2HB  ASN A 331     197.754 162.912 209.846  1.00  0.00           H  
ATOM     13 1HD2 ASN A 331     196.828 162.962 206.090  1.00  0.00           H  
ATOM     14 2HD2 ASN A 331     198.013 163.900 206.936  1.00  0.00           H  
ATOM     15  N   ILE A 332     196.922 163.567 212.433  1.00  0.00           N  
ATOM     16  CA  ILE A 332     197.515 163.701 213.756  1.00  0.00           C  
ATOM     17  C   ILE A 332     198.829 162.931 213.851  1.00  0.00           C  
ATOM     18  O   ILE A 332     198.883 161.734 213.566  1.00  0.00           O  
ATOM     19  CB  ILE A 332     196.524 163.220 214.841  1.00  0.00           C  
ATOM     20  CG1 ILE A 332     195.256 164.091 214.801  1.00  0.00           C  
ATOM     21  CG2 ILE A 332     197.143 163.252 216.221  1.00  0.00           C  
ATOM     22  CD1 ILE A 332     194.154 163.587 215.686  1.00  0.00           C  
ATOM     23  H   ILE A 332     196.603 162.658 212.131  1.00  0.00           H  
ATOM     24  HA  ILE A 332     197.730 164.753 213.937  1.00  0.00           H  
ATOM     25  HB  ILE A 332     196.229 162.197 214.616  1.00  0.00           H  
ATOM     26 1HG1 ILE A 332     195.512 165.106 215.105  1.00  0.00           H  
ATOM     27 2HG1 ILE A 332     194.878 164.119 213.782  1.00  0.00           H  
ATOM     28 1HG2 ILE A 332     196.425 162.893 216.952  1.00  0.00           H  
ATOM     29 2HG2 ILE A 332     198.029 162.617 216.245  1.00  0.00           H  
ATOM     30 3HG2 ILE A 332     197.417 164.252 216.462  1.00  0.00           H  
ATOM     31 1HD1 ILE A 332     193.291 164.237 215.601  1.00  0.00           H  
ATOM     32 2HD1 ILE A 332     193.875 162.578 215.381  1.00  0.00           H  
ATOM     33 3HD1 ILE A 332     194.496 163.571 216.721  1.00  0.00           H  
ATOM     34  N   THR A 333     199.875 163.643 214.245  1.00  0.00           N  
ATOM     35  CA  THR A 333     201.221 163.117 214.431  1.00  0.00           C  
ATOM     36  C   THR A 333     201.518 163.038 215.921  1.00  0.00           C  
ATOM     37  O   THR A 333     200.601 163.097 216.731  1.00  0.00           O  
ATOM     38  CB  THR A 333     202.291 163.953 213.671  1.00  0.00           C  
ATOM     39  OG1 THR A 333     203.548 163.265 213.733  1.00  0.00           O  
ATOM     40  CG2 THR A 333     202.449 165.367 214.240  1.00  0.00           C  
ATOM     41  H   THR A 333     199.724 164.624 214.433  1.00  0.00           H  
ATOM     42  HA  THR A 333     201.258 162.103 214.035  1.00  0.00           H  
ATOM     43  HB  THR A 333     201.991 164.032 212.628  1.00  0.00           H  
ATOM     44  HG1 THR A 333     204.182 163.712 213.162  1.00  0.00           H  
ATOM     45 1HG2 THR A 333     203.201 165.904 213.665  1.00  0.00           H  
ATOM     46 2HG2 THR A 333     201.499 165.886 214.162  1.00  0.00           H  
ATOM     47 3HG2 THR A 333     202.761 165.334 215.283  1.00  0.00           H  
ATOM     48  N   ASN A 334     202.777 162.846 216.278  1.00  0.00           N  
ATOM     49  CA  ASN A 334     203.149 162.711 217.683  1.00  0.00           C  
ATOM     50  C   ASN A 334     202.645 163.898 218.500  1.00  0.00           C  
ATOM     51  O   ASN A 334     202.793 165.057 218.096  1.00  0.00           O  
ATOM     52  CB  ASN A 334     204.652 162.577 217.832  1.00  0.00           C  
ATOM     53  CG  ASN A 334     205.177 161.259 217.314  1.00  0.00           C  
ATOM     54  OD1 ASN A 334     204.452 160.257 217.266  1.00  0.00           O  
ATOM     55  ND2 ASN A 334     206.427 161.244 216.924  1.00  0.00           N  
ATOM     56  H   ASN A 334     203.462 162.812 215.532  1.00  0.00           H  
ATOM     57  HA  ASN A 334     202.673 161.815 218.083  1.00  0.00           H  
ATOM     58 1HB  ASN A 334     205.144 163.390 217.294  1.00  0.00           H  
ATOM     59 2HB  ASN A 334     204.919 162.674 218.885  1.00  0.00           H  
ATOM     60 1HD2 ASN A 334     206.829 160.400 216.570  1.00  0.00           H  
ATOM     61 2HD2 ASN A 334     206.976 162.077 216.978  1.00  0.00           H  
ATOM     62  N   LEU A 335     202.057 163.605 219.654  1.00  0.00           N  
ATOM     63  CA  LEU A 335     201.537 164.650 220.525  1.00  0.00           C  
ATOM     64  C   LEU A 335     202.571 165.365 221.358  1.00  0.00           C  
ATOM     65  O   LEU A 335     203.576 164.797 221.787  1.00  0.00           O  
ATOM     66  CB  LEU A 335     200.430 164.112 221.439  1.00  0.00           C  
ATOM     67  CG  LEU A 335     199.001 164.155 220.840  1.00  0.00           C  
ATOM     68  CD1 LEU A 335     198.932 163.289 219.607  1.00  0.00           C  
ATOM     69  CD2 LEU A 335     198.002 163.699 221.882  1.00  0.00           C  
ATOM     70  H   LEU A 335     201.959 162.637 219.926  1.00  0.00           H  
ATOM     71  HA  LEU A 335     201.092 165.404 219.902  1.00  0.00           H  
ATOM     72 1HB  LEU A 335     200.656 163.080 221.697  1.00  0.00           H  
ATOM     73 2HB  LEU A 335     200.426 164.704 222.360  1.00  0.00           H  
ATOM     74  HG  LEU A 335     198.770 165.179 220.551  1.00  0.00           H  
ATOM     75 1HD1 LEU A 335     197.930 163.342 219.185  1.00  0.00           H  
ATOM     76 2HD1 LEU A 335     199.644 163.647 218.883  1.00  0.00           H  
ATOM     77 3HD1 LEU A 335     199.164 162.258 219.862  1.00  0.00           H  
ATOM     78 1HD2 LEU A 335     196.989 163.748 221.468  1.00  0.00           H  
ATOM     79 2HD2 LEU A 335     198.222 162.675 222.183  1.00  0.00           H  
ATOM     80 3HD2 LEU A 335     198.066 164.352 222.757  1.00  0.00           H  
ATOM     81  N   CYS A 336     202.271 166.640 221.589  1.00  0.00           N  
ATOM     82  CA  CYS A 336     203.038 167.501 222.453  1.00  0.00           C  
ATOM     83  C   CYS A 336     202.910 166.999 223.875  1.00  0.00           C  
ATOM     84  O   CYS A 336     201.832 166.550 224.260  1.00  0.00           O  
ATOM     85  CB  CYS A 336     202.481 168.937 222.429  1.00  0.00           C  
ATOM     86  SG  CYS A 336     202.627 169.808 220.869  1.00  0.00           S  
ATOM     87  H   CYS A 336     201.435 166.997 221.150  1.00  0.00           H  
ATOM     88  HA  CYS A 336     204.072 167.501 222.149  1.00  0.00           H  
ATOM     89 1HB  CYS A 336     201.430 168.885 222.666  1.00  0.00           H  
ATOM     90 2HB  CYS A 336     202.959 169.528 223.195  1.00  0.00           H  
ATOM     91  N   PRO A 337     203.949 167.074 224.706  1.00  0.00           N  
ATOM     92  CA  PRO A 337     203.937 166.578 226.063  1.00  0.00           C  
ATOM     93  C   PRO A 337     203.107 167.432 227.012  1.00  0.00           C  
ATOM     94  O   PRO A 337     203.593 167.885 228.039  1.00  0.00           O  
ATOM     95  CB  PRO A 337     205.428 166.600 226.424  1.00  0.00           C  
ATOM     96  CG  PRO A 337     205.975 167.756 225.642  1.00  0.00           C  
ATOM     97  CD  PRO A 337     205.217 167.699 224.303  1.00  0.00           C  
ATOM     98  HA  PRO A 337     203.567 165.542 226.056  1.00  0.00           H  
ATOM     99 1HB  PRO A 337     205.547 166.723 227.517  1.00  0.00           H  
ATOM    100 2HB  PRO A 337     205.898 165.638 226.162  1.00  0.00           H  
ATOM    101 1HG  PRO A 337     205.807 168.677 226.207  1.00  0.00           H  
ATOM    102 2HG  PRO A 337     207.069 167.653 225.528  1.00  0.00           H  
ATOM    103 1HD  PRO A 337     205.059 168.705 223.912  1.00  0.00           H  
ATOM    104 2HD  PRO A 337     205.760 167.054 223.594  1.00  0.00           H  
ATOM    105  N   PHE A 338     201.812 167.559 226.696  1.00  0.00           N  
ATOM    106  CA  PHE A 338     200.838 168.222 227.537  1.00  0.00           C  
ATOM    107  C   PHE A 338     200.249 167.129 228.415  1.00  0.00           C  
ATOM    108  O   PHE A 338     199.647 167.363 229.471  1.00  0.00           O  
ATOM    109  CB  PHE A 338     199.762 168.963 226.733  1.00  0.00           C  
ATOM    110  CG  PHE A 338     200.249 170.204 226.049  1.00  0.00           C  
ATOM    111  CD1 PHE A 338     200.240 170.306 224.681  1.00  0.00           C  
ATOM    112  CD2 PHE A 338     200.736 171.269 226.791  1.00  0.00           C  
ATOM    113  CE1 PHE A 338     200.714 171.441 224.054  1.00  0.00           C  
ATOM    114  CE2 PHE A 338     201.198 172.394 226.163  1.00  0.00           C  
ATOM    115  CZ  PHE A 338     201.194 172.473 224.792  1.00  0.00           C  
ATOM    116  H   PHE A 338     201.495 167.153 225.831  1.00  0.00           H  
ATOM    117  HA  PHE A 338     201.357 168.949 228.145  1.00  0.00           H  
ATOM    118 1HB  PHE A 338     199.370 168.294 225.962  1.00  0.00           H  
ATOM    119 2HB  PHE A 338     198.949 169.224 227.352  1.00  0.00           H  
ATOM    120  HD1 PHE A 338     199.851 169.471 224.094  1.00  0.00           H  
ATOM    121  HD2 PHE A 338     200.754 171.204 227.876  1.00  0.00           H  
ATOM    122  HE1 PHE A 338     200.713 171.516 222.974  1.00  0.00           H  
ATOM    123  HE2 PHE A 338     201.583 173.212 226.741  1.00  0.00           H  
ATOM    124  HZ  PHE A 338     201.572 173.357 224.293  1.00  0.00           H  
ATOM    125  N   ASP A 339     200.641 165.907 228.081  1.00  0.00           N  
ATOM    126  CA  ASP A 339     200.267 164.742 228.849  1.00  0.00           C  
ATOM    127  C   ASP A 339     201.101 164.680 230.130  1.00  0.00           C  
ATOM    128  O   ASP A 339     200.839 163.875 231.020  1.00  0.00           O  
ATOM    129  CB  ASP A 339     200.448 163.469 228.027  1.00  0.00           C  
ATOM    130  CG  ASP A 339     199.391 163.297 226.934  1.00  0.00           C  
ATOM    131  OD1 ASP A 339     198.290 163.812 227.079  1.00  0.00           O  
ATOM    132  OD2 ASP A 339     199.689 162.647 225.965  1.00  0.00           O  
ATOM    133  H   ASP A 339     201.163 165.784 227.219  1.00  0.00           H  
ATOM    134  HA  ASP A 339     199.224 164.848 229.100  1.00  0.00           H  
ATOM    135 1HB  ASP A 339     201.424 163.504 227.547  1.00  0.00           H  
ATOM    136 2HB  ASP A 339     200.436 162.593 228.680  1.00  0.00           H  
ATOM    137  N   GLU A 340     202.125 165.533 230.189  1.00  0.00           N  
ATOM    138  CA  GLU A 340     202.994 165.676 231.341  1.00  0.00           C  
ATOM    139  C   GLU A 340     202.783 167.058 231.999  1.00  0.00           C  
ATOM    140  O   GLU A 340     203.528 167.449 232.901  1.00  0.00           O  
ATOM    141  CB  GLU A 340     204.456 165.498 230.940  1.00  0.00           C  
ATOM    142  CG  GLU A 340     204.806 164.128 230.354  1.00  0.00           C  
ATOM    143  CD  GLU A 340     206.302 163.942 230.100  1.00  0.00           C  
ATOM    144  OE1 GLU A 340     207.072 164.834 230.427  1.00  0.00           O  
ATOM    145  OE2 GLU A 340     206.671 162.914 229.586  1.00  0.00           O  
ATOM    146  H   GLU A 340     202.293 166.135 229.392  1.00  0.00           H  
ATOM    147  HA  GLU A 340     202.740 164.907 232.070  1.00  0.00           H  
ATOM    148 1HB  GLU A 340     204.701 166.241 230.182  1.00  0.00           H  
ATOM    149 2HB  GLU A 340     205.094 165.670 231.804  1.00  0.00           H  
ATOM    150 1HG  GLU A 340     204.460 163.353 231.037  1.00  0.00           H  
ATOM    151 2HG  GLU A 340     204.268 164.008 229.411  1.00  0.00           H  
ATOM    152  N   VAL A 341     201.775 167.795 231.518  1.00  0.00           N  
ATOM    153  CA  VAL A 341     201.411 169.134 231.981  1.00  0.00           C  
ATOM    154  C   VAL A 341     200.038 169.125 232.637  1.00  0.00           C  
ATOM    155  O   VAL A 341     199.863 169.640 233.736  1.00  0.00           O  
ATOM    156  CB  VAL A 341     201.417 170.111 230.799  1.00  0.00           C  
ATOM    157  CG1 VAL A 341     200.952 171.416 231.203  1.00  0.00           C  
ATOM    158  CG2 VAL A 341     202.819 170.219 230.248  1.00  0.00           C  
ATOM    159  H   VAL A 341     201.195 167.410 230.785  1.00  0.00           H  
ATOM    160  HA  VAL A 341     202.150 169.464 232.714  1.00  0.00           H  
ATOM    161  HB  VAL A 341     200.733 169.753 230.059  1.00  0.00           H  
ATOM    162 1HG1 VAL A 341     200.935 172.076 230.348  1.00  0.00           H  
ATOM    163 2HG1 VAL A 341     199.956 171.300 231.584  1.00  0.00           H  
ATOM    164 3HG1 VAL A 341     201.600 171.828 231.972  1.00  0.00           H  
ATOM    165 1HG2 VAL A 341     202.828 170.881 229.398  1.00  0.00           H  
ATOM    166 2HG2 VAL A 341     203.490 170.604 231.020  1.00  0.00           H  
ATOM    167 3HG2 VAL A 341     203.157 169.247 229.942  1.00  0.00           H  
ATOM    168  N   PHE A 342     199.064 168.534 231.940  1.00  0.00           N  
ATOM    169  CA  PHE A 342     197.694 168.441 232.430  1.00  0.00           C  
ATOM    170  C   PHE A 342     197.349 167.031 232.872  1.00  0.00           C  
ATOM    171  O   PHE A 342     196.633 166.840 233.852  1.00  0.00           O  
ATOM    172  CB  PHE A 342     196.704 168.798 231.342  1.00  0.00           C  
ATOM    173  CG  PHE A 342     196.825 170.149 230.818  1.00  0.00           C  
ATOM    174  CD1 PHE A 342     197.495 170.342 229.646  1.00  0.00           C  
ATOM    175  CD2 PHE A 342     196.263 171.213 231.449  1.00  0.00           C  
ATOM    176  CE1 PHE A 342     197.614 171.582 229.096  1.00  0.00           C  
ATOM    177  CE2 PHE A 342     196.381 172.450 230.916  1.00  0.00           C  
ATOM    178  CZ  PHE A 342     197.051 172.636 229.734  1.00  0.00           C  
ATOM    179  H   PHE A 342     199.285 168.159 231.029  1.00  0.00           H  
ATOM    180  HA  PHE A 342     197.580 169.110 233.270  1.00  0.00           H  
ATOM    181 1HB  PHE A 342     196.824 168.098 230.512  1.00  0.00           H  
ATOM    182 2HB  PHE A 342     195.698 168.681 231.730  1.00  0.00           H  
ATOM    183  HD1 PHE A 342     197.926 169.472 229.172  1.00  0.00           H  
ATOM    184  HD2 PHE A 342     195.723 171.062 232.374  1.00  0.00           H  
ATOM    185  HE1 PHE A 342     198.150 171.721 228.160  1.00  0.00           H  
ATOM    186  HE2 PHE A 342     195.946 173.291 231.420  1.00  0.00           H  
ATOM    187  HZ  PHE A 342     197.133 173.621 229.327  1.00  0.00           H  
ATOM    188  N   ASN A 343     197.882 166.036 232.165  1.00  0.00           N  
ATOM    189  CA  ASN A 343     197.537 164.644 232.472  1.00  0.00           C  
ATOM    190  C   ASN A 343     198.626 163.984 233.311  1.00  0.00           C  
ATOM    191  O   ASN A 343     198.667 162.763 233.460  1.00  0.00           O  
ATOM    192  CB  ASN A 343     197.280 163.848 231.205  1.00  0.00           C  
ATOM    193  CG  ASN A 343     196.067 164.336 230.448  1.00  0.00           C  
ATOM    194  OD1 ASN A 343     195.046 164.642 231.073  1.00  0.00           O  
ATOM    195  ND2 ASN A 343     196.148 164.428 229.133  1.00  0.00           N  
ATOM    196  H   ASN A 343     198.486 166.250 231.370  1.00  0.00           H  
ATOM    197  HA  ASN A 343     196.624 164.634 233.068  1.00  0.00           H  
ATOM    198 1HB  ASN A 343     198.133 163.853 230.590  1.00  0.00           H  
ATOM    199 2HB  ASN A 343     197.109 162.810 231.480  1.00  0.00           H  
ATOM    200 1HD2 ASN A 343     195.364 164.748 228.606  1.00  0.00           H  
ATOM    201 2HD2 ASN A 343     197.004 164.174 228.621  1.00  0.00           H  
ATOM    202  N   ALA A 344     199.510 164.807 233.855  1.00  0.00           N  
ATOM    203  CA  ALA A 344     200.606 164.332 234.675  1.00  0.00           C  
ATOM    204  C   ALA A 344     200.069 163.624 235.895  1.00  0.00           C  
ATOM    205  O   ALA A 344     199.047 164.020 236.458  1.00  0.00           O  
ATOM    206  CB  ALA A 344     201.500 165.479 235.111  1.00  0.00           C  
ATOM    207  H   ALA A 344     199.406 165.796 233.693  1.00  0.00           H  
ATOM    208  HA  ALA A 344     201.189 163.621 234.089  1.00  0.00           H  
ATOM    209 1HB  ALA A 344     202.319 165.096 235.712  1.00  0.00           H  
ATOM    210 2HB  ALA A 344     201.891 165.969 234.260  1.00  0.00           H  
ATOM    211 3HB  ALA A 344     200.943 166.181 235.689  1.00  0.00           H  
ATOM    212  N   THR A 345     200.786 162.605 236.348  1.00  0.00           N  
ATOM    213  CA  THR A 345     200.381 161.906 237.559  1.00  0.00           C  
ATOM    214  C   THR A 345     200.891 162.621 238.808  1.00  0.00           C  
ATOM    215  O   THR A 345     200.419 162.358 239.922  1.00  0.00           O  
ATOM    216  CB  THR A 345     200.885 160.453 237.527  1.00  0.00           C  
ATOM    217  OG1 THR A 345     202.320 160.440 237.461  1.00  0.00           O  
ATOM    218  CG2 THR A 345     200.323 159.742 236.311  1.00  0.00           C  
ATOM    219  H   THR A 345     201.603 162.301 235.839  1.00  0.00           H  
ATOM    220  HA  THR A 345     199.290 161.886 237.599  1.00  0.00           H  
ATOM    221  HB  THR A 345     200.566 159.937 238.431  1.00  0.00           H  
ATOM    222  HG1 THR A 345     202.628 159.535 237.349  1.00  0.00           H  
ATOM    223 1HG2 THR A 345     200.682 158.713 236.292  1.00  0.00           H  
ATOM    224 2HG2 THR A 345     199.233 159.746 236.359  1.00  0.00           H  
ATOM    225 3HG2 THR A 345     200.645 160.256 235.405  1.00  0.00           H  
ATOM    226  N   ARG A 346     201.853 163.522 238.614  1.00  0.00           N  
ATOM    227  CA  ARG A 346     202.451 164.302 239.690  1.00  0.00           C  
ATOM    228  C   ARG A 346     202.711 165.732 239.225  1.00  0.00           C  
ATOM    229  O   ARG A 346     203.260 165.940 238.145  1.00  0.00           O  
ATOM    230  CB  ARG A 346     203.780 163.693 240.140  1.00  0.00           C  
ATOM    231  CG  ARG A 346     203.712 162.296 240.774  1.00  0.00           C  
ATOM    232  CD  ARG A 346     203.061 162.323 242.113  1.00  0.00           C  
ATOM    233  NE  ARG A 346     203.090 161.016 242.754  1.00  0.00           N  
ATOM    234  CZ  ARG A 346     202.189 160.028 242.557  1.00  0.00           C  
ATOM    235  NH1 ARG A 346     201.171 160.186 241.734  1.00  0.00           N  
ATOM    236  NH2 ARG A 346     202.333 158.881 243.203  1.00  0.00           N  
ATOM    237  H   ARG A 346     202.172 163.664 237.668  1.00  0.00           H  
ATOM    238  HA  ARG A 346     201.763 164.330 240.534  1.00  0.00           H  
ATOM    239 1HB  ARG A 346     204.449 163.627 239.284  1.00  0.00           H  
ATOM    240 2HB  ARG A 346     204.249 164.361 240.866  1.00  0.00           H  
ATOM    241 1HG  ARG A 346     203.157 161.613 240.133  1.00  0.00           H  
ATOM    242 2HG  ARG A 346     204.723 161.916 240.903  1.00  0.00           H  
ATOM    243 1HD  ARG A 346     203.581 163.031 242.756  1.00  0.00           H  
ATOM    244 2HD  ARG A 346     202.020 162.625 242.008  1.00  0.00           H  
ATOM    245  HE  ARG A 346     203.848 160.833 243.395  1.00  0.00           H  
ATOM    246 1HH1 ARG A 346     201.030 161.066 241.213  1.00  0.00           H  
ATOM    247 2HH1 ARG A 346     200.512 159.435 241.606  1.00  0.00           H  
ATOM    248 1HH2 ARG A 346     203.111 158.750 243.835  1.00  0.00           H  
ATOM    249 2HH2 ARG A 346     201.666 158.137 243.062  1.00  0.00           H  
ATOM    250  N   PHE A 347     202.369 166.708 240.066  1.00  0.00           N  
ATOM    251  CA  PHE A 347     202.629 168.117 239.769  1.00  0.00           C  
ATOM    252  C   PHE A 347     203.722 168.672 240.650  1.00  0.00           C  
ATOM    253  O   PHE A 347     204.073 168.078 241.661  1.00  0.00           O  
ATOM    254  CB  PHE A 347     201.338 168.896 239.862  1.00  0.00           C  
ATOM    255  CG  PHE A 347     200.482 168.704 238.673  1.00  0.00           C  
ATOM    256  CD1 PHE A 347     199.865 167.499 238.392  1.00  0.00           C  
ATOM    257  CD2 PHE A 347     200.277 169.768 237.824  1.00  0.00           C  
ATOM    258  CE1 PHE A 347     199.105 167.369 237.252  1.00  0.00           C  
ATOM    259  CE2 PHE A 347     199.506 169.639 236.711  1.00  0.00           C  
ATOM    260  CZ  PHE A 347     198.931 168.433 236.416  1.00  0.00           C  
ATOM    261  H   PHE A 347     201.897 166.503 240.956  1.00  0.00           H  
ATOM    262  HA  PHE A 347     202.975 168.192 238.740  1.00  0.00           H  
ATOM    263 1HB  PHE A 347     200.786 168.561 240.737  1.00  0.00           H  
ATOM    264 2HB  PHE A 347     201.558 169.959 239.968  1.00  0.00           H  
ATOM    265  HD1 PHE A 347     200.000 166.646 239.056  1.00  0.00           H  
ATOM    266  HD2 PHE A 347     200.749 170.721 238.051  1.00  0.00           H  
ATOM    267  HE1 PHE A 347     198.639 166.418 237.011  1.00  0.00           H  
ATOM    268  HE2 PHE A 347     199.361 170.490 236.044  1.00  0.00           H  
ATOM    269  HZ  PHE A 347     198.330 168.327 235.520  1.00  0.00           H  
ATOM    270  N   ALA A 348     204.341 169.766 240.233  1.00  0.00           N  
ATOM    271  CA  ALA A 348     205.368 170.335 241.070  1.00  0.00           C  
ATOM    272  C   ALA A 348     204.801 171.118 242.227  1.00  0.00           C  
ATOM    273  O   ALA A 348     203.695 171.664 242.157  1.00  0.00           O  
ATOM    274  CB  ALA A 348     206.224 171.251 240.251  1.00  0.00           C  
ATOM    275  H   ALA A 348     204.102 170.259 239.371  1.00  0.00           H  
ATOM    276  HA  ALA A 348     205.979 169.523 241.464  1.00  0.00           H  
ATOM    277 1HB  ALA A 348     207.005 171.665 240.881  1.00  0.00           H  
ATOM    278 2HB  ALA A 348     206.652 170.725 239.442  1.00  0.00           H  
ATOM    279 3HB  ALA A 348     205.599 172.034 239.883  1.00  0.00           H  
ATOM    280  N   SER A 349     205.562 171.198 243.298  1.00  0.00           N  
ATOM    281  CA  SER A 349     205.235 172.144 244.341  1.00  0.00           C  
ATOM    282  C   SER A 349     205.331 173.512 243.700  1.00  0.00           C  
ATOM    283  O   SER A 349     206.312 173.761 243.009  1.00  0.00           O  
ATOM    284  CB  SER A 349     206.245 172.032 245.444  1.00  0.00           C  
ATOM    285  OG  SER A 349     206.134 170.844 246.130  1.00  0.00           O  
ATOM    286  H   SER A 349     206.417 170.659 243.350  1.00  0.00           H  
ATOM    287  HA  SER A 349     204.221 171.975 244.707  1.00  0.00           H  
ATOM    288 1HB  SER A 349     207.243 172.114 245.017  1.00  0.00           H  
ATOM    289 2HB  SER A 349     206.121 172.823 246.104  1.00  0.00           H  
ATOM    290  HG  SER A 349     206.096 170.138 245.464  1.00  0.00           H  
ATOM    291  N   VAL A 350     204.432 174.447 243.977  1.00  0.00           N  
ATOM    292  CA  VAL A 350     204.650 175.733 243.329  1.00  0.00           C  
ATOM    293  C   VAL A 350     205.971 176.448 243.647  1.00  0.00           C  
ATOM    294  O   VAL A 350     206.510 177.105 242.761  1.00  0.00           O  
ATOM    295  CB  VAL A 350     203.501 176.693 243.612  1.00  0.00           C  
ATOM    296  CG1 VAL A 350     203.501 177.104 245.095  1.00  0.00           C  
ATOM    297  CG2 VAL A 350     203.657 177.895 242.658  1.00  0.00           C  
ATOM    298  H   VAL A 350     203.585 174.270 244.524  1.00  0.00           H  
ATOM    299  HA  VAL A 350     204.654 175.558 242.260  1.00  0.00           H  
ATOM    300  HB  VAL A 350     202.560 176.188 243.422  1.00  0.00           H  
ATOM    301 1HG1 VAL A 350     202.681 177.768 245.295  1.00  0.00           H  
ATOM    302 2HG1 VAL A 350     203.390 176.211 245.706  1.00  0.00           H  
ATOM    303 3HG1 VAL A 350     204.409 177.593 245.359  1.00  0.00           H  
ATOM    304 1HG2 VAL A 350     202.846 178.601 242.816  1.00  0.00           H  
ATOM    305 2HG2 VAL A 350     204.598 178.375 242.825  1.00  0.00           H  
ATOM    306 3HG2 VAL A 350     203.645 177.554 241.640  1.00  0.00           H  
ATOM    307  N   TYR A 351     206.574 176.287 244.840  1.00  0.00           N  
ATOM    308  CA  TYR A 351     207.851 177.015 245.047  1.00  0.00           C  
ATOM    309  C   TYR A 351     208.933 176.507 244.086  1.00  0.00           C  
ATOM    310  O   TYR A 351     209.943 177.177 243.840  1.00  0.00           O  
ATOM    311  CB  TYR A 351     208.394 176.918 246.482  1.00  0.00           C  
ATOM    312  CG  TYR A 351     209.118 175.648 246.817  1.00  0.00           C  
ATOM    313  CD1 TYR A 351     210.456 175.704 247.087  1.00  0.00           C  
ATOM    314  CD2 TYR A 351     208.477 174.464 246.842  1.00  0.00           C  
ATOM    315  CE1 TYR A 351     211.161 174.562 247.386  1.00  0.00           C  
ATOM    316  CE2 TYR A 351     209.171 173.305 247.137  1.00  0.00           C  
ATOM    317  CZ  TYR A 351     210.507 173.356 247.411  1.00  0.00           C  
ATOM    318  OH  TYR A 351     211.196 172.204 247.707  1.00  0.00           O  
ATOM    319  H   TYR A 351     206.141 175.726 245.579  1.00  0.00           H  
ATOM    320  HA  TYR A 351     207.681 178.069 244.824  1.00  0.00           H  
ATOM    321 1HB  TYR A 351     209.084 177.748 246.650  1.00  0.00           H  
ATOM    322 2HB  TYR A 351     207.604 177.038 247.176  1.00  0.00           H  
ATOM    323  HD1 TYR A 351     210.957 176.669 247.067  1.00  0.00           H  
ATOM    324  HD2 TYR A 351     207.430 174.443 246.622  1.00  0.00           H  
ATOM    325  HE1 TYR A 351     212.230 174.617 247.603  1.00  0.00           H  
ATOM    326  HE2 TYR A 351     208.657 172.348 247.152  1.00  0.00           H  
ATOM    327  HH  TYR A 351     212.117 172.420 247.883  1.00  0.00           H  
ATOM    328  N   ALA A 352     208.717 175.292 243.581  1.00  0.00           N  
ATOM    329  CA  ALA A 352     209.605 174.577 242.708  1.00  0.00           C  
ATOM    330  C   ALA A 352     208.857 174.142 241.464  1.00  0.00           C  
ATOM    331  O   ALA A 352     209.044 173.025 240.987  1.00  0.00           O  
ATOM    332  CB  ALA A 352     210.157 173.351 243.416  1.00  0.00           C  
ATOM    333  H   ALA A 352     207.835 174.831 243.784  1.00  0.00           H  
ATOM    334  HA  ALA A 352     210.407 175.243 242.413  1.00  0.00           H  
ATOM    335 1HB  ALA A 352     210.829 172.819 242.747  1.00  0.00           H  
ATOM    336 2HB  ALA A 352     210.692 173.637 244.311  1.00  0.00           H  
ATOM    337 3HB  ALA A 352     209.326 172.706 243.689  1.00  0.00           H  
ATOM    338  N   TRP A 353     208.047 175.041 240.910  1.00  0.00           N  
ATOM    339  CA  TRP A 353     207.263 174.706 239.728  1.00  0.00           C  
ATOM    340  C   TRP A 353     208.125 174.165 238.572  1.00  0.00           C  
ATOM    341  O   TRP A 353     209.268 174.602 238.397  1.00  0.00           O  
ATOM    342  CB  TRP A 353     206.495 175.957 239.293  1.00  0.00           C  
ATOM    343  CG  TRP A 353     207.354 177.206 239.044  1.00  0.00           C  
ATOM    344  CD1 TRP A 353     207.710 178.185 239.954  1.00  0.00           C  
ATOM    345  CD2 TRP A 353     207.915 177.631 237.787  1.00  0.00           C  
ATOM    346  NE1 TRP A 353     208.446 179.170 239.327  1.00  0.00           N  
ATOM    347  CE2 TRP A 353     208.576 178.852 238.017  1.00  0.00           C  
ATOM    348  CE3 TRP A 353     207.907 177.102 236.501  1.00  0.00           C  
ATOM    349  CZ2 TRP A 353     209.207 179.529 237.019  1.00  0.00           C  
ATOM    350  CZ3 TRP A 353     208.558 177.805 235.501  1.00  0.00           C  
ATOM    351  CH2 TRP A 353     209.188 178.986 235.757  1.00  0.00           C  
ATOM    352  H   TRP A 353     207.891 175.936 241.377  1.00  0.00           H  
ATOM    353  HA  TRP A 353     206.540 173.962 240.017  1.00  0.00           H  
ATOM    354 1HB  TRP A 353     205.953 175.736 238.377  1.00  0.00           H  
ATOM    355 2HB  TRP A 353     205.755 176.209 240.057  1.00  0.00           H  
ATOM    356  HD1 TRP A 353     207.448 178.207 240.995  1.00  0.00           H  
ATOM    357  HE1 TRP A 353     208.835 180.034 239.755  1.00  0.00           H  
ATOM    358  HE3 TRP A 353     207.400 176.160 236.283  1.00  0.00           H  
ATOM    359  HZ2 TRP A 353     209.710 180.461 237.211  1.00  0.00           H  
ATOM    360  HZ3 TRP A 353     208.547 177.398 234.503  1.00  0.00           H  
ATOM    361  HH2 TRP A 353     209.687 179.513 234.946  1.00  0.00           H  
ATOM    362  N   ASN A 354     207.567 173.229 237.769  1.00  0.00           N  
ATOM    363  CA  ASN A 354     208.282 172.646 236.615  1.00  0.00           C  
ATOM    364  C   ASN A 354     207.885 173.262 235.279  1.00  0.00           C  
ATOM    365  O   ASN A 354     206.810 173.849 235.169  1.00  0.00           O  
ATOM    366  CB  ASN A 354     208.139 171.132 236.555  1.00  0.00           C  
ATOM    367  CG  ASN A 354     208.942 170.422 237.624  1.00  0.00           C  
ATOM    368  OD1 ASN A 354     210.052 170.856 237.956  1.00  0.00           O  
ATOM    369  ND2 ASN A 354     208.430 169.327 238.134  1.00  0.00           N  
ATOM    370  H   ASN A 354     206.610 172.908 237.949  1.00  0.00           H  
ATOM    371  HA  ASN A 354     209.344 172.856 236.745  1.00  0.00           H  
ATOM    372 1HB  ASN A 354     207.084 170.870 236.675  1.00  0.00           H  
ATOM    373 2HB  ASN A 354     208.454 170.771 235.576  1.00  0.00           H  
ATOM    374 1HD2 ASN A 354     208.934 168.820 238.835  1.00  0.00           H  
ATOM    375 2HD2 ASN A 354     207.535 169.002 237.827  1.00  0.00           H  
ATOM    376  N   ARG A 355     208.745 173.076 234.253  1.00  0.00           N  
ATOM    377  CA  ARG A 355     208.498 173.572 232.883  1.00  0.00           C  
ATOM    378  C   ARG A 355     208.885 172.640 231.726  1.00  0.00           C  
ATOM    379  O   ARG A 355     209.959 172.032 231.735  1.00  0.00           O  
ATOM    380  CB  ARG A 355     209.253 174.869 232.641  1.00  0.00           C  
ATOM    381  CG  ARG A 355     209.181 175.380 231.185  1.00  0.00           C  
ATOM    382  CD  ARG A 355     209.802 176.697 231.011  1.00  0.00           C  
ATOM    383  NE  ARG A 355     209.019 177.725 231.609  1.00  0.00           N  
ATOM    384  CZ  ARG A 355     209.353 179.013 231.653  1.00  0.00           C  
ATOM    385  NH1 ARG A 355     210.488 179.434 231.121  1.00  0.00           N  
ATOM    386  NH2 ARG A 355     208.544 179.859 232.227  1.00  0.00           N  
ATOM    387  H   ARG A 355     209.607 172.581 234.432  1.00  0.00           H  
ATOM    388  HA  ARG A 355     207.436 173.782 232.798  1.00  0.00           H  
ATOM    389 1HB  ARG A 355     208.835 175.635 233.268  1.00  0.00           H  
ATOM    390 2HB  ARG A 355     210.299 174.751 232.908  1.00  0.00           H  
ATOM    391 1HG  ARG A 355     209.701 174.692 230.524  1.00  0.00           H  
ATOM    392 2HG  ARG A 355     208.128 175.459 230.884  1.00  0.00           H  
ATOM    393 1HD  ARG A 355     210.781 176.699 231.484  1.00  0.00           H  
ATOM    394 2HD  ARG A 355     209.909 176.916 229.962  1.00  0.00           H  
ATOM    395  HE  ARG A 355     208.121 177.450 232.039  1.00  0.00           H  
ATOM    396 1HH1 ARG A 355     211.111 178.774 230.677  1.00  0.00           H  
ATOM    397 2HH1 ARG A 355     210.731 180.413 231.162  1.00  0.00           H  
ATOM    398 1HH2 ARG A 355     207.648 179.520 232.648  1.00  0.00           H  
ATOM    399 2HH2 ARG A 355     208.792 180.833 232.266  1.00  0.00           H  
ATOM    400  N   LYS A 356     208.021 172.591 230.699  1.00  0.00           N  
ATOM    401  CA  LYS A 356     208.292 171.888 229.443  1.00  0.00           C  
ATOM    402  C   LYS A 356     208.462 172.872 228.278  1.00  0.00           C  
ATOM    403  O   LYS A 356     207.741 173.868 228.189  1.00  0.00           O  
ATOM    404  CB  LYS A 356     207.123 170.964 229.088  1.00  0.00           C  
ATOM    405  CG  LYS A 356     206.780 169.925 230.118  1.00  0.00           C  
ATOM    406  CD  LYS A 356     207.891 168.911 230.273  1.00  0.00           C  
ATOM    407  CE  LYS A 356     207.470 167.810 231.214  1.00  0.00           C  
ATOM    408  NZ  LYS A 356     208.506 166.756 231.356  1.00  0.00           N  
ATOM    409  H   LYS A 356     207.129 173.071 230.810  1.00  0.00           H  
ATOM    410  HA  LYS A 356     209.211 171.309 229.547  1.00  0.00           H  
ATOM    411 1HB  LYS A 356     206.234 171.563 228.926  1.00  0.00           H  
ATOM    412 2HB  LYS A 356     207.336 170.453 228.148  1.00  0.00           H  
ATOM    413 1HG  LYS A 356     206.592 170.407 231.078  1.00  0.00           H  
ATOM    414 2HG  LYS A 356     205.869 169.400 229.812  1.00  0.00           H  
ATOM    415 1HD  LYS A 356     208.127 168.475 229.300  1.00  0.00           H  
ATOM    416 2HD  LYS A 356     208.786 169.399 230.666  1.00  0.00           H  
ATOM    417 1HE  LYS A 356     207.262 168.237 232.193  1.00  0.00           H  
ATOM    418 2HE  LYS A 356     206.570 167.368 230.831  1.00  0.00           H  
ATOM    419 1HZ  LYS A 356     208.160 166.037 231.986  1.00  0.00           H  
ATOM    420 2HZ  LYS A 356     208.688 166.337 230.445  1.00  0.00           H  
ATOM    421 3HZ  LYS A 356     209.354 167.155 231.722  1.00  0.00           H  
ATOM    422  N   ARG A 357     209.359 172.560 227.335  1.00  0.00           N  
ATOM    423  CA  ARG A 357     209.450 173.343 226.092  1.00  0.00           C  
ATOM    424  C   ARG A 357     208.821 172.530 224.977  1.00  0.00           C  
ATOM    425  O   ARG A 357     209.223 171.388 224.735  1.00  0.00           O  
ATOM    426  CB  ARG A 357     210.872 173.706 225.695  1.00  0.00           C  
ATOM    427  CG  ARG A 357     210.938 174.495 224.365  1.00  0.00           C  
ATOM    428  CD  ARG A 357     212.326 174.859 223.963  1.00  0.00           C  
ATOM    429  NE  ARG A 357     212.363 175.515 222.644  1.00  0.00           N  
ATOM    430  CZ  ARG A 357     213.472 175.704 221.906  1.00  0.00           C  
ATOM    431  NH1 ARG A 357     214.648 175.295 222.336  1.00  0.00           N  
ATOM    432  NH2 ARG A 357     213.355 176.302 220.738  1.00  0.00           N  
ATOM    433  H   ARG A 357     209.959 171.757 227.463  1.00  0.00           H  
ATOM    434  HA  ARG A 357     208.882 174.269 226.205  1.00  0.00           H  
ATOM    435 1HB  ARG A 357     211.326 174.321 226.471  1.00  0.00           H  
ATOM    436 2HB  ARG A 357     211.474 172.803 225.587  1.00  0.00           H  
ATOM    437 1HG  ARG A 357     210.508 173.887 223.566  1.00  0.00           H  
ATOM    438 2HG  ARG A 357     210.354 175.413 224.462  1.00  0.00           H  
ATOM    439 1HD  ARG A 357     212.746 175.547 224.695  1.00  0.00           H  
ATOM    440 2HD  ARG A 357     212.939 173.960 223.913  1.00  0.00           H  
ATOM    441  HE  ARG A 357     211.486 175.868 222.233  1.00  0.00           H  
ATOM    442 1HH1 ARG A 357     214.725 174.833 223.231  1.00  0.00           H  
ATOM    443 2HH1 ARG A 357     215.470 175.440 221.770  1.00  0.00           H  
ATOM    444 1HH2 ARG A 357     212.419 176.600 220.441  1.00  0.00           H  
ATOM    445 2HH2 ARG A 357     214.163 176.458 220.157  1.00  0.00           H  
ATOM    446  N   ILE A 358     207.820 173.106 224.323  1.00  0.00           N  
ATOM    447  CA  ILE A 358     207.053 172.414 223.306  1.00  0.00           C  
ATOM    448  C   ILE A 358     207.164 172.983 221.876  1.00  0.00           C  
ATOM    449  O   ILE A 358     206.935 174.177 221.634  1.00  0.00           O  
ATOM    450  CB  ILE A 358     205.610 172.352 223.824  1.00  0.00           C  
ATOM    451  CG1 ILE A 358     205.635 171.536 225.149  1.00  0.00           C  
ATOM    452  CG2 ILE A 358     204.689 171.809 222.848  1.00  0.00           C  
ATOM    453  CD1 ILE A 358     204.352 171.436 225.870  1.00  0.00           C  
ATOM    454  H   ILE A 358     207.524 174.043 224.584  1.00  0.00           H  
ATOM    455  HA  ILE A 358     207.415 171.388 223.262  1.00  0.00           H  
ATOM    456  HB  ILE A 358     205.305 173.347 224.085  1.00  0.00           H  
ATOM    457 1HG1 ILE A 358     206.005 170.558 224.927  1.00  0.00           H  
ATOM    458 2HG1 ILE A 358     206.320 172.015 225.840  1.00  0.00           H  
ATOM    459 1HG2 ILE A 358     203.689 171.796 223.260  1.00  0.00           H  
ATOM    460 2HG2 ILE A 358     204.700 172.415 221.946  1.00  0.00           H  
ATOM    461 3HG2 ILE A 358     205.011 170.812 222.626  1.00  0.00           H  
ATOM    462 1HD1 ILE A 358     204.489 170.858 226.787  1.00  0.00           H  
ATOM    463 2HD1 ILE A 358     204.014 172.436 226.117  1.00  0.00           H  
ATOM    464 3HD1 ILE A 358     203.623 170.937 225.238  1.00  0.00           H  
ATOM    465  N   SER A 359     207.535 172.087 220.938  1.00  0.00           N  
ATOM    466  CA  SER A 359     207.718 172.372 219.502  1.00  0.00           C  
ATOM    467  C   SER A 359     207.568 171.082 218.676  1.00  0.00           C  
ATOM    468  O   SER A 359     207.717 169.992 219.230  1.00  0.00           O  
ATOM    469  CB  SER A 359     209.087 172.972 219.253  1.00  0.00           C  
ATOM    470  OG  SER A 359     210.098 172.032 219.516  1.00  0.00           O  
ATOM    471  H   SER A 359     207.699 171.139 221.246  1.00  0.00           H  
ATOM    472  HA  SER A 359     206.981 173.086 219.182  1.00  0.00           H  
ATOM    473 1HB  SER A 359     209.152 173.302 218.214  1.00  0.00           H  
ATOM    474 2HB  SER A 359     209.221 173.856 219.885  1.00  0.00           H  
ATOM    475  HG  SER A 359     209.927 171.298 218.921  1.00  0.00           H  
ATOM    476  N   ASN A 360     207.337 171.196 217.350  1.00  0.00           N  
ATOM    477  CA  ASN A 360     207.247 170.017 216.456  1.00  0.00           C  
ATOM    478  C   ASN A 360     206.255 168.940 216.908  1.00  0.00           C  
ATOM    479  O   ASN A 360     206.637 167.775 217.040  1.00  0.00           O  
ATOM    480  CB  ASN A 360     208.622 169.400 216.247  1.00  0.00           C  
ATOM    481  CG  ASN A 360     209.568 170.311 215.493  1.00  0.00           C  
ATOM    482  OD1 ASN A 360     209.236 170.807 214.411  1.00  0.00           O  
ATOM    483  ND2 ASN A 360     210.737 170.533 216.042  1.00  0.00           N  
ATOM    484  H   ASN A 360     207.233 172.116 216.924  1.00  0.00           H  
ATOM    485  HA  ASN A 360     206.889 170.355 215.490  1.00  0.00           H  
ATOM    486 1HB  ASN A 360     209.066 169.147 217.208  1.00  0.00           H  
ATOM    487 2HB  ASN A 360     208.513 168.471 215.689  1.00  0.00           H  
ATOM    488 1HD2 ASN A 360     211.401 171.125 215.583  1.00  0.00           H  
ATOM    489 2HD2 ASN A 360     210.969 170.106 216.916  1.00  0.00           H  
ATOM    490  N   CYS A 361     205.002 169.321 217.185  1.00  0.00           N  
ATOM    491  CA  CYS A 361     204.055 168.345 217.736  1.00  0.00           C  
ATOM    492  C   CYS A 361     202.561 168.714 217.700  1.00  0.00           C  
ATOM    493  O   CYS A 361     202.191 169.859 217.399  1.00  0.00           O  
ATOM    494  CB  CYS A 361     204.483 168.066 219.166  1.00  0.00           C  
ATOM    495  SG  CYS A 361     204.522 169.548 220.199  1.00  0.00           S  
ATOM    496  H   CYS A 361     204.719 170.280 216.988  1.00  0.00           H  
ATOM    497  HA  CYS A 361     204.175 167.421 217.171  1.00  0.00           H  
ATOM    498 1HB  CYS A 361     203.806 167.364 219.594  1.00  0.00           H  
ATOM    499 2HB  CYS A 361     205.468 167.607 219.194  1.00  0.00           H  
ATOM    500  N   VAL A 362     201.709 167.729 218.055  1.00  0.00           N  
ATOM    501  CA  VAL A 362     200.272 167.978 218.146  1.00  0.00           C  
ATOM    502  C   VAL A 362     199.817 168.488 219.512  1.00  0.00           C  
ATOM    503  O   VAL A 362     199.909 167.819 220.547  1.00  0.00           O  
ATOM    504  CB  VAL A 362     199.446 166.731 217.804  1.00  0.00           C  
ATOM    505  CG1 VAL A 362     197.956 167.035 217.951  1.00  0.00           C  
ATOM    506  CG2 VAL A 362     199.793 166.299 216.456  1.00  0.00           C  
ATOM    507  H   VAL A 362     202.079 166.798 218.247  1.00  0.00           H  
ATOM    508  HA  VAL A 362     200.044 168.712 217.398  1.00  0.00           H  
ATOM    509  HB  VAL A 362     199.669 165.961 218.471  1.00  0.00           H  
ATOM    510 1HG1 VAL A 362     197.369 166.155 217.722  1.00  0.00           H  
ATOM    511 2HG1 VAL A 362     197.750 167.346 218.970  1.00  0.00           H  
ATOM    512 3HG1 VAL A 362     197.691 167.835 217.265  1.00  0.00           H  
ATOM    513 1HG2 VAL A 362     199.244 165.420 216.214  1.00  0.00           H  
ATOM    514 2HG2 VAL A 362     199.565 167.088 215.740  1.00  0.00           H  
ATOM    515 3HG2 VAL A 362     200.850 166.083 216.447  1.00  0.00           H  
ATOM    516  N   ALA A 363     199.319 169.700 219.516  1.00  0.00           N  
ATOM    517  CA  ALA A 363     198.933 170.387 220.740  1.00  0.00           C  
ATOM    518  C   ALA A 363     197.526 170.042 221.156  1.00  0.00           C  
ATOM    519  O   ALA A 363     196.611 170.836 220.992  1.00  0.00           O  
ATOM    520  CB  ALA A 363     199.070 171.872 220.564  1.00  0.00           C  
ATOM    521  H   ALA A 363     199.226 170.153 218.615  1.00  0.00           H  
ATOM    522  HA  ALA A 363     199.602 170.063 221.531  1.00  0.00           H  
ATOM    523 1HB  ALA A 363     198.828 172.369 221.486  1.00  0.00           H  
ATOM    524 2HB  ALA A 363     200.073 172.066 220.304  1.00  0.00           H  
ATOM    525 3HB  ALA A 363     198.414 172.224 219.786  1.00  0.00           H  
ATOM    526  N   ASP A 364     197.343 168.840 221.656  1.00  0.00           N  
ATOM    527  CA  ASP A 364     196.002 168.385 222.004  1.00  0.00           C  
ATOM    528  C   ASP A 364     195.544 168.893 223.367  1.00  0.00           C  
ATOM    529  O   ASP A 364     195.989 168.395 224.402  1.00  0.00           O  
ATOM    530  CB  ASP A 364     195.940 166.852 221.941  1.00  0.00           C  
ATOM    531  CG  ASP A 364     194.543 166.208 222.253  1.00  0.00           C  
ATOM    532  OD1 ASP A 364     193.659 166.849 222.826  1.00  0.00           O  
ATOM    533  OD2 ASP A 364     194.381 165.067 221.885  1.00  0.00           O  
ATOM    534  H   ASP A 364     198.163 168.236 221.744  1.00  0.00           H  
ATOM    535  HA  ASP A 364     195.307 168.782 221.266  1.00  0.00           H  
ATOM    536 1HB  ASP A 364     196.248 166.524 220.945  1.00  0.00           H  
ATOM    537 2HB  ASP A 364     196.664 166.444 222.645  1.00  0.00           H  
ATOM    538  N   TYR A 365     194.637 169.883 223.362  1.00  0.00           N  
ATOM    539  CA  TYR A 365     194.132 170.475 224.598  1.00  0.00           C  
ATOM    540  C   TYR A 365     192.718 170.000 224.946  1.00  0.00           C  
ATOM    541  O   TYR A 365     192.011 170.671 225.701  1.00  0.00           O  
ATOM    542  CB  TYR A 365     194.119 172.000 224.532  1.00  0.00           C  
ATOM    543  CG  TYR A 365     195.462 172.642 224.385  1.00  0.00           C  
ATOM    544  CD1 TYR A 365     195.812 173.220 223.186  1.00  0.00           C  
ATOM    545  CD2 TYR A 365     196.357 172.639 225.446  1.00  0.00           C  
ATOM    546  CE1 TYR A 365     197.028 173.806 223.040  1.00  0.00           C  
ATOM    547  CE2 TYR A 365     197.583 173.220 225.285  1.00  0.00           C  
ATOM    548  CZ  TYR A 365     197.911 173.804 224.082  1.00  0.00           C  
ATOM    549  OH  TYR A 365     199.122 174.386 223.916  1.00  0.00           O  
ATOM    550  H   TYR A 365     194.318 170.277 222.471  1.00  0.00           H  
ATOM    551  HA  TYR A 365     194.789 170.175 225.414  1.00  0.00           H  
ATOM    552 1HB  TYR A 365     193.498 172.320 223.693  1.00  0.00           H  
ATOM    553 2HB  TYR A 365     193.668 172.375 225.422  1.00  0.00           H  
ATOM    554  HD1 TYR A 365     195.111 173.220 222.351  1.00  0.00           H  
ATOM    555  HD2 TYR A 365     196.085 172.175 226.395  1.00  0.00           H  
ATOM    556  HE1 TYR A 365     197.294 174.269 222.087  1.00  0.00           H  
ATOM    557  HE2 TYR A 365     198.297 173.224 226.107  1.00  0.00           H  
ATOM    558  HH  TYR A 365     199.624 174.297 224.728  1.00  0.00           H  
ATOM    559  N   SER A 366     192.293 168.836 224.425  1.00  0.00           N  
ATOM    560  CA  SER A 366     190.931 168.335 224.697  1.00  0.00           C  
ATOM    561  C   SER A 366     190.691 168.052 226.183  1.00  0.00           C  
ATOM    562  O   SER A 366     189.558 167.983 226.654  1.00  0.00           O  
ATOM    563  CB  SER A 366     190.628 167.100 223.864  1.00  0.00           C  
ATOM    564  OG  SER A 366     191.439 166.021 224.222  1.00  0.00           O  
ATOM    565  H   SER A 366     192.914 168.275 223.819  1.00  0.00           H  
ATOM    566  HA  SER A 366     190.228 169.110 224.394  1.00  0.00           H  
ATOM    567 1HB  SER A 366     189.583 166.828 224.001  1.00  0.00           H  
ATOM    568 2HB  SER A 366     190.773 167.327 222.809  1.00  0.00           H  
ATOM    569  HG  SER A 366     192.294 166.175 223.746  1.00  0.00           H  
ATOM    570  N   VAL A 367     191.768 167.944 226.944  1.00  0.00           N  
ATOM    571  CA  VAL A 367     191.721 167.749 228.381  1.00  0.00           C  
ATOM    572  C   VAL A 367     190.961 168.884 229.074  1.00  0.00           C  
ATOM    573  O   VAL A 367     190.337 168.681 230.119  1.00  0.00           O  
ATOM    574  CB  VAL A 367     193.169 167.662 228.921  1.00  0.00           C  
ATOM    575  CG1 VAL A 367     193.878 169.015 228.804  1.00  0.00           C  
ATOM    576  CG2 VAL A 367     193.153 167.226 230.368  1.00  0.00           C  
ATOM    577  H   VAL A 367     192.665 168.000 226.487  1.00  0.00           H  
ATOM    578  HA  VAL A 367     191.211 166.807 228.586  1.00  0.00           H  
ATOM    579  HB  VAL A 367     193.723 166.943 228.317  1.00  0.00           H  
ATOM    580 1HG1 VAL A 367     194.885 168.912 229.156  1.00  0.00           H  
ATOM    581 2HG1 VAL A 367     193.895 169.338 227.768  1.00  0.00           H  
ATOM    582 3HG1 VAL A 367     193.371 169.749 229.405  1.00  0.00           H  
ATOM    583 1HG2 VAL A 367     194.170 167.150 230.737  1.00  0.00           H  
ATOM    584 2HG2 VAL A 367     192.608 167.955 230.957  1.00  0.00           H  
ATOM    585 3HG2 VAL A 367     192.669 166.254 230.452  1.00  0.00           H  
ATOM    586  N   LEU A 368     190.951 170.065 228.446  1.00  0.00           N  
ATOM    587  CA  LEU A 368     190.346 171.254 229.012  1.00  0.00           C  
ATOM    588  C   LEU A 368     188.833 171.245 228.864  1.00  0.00           C  
ATOM    589  O   LEU A 368     188.150 172.149 229.345  1.00  0.00           O  
ATOM    590  CB  LEU A 368     190.913 172.497 228.316  1.00  0.00           C  
ATOM    591  CG  LEU A 368     192.417 172.645 228.464  1.00  0.00           C  
ATOM    592  CD1 LEU A 368     192.910 173.888 227.750  1.00  0.00           C  
ATOM    593  CD2 LEU A 368     192.744 172.641 229.877  1.00  0.00           C  
ATOM    594  H   LEU A 368     191.415 170.155 227.542  1.00  0.00           H  
ATOM    595  HA  LEU A 368     190.590 171.292 230.074  1.00  0.00           H  
ATOM    596 1HB  LEU A 368     190.683 172.435 227.251  1.00  0.00           H  
ATOM    597 2HB  LEU A 368     190.440 173.387 228.730  1.00  0.00           H  
ATOM    598  HG  LEU A 368     192.897 171.793 227.981  1.00  0.00           H  
ATOM    599 1HD1 LEU A 368     193.990 173.959 227.836  1.00  0.00           H  
ATOM    600 2HD1 LEU A 368     192.633 173.853 226.702  1.00  0.00           H  
ATOM    601 3HD1 LEU A 368     192.455 174.751 228.211  1.00  0.00           H  
ATOM    602 1HD2 LEU A 368     193.803 172.700 229.990  1.00  0.00           H  
ATOM    603 2HD2 LEU A 368     192.265 173.487 230.366  1.00  0.00           H  
ATOM    604 3HD2 LEU A 368     192.385 171.718 230.306  1.00  0.00           H  
ATOM    605  N   TYR A 369     188.300 170.223 228.188  1.00  0.00           N  
ATOM    606  CA  TYR A 369     186.870 170.099 227.998  1.00  0.00           C  
ATOM    607  C   TYR A 369     186.217 169.530 229.257  1.00  0.00           C  
ATOM    608  O   TYR A 369     184.992 169.559 229.405  1.00  0.00           O  
ATOM    609  CB  TYR A 369     186.558 169.190 226.808  1.00  0.00           C  
ATOM    610  CG  TYR A 369     187.045 169.718 225.469  1.00  0.00           C  
ATOM    611  CD1 TYR A 369     187.434 171.044 225.329  1.00  0.00           C  
ATOM    612  CD2 TYR A 369     187.088 168.866 224.374  1.00  0.00           C  
ATOM    613  CE1 TYR A 369     187.870 171.509 224.098  1.00  0.00           C  
ATOM    614  CE2 TYR A 369     187.517 169.329 223.147  1.00  0.00           C  
ATOM    615  CZ  TYR A 369     187.908 170.643 223.005  1.00  0.00           C  
ATOM    616  OH  TYR A 369     188.329 171.103 221.778  1.00  0.00           O  
ATOM    617  H   TYR A 369     188.897 169.497 227.790  1.00  0.00           H  
ATOM    618  HA  TYR A 369     186.450 171.088 227.818  1.00  0.00           H  
ATOM    619 1HB  TYR A 369     187.013 168.212 226.974  1.00  0.00           H  
ATOM    620 2HB  TYR A 369     185.483 169.037 226.742  1.00  0.00           H  
ATOM    621  HD1 TYR A 369     187.400 171.718 226.185  1.00  0.00           H  
ATOM    622  HD2 TYR A 369     186.781 167.825 224.485  1.00  0.00           H  
ATOM    623  HE1 TYR A 369     188.177 172.548 223.986  1.00  0.00           H  
ATOM    624  HE2 TYR A 369     187.547 168.655 222.291  1.00  0.00           H  
ATOM    625  HH  TYR A 369     188.183 170.422 221.117  1.00  0.00           H  
ATOM    626  N   ASN A 370     187.020 169.018 230.200  1.00  0.00           N  
ATOM    627  CA  ASN A 370     186.444 168.437 231.407  1.00  0.00           C  
ATOM    628  C   ASN A 370     186.092 169.557 232.380  1.00  0.00           C  
ATOM    629  O   ASN A 370     186.732 169.767 233.408  1.00  0.00           O  
ATOM    630  CB  ASN A 370     187.387 167.417 232.013  1.00  0.00           C  
ATOM    631  CG  ASN A 370     186.755 166.612 233.115  1.00  0.00           C  
ATOM    632  OD1 ASN A 370     185.536 166.667 233.336  1.00  0.00           O  
ATOM    633  ND2 ASN A 370     187.564 165.849 233.808  1.00  0.00           N  
ATOM    634  H   ASN A 370     188.036 169.013 230.080  1.00  0.00           H  
ATOM    635  HA  ASN A 370     185.516 167.927 231.144  1.00  0.00           H  
ATOM    636 1HB  ASN A 370     187.728 166.737 231.230  1.00  0.00           H  
ATOM    637 2HB  ASN A 370     188.266 167.913 232.403  1.00  0.00           H  
ATOM    638 1HD2 ASN A 370     187.205 165.282 234.552  1.00  0.00           H  
ATOM    639 2HD2 ASN A 370     188.540 165.832 233.591  1.00  0.00           H  
ATOM    640  N   LEU A 371     185.023 170.250 232.062  1.00  0.00           N  
ATOM    641  CA  LEU A 371     184.640 171.443 232.787  1.00  0.00           C  
ATOM    642  C   LEU A 371     184.283 171.210 234.245  1.00  0.00           C  
ATOM    643  O   LEU A 371     184.325 172.145 235.034  1.00  0.00           O  
ATOM    644  CB  LEU A 371     183.498 172.138 232.056  1.00  0.00           C  
ATOM    645  CG  LEU A 371     183.909 172.700 230.689  1.00  0.00           C  
ATOM    646  CD1 LEU A 371     182.702 173.298 230.001  1.00  0.00           C  
ATOM    647  CD2 LEU A 371     185.039 173.710 230.882  1.00  0.00           C  
ATOM    648  H   LEU A 371     184.540 169.982 231.205  1.00  0.00           H  
ATOM    649  HA  LEU A 371     185.485 172.125 232.766  1.00  0.00           H  
ATOM    650 1HB  LEU A 371     182.689 171.426 231.902  1.00  0.00           H  
ATOM    651 2HB  LEU A 371     183.133 172.961 232.670  1.00  0.00           H  
ATOM    652  HG  LEU A 371     184.272 171.890 230.061  1.00  0.00           H  
ATOM    653 1HD1 LEU A 371     182.995 173.678 229.022  1.00  0.00           H  
ATOM    654 2HD1 LEU A 371     181.939 172.530 229.878  1.00  0.00           H  
ATOM    655 3HD1 LEU A 371     182.306 174.113 230.604  1.00  0.00           H  
ATOM    656 1HD2 LEU A 371     185.351 174.099 229.913  1.00  0.00           H  
ATOM    657 2HD2 LEU A 371     184.696 174.532 231.509  1.00  0.00           H  
ATOM    658 3HD2 LEU A 371     185.890 173.218 231.361  1.00  0.00           H  
ATOM    659  N   ALA A 372     183.898 169.993 234.623  1.00  0.00           N  
ATOM    660  CA  ALA A 372     183.542 169.782 236.019  1.00  0.00           C  
ATOM    661  C   ALA A 372     184.715 170.199 236.966  1.00  0.00           C  
ATOM    662  O   ALA A 372     184.472 171.011 237.856  1.00  0.00           O  
ATOM    663  CB  ALA A 372     183.049 168.347 236.229  1.00  0.00           C  
ATOM    664  H   ALA A 372     183.873 169.236 233.954  1.00  0.00           H  
ATOM    665  HA  ALA A 372     182.708 170.442 236.258  1.00  0.00           H  
ATOM    666 1HB  ALA A 372     182.737 168.224 237.263  1.00  0.00           H  
ATOM    667 2HB  ALA A 372     182.195 168.182 235.577  1.00  0.00           H  
ATOM    668 3HB  ALA A 372     183.772 167.605 235.998  1.00  0.00           H  
ATOM    669  N   PRO A 373     185.964 169.650 236.883  1.00  0.00           N  
ATOM    670  CA  PRO A 373     187.105 170.169 237.615  1.00  0.00           C  
ATOM    671  C   PRO A 373     187.731 171.444 237.019  1.00  0.00           C  
ATOM    672  O   PRO A 373     188.372 172.203 237.752  1.00  0.00           O  
ATOM    673  CB  PRO A 373     188.099 169.005 237.544  1.00  0.00           C  
ATOM    674  CG  PRO A 373     187.740 168.291 236.278  1.00  0.00           C  
ATOM    675  CD  PRO A 373     186.230 168.391 236.203  1.00  0.00           C  
ATOM    676  HA  PRO A 373     186.803 170.352 238.654  1.00  0.00           H  
ATOM    677 1HB  PRO A 373     189.118 169.371 237.551  1.00  0.00           H  
ATOM    678 2HB  PRO A 373     187.991 168.373 238.439  1.00  0.00           H  
ATOM    679 1HG  PRO A 373     188.235 168.769 235.417  1.00  0.00           H  
ATOM    680 2HG  PRO A 373     188.102 167.256 236.321  1.00  0.00           H  
ATOM    681 1HD  PRO A 373     185.896 168.404 235.189  1.00  0.00           H  
ATOM    682 2HD  PRO A 373     185.813 167.558 236.772  1.00  0.00           H  
ATOM    683  N   PHE A 374     187.524 171.730 235.716  1.00  0.00           N  
ATOM    684  CA  PHE A 374     188.225 172.892 235.132  1.00  0.00           C  
ATOM    685  C   PHE A 374     187.593 174.252 235.433  1.00  0.00           C  
ATOM    686  O   PHE A 374     186.908 174.877 234.635  1.00  0.00           O  
ATOM    687  CB  PHE A 374     188.560 172.694 233.638  1.00  0.00           C  
ATOM    688  CG  PHE A 374     189.844 171.821 233.377  1.00  0.00           C  
ATOM    689  CD1 PHE A 374     189.822 170.458 233.150  1.00  0.00           C  
ATOM    690  CD2 PHE A 374     191.089 172.434 233.333  1.00  0.00           C  
ATOM    691  CE1 PHE A 374     190.976 169.740 232.907  1.00  0.00           C  
ATOM    692  CE2 PHE A 374     192.239 171.701 233.081  1.00  0.00           C  
ATOM    693  CZ  PHE A 374     192.179 170.362 232.873  1.00  0.00           C  
ATOM    694  H   PHE A 374     186.977 171.124 235.102  1.00  0.00           H  
ATOM    695  HA  PHE A 374     189.200 172.941 235.600  1.00  0.00           H  
ATOM    696 1HB  PHE A 374     187.731 172.208 233.141  1.00  0.00           H  
ATOM    697 2HB  PHE A 374     188.701 173.664 233.164  1.00  0.00           H  
ATOM    698  HD1 PHE A 374     188.914 169.947 233.162  1.00  0.00           H  
ATOM    699  HD2 PHE A 374     191.152 173.512 233.500  1.00  0.00           H  
ATOM    700  HE1 PHE A 374     190.914 168.664 232.733  1.00  0.00           H  
ATOM    701  HE2 PHE A 374     193.199 172.185 233.046  1.00  0.00           H  
ATOM    702  HZ  PHE A 374     193.090 169.795 232.678  1.00  0.00           H  
ATOM    703  N   PHE A 375     187.953 174.661 236.646  1.00  0.00           N  
ATOM    704  CA  PHE A 375     187.630 175.860 237.403  1.00  0.00           C  
ATOM    705  C   PHE A 375     188.028 177.162 236.717  1.00  0.00           C  
ATOM    706  O   PHE A 375     187.217 178.088 236.609  1.00  0.00           O  
ATOM    707  CB  PHE A 375     188.358 175.677 238.740  1.00  0.00           C  
ATOM    708  CG  PHE A 375     188.367 176.759 239.762  1.00  0.00           C  
ATOM    709  CD1 PHE A 375     187.274 176.995 240.578  1.00  0.00           C  
ATOM    710  CD2 PHE A 375     189.525 177.495 239.969  1.00  0.00           C  
ATOM    711  CE1 PHE A 375     187.333 177.958 241.566  1.00  0.00           C  
ATOM    712  CE2 PHE A 375     189.584 178.451 240.952  1.00  0.00           C  
ATOM    713  CZ  PHE A 375     188.493 178.685 241.754  1.00  0.00           C  
ATOM    714  H   PHE A 375     188.506 173.972 237.139  1.00  0.00           H  
ATOM    715  HA  PHE A 375     186.552 175.871 237.572  1.00  0.00           H  
ATOM    716 1HB  PHE A 375     187.938 174.791 239.211  1.00  0.00           H  
ATOM    717 2HB  PHE A 375     189.396 175.437 238.522  1.00  0.00           H  
ATOM    718  HD1 PHE A 375     186.365 176.408 240.435  1.00  0.00           H  
ATOM    719  HD2 PHE A 375     190.396 177.304 239.340  1.00  0.00           H  
ATOM    720  HE1 PHE A 375     186.467 178.139 242.205  1.00  0.00           H  
ATOM    721  HE2 PHE A 375     190.488 179.016 241.101  1.00  0.00           H  
ATOM    722  HZ  PHE A 375     188.547 179.443 242.534  1.00  0.00           H  
ATOM    723  N   THR A 376     189.280 177.243 236.272  1.00  0.00           N  
ATOM    724  CA  THR A 376     189.767 178.452 235.615  1.00  0.00           C  
ATOM    725  C   THR A 376     190.391 178.192 234.264  1.00  0.00           C  
ATOM    726  O   THR A 376     191.211 177.285 234.098  1.00  0.00           O  
ATOM    727  CB  THR A 376     190.798 179.206 236.486  1.00  0.00           C  
ATOM    728  OG1 THR A 376     190.183 179.618 237.709  1.00  0.00           O  
ATOM    729  CG2 THR A 376     191.399 180.413 235.766  1.00  0.00           C  
ATOM    730  H   THR A 376     189.899 176.438 236.381  1.00  0.00           H  
ATOM    731  HA  THR A 376     188.919 179.115 235.455  1.00  0.00           H  
ATOM    732  HB  THR A 376     191.599 178.549 236.706  1.00  0.00           H  
ATOM    733  HG1 THR A 376     189.335 180.041 237.522  1.00  0.00           H  
ATOM    734 1HG2 THR A 376     192.127 180.893 236.420  1.00  0.00           H  
ATOM    735 2HG2 THR A 376     191.901 180.094 234.851  1.00  0.00           H  
ATOM    736 3HG2 THR A 376     190.611 181.122 235.518  1.00  0.00           H  
ATOM    737  N   PHE A 377     190.018 179.011 233.296  1.00  0.00           N  
ATOM    738  CA  PHE A 377     190.645 179.008 231.992  1.00  0.00           C  
ATOM    739  C   PHE A 377     190.519 180.407 231.408  1.00  0.00           C  
ATOM    740  O   PHE A 377     189.423 180.842 231.044  1.00  0.00           O  
ATOM    741  CB  PHE A 377     190.028 177.932 231.092  1.00  0.00           C  
ATOM    742  CG  PHE A 377     190.693 177.758 229.740  1.00  0.00           C  
ATOM    743  CD1 PHE A 377     191.968 178.243 229.476  1.00  0.00           C  
ATOM    744  CD2 PHE A 377     190.042 177.067 228.740  1.00  0.00           C  
ATOM    745  CE1 PHE A 377     192.552 178.044 228.248  1.00  0.00           C  
ATOM    746  CE2 PHE A 377     190.631 176.877 227.523  1.00  0.00           C  
ATOM    747  CZ  PHE A 377     191.885 177.368 227.279  1.00  0.00           C  
ATOM    748  H   PHE A 377     189.306 179.703 233.491  1.00  0.00           H  
ATOM    749  HA  PHE A 377     191.705 178.783 232.108  1.00  0.00           H  
ATOM    750 1HB  PHE A 377     190.068 176.973 231.609  1.00  0.00           H  
ATOM    751 2HB  PHE A 377     188.977 178.166 230.923  1.00  0.00           H  
ATOM    752  HD1 PHE A 377     192.511 178.783 230.254  1.00  0.00           H  
ATOM    753  HD2 PHE A 377     189.044 176.669 228.927  1.00  0.00           H  
ATOM    754  HE1 PHE A 377     193.539 178.422 228.051  1.00  0.00           H  
ATOM    755  HE2 PHE A 377     190.101 176.333 226.738  1.00  0.00           H  
ATOM    756  HZ  PHE A 377     192.333 177.213 226.310  1.00  0.00           H  
ATOM    757  N   LYS A 378     191.645 181.105 231.328  1.00  0.00           N  
ATOM    758  CA  LYS A 378     191.677 182.477 230.840  1.00  0.00           C  
ATOM    759  C   LYS A 378     192.930 182.733 230.029  1.00  0.00           C  
ATOM    760  O   LYS A 378     194.033 182.374 230.442  1.00  0.00           O  
ATOM    761  CB  LYS A 378     191.646 183.463 232.004  1.00  0.00           C  
ATOM    762  CG  LYS A 378     191.588 184.923 231.580  1.00  0.00           C  
ATOM    763  CD  LYS A 378     191.597 185.830 232.772  1.00  0.00           C  
ATOM    764  CE  LYS A 378     191.563 187.282 232.359  1.00  0.00           C  
ATOM    765  NZ  LYS A 378     191.822 188.159 233.514  1.00  0.00           N  
ATOM    766  H   LYS A 378     192.503 180.672 231.674  1.00  0.00           H  
ATOM    767  HA  LYS A 378     190.814 182.643 230.195  1.00  0.00           H  
ATOM    768 1HB  LYS A 378     190.776 183.258 232.629  1.00  0.00           H  
ATOM    769 2HB  LYS A 378     192.536 183.326 232.621  1.00  0.00           H  
ATOM    770 1HG  LYS A 378     192.456 185.166 230.961  1.00  0.00           H  
ATOM    771 2HG  LYS A 378     190.688 185.102 230.997  1.00  0.00           H  
ATOM    772 1HD  LYS A 378     190.725 185.620 233.393  1.00  0.00           H  
ATOM    773 2HD  LYS A 378     192.490 185.645 233.362  1.00  0.00           H  
ATOM    774 1HE  LYS A 378     192.316 187.459 231.594  1.00  0.00           H  
ATOM    775 2HE  LYS A 378     190.582 187.517 231.950  1.00  0.00           H  
ATOM    776 1HZ  LYS A 378     191.805 189.125 233.225  1.00  0.00           H  
ATOM    777 2HZ  LYS A 378     191.132 188.006 234.234  1.00  0.00           H  
ATOM    778 3HZ  LYS A 378     192.759 187.909 233.859  1.00  0.00           H  
ATOM    779  N   CYS A 379     192.770 183.358 228.871  1.00  0.00           N  
ATOM    780  CA  CYS A 379     193.945 183.622 228.055  1.00  0.00           C  
ATOM    781  C   CYS A 379     194.169 185.105 227.799  1.00  0.00           C  
ATOM    782  O   CYS A 379     193.240 185.910 227.820  1.00  0.00           O  
ATOM    783  CB  CYS A 379     193.829 182.896 226.728  1.00  0.00           C  
ATOM    784  SG  CYS A 379     193.733 181.098 226.869  1.00  0.00           S  
ATOM    785  H   CYS A 379     191.859 183.644 228.553  1.00  0.00           H  
ATOM    786  HA  CYS A 379     194.814 183.247 228.570  1.00  0.00           H  
ATOM    787 1HB  CYS A 379     192.954 183.243 226.202  1.00  0.00           H  
ATOM    788 2HB  CYS A 379     194.684 183.146 226.134  1.00  0.00           H  
ATOM    789  N   TYR A 380     195.438 185.426 227.556  1.00  0.00           N  
ATOM    790  CA  TYR A 380     195.917 186.758 227.264  1.00  0.00           C  
ATOM    791  C   TYR A 380     196.643 186.799 225.916  1.00  0.00           C  
ATOM    792  O   TYR A 380     197.677 186.156 225.740  1.00  0.00           O  
ATOM    793  CB  TYR A 380     196.895 187.155 228.375  1.00  0.00           C  
ATOM    794  CG  TYR A 380     196.286 187.140 229.779  1.00  0.00           C  
ATOM    795  CD1 TYR A 380     196.224 185.940 230.507  1.00  0.00           C  
ATOM    796  CD2 TYR A 380     195.809 188.305 230.338  1.00  0.00           C  
ATOM    797  CE1 TYR A 380     195.682 185.925 231.783  1.00  0.00           C  
ATOM    798  CE2 TYR A 380     195.271 188.296 231.608  1.00  0.00           C  
ATOM    799  CZ  TYR A 380     195.201 187.117 232.336  1.00  0.00           C  
ATOM    800  OH  TYR A 380     194.656 187.127 233.623  1.00  0.00           O  
ATOM    801  H   TYR A 380     196.123 184.681 227.594  1.00  0.00           H  
ATOM    802  HA  TYR A 380     195.071 187.444 227.228  1.00  0.00           H  
ATOM    803 1HB  TYR A 380     197.745 186.468 228.364  1.00  0.00           H  
ATOM    804 2HB  TYR A 380     197.287 188.154 228.180  1.00  0.00           H  
ATOM    805  HD1 TYR A 380     196.600 185.016 230.065  1.00  0.00           H  
ATOM    806  HD2 TYR A 380     195.861 189.238 229.775  1.00  0.00           H  
ATOM    807  HE1 TYR A 380     195.632 184.991 232.347  1.00  0.00           H  
ATOM    808  HE2 TYR A 380     194.900 189.224 232.042  1.00  0.00           H  
ATOM    809  HH  TYR A 380     194.806 186.260 234.033  1.00  0.00           H  
ATOM    810  N   GLY A 381     196.083 187.494 224.925  1.00  0.00           N  
ATOM    811  CA  GLY A 381     196.747 187.595 223.613  1.00  0.00           C  
ATOM    812  C   GLY A 381     196.572 186.371 222.699  1.00  0.00           C  
ATOM    813  O   GLY A 381     197.118 186.335 221.594  1.00  0.00           O  
ATOM    814  H   GLY A 381     195.214 187.988 225.086  1.00  0.00           H  
ATOM    815 1HA  GLY A 381     196.368 188.477 223.097  1.00  0.00           H  
ATOM    816 2HA  GLY A 381     197.810 187.769 223.772  1.00  0.00           H  
ATOM    817  N   VAL A 382     195.832 185.381 223.173  1.00  0.00           N  
ATOM    818  CA  VAL A 382     195.599 184.126 222.467  1.00  0.00           C  
ATOM    819  C   VAL A 382     194.201 183.622 222.850  1.00  0.00           C  
ATOM    820  O   VAL A 382     193.737 183.896 223.949  1.00  0.00           O  
ATOM    821  CB  VAL A 382     196.735 183.125 222.830  1.00  0.00           C  
ATOM    822  CG1 VAL A 382     196.710 182.813 224.276  1.00  0.00           C  
ATOM    823  CG2 VAL A 382     196.591 181.859 222.059  1.00  0.00           C  
ATOM    824  H   VAL A 382     195.426 185.502 224.088  1.00  0.00           H  
ATOM    825  HA  VAL A 382     195.623 184.311 221.393  1.00  0.00           H  
ATOM    826  HB  VAL A 382     197.698 183.589 222.606  1.00  0.00           H  
ATOM    827 1HG1 VAL A 382     197.511 182.131 224.518  1.00  0.00           H  
ATOM    828 2HG1 VAL A 382     196.821 183.725 224.866  1.00  0.00           H  
ATOM    829 3HG1 VAL A 382     195.768 182.347 224.479  1.00  0.00           H  
ATOM    830 1HG2 VAL A 382     197.398 181.179 222.328  1.00  0.00           H  
ATOM    831 2HG2 VAL A 382     195.641 181.400 222.294  1.00  0.00           H  
ATOM    832 3HG2 VAL A 382     196.638 182.082 221.002  1.00  0.00           H  
ATOM    833  N   SER A 383     193.492 182.979 221.932  1.00  0.00           N  
ATOM    834  CA  SER A 383     192.151 182.479 222.244  1.00  0.00           C  
ATOM    835  C   SER A 383     192.116 181.203 223.081  1.00  0.00           C  
ATOM    836  O   SER A 383     192.749 180.231 222.699  1.00  0.00           O  
ATOM    837  CB  SER A 383     191.415 182.163 220.966  1.00  0.00           C  
ATOM    838  OG  SER A 383     190.172 181.507 221.221  1.00  0.00           O  
ATOM    839  H   SER A 383     193.900 182.808 221.025  1.00  0.00           H  
ATOM    840  HA  SER A 383     191.642 183.290 222.749  1.00  0.00           H  
ATOM    841 1HB  SER A 383     191.237 183.078 220.402  1.00  0.00           H  
ATOM    842 2HB  SER A 383     192.048 181.533 220.374  1.00  0.00           H  
ATOM    843  HG  SER A 383     189.593 182.204 221.576  1.00  0.00           H  
ATOM    844  N   PRO A 384     191.251 181.104 224.114  1.00  0.00           N  
ATOM    845  CA  PRO A 384     191.016 179.913 224.914  1.00  0.00           C  
ATOM    846  C   PRO A 384     190.215 178.848 224.164  1.00  0.00           C  
ATOM    847  O   PRO A 384     190.067 177.726 224.644  1.00  0.00           O  
ATOM    848  CB  PRO A 384     190.231 180.459 226.118  1.00  0.00           C  
ATOM    849  CG  PRO A 384     189.509 181.669 225.592  1.00  0.00           C  
ATOM    850  CD  PRO A 384     190.437 182.273 224.546  1.00  0.00           C  
ATOM    851  HA  PRO A 384     191.985 179.500 225.223  1.00  0.00           H  
ATOM    852 1HB  PRO A 384     189.538 179.685 226.482  1.00  0.00           H  
ATOM    853 2HB  PRO A 384     190.900 180.684 226.952  1.00  0.00           H  
ATOM    854 1HG  PRO A 384     188.535 181.387 225.190  1.00  0.00           H  
ATOM    855 2HG  PRO A 384     189.312 182.361 226.420  1.00  0.00           H  
ATOM    856 1HD  PRO A 384     189.808 182.646 223.731  1.00  0.00           H  
ATOM    857 2HD  PRO A 384     191.066 183.055 224.983  1.00  0.00           H  
ATOM    858  N   THR A 385     189.642 179.206 223.007  1.00  0.00           N  
ATOM    859  CA  THR A 385     188.788 178.264 222.294  1.00  0.00           C  
ATOM    860  C   THR A 385     189.462 177.762 221.029  1.00  0.00           C  
ATOM    861  O   THR A 385     189.189 176.655 220.559  1.00  0.00           O  
ATOM    862  CB  THR A 385     187.450 178.930 221.928  1.00  0.00           C  
ATOM    863  OG1 THR A 385     187.679 180.050 221.044  1.00  0.00           O  
ATOM    864  CG2 THR A 385     186.776 179.431 223.185  1.00  0.00           C  
ATOM    865  H   THR A 385     189.802 180.116 222.600  1.00  0.00           H  
ATOM    866  HA  THR A 385     188.589 177.408 222.936  1.00  0.00           H  
ATOM    867  HB  THR A 385     186.802 178.208 221.434  1.00  0.00           H  
ATOM    868  HG1 THR A 385     188.531 180.474 221.233  1.00  0.00           H  
ATOM    869 1HG2 THR A 385     185.828 179.901 222.928  1.00  0.00           H  
ATOM    870 2HG2 THR A 385     186.597 178.596 223.861  1.00  0.00           H  
ATOM    871 3HG2 THR A 385     187.415 180.153 223.665  1.00  0.00           H  
ATOM    872  N   LYS A 386     190.394 178.552 220.515  1.00  0.00           N  
ATOM    873  CA  LYS A 386     191.111 178.215 219.297  1.00  0.00           C  
ATOM    874  C   LYS A 386     192.532 177.734 219.529  1.00  0.00           C  
ATOM    875  O   LYS A 386     193.293 177.618 218.574  1.00  0.00           O  
ATOM    876  CB  LYS A 386     191.082 179.373 218.298  1.00  0.00           C  
ATOM    877  CG  LYS A 386     189.695 179.704 217.800  1.00  0.00           C  
ATOM    878  CD  LYS A 386     189.232 178.514 216.994  1.00  0.00           C  
ATOM    879  CE  LYS A 386     187.908 178.659 216.307  1.00  0.00           C  
ATOM    880  NZ  LYS A 386     187.596 177.386 215.574  1.00  0.00           N  
ATOM    881  H   LYS A 386     190.546 179.464 220.936  1.00  0.00           H  
ATOM    882  HA  LYS A 386     190.582 177.390 218.821  1.00  0.00           H  
ATOM    883 1HB  LYS A 386     191.514 180.248 218.724  1.00  0.00           H  
ATOM    884 2HB  LYS A 386     191.673 179.111 217.428  1.00  0.00           H  
ATOM    885 1HG  LYS A 386     189.019 179.874 218.639  1.00  0.00           H  
ATOM    886 2HG  LYS A 386     189.719 180.593 217.173  1.00  0.00           H  
ATOM    887 1HD  LYS A 386     189.969 178.336 216.221  1.00  0.00           H  
ATOM    888 2HD  LYS A 386     189.192 177.628 217.630  1.00  0.00           H  
ATOM    889 1HE  LYS A 386     187.125 178.857 217.038  1.00  0.00           H  
ATOM    890 2HE  LYS A 386     187.951 179.481 215.595  1.00  0.00           H  
ATOM    891 1HZ  LYS A 386     186.718 177.455 215.099  1.00  0.00           H  
ATOM    892 2HZ  LYS A 386     188.348 177.183 214.888  1.00  0.00           H  
ATOM    893 3HZ  LYS A 386     187.568 176.621 216.228  1.00  0.00           H  
ATOM    894  N   LEU A 387     192.889 177.360 220.756  1.00  0.00           N  
ATOM    895  CA  LEU A 387     194.269 176.932 220.982  1.00  0.00           C  
ATOM    896  C   LEU A 387     194.632 175.734 220.108  1.00  0.00           C  
ATOM    897  O   LEU A 387     195.775 175.612 219.682  1.00  0.00           O  
ATOM    898  CB  LEU A 387     194.531 176.522 222.435  1.00  0.00           C  
ATOM    899  CG  LEU A 387     194.451 177.603 223.479  1.00  0.00           C  
ATOM    900  CD1 LEU A 387     194.733 176.976 224.864  1.00  0.00           C  
ATOM    901  CD2 LEU A 387     195.398 178.715 223.099  1.00  0.00           C  
ATOM    902  H   LEU A 387     192.232 177.434 221.523  1.00  0.00           H  
ATOM    903  HA  LEU A 387     194.933 177.757 220.726  1.00  0.00           H  
ATOM    904 1HB  LEU A 387     193.830 175.735 222.710  1.00  0.00           H  
ATOM    905 2HB  LEU A 387     195.533 176.121 222.486  1.00  0.00           H  
ATOM    906  HG  LEU A 387     193.439 178.001 223.514  1.00  0.00           H  
ATOM    907 1HD1 LEU A 387     194.657 177.737 225.632  1.00  0.00           H  
ATOM    908 2HD1 LEU A 387     194.008 176.189 225.062  1.00  0.00           H  
ATOM    909 3HD1 LEU A 387     195.731 176.552 224.876  1.00  0.00           H  
ATOM    910 1HD2 LEU A 387     195.339 179.511 223.831  1.00  0.00           H  
ATOM    911 2HD2 LEU A 387     196.395 178.348 223.043  1.00  0.00           H  
ATOM    912 3HD2 LEU A 387     195.106 179.100 222.126  1.00  0.00           H  
ATOM    913  N   ASN A 388     193.670 174.843 219.836  1.00  0.00           N  
ATOM    914  CA  ASN A 388     193.961 173.698 218.974  1.00  0.00           C  
ATOM    915  C   ASN A 388     194.141 174.121 217.505  1.00  0.00           C  
ATOM    916  O   ASN A 388     194.990 173.575 216.800  1.00  0.00           O  
ATOM    917  CB  ASN A 388     192.841 172.663 219.052  1.00  0.00           C  
ATOM    918  CG  ASN A 388     192.806 171.827 220.328  1.00  0.00           C  
ATOM    919  OD1 ASN A 388     193.834 171.534 220.950  1.00  0.00           O  
ATOM    920  ND2 ASN A 388     191.615 171.457 220.719  1.00  0.00           N  
ATOM    921  H   ASN A 388     192.742 174.976 220.213  1.00  0.00           H  
ATOM    922  HA  ASN A 388     194.896 173.246 219.309  1.00  0.00           H  
ATOM    923 1HB  ASN A 388     191.880 173.172 218.944  1.00  0.00           H  
ATOM    924 2HB  ASN A 388     192.936 171.981 218.200  1.00  0.00           H  
ATOM    925 1HD2 ASN A 388     191.497 170.914 221.550  1.00  0.00           H  
ATOM    926 2HD2 ASN A 388     190.811 171.726 220.184  1.00  0.00           H  
ATOM    927  N   ASP A 389     193.373 175.128 217.054  1.00  0.00           N  
ATOM    928  CA  ASP A 389     193.434 175.569 215.656  1.00  0.00           C  
ATOM    929  C   ASP A 389     194.662 176.438 215.362  1.00  0.00           C  
ATOM    930  O   ASP A 389     195.259 176.364 214.276  1.00  0.00           O  
ATOM    931  CB  ASP A 389     192.180 176.378 215.261  1.00  0.00           C  
ATOM    932  CG  ASP A 389     190.835 175.573 215.201  1.00  0.00           C  
ATOM    933  OD1 ASP A 389     190.875 174.379 215.250  1.00  0.00           O  
ATOM    934  OD2 ASP A 389     189.774 176.196 215.068  1.00  0.00           O  
ATOM    935  H   ASP A 389     192.738 175.589 217.691  1.00  0.00           H  
ATOM    936  HA  ASP A 389     193.488 174.680 215.033  1.00  0.00           H  
ATOM    937 1HB  ASP A 389     192.064 177.186 215.979  1.00  0.00           H  
ATOM    938 2HB  ASP A 389     192.348 176.839 214.291  1.00  0.00           H  
ATOM    939  N   LEU A 390     195.004 177.284 216.326  1.00  0.00           N  
ATOM    940  CA  LEU A 390     196.103 178.232 216.220  1.00  0.00           C  
ATOM    941  C   LEU A 390     197.446 177.529 216.176  1.00  0.00           C  
ATOM    942  O   LEU A 390     197.659 176.539 216.873  1.00  0.00           O  
ATOM    943  CB  LEU A 390     196.057 179.180 217.419  1.00  0.00           C  
ATOM    944  CG  LEU A 390     194.858 180.124 217.485  1.00  0.00           C  
ATOM    945  CD1 LEU A 390     194.844 180.837 218.839  1.00  0.00           C  
ATOM    946  CD2 LEU A 390     194.947 181.111 216.358  1.00  0.00           C  
ATOM    947  H   LEU A 390     194.458 177.282 217.184  1.00  0.00           H  
ATOM    948  HA  LEU A 390     195.979 178.804 215.302  1.00  0.00           H  
ATOM    949 1HB  LEU A 390     196.019 178.567 218.316  1.00  0.00           H  
ATOM    950 2HB  LEU A 390     196.971 179.774 217.433  1.00  0.00           H  
ATOM    951  HG  LEU A 390     193.953 179.566 217.378  1.00  0.00           H  
ATOM    952 1HD1 LEU A 390     193.990 181.503 218.882  1.00  0.00           H  
ATOM    953 2HD1 LEU A 390     194.771 180.098 219.640  1.00  0.00           H  
ATOM    954 3HD1 LEU A 390     195.759 181.408 218.947  1.00  0.00           H  
ATOM    955 1HD2 LEU A 390     194.089 181.782 216.395  1.00  0.00           H  
ATOM    956 2HD2 LEU A 390     195.867 181.688 216.450  1.00  0.00           H  
ATOM    957 3HD2 LEU A 390     194.948 180.574 215.409  1.00  0.00           H  
ATOM    958  N   CYS A 391     198.363 178.047 215.369  1.00  0.00           N  
ATOM    959  CA  CYS A 391     199.687 177.451 215.322  1.00  0.00           C  
ATOM    960  C   CYS A 391     200.675 178.287 216.123  1.00  0.00           C  
ATOM    961  O   CYS A 391     200.672 179.520 216.032  1.00  0.00           O  
ATOM    962  CB  CYS A 391     200.156 177.315 213.883  1.00  0.00           C  
ATOM    963  SG  CYS A 391     199.102 176.246 212.890  1.00  0.00           S  
ATOM    964  H   CYS A 391     198.146 178.852 214.801  1.00  0.00           H  
ATOM    965  HA  CYS A 391     199.635 176.459 215.754  1.00  0.00           H  
ATOM    966 1HB  CYS A 391     200.213 178.292 213.409  1.00  0.00           H  
ATOM    967 2HB  CYS A 391     201.157 176.880 213.879  1.00  0.00           H  
ATOM    968  HG  CYS A 391     199.171 175.193 213.703  1.00  0.00           H  
ATOM    969  N   PHE A 392     201.540 177.613 216.871  1.00  0.00           N  
ATOM    970  CA  PHE A 392     202.525 178.282 217.711  1.00  0.00           C  
ATOM    971  C   PHE A 392     203.928 177.764 217.439  1.00  0.00           C  
ATOM    972  O   PHE A 392     204.107 176.693 216.853  1.00  0.00           O  
ATOM    973  CB  PHE A 392     202.174 178.099 219.177  1.00  0.00           C  
ATOM    974  CG  PHE A 392     200.792 178.544 219.495  1.00  0.00           C  
ATOM    975  CD1 PHE A 392     199.755 177.616 219.534  1.00  0.00           C  
ATOM    976  CD2 PHE A 392     200.501 179.872 219.726  1.00  0.00           C  
ATOM    977  CE1 PHE A 392     198.470 178.013 219.831  1.00  0.00           C  
ATOM    978  CE2 PHE A 392     199.211 180.271 220.014  1.00  0.00           C  
ATOM    979  CZ  PHE A 392     198.198 179.333 220.077  1.00  0.00           C  
ATOM    980  H   PHE A 392     201.463 176.597 216.889  1.00  0.00           H  
ATOM    981  HA  PHE A 392     202.513 179.351 217.487  1.00  0.00           H  
ATOM    982 1HB  PHE A 392     202.262 177.069 219.457  1.00  0.00           H  
ATOM    983 2HB  PHE A 392     202.870 178.671 219.793  1.00  0.00           H  
ATOM    984  HD1 PHE A 392     199.967 176.561 219.336  1.00  0.00           H  
ATOM    985  HD2 PHE A 392     201.309 180.602 219.684  1.00  0.00           H  
ATOM    986  HE1 PHE A 392     197.667 177.271 219.866  1.00  0.00           H  
ATOM    987  HE2 PHE A 392     198.996 181.323 220.199  1.00  0.00           H  
ATOM    988  HZ  PHE A 392     197.183 179.634 220.309  1.00  0.00           H  
ATOM    989  N   THR A 393     204.925 178.548 217.825  1.00  0.00           N  
ATOM    990  CA  THR A 393     206.335 178.231 217.602  1.00  0.00           C  
ATOM    991  C   THR A 393     206.925 177.551 218.816  1.00  0.00           C  
ATOM    992  O   THR A 393     207.397 176.416 218.759  1.00  0.00           O  
ATOM    993  CB  THR A 393     207.091 179.531 217.367  1.00  0.00           C  
ATOM    994  OG1 THR A 393     207.017 180.311 218.540  1.00  0.00           O  
ATOM    995  CG2 THR A 393     206.350 180.294 216.285  1.00  0.00           C  
ATOM    996  H   THR A 393     204.708 179.414 218.313  1.00  0.00           H  
ATOM    997  HA  THR A 393     206.442 177.561 216.759  1.00  0.00           H  
ATOM    998  HB  THR A 393     208.127 179.338 217.103  1.00  0.00           H  
ATOM    999  HG1 THR A 393     207.838 180.838 218.668  1.00  0.00           H  
ATOM   1000 1HG2 THR A 393     206.794 181.252 216.103  1.00  0.00           H  
ATOM   1001 2HG2 THR A 393     206.358 179.723 215.393  1.00  0.00           H  
ATOM   1002 3HG2 THR A 393     205.334 180.443 216.602  1.00  0.00           H  
ATOM   1003  N   ASN A 394     206.918 178.280 219.911  1.00  0.00           N  
ATOM   1004  CA  ASN A 394     207.468 177.788 221.162  1.00  0.00           C  
ATOM   1005  C   ASN A 394     206.466 177.947 222.280  1.00  0.00           C  
ATOM   1006  O   ASN A 394     206.112 179.067 222.669  1.00  0.00           O  
ATOM   1007  CB  ASN A 394     208.777 178.472 221.539  1.00  0.00           C  
ATOM   1008  CG  ASN A 394     209.980 178.103 220.678  1.00  0.00           C  
ATOM   1009  OD1 ASN A 394     210.490 176.968 220.766  1.00  0.00           O  
ATOM   1010  ND2 ASN A 394     210.454 179.025 219.870  1.00  0.00           N  
ATOM   1011  H   ASN A 394     206.484 179.208 219.849  1.00  0.00           H  
ATOM   1012  HA  ASN A 394     207.660 176.717 221.064  1.00  0.00           H  
ATOM   1013 1HB  ASN A 394     208.646 179.555 221.514  1.00  0.00           H  
ATOM   1014 2HB  ASN A 394     209.010 178.197 222.556  1.00  0.00           H  
ATOM   1015 1HD2 ASN A 394     211.243 178.830 219.294  1.00  0.00           H  
ATOM   1016 2HD2 ASN A 394     210.032 179.952 219.834  1.00  0.00           H  
ATOM   1017  N   VAL A 395     206.018 176.825 222.810  1.00  0.00           N  
ATOM   1018  CA  VAL A 395     205.067 176.898 223.890  1.00  0.00           C  
ATOM   1019  C   VAL A 395     205.764 176.447 225.150  1.00  0.00           C  
ATOM   1020  O   VAL A 395     206.457 175.427 225.165  1.00  0.00           O  
ATOM   1021  CB  VAL A 395     203.800 176.076 223.592  1.00  0.00           C  
ATOM   1022  CG1 VAL A 395     202.813 176.158 224.804  1.00  0.00           C  
ATOM   1023  CG2 VAL A 395     203.183 176.624 222.319  1.00  0.00           C  
ATOM   1024  H   VAL A 395     206.334 175.920 222.450  1.00  0.00           H  
ATOM   1025  HA  VAL A 395     204.757 177.928 224.020  1.00  0.00           H  
ATOM   1026  HB  VAL A 395     204.050 175.042 223.444  1.00  0.00           H  
ATOM   1027 1HG1 VAL A 395     201.916 175.590 224.586  1.00  0.00           H  
ATOM   1028 2HG1 VAL A 395     203.292 175.753 225.696  1.00  0.00           H  
ATOM   1029 3HG1 VAL A 395     202.539 177.203 224.983  1.00  0.00           H  
ATOM   1030 1HG2 VAL A 395     202.279 176.073 222.080  1.00  0.00           H  
ATOM   1031 2HG2 VAL A 395     202.949 177.667 222.474  1.00  0.00           H  
ATOM   1032 3HG2 VAL A 395     203.893 176.534 221.494  1.00  0.00           H  
ATOM   1033  N   TYR A 396     205.658 177.255 226.187  1.00  0.00           N  
ATOM   1034  CA  TYR A 396     206.315 176.893 227.428  1.00  0.00           C  
ATOM   1035  C   TYR A 396     205.238 176.562 228.422  1.00  0.00           C  
ATOM   1036  O   TYR A 396     204.384 177.396 228.739  1.00  0.00           O  
ATOM   1037  CB  TYR A 396     207.230 177.998 227.913  1.00  0.00           C  
ATOM   1038  CG  TYR A 396     208.312 178.315 226.919  1.00  0.00           C  
ATOM   1039  CD1 TYR A 396     208.066 179.265 225.930  1.00  0.00           C  
ATOM   1040  CD2 TYR A 396     209.532 177.657 226.964  1.00  0.00           C  
ATOM   1041  CE1 TYR A 396     209.045 179.571 225.012  1.00  0.00           C  
ATOM   1042  CE2 TYR A 396     210.512 177.963 226.041  1.00  0.00           C  
ATOM   1043  CZ  TYR A 396     210.276 178.918 225.072  1.00  0.00           C  
ATOM   1044  OH  TYR A 396     211.260 179.231 224.162  1.00  0.00           O  
ATOM   1045  H   TYR A 396     205.093 178.103 226.102  1.00  0.00           H  
ATOM   1046  HA  TYR A 396     206.912 175.997 227.277  1.00  0.00           H  
ATOM   1047 1HB  TYR A 396     206.672 178.885 228.112  1.00  0.00           H  
ATOM   1048 2HB  TYR A 396     207.700 177.690 228.845  1.00  0.00           H  
ATOM   1049  HD1 TYR A 396     207.097 179.774 225.886  1.00  0.00           H  
ATOM   1050  HD2 TYR A 396     209.718 176.904 227.724  1.00  0.00           H  
ATOM   1051  HE1 TYR A 396     208.852 180.323 224.240  1.00  0.00           H  
ATOM   1052  HE2 TYR A 396     211.473 177.452 226.078  1.00  0.00           H  
ATOM   1053  HH  TYR A 396     210.961 179.955 223.600  1.00  0.00           H  
ATOM   1054  N   ALA A 397     205.218 175.313 228.845  1.00  0.00           N  
ATOM   1055  CA  ALA A 397     204.151 174.854 229.708  1.00  0.00           C  
ATOM   1056  C   ALA A 397     204.637 174.618 231.119  1.00  0.00           C  
ATOM   1057  O   ALA A 397     205.483 173.749 231.357  1.00  0.00           O  
ATOM   1058  CB  ALA A 397     203.542 173.602 229.135  1.00  0.00           C  
ATOM   1059  H   ALA A 397     205.976 174.688 228.570  1.00  0.00           H  
ATOM   1060  HA  ALA A 397     203.384 175.623 229.743  1.00  0.00           H  
ATOM   1061 1HB  ALA A 397     202.730 173.300 229.766  1.00  0.00           H  
ATOM   1062 2HB  ALA A 397     203.179 173.816 228.143  1.00  0.00           H  
ATOM   1063 3HB  ALA A 397     204.285 172.821 229.089  1.00  0.00           H  
ATOM   1064  N   ASP A 398     204.114 175.408 232.051  1.00  0.00           N  
ATOM   1065  CA  ASP A 398     204.506 175.288 233.444  1.00  0.00           C  
ATOM   1066  C   ASP A 398     203.445 174.465 234.163  1.00  0.00           C  
ATOM   1067  O   ASP A 398     202.267 174.604 233.837  1.00  0.00           O  
ATOM   1068  CB  ASP A 398     204.678 176.679 234.082  1.00  0.00           C  
ATOM   1069  CG  ASP A 398     205.856 177.468 233.437  1.00  0.00           C  
ATOM   1070  OD1 ASP A 398     206.642 176.832 232.781  1.00  0.00           O  
ATOM   1071  OD2 ASP A 398     205.966 178.680 233.590  1.00  0.00           O  
ATOM   1072  H   ASP A 398     203.423 176.106 231.774  1.00  0.00           H  
ATOM   1073  HA  ASP A 398     205.449 174.763 233.497  1.00  0.00           H  
ATOM   1074 1HB  ASP A 398     203.767 177.244 233.969  1.00  0.00           H  
ATOM   1075 2HB  ASP A 398     204.868 176.566 235.152  1.00  0.00           H  
ATOM   1076  N   SER A 399     203.841 173.666 235.164  1.00  0.00           N  
ATOM   1077  CA  SER A 399     202.847 172.891 235.929  1.00  0.00           C  
ATOM   1078  C   SER A 399     203.182 172.740 237.425  1.00  0.00           C  
ATOM   1079  O   SER A 399     204.264 172.260 237.819  1.00  0.00           O  
ATOM   1080  CB  SER A 399     202.677 171.517 235.299  1.00  0.00           C  
ATOM   1081  OG  SER A 399     203.855 170.761 235.386  1.00  0.00           O  
ATOM   1082  H   SER A 399     204.840 173.606 235.363  1.00  0.00           H  
ATOM   1083  HA  SER A 399     201.892 173.409 235.856  1.00  0.00           H  
ATOM   1084 1HB  SER A 399     201.876 170.994 235.791  1.00  0.00           H  
ATOM   1085 2HB  SER A 399     202.391 171.627 234.257  1.00  0.00           H  
ATOM   1086  HG  SER A 399     203.609 169.857 235.144  1.00  0.00           H  
ATOM   1087  N   PHE A 400     202.192 173.108 238.250  1.00  0.00           N  
ATOM   1088  CA  PHE A 400     202.321 173.133 239.707  1.00  0.00           C  
ATOM   1089  C   PHE A 400     201.008 173.100 240.508  1.00  0.00           C  
ATOM   1090  O   PHE A 400     199.931 173.289 239.949  1.00  0.00           O  
ATOM   1091  CB  PHE A 400     203.105 174.377 240.088  1.00  0.00           C  
ATOM   1092  CG  PHE A 400     202.505 175.687 239.556  1.00  0.00           C  
ATOM   1093  CD1 PHE A 400     201.599 176.404 240.296  1.00  0.00           C  
ATOM   1094  CD2 PHE A 400     202.890 176.202 238.308  1.00  0.00           C  
ATOM   1095  CE1 PHE A 400     201.077 177.604 239.831  1.00  0.00           C  
ATOM   1096  CE2 PHE A 400     202.366 177.391 237.839  1.00  0.00           C  
ATOM   1097  CZ  PHE A 400     201.461 178.091 238.602  1.00  0.00           C  
ATOM   1098  H   PHE A 400     201.332 173.465 237.827  1.00  0.00           H  
ATOM   1099  HA  PHE A 400     202.902 172.261 239.987  1.00  0.00           H  
ATOM   1100 1HB  PHE A 400     203.130 174.430 241.163  1.00  0.00           H  
ATOM   1101 2HB  PHE A 400     204.122 174.286 239.738  1.00  0.00           H  
ATOM   1102  HD1 PHE A 400     201.303 176.007 241.253  1.00  0.00           H  
ATOM   1103  HD2 PHE A 400     203.612 175.656 237.703  1.00  0.00           H  
ATOM   1104  HE1 PHE A 400     200.360 178.155 240.435  1.00  0.00           H  
ATOM   1105  HE2 PHE A 400     202.672 177.779 236.866  1.00  0.00           H  
ATOM   1106  HZ  PHE A 400     201.055 179.027 238.230  1.00  0.00           H  
ATOM   1107  N   VAL A 401     201.103 172.862 241.828  1.00  0.00           N  
ATOM   1108  CA  VAL A 401     199.914 172.915 242.707  1.00  0.00           C  
ATOM   1109  C   VAL A 401     199.933 174.001 243.796  1.00  0.00           C  
ATOM   1110  O   VAL A 401     200.939 174.221 244.498  1.00  0.00           O  
ATOM   1111  CB  VAL A 401     199.663 171.560 243.397  1.00  0.00           C  
ATOM   1112  CG1 VAL A 401     198.483 171.631 244.367  1.00  0.00           C  
ATOM   1113  CG2 VAL A 401     199.367 170.540 242.368  1.00  0.00           C  
ATOM   1114  H   VAL A 401     202.022 172.629 242.204  1.00  0.00           H  
ATOM   1115  HA  VAL A 401     199.052 173.114 242.072  1.00  0.00           H  
ATOM   1116  HB  VAL A 401     200.531 171.300 243.952  1.00  0.00           H  
ATOM   1117 1HG1 VAL A 401     198.343 170.657 244.839  1.00  0.00           H  
ATOM   1118 2HG1 VAL A 401     198.687 172.373 245.124  1.00  0.00           H  
ATOM   1119 3HG1 VAL A 401     197.575 171.905 243.830  1.00  0.00           H  
ATOM   1120 1HG2 VAL A 401     199.199 169.569 242.828  1.00  0.00           H  
ATOM   1121 2HG2 VAL A 401     198.482 170.833 241.828  1.00  0.00           H  
ATOM   1122 3HG2 VAL A 401     200.194 170.497 241.714  1.00  0.00           H  
ATOM   1123  N   ILE A 402     198.785 174.708 243.859  1.00  0.00           N  
ATOM   1124  CA  ILE A 402     198.458 175.792 244.802  1.00  0.00           C  
ATOM   1125  C   ILE A 402     197.052 175.606 245.412  1.00  0.00           C  
ATOM   1126  O   ILE A 402     196.344 174.661 245.052  1.00  0.00           O  
ATOM   1127  CB  ILE A 402     198.586 177.175 244.132  1.00  0.00           C  
ATOM   1128  CG1 ILE A 402     197.660 177.301 242.997  1.00  0.00           C  
ATOM   1129  CG2 ILE A 402     199.968 177.431 243.680  1.00  0.00           C  
ATOM   1130  CD1 ILE A 402     197.688 178.672 242.439  1.00  0.00           C  
ATOM   1131  H   ILE A 402     198.052 174.423 243.202  1.00  0.00           H  
ATOM   1132  HA  ILE A 402     199.173 175.756 245.607  1.00  0.00           H  
ATOM   1133  HB  ILE A 402     198.316 177.942 244.855  1.00  0.00           H  
ATOM   1134 1HG1 ILE A 402     197.934 176.584 242.230  1.00  0.00           H  
ATOM   1135 2HG1 ILE A 402     196.639 177.085 243.332  1.00  0.00           H  
ATOM   1136 1HG2 ILE A 402     200.038 178.416 243.238  1.00  0.00           H  
ATOM   1137 2HG2 ILE A 402     200.616 177.369 244.534  1.00  0.00           H  
ATOM   1138 3HG2 ILE A 402     200.241 176.698 242.962  1.00  0.00           H  
ATOM   1139 1HD1 ILE A 402     197.015 178.740 241.629  1.00  0.00           H  
ATOM   1140 2HD1 ILE A 402     197.408 179.369 243.204  1.00  0.00           H  
ATOM   1141 3HD1 ILE A 402     198.683 178.900 242.096  1.00  0.00           H  
ATOM   1142  N   ARG A 403     196.652 176.460 246.371  1.00  0.00           N  
ATOM   1143  CA  ARG A 403     195.267 176.391 246.889  1.00  0.00           C  
ATOM   1144  C   ARG A 403     194.281 177.061 245.930  1.00  0.00           C  
ATOM   1145  O   ARG A 403     194.632 178.019 245.250  1.00  0.00           O  
ATOM   1146  CB  ARG A 403     195.087 177.072 248.243  1.00  0.00           C  
ATOM   1147  CG  ARG A 403     195.743 176.444 249.436  1.00  0.00           C  
ATOM   1148  CD  ARG A 403     195.486 177.242 250.692  1.00  0.00           C  
ATOM   1149  NE  ARG A 403     196.144 178.537 250.692  1.00  0.00           N  
ATOM   1150  CZ  ARG A 403     195.866 179.554 251.528  1.00  0.00           C  
ATOM   1151  NH1 ARG A 403     194.923 179.476 252.448  1.00  0.00           N  
ATOM   1152  NH2 ARG A 403     196.569 180.653 251.396  1.00  0.00           N  
ATOM   1153  H   ARG A 403     197.272 177.218 246.685  1.00  0.00           H  
ATOM   1154  HA  ARG A 403     194.986 175.340 246.994  1.00  0.00           H  
ATOM   1155 1HB  ARG A 403     195.449 178.089 248.177  1.00  0.00           H  
ATOM   1156 2HB  ARG A 403     194.037 177.129 248.467  1.00  0.00           H  
ATOM   1157 1HG  ARG A 403     195.320 175.461 249.593  1.00  0.00           H  
ATOM   1158 2HG  ARG A 403     196.787 176.366 249.266  1.00  0.00           H  
ATOM   1159 1HD  ARG A 403     194.415 177.414 250.796  1.00  0.00           H  
ATOM   1160 2HD  ARG A 403     195.842 176.680 251.553  1.00  0.00           H  
ATOM   1161  HE  ARG A 403     196.897 178.711 250.019  1.00  0.00           H  
ATOM   1162 1HH1 ARG A 403     194.330 178.634 252.553  1.00  0.00           H  
ATOM   1163 2HH1 ARG A 403     194.755 180.269 253.046  1.00  0.00           H  
ATOM   1164 1HH2 ARG A 403     197.278 180.667 250.651  1.00  0.00           H  
ATOM   1165 2HH2 ARG A 403     196.403 181.450 251.987  1.00  0.00           H  
ATOM   1166  N   GLY A 404     193.020 176.647 245.966  1.00  0.00           N  
ATOM   1167  CA  GLY A 404     191.967 177.299 245.166  1.00  0.00           C  
ATOM   1168  C   GLY A 404     191.950 178.821 245.243  1.00  0.00           C  
ATOM   1169  O   GLY A 404     191.982 179.495 244.210  1.00  0.00           O  
ATOM   1170  H   GLY A 404     192.792 175.816 246.518  1.00  0.00           H  
ATOM   1171 1HA  GLY A 404     192.088 177.020 244.124  1.00  0.00           H  
ATOM   1172 2HA  GLY A 404     190.998 176.919 245.486  1.00  0.00           H  
ATOM   1173  N   ASP A 405     191.946 179.379 246.449  1.00  0.00           N  
ATOM   1174  CA  ASP A 405     191.915 180.833 246.614  1.00  0.00           C  
ATOM   1175  C   ASP A 405     193.108 181.554 245.979  1.00  0.00           C  
ATOM   1176  O   ASP A 405     193.031 182.761 245.707  1.00  0.00           O  
ATOM   1177  CB  ASP A 405     191.839 181.223 248.095  1.00  0.00           C  
ATOM   1178  CG  ASP A 405     190.467 181.000 248.735  1.00  0.00           C  
ATOM   1179  OD1 ASP A 405     189.520 180.749 248.017  1.00  0.00           O  
ATOM   1180  OD2 ASP A 405     190.371 181.138 249.933  1.00  0.00           O  
ATOM   1181  H   ASP A 405     191.939 178.777 247.274  1.00  0.00           H  
ATOM   1182  HA  ASP A 405     191.010 181.201 246.127  1.00  0.00           H  
ATOM   1183 1HB  ASP A 405     192.568 180.625 248.649  1.00  0.00           H  
ATOM   1184 2HB  ASP A 405     192.119 182.264 248.216  1.00  0.00           H  
ATOM   1185  N   GLU A 406     194.221 180.831 245.793  1.00  0.00           N  
ATOM   1186  CA  GLU A 406     195.464 181.356 245.256  1.00  0.00           C  
ATOM   1187  C   GLU A 406     195.507 181.302 243.729  1.00  0.00           C  
ATOM   1188  O   GLU A 406     196.395 181.879 243.107  1.00  0.00           O  
ATOM   1189  CB  GLU A 406     196.636 180.559 245.830  1.00  0.00           C  
ATOM   1190  CG  GLU A 406     196.847 180.701 247.346  1.00  0.00           C  
ATOM   1191  CD  GLU A 406     197.854 179.710 247.889  1.00  0.00           C  
ATOM   1192  OE1 GLU A 406     198.270 178.855 247.135  1.00  0.00           O  
ATOM   1193  OE2 GLU A 406     198.188 179.786 249.049  1.00  0.00           O  
ATOM   1194  H   GLU A 406     194.197 179.832 245.979  1.00  0.00           H  
ATOM   1195  HA  GLU A 406     195.560 182.397 245.563  1.00  0.00           H  
ATOM   1196 1HB  GLU A 406     196.515 179.512 245.610  1.00  0.00           H  
ATOM   1197 2HB  GLU A 406     197.530 180.883 245.331  1.00  0.00           H  
ATOM   1198 1HG  GLU A 406     197.202 181.710 247.558  1.00  0.00           H  
ATOM   1199 2HG  GLU A 406     195.892 180.563 247.853  1.00  0.00           H  
ATOM   1200  N   VAL A 407     194.521 180.664 243.102  1.00  0.00           N  
ATOM   1201  CA  VAL A 407     194.493 180.552 241.645  1.00  0.00           C  
ATOM   1202  C   VAL A 407     194.438 181.930 241.025  1.00  0.00           C  
ATOM   1203  O   VAL A 407     195.045 182.192 239.991  1.00  0.00           O  
ATOM   1204  CB  VAL A 407     193.338 179.671 241.164  1.00  0.00           C  
ATOM   1205  CG1 VAL A 407     193.212 179.767 239.647  1.00  0.00           C  
ATOM   1206  CG2 VAL A 407     193.609 178.199 241.580  1.00  0.00           C  
ATOM   1207  H   VAL A 407     193.774 180.221 243.639  1.00  0.00           H  
ATOM   1208  HA  VAL A 407     195.407 180.087 241.311  1.00  0.00           H  
ATOM   1209  HB  VAL A 407     192.414 180.021 241.614  1.00  0.00           H  
ATOM   1210 1HG1 VAL A 407     192.384 179.147 239.315  1.00  0.00           H  
ATOM   1211 2HG1 VAL A 407     193.021 180.802 239.363  1.00  0.00           H  
ATOM   1212 3HG1 VAL A 407     194.135 179.426 239.179  1.00  0.00           H  
ATOM   1213 1HG2 VAL A 407     192.785 177.567 241.250  1.00  0.00           H  
ATOM   1214 2HG2 VAL A 407     194.537 177.854 241.125  1.00  0.00           H  
ATOM   1215 3HG2 VAL A 407     193.699 178.144 242.664  1.00  0.00           H  
ATOM   1216  N   ARG A 408     193.723 182.824 241.687  1.00  0.00           N  
ATOM   1217  CA  ARG A 408     193.555 184.204 241.269  1.00  0.00           C  
ATOM   1218  C   ARG A 408     194.885 184.976 241.184  1.00  0.00           C  
ATOM   1219  O   ARG A 408     194.949 186.025 240.544  1.00  0.00           O  
ATOM   1220  CB  ARG A 408     192.649 184.908 242.258  1.00  0.00           C  
ATOM   1221  CG  ARG A 408     191.217 184.423 242.254  1.00  0.00           C  
ATOM   1222  CD  ARG A 408     190.415 185.078 243.313  1.00  0.00           C  
ATOM   1223  NE  ARG A 408     190.850 184.677 244.648  1.00  0.00           N  
ATOM   1224  CZ  ARG A 408     190.375 185.163 245.794  1.00  0.00           C  
ATOM   1225  NH1 ARG A 408     189.427 186.081 245.817  1.00  0.00           N  
ATOM   1226  NH2 ARG A 408     190.892 184.687 246.891  1.00  0.00           N  
ATOM   1227  H   ARG A 408     193.269 182.521 242.539  1.00  0.00           H  
ATOM   1228  HA  ARG A 408     193.087 184.209 240.285  1.00  0.00           H  
ATOM   1229 1HB  ARG A 408     193.043 184.766 243.268  1.00  0.00           H  
ATOM   1230 2HB  ARG A 408     192.646 185.978 242.055  1.00  0.00           H  
ATOM   1231 1HG  ARG A 408     190.761 184.639 241.289  1.00  0.00           H  
ATOM   1232 2HG  ARG A 408     191.204 183.344 242.433  1.00  0.00           H  
ATOM   1233 1HD  ARG A 408     190.518 186.158 243.231  1.00  0.00           H  
ATOM   1234 2HD  ARG A 408     189.368 184.802 243.199  1.00  0.00           H  
ATOM   1235  HE  ARG A 408     191.591 183.964 244.747  1.00  0.00           H  
ATOM   1236 1HH1 ARG A 408     189.045 186.433 244.951  1.00  0.00           H  
ATOM   1237 2HH1 ARG A 408     189.085 186.432 246.699  1.00  0.00           H  
ATOM   1238 1HH2 ARG A 408     191.630 183.972 246.788  1.00  0.00           H  
ATOM   1239 2HH2 ARG A 408     190.579 185.003 247.796  1.00  0.00           H  
ATOM   1240  N   GLN A 409     195.940 184.481 241.851  1.00  0.00           N  
ATOM   1241  CA  GLN A 409     197.241 185.133 241.823  1.00  0.00           C  
ATOM   1242  C   GLN A 409     198.048 184.721 240.596  1.00  0.00           C  
ATOM   1243  O   GLN A 409     199.056 185.353 240.260  1.00  0.00           O  
ATOM   1244  CB  GLN A 409     198.037 184.807 243.092  1.00  0.00           C  
ATOM   1245  CG  GLN A 409     197.462 185.387 244.369  1.00  0.00           C  
ATOM   1246  CD  GLN A 409     198.298 185.031 245.585  1.00  0.00           C  
ATOM   1247  OE1 GLN A 409     199.536 185.139 245.568  1.00  0.00           O  
ATOM   1248  NE2 GLN A 409     197.629 184.598 246.645  1.00  0.00           N  
ATOM   1249  H   GLN A 409     195.870 183.602 242.356  1.00  0.00           H  
ATOM   1250  HA  GLN A 409     197.085 186.211 241.778  1.00  0.00           H  
ATOM   1251 1HB  GLN A 409     198.069 183.726 243.215  1.00  0.00           H  
ATOM   1252 2HB  GLN A 409     199.041 185.126 242.987  1.00  0.00           H  
ATOM   1253 1HG  GLN A 409     197.429 186.477 244.279  1.00  0.00           H  
ATOM   1254 2HG  GLN A 409     196.457 184.986 244.513  1.00  0.00           H  
ATOM   1255 1HE2 GLN A 409     198.105 184.317 247.495  1.00  0.00           H  
ATOM   1256 2HE2 GLN A 409     196.632 184.535 246.610  1.00  0.00           H  
ATOM   1257  N   ILE A 410     197.614 183.680 239.886  1.00  0.00           N  
ATOM   1258  CA  ILE A 410     198.398 183.258 238.742  1.00  0.00           C  
ATOM   1259  C   ILE A 410     197.918 184.027 237.538  1.00  0.00           C  
ATOM   1260  O   ILE A 410     197.117 183.561 236.734  1.00  0.00           O  
ATOM   1261  CB  ILE A 410     198.275 181.748 238.492  1.00  0.00           C  
ATOM   1262  CG1 ILE A 410     198.597 180.976 239.790  1.00  0.00           C  
ATOM   1263  CG2 ILE A 410     199.208 181.343 237.344  1.00  0.00           C  
ATOM   1264  CD1 ILE A 410     199.974 181.250 240.345  1.00  0.00           C  
ATOM   1265  H   ILE A 410     196.753 183.188 240.122  1.00  0.00           H  
ATOM   1266  HA  ILE A 410     199.447 183.499 238.913  1.00  0.00           H  
ATOM   1267  HB  ILE A 410     197.243 181.512 238.228  1.00  0.00           H  
ATOM   1268 1HG1 ILE A 410     197.858 181.253 240.551  1.00  0.00           H  
ATOM   1269 2HG1 ILE A 410     198.512 179.921 239.606  1.00  0.00           H  
ATOM   1270 1HG2 ILE A 410     199.113 180.283 237.156  1.00  0.00           H  
ATOM   1271 2HG2 ILE A 410     198.940 181.896 236.447  1.00  0.00           H  
ATOM   1272 3HG2 ILE A 410     200.227 181.574 237.612  1.00  0.00           H  
ATOM   1273 1HD1 ILE A 410     200.119 180.678 241.249  1.00  0.00           H  
ATOM   1274 2HD1 ILE A 410     200.714 180.961 239.619  1.00  0.00           H  
ATOM   1275 3HD1 ILE A 410     200.078 182.312 240.568  1.00  0.00           H  
ATOM   1276  N   ALA A 411     198.429 185.225 237.418  1.00  0.00           N  
ATOM   1277  CA  ALA A 411     198.028 186.095 236.340  1.00  0.00           C  
ATOM   1278  C   ALA A 411     199.067 187.206 236.188  1.00  0.00           C  
ATOM   1279  O   ALA A 411     199.845 187.464 237.117  1.00  0.00           O  
ATOM   1280  CB  ALA A 411     196.624 186.639 236.588  1.00  0.00           C  
ATOM   1281  H   ALA A 411     199.067 185.525 238.157  1.00  0.00           H  
ATOM   1282  HA  ALA A 411     197.990 185.498 235.441  1.00  0.00           H  
ATOM   1283 1HB  ALA A 411     196.306 187.269 235.773  1.00  0.00           H  
ATOM   1284 2HB  ALA A 411     195.924 185.809 236.682  1.00  0.00           H  
ATOM   1285 3HB  ALA A 411     196.594 187.204 237.477  1.00  0.00           H  
ATOM   1286  N   PRO A 412     199.175 187.815 235.007  1.00  0.00           N  
ATOM   1287  CA  PRO A 412     200.010 188.956 234.745  1.00  0.00           C  
ATOM   1288  C   PRO A 412     199.778 190.080 235.723  1.00  0.00           C  
ATOM   1289  O   PRO A 412     198.629 190.469 235.984  1.00  0.00           O  
ATOM   1290  CB  PRO A 412     199.544 189.343 233.342  1.00  0.00           C  
ATOM   1291  CG  PRO A 412     199.123 188.055 232.739  1.00  0.00           C  
ATOM   1292  CD  PRO A 412     198.462 187.314 233.818  1.00  0.00           C  
ATOM   1293  HA  PRO A 412     201.064 188.658 234.736  1.00  0.00           H  
ATOM   1294 1HB  PRO A 412     198.721 190.067 233.409  1.00  0.00           H  
ATOM   1295 2HB  PRO A 412     200.341 189.838 232.794  1.00  0.00           H  
ATOM   1296 1HG  PRO A 412     198.503 188.216 231.846  1.00  0.00           H  
ATOM   1297 2HG  PRO A 412     200.015 187.527 232.426  1.00  0.00           H  
ATOM   1298 1HD  PRO A 412     197.417 187.565 233.859  1.00  0.00           H  
ATOM   1299 2HD  PRO A 412     198.650 186.254 233.616  1.00  0.00           H  
ATOM   1300  N   GLY A 413     200.879 190.598 236.253  1.00  0.00           N  
ATOM   1301  CA  GLY A 413     200.846 191.767 237.127  1.00  0.00           C  
ATOM   1302  C   GLY A 413     200.311 191.542 238.547  1.00  0.00           C  
ATOM   1303  O   GLY A 413     200.050 192.514 239.261  1.00  0.00           O  
ATOM   1304  H   GLY A 413     201.779 190.162 236.027  1.00  0.00           H  
ATOM   1305 1HA  GLY A 413     201.856 192.173 237.189  1.00  0.00           H  
ATOM   1306 2HA  GLY A 413     200.257 192.544 236.640  1.00  0.00           H  
ATOM   1307  N   GLN A 414     200.157 190.296 238.991  1.00  0.00           N  
ATOM   1308  CA  GLN A 414     199.573 190.093 240.319  1.00  0.00           C  
ATOM   1309  C   GLN A 414     200.579 190.140 241.455  1.00  0.00           C  
ATOM   1310  O   GLN A 414     201.790 190.120 241.237  1.00  0.00           O  
ATOM   1311  CB  GLN A 414     198.801 188.792 240.381  1.00  0.00           C  
ATOM   1312  CG  GLN A 414     197.710 188.734 239.386  1.00  0.00           C  
ATOM   1313  CD  GLN A 414     196.701 189.832 239.514  1.00  0.00           C  
ATOM   1314  OE1 GLN A 414     196.013 189.966 240.534  1.00  0.00           O  
ATOM   1315  NE2 GLN A 414     196.604 190.662 238.462  1.00  0.00           N  
ATOM   1316  H   GLN A 414     200.353 189.492 238.387  1.00  0.00           H  
ATOM   1317  HA  GLN A 414     198.859 190.898 240.491  1.00  0.00           H  
ATOM   1318 1HB  GLN A 414     199.472 187.957 240.179  1.00  0.00           H  
ATOM   1319 2HB  GLN A 414     198.378 188.643 241.373  1.00  0.00           H  
ATOM   1320 1HG  GLN A 414     198.142 188.798 238.396  1.00  0.00           H  
ATOM   1321 2HG  GLN A 414     197.199 187.781 239.526  1.00  0.00           H  
ATOM   1322 1HE2 GLN A 414     195.955 191.422 238.483  1.00  0.00           H  
ATOM   1323 2HE2 GLN A 414     197.207 190.536 237.632  1.00  0.00           H  
ATOM   1324  N   THR A 415     200.041 190.210 242.675  1.00  0.00           N  
ATOM   1325  CA  THR A 415     200.813 190.298 243.916  1.00  0.00           C  
ATOM   1326  C   THR A 415     200.170 189.420 244.993  1.00  0.00           C  
ATOM   1327  O   THR A 415     198.957 189.197 244.969  1.00  0.00           O  
ATOM   1328  CB  THR A 415     200.854 191.771 244.382  1.00  0.00           C  
ATOM   1329  OG1 THR A 415     201.660 191.905 245.553  1.00  0.00           O  
ATOM   1330  CG2 THR A 415     199.447 192.265 244.677  1.00  0.00           C  
ATOM   1331  H   THR A 415     199.035 190.222 242.746  1.00  0.00           H  
ATOM   1332  HA  THR A 415     201.831 189.947 243.738  1.00  0.00           H  
ATOM   1333  HB  THR A 415     201.292 192.374 243.589  1.00  0.00           H  
ATOM   1334  HG1 THR A 415     202.441 191.310 245.484  1.00  0.00           H  
ATOM   1335 1HG2 THR A 415     199.488 193.307 244.993  1.00  0.00           H  
ATOM   1336 2HG2 THR A 415     198.835 192.179 243.779  1.00  0.00           H  
ATOM   1337 3HG2 THR A 415     199.013 191.660 245.474  1.00  0.00           H  
ATOM   1338  N   GLY A 416     200.985 188.891 245.912  1.00  0.00           N  
ATOM   1339  CA  GLY A 416     200.473 188.027 246.987  1.00  0.00           C  
ATOM   1340  C   GLY A 416     201.452 186.920 247.423  1.00  0.00           C  
ATOM   1341  O   GLY A 416     202.566 186.803 246.907  1.00  0.00           O  
ATOM   1342  H   GLY A 416     201.979 189.149 245.876  1.00  0.00           H  
ATOM   1343 1HA  GLY A 416     200.229 188.648 247.849  1.00  0.00           H  
ATOM   1344 2HA  GLY A 416     199.540 187.572 246.661  1.00  0.00           H  
ATOM   1345  N   ASN A 417     201.015 186.050 248.350  1.00  0.00           N  
ATOM   1346  CA  ASN A 417     201.898 184.993 248.878  1.00  0.00           C  
ATOM   1347  C   ASN A 417     202.405 184.031 247.803  1.00  0.00           C  
ATOM   1348  O   ASN A 417     203.455 183.416 247.982  1.00  0.00           O  
ATOM   1349  CB  ASN A 417     201.233 184.196 249.999  1.00  0.00           C  
ATOM   1350  CG  ASN A 417     200.054 183.345 249.553  1.00  0.00           C  
ATOM   1351  OD1 ASN A 417     199.054 183.859 249.024  1.00  0.00           O  
ATOM   1352  ND2 ASN A 417     200.165 182.044 249.775  1.00  0.00           N  
ATOM   1353  H   ASN A 417     200.083 186.154 248.724  1.00  0.00           H  
ATOM   1354  HA  ASN A 417     202.784 185.476 249.299  1.00  0.00           H  
ATOM   1355 1HB  ASN A 417     201.979 183.538 250.453  1.00  0.00           H  
ATOM   1356 2HB  ASN A 417     200.895 184.881 250.775  1.00  0.00           H  
ATOM   1357 1HD2 ASN A 417     199.424 181.393 249.497  1.00  0.00           H  
ATOM   1358 2HD2 ASN A 417     200.993 181.682 250.204  1.00  0.00           H  
ATOM   1359  N   ILE A 418     201.658 183.890 246.710  1.00  0.00           N  
ATOM   1360  CA  ILE A 418     202.082 183.034 245.626  1.00  0.00           C  
ATOM   1361  C   ILE A 418     202.670 183.886 244.517  1.00  0.00           C  
ATOM   1362  O   ILE A 418     203.800 183.646 244.082  1.00  0.00           O  
ATOM   1363  CB  ILE A 418     200.947 182.144 245.074  1.00  0.00           C  
ATOM   1364  CG1 ILE A 418     200.394 181.282 246.182  1.00  0.00           C  
ATOM   1365  CG2 ILE A 418     201.407 181.283 243.900  1.00  0.00           C  
ATOM   1366  CD1 ILE A 418     201.415 180.404 246.874  1.00  0.00           C  
ATOM   1367  H   ILE A 418     200.794 184.410 246.607  1.00  0.00           H  
ATOM   1368  HA  ILE A 418     202.847 182.376 245.996  1.00  0.00           H  
ATOM   1369  HB  ILE A 418     200.143 182.782 244.729  1.00  0.00           H  
ATOM   1370 1HG1 ILE A 418     199.905 181.918 246.910  1.00  0.00           H  
ATOM   1371 2HG1 ILE A 418     199.663 180.616 245.754  1.00  0.00           H  
ATOM   1372 1HG2 ILE A 418     200.561 180.708 243.549  1.00  0.00           H  
ATOM   1373 2HG2 ILE A 418     201.775 181.923 243.096  1.00  0.00           H  
ATOM   1374 3HG2 ILE A 418     202.184 180.609 244.210  1.00  0.00           H  
ATOM   1375 1HD1 ILE A 418     200.921 179.809 247.640  1.00  0.00           H  
ATOM   1376 2HD1 ILE A 418     201.881 179.748 246.154  1.00  0.00           H  
ATOM   1377 3HD1 ILE A 418     202.162 181.024 247.340  1.00  0.00           H  
ATOM   1378  N   ALA A 419     201.966 184.944 244.115  1.00  0.00           N  
ATOM   1379  CA  ALA A 419     202.460 185.761 243.013  1.00  0.00           C  
ATOM   1380  C   ALA A 419     203.854 186.341 243.268  1.00  0.00           C  
ATOM   1381  O   ALA A 419     204.667 186.393 242.361  1.00  0.00           O  
ATOM   1382  CB  ALA A 419     201.527 186.910 242.735  1.00  0.00           C  
ATOM   1383  H   ALA A 419     201.061 185.138 244.538  1.00  0.00           H  
ATOM   1384  HA  ALA A 419     202.504 185.136 242.133  1.00  0.00           H  
ATOM   1385 1HB  ALA A 419     201.909 187.485 241.898  1.00  0.00           H  
ATOM   1386 2HB  ALA A 419     200.545 186.564 242.503  1.00  0.00           H  
ATOM   1387 3HB  ALA A 419     201.500 187.515 243.602  1.00  0.00           H  
ATOM   1388  N   ASP A 420     204.169 186.760 244.490  1.00  0.00           N  
ATOM   1389  CA  ASP A 420     205.485 187.353 244.708  1.00  0.00           C  
ATOM   1390  C   ASP A 420     206.559 186.376 245.164  1.00  0.00           C  
ATOM   1391  O   ASP A 420     207.747 186.631 244.967  1.00  0.00           O  
ATOM   1392  CB  ASP A 420     205.387 188.531 245.660  1.00  0.00           C  
ATOM   1393  CG  ASP A 420     204.564 189.665 245.049  1.00  0.00           C  
ATOM   1394  OD1 ASP A 420     204.899 190.130 243.943  1.00  0.00           O  
ATOM   1395  OD2 ASP A 420     203.600 190.060 245.684  1.00  0.00           O  
ATOM   1396  H   ASP A 420     203.506 186.701 245.264  1.00  0.00           H  
ATOM   1397  HA  ASP A 420     205.823 187.761 243.754  1.00  0.00           H  
ATOM   1398 1HB  ASP A 420     204.909 188.203 246.591  1.00  0.00           H  
ATOM   1399 2HB  ASP A 420     206.377 188.884 245.912  1.00  0.00           H  
ATOM   1400  N   TYR A 421     206.174 185.285 245.819  1.00  0.00           N  
ATOM   1401  CA  TYR A 421     207.174 184.357 246.349  1.00  0.00           C  
ATOM   1402  C   TYR A 421     207.272 182.999 245.641  1.00  0.00           C  
ATOM   1403  O   TYR A 421     208.298 182.327 245.756  1.00  0.00           O  
ATOM   1404  CB  TYR A 421     206.922 184.132 247.836  1.00  0.00           C  
ATOM   1405  CG  TYR A 421     207.093 185.356 248.690  1.00  0.00           C  
ATOM   1406  CD1 TYR A 421     206.408 185.449 249.876  1.00  0.00           C  
ATOM   1407  CD2 TYR A 421     207.946 186.381 248.299  1.00  0.00           C  
ATOM   1408  CE1 TYR A 421     206.570 186.563 250.680  1.00  0.00           C  
ATOM   1409  CE2 TYR A 421     208.109 187.491 249.097  1.00  0.00           C  
ATOM   1410  CZ  TYR A 421     207.427 187.584 250.286  1.00  0.00           C  
ATOM   1411  OH  TYR A 421     207.597 188.686 251.094  1.00  0.00           O  
ATOM   1412  H   TYR A 421     205.189 185.104 245.957  1.00  0.00           H  
ATOM   1413  HA  TYR A 421     208.152 184.823 246.250  1.00  0.00           H  
ATOM   1414 1HB  TYR A 421     205.914 183.766 247.977  1.00  0.00           H  
ATOM   1415 2HB  TYR A 421     207.574 183.375 248.207  1.00  0.00           H  
ATOM   1416  HD1 TYR A 421     205.737 184.641 250.185  1.00  0.00           H  
ATOM   1417  HD2 TYR A 421     208.498 186.310 247.362  1.00  0.00           H  
ATOM   1418  HE1 TYR A 421     206.027 186.631 251.624  1.00  0.00           H  
ATOM   1419  HE2 TYR A 421     208.786 188.294 248.789  1.00  0.00           H  
ATOM   1420  HH  TYR A 421     208.241 189.282 250.693  1.00  0.00           H  
ATOM   1421  N   ASN A 422     206.225 182.574 244.929  1.00  0.00           N  
ATOM   1422  CA  ASN A 422     206.219 181.248 244.321  1.00  0.00           C  
ATOM   1423  C   ASN A 422     206.135 181.190 242.778  1.00  0.00           C  
ATOM   1424  O   ASN A 422     206.875 180.430 242.155  1.00  0.00           O  
ATOM   1425  CB  ASN A 422     205.098 180.502 244.963  1.00  0.00           C  
ATOM   1426  CG  ASN A 422     205.355 180.270 246.387  1.00  0.00           C  
ATOM   1427  OD1 ASN A 422     206.085 179.335 246.680  1.00  0.00           O  
ATOM   1428  ND2 ASN A 422     204.851 181.089 247.289  1.00  0.00           N  
ATOM   1429  H   ASN A 422     205.401 183.149 244.811  1.00  0.00           H  
ATOM   1430  HA  ASN A 422     207.150 180.753 244.593  1.00  0.00           H  
ATOM   1431 1HB  ASN A 422     204.208 181.051 244.841  1.00  0.00           H  
ATOM   1432 2HB  ASN A 422     204.987 179.584 244.496  1.00  0.00           H  
ATOM   1433 1HD2 ASN A 422     205.039 180.986 248.283  1.00  0.00           H  
ATOM   1434 2HD2 ASN A 422     204.282 181.885 247.048  1.00  0.00           H  
ATOM   1435  N   TYR A 423     205.264 181.991 242.157  1.00  0.00           N  
ATOM   1436  CA  TYR A 423     205.126 181.963 240.687  1.00  0.00           C  
ATOM   1437  C   TYR A 423     204.581 183.291 240.166  1.00  0.00           C  
ATOM   1438  O   TYR A 423     203.532 183.727 240.620  1.00  0.00           O  
ATOM   1439  CB  TYR A 423     204.172 180.851 240.240  1.00  0.00           C  
ATOM   1440  CG  TYR A 423     204.102 180.710 238.733  1.00  0.00           C  
ATOM   1441  CD1 TYR A 423     205.047 179.961 238.091  1.00  0.00           C  
ATOM   1442  CD2 TYR A 423     203.138 181.360 237.999  1.00  0.00           C  
ATOM   1443  CE1 TYR A 423     205.042 179.827 236.727  1.00  0.00           C  
ATOM   1444  CE2 TYR A 423     203.126 181.235 236.637  1.00  0.00           C  
ATOM   1445  CZ  TYR A 423     204.080 180.464 235.997  1.00  0.00           C  
ATOM   1446  OH  TYR A 423     204.076 180.335 234.631  1.00  0.00           O  
ATOM   1447  H   TYR A 423     204.689 182.618 242.717  1.00  0.00           H  
ATOM   1448  HA  TYR A 423     206.111 181.804 240.243  1.00  0.00           H  
ATOM   1449 1HB  TYR A 423     204.505 179.897 240.647  1.00  0.00           H  
ATOM   1450 2HB  TYR A 423     203.171 181.046 240.621  1.00  0.00           H  
ATOM   1451  HD1 TYR A 423     205.790 179.477 238.670  1.00  0.00           H  
ATOM   1452  HD2 TYR A 423     202.395 181.976 238.496  1.00  0.00           H  
ATOM   1453  HE1 TYR A 423     205.799 179.223 236.227  1.00  0.00           H  
ATOM   1454  HE2 TYR A 423     202.366 181.747 236.068  1.00  0.00           H  
ATOM   1455  HH  TYR A 423     204.793 179.716 234.344  1.00  0.00           H  
ATOM   1456  N   LYS A 424     205.202 183.880 239.135  1.00  0.00           N  
ATOM   1457  CA  LYS A 424     204.720 185.190 238.674  1.00  0.00           C  
ATOM   1458  C   LYS A 424     204.755 185.415 237.169  1.00  0.00           C  
ATOM   1459  O   LYS A 424     205.730 185.074 236.498  1.00  0.00           O  
ATOM   1460  CB  LYS A 424     205.569 186.278 239.327  1.00  0.00           C  
ATOM   1461  CG  LYS A 424     205.065 187.695 239.120  1.00  0.00           C  
ATOM   1462  CD  LYS A 424     205.759 188.649 240.073  1.00  0.00           C  
ATOM   1463  CE  LYS A 424     205.145 190.030 240.030  1.00  0.00           C  
ATOM   1464  NZ  LYS A 424     205.681 190.927 241.118  1.00  0.00           N  
ATOM   1465  H   LYS A 424     206.032 183.462 238.746  1.00  0.00           H  
ATOM   1466  HA  LYS A 424     203.685 185.307 238.996  1.00  0.00           H  
ATOM   1467 1HB  LYS A 424     205.706 186.073 240.359  1.00  0.00           H  
ATOM   1468 2HB  LYS A 424     206.566 186.250 238.885  1.00  0.00           H  
ATOM   1469 1HG  LYS A 424     205.262 188.010 238.093  1.00  0.00           H  
ATOM   1470 2HG  LYS A 424     203.988 187.734 239.299  1.00  0.00           H  
ATOM   1471 1HD  LYS A 424     205.710 188.271 241.093  1.00  0.00           H  
ATOM   1472 2HD  LYS A 424     206.805 188.723 239.788  1.00  0.00           H  
ATOM   1473 1HE  LYS A 424     205.368 190.475 239.063  1.00  0.00           H  
ATOM   1474 2HE  LYS A 424     204.066 189.945 240.140  1.00  0.00           H  
ATOM   1475 1HZ  LYS A 424     205.250 191.829 241.042  1.00  0.00           H  
ATOM   1476 2HZ  LYS A 424     205.458 190.531 242.077  1.00  0.00           H  
ATOM   1477 3HZ  LYS A 424     206.678 191.023 241.021  1.00  0.00           H  
ATOM   1478  N   LEU A 425     203.686 186.020 236.643  1.00  0.00           N  
ATOM   1479  CA  LEU A 425     203.613 186.356 235.226  1.00  0.00           C  
ATOM   1480  C   LEU A 425     203.841 187.862 234.989  1.00  0.00           C  
ATOM   1481  O   LEU A 425     203.389 188.692 235.791  1.00  0.00           O  
ATOM   1482  CB  LEU A 425     202.263 185.889 234.687  1.00  0.00           C  
ATOM   1483  CG  LEU A 425     202.063 184.405 234.811  1.00  0.00           C  
ATOM   1484  CD1 LEU A 425     200.692 184.007 234.327  1.00  0.00           C  
ATOM   1485  CD2 LEU A 425     203.137 183.756 234.023  1.00  0.00           C  
ATOM   1486  H   LEU A 425     202.908 186.256 237.247  1.00  0.00           H  
ATOM   1487  HA  LEU A 425     204.380 185.779 234.729  1.00  0.00           H  
ATOM   1488 1HB  LEU A 425     201.506 186.355 235.264  1.00  0.00           H  
ATOM   1489 2HB  LEU A 425     202.142 186.180 233.646  1.00  0.00           H  
ATOM   1490  HG  LEU A 425     202.147 184.106 235.854  1.00  0.00           H  
ATOM   1491 1HD1 LEU A 425     200.569 182.930 234.418  1.00  0.00           H  
ATOM   1492 2HD1 LEU A 425     199.955 184.498 234.925  1.00  0.00           H  
ATOM   1493 3HD1 LEU A 425     200.571 184.297 233.289  1.00  0.00           H  
ATOM   1494 1HD2 LEU A 425     203.059 182.695 234.086  1.00  0.00           H  
ATOM   1495 2HD2 LEU A 425     203.055 184.061 232.994  1.00  0.00           H  
ATOM   1496 3HD2 LEU A 425     204.107 184.061 234.411  1.00  0.00           H  
ATOM   1497  N   PRO A 426     204.513 188.243 233.885  1.00  0.00           N  
ATOM   1498  CA  PRO A 426     204.831 189.609 233.507  1.00  0.00           C  
ATOM   1499  C   PRO A 426     203.603 190.328 233.033  1.00  0.00           C  
ATOM   1500  O   PRO A 426     202.683 189.694 232.535  1.00  0.00           O  
ATOM   1501  CB  PRO A 426     205.826 189.423 232.353  1.00  0.00           C  
ATOM   1502  CG  PRO A 426     205.450 188.104 231.729  1.00  0.00           C  
ATOM   1503  CD  PRO A 426     204.944 187.231 232.878  1.00  0.00           C  
ATOM   1504  HA  PRO A 426     205.287 190.129 234.360  1.00  0.00           H  
ATOM   1505 1HB  PRO A 426     205.718 190.251 231.641  1.00  0.00           H  
ATOM   1506 2HB  PRO A 426     206.852 189.461 232.711  1.00  0.00           H  
ATOM   1507 1HG  PRO A 426     204.710 188.274 230.947  1.00  0.00           H  
ATOM   1508 2HG  PRO A 426     206.326 187.680 231.226  1.00  0.00           H  
ATOM   1509 1HD  PRO A 426     204.098 186.636 232.523  1.00  0.00           H  
ATOM   1510 2HD  PRO A 426     205.757 186.602 233.252  1.00  0.00           H  
ATOM   1511  N   ASP A 427     203.605 191.658 233.092  1.00  0.00           N  
ATOM   1512  CA  ASP A 427     202.491 192.390 232.491  1.00  0.00           C  
ATOM   1513  C   ASP A 427     202.437 192.059 230.993  1.00  0.00           C  
ATOM   1514  O   ASP A 427     201.375 191.838 230.409  1.00  0.00           O  
ATOM   1515  CB  ASP A 427     202.682 193.902 232.656  1.00  0.00           C  
ATOM   1516  CG  ASP A 427     202.516 194.410 234.092  1.00  0.00           C  
ATOM   1517  OD1 ASP A 427     202.026 193.685 234.921  1.00  0.00           O  
ATOM   1518  OD2 ASP A 427     202.892 195.528 234.340  1.00  0.00           O  
ATOM   1519  H   ASP A 427     204.363 192.156 233.538  1.00  0.00           H  
ATOM   1520  HA  ASP A 427     201.556 192.079 232.961  1.00  0.00           H  
ATOM   1521 1HB  ASP A 427     203.677 194.179 232.302  1.00  0.00           H  
ATOM   1522 2HB  ASP A 427     201.965 194.423 232.020  1.00  0.00           H  
ATOM   1523  N   ASP A 428     203.615 191.953 230.381  1.00  0.00           N  
ATOM   1524  CA  ASP A 428     203.732 191.649 228.961  1.00  0.00           C  
ATOM   1525  C   ASP A 428     203.701 190.142 228.736  1.00  0.00           C  
ATOM   1526  O   ASP A 428     204.700 189.534 228.347  1.00  0.00           O  
ATOM   1527  CB  ASP A 428     205.023 192.238 228.402  1.00  0.00           C  
ATOM   1528  CG  ASP A 428     205.011 193.758 228.401  1.00  0.00           C  
ATOM   1529  OD1 ASP A 428     203.992 194.330 228.096  1.00  0.00           O  
ATOM   1530  OD2 ASP A 428     206.016 194.333 228.729  1.00  0.00           O  
ATOM   1531  H   ASP A 428     204.450 192.111 230.922  1.00  0.00           H  
ATOM   1532  HA  ASP A 428     202.884 192.093 228.436  1.00  0.00           H  
ATOM   1533 1HB  ASP A 428     205.869 191.891 228.996  1.00  0.00           H  
ATOM   1534 2HB  ASP A 428     205.172 191.886 227.380  1.00  0.00           H  
ATOM   1535  N   PHE A 429     202.548 189.553 229.009  1.00  0.00           N  
ATOM   1536  CA  PHE A 429     202.362 188.111 228.905  1.00  0.00           C  
ATOM   1537  C   PHE A 429     201.438 187.715 227.775  1.00  0.00           C  
ATOM   1538  O   PHE A 429     200.355 188.279 227.614  1.00  0.00           O  
ATOM   1539  CB  PHE A 429     201.793 187.565 230.220  1.00  0.00           C  
ATOM   1540  CG  PHE A 429     201.422 186.072 230.251  1.00  0.00           C  
ATOM   1541  CD1 PHE A 429     202.390 185.079 230.298  1.00  0.00           C  
ATOM   1542  CD2 PHE A 429     200.085 185.679 230.269  1.00  0.00           C  
ATOM   1543  CE1 PHE A 429     202.022 183.736 230.347  1.00  0.00           C  
ATOM   1544  CE2 PHE A 429     199.729 184.352 230.325  1.00  0.00           C  
ATOM   1545  CZ  PHE A 429     200.694 183.381 230.361  1.00  0.00           C  
ATOM   1546  H   PHE A 429     201.794 190.158 229.339  1.00  0.00           H  
ATOM   1547  HA  PHE A 429     203.334 187.652 228.726  1.00  0.00           H  
ATOM   1548 1HB  PHE A 429     202.481 187.751 231.022  1.00  0.00           H  
ATOM   1549 2HB  PHE A 429     200.904 188.135 230.443  1.00  0.00           H  
ATOM   1550  HD1 PHE A 429     203.441 185.366 230.293  1.00  0.00           H  
ATOM   1551  HD2 PHE A 429     199.312 186.443 230.239  1.00  0.00           H  
ATOM   1552  HE1 PHE A 429     202.782 182.960 230.378  1.00  0.00           H  
ATOM   1553  HE2 PHE A 429     198.679 184.068 230.335  1.00  0.00           H  
ATOM   1554  HZ  PHE A 429     200.405 182.331 230.398  1.00  0.00           H  
ATOM   1555  N   THR A 430     201.860 186.713 227.017  1.00  0.00           N  
ATOM   1556  CA  THR A 430     201.009 186.126 226.000  1.00  0.00           C  
ATOM   1557  C   THR A 430     200.859 184.661 226.338  1.00  0.00           C  
ATOM   1558  O   THR A 430     201.845 183.913 226.381  1.00  0.00           O  
ATOM   1559  CB  THR A 430     201.569 186.277 224.572  1.00  0.00           C  
ATOM   1560  OG1 THR A 430     201.720 187.672 224.260  1.00  0.00           O  
ATOM   1561  CG2 THR A 430     200.601 185.613 223.558  1.00  0.00           C  
ATOM   1562  H   THR A 430     202.777 186.326 227.180  1.00  0.00           H  
ATOM   1563  HA  THR A 430     200.028 186.594 226.040  1.00  0.00           H  
ATOM   1564  HB  THR A 430     202.542 185.788 224.502  1.00  0.00           H  
ATOM   1565  HG1 THR A 430     200.906 188.136 224.486  1.00  0.00           H  
ATOM   1566 1HG2 THR A 430     200.994 185.716 222.550  1.00  0.00           H  
ATOM   1567 2HG2 THR A 430     200.494 184.551 223.791  1.00  0.00           H  
ATOM   1568 3HG2 THR A 430     199.626 186.090 223.618  1.00  0.00           H  
ATOM   1569  N   GLY A 431     199.640 184.243 226.588  1.00  0.00           N  
ATOM   1570  CA  GLY A 431     199.456 182.868 226.979  1.00  0.00           C  
ATOM   1571  C   GLY A 431     198.207 182.592 227.794  1.00  0.00           C  
ATOM   1572  O   GLY A 431     197.360 183.463 227.983  1.00  0.00           O  
ATOM   1573  H   GLY A 431     198.861 184.892 226.499  1.00  0.00           H  
ATOM   1574 1HA  GLY A 431     199.455 182.276 226.090  1.00  0.00           H  
ATOM   1575 2HA  GLY A 431     200.319 182.555 227.550  1.00  0.00           H  
ATOM   1576  N   CYS A 432     198.082 181.358 228.269  1.00  0.00           N  
ATOM   1577  CA  CYS A 432     196.896 180.981 229.029  1.00  0.00           C  
ATOM   1578  C   CYS A 432     197.165 180.514 230.450  1.00  0.00           C  
ATOM   1579  O   CYS A 432     198.183 179.888 230.736  1.00  0.00           O  
ATOM   1580  CB  CYS A 432     196.151 179.881 228.291  1.00  0.00           C  
ATOM   1581  SG  CYS A 432     195.610 180.360 226.639  1.00  0.00           S  
ATOM   1582  H   CYS A 432     198.832 180.696 228.086  1.00  0.00           H  
ATOM   1583  HA  CYS A 432     196.253 181.840 229.102  1.00  0.00           H  
ATOM   1584 1HB  CYS A 432     196.775 179.004 228.207  1.00  0.00           H  
ATOM   1585 2HB  CYS A 432     195.277 179.605 228.875  1.00  0.00           H  
ATOM   1586  N   VAL A 433     196.207 180.770 231.336  1.00  0.00           N  
ATOM   1587  CA  VAL A 433     196.268 180.258 232.698  1.00  0.00           C  
ATOM   1588  C   VAL A 433     195.080 179.342 232.948  1.00  0.00           C  
ATOM   1589  O   VAL A 433     193.913 179.711 232.757  1.00  0.00           O  
ATOM   1590  CB  VAL A 433     196.298 181.379 233.740  1.00  0.00           C  
ATOM   1591  CG1 VAL A 433     196.325 180.731 235.135  1.00  0.00           C  
ATOM   1592  CG2 VAL A 433     197.538 182.284 233.500  1.00  0.00           C  
ATOM   1593  H   VAL A 433     195.404 181.323 231.046  1.00  0.00           H  
ATOM   1594  HA  VAL A 433     197.178 179.670 232.815  1.00  0.00           H  
ATOM   1595  HB  VAL A 433     195.387 181.976 233.664  1.00  0.00           H  
ATOM   1596 1HG1 VAL A 433     196.328 181.492 235.892  1.00  0.00           H  
ATOM   1597 2HG1 VAL A 433     195.444 180.107 235.271  1.00  0.00           H  
ATOM   1598 3HG1 VAL A 433     197.216 180.116 235.238  1.00  0.00           H  
ATOM   1599 1HG2 VAL A 433     197.558 183.075 234.245  1.00  0.00           H  
ATOM   1600 2HG2 VAL A 433     198.438 181.692 233.581  1.00  0.00           H  
ATOM   1601 3HG2 VAL A 433     197.485 182.727 232.507  1.00  0.00           H  
ATOM   1602  N   ILE A 434     195.406 178.114 233.318  1.00  0.00           N  
ATOM   1603  CA  ILE A 434     194.454 177.044 233.510  1.00  0.00           C  
ATOM   1604  C   ILE A 434     194.516 176.430 234.910  1.00  0.00           C  
ATOM   1605  O   ILE A 434     195.597 176.108 235.398  1.00  0.00           O  
ATOM   1606  CB  ILE A 434     194.750 175.969 232.460  1.00  0.00           C  
ATOM   1607  CG1 ILE A 434     194.599 176.565 231.049  1.00  0.00           C  
ATOM   1608  CG2 ILE A 434     193.801 174.838 232.649  1.00  0.00           C  
ATOM   1609  CD1 ILE A 434     195.188 175.760 229.958  1.00  0.00           C  
ATOM   1610  H   ILE A 434     196.390 177.886 233.440  1.00  0.00           H  
ATOM   1611  HA  ILE A 434     193.461 177.440 233.344  1.00  0.00           H  
ATOM   1612  HB  ILE A 434     195.773 175.625 232.566  1.00  0.00           H  
ATOM   1613 1HG1 ILE A 434     193.550 176.654 230.862  1.00  0.00           H  
ATOM   1614 2HG1 ILE A 434     195.052 177.540 231.002  1.00  0.00           H  
ATOM   1615 1HG2 ILE A 434     193.995 174.088 231.922  1.00  0.00           H  
ATOM   1616 2HG2 ILE A 434     193.928 174.420 233.639  1.00  0.00           H  
ATOM   1617 3HG2 ILE A 434     192.778 175.202 232.533  1.00  0.00           H  
ATOM   1618 1HD1 ILE A 434     195.007 176.252 229.005  1.00  0.00           H  
ATOM   1619 2HD1 ILE A 434     196.260 175.669 230.126  1.00  0.00           H  
ATOM   1620 3HD1 ILE A 434     194.740 174.791 229.953  1.00  0.00           H  
ATOM   1621  N   ALA A 435     193.372 176.230 235.567  1.00  0.00           N  
ATOM   1622  CA  ALA A 435     193.429 175.582 236.879  1.00  0.00           C  
ATOM   1623  C   ALA A 435     192.285 174.608 237.086  1.00  0.00           C  
ATOM   1624  O   ALA A 435     191.156 174.847 236.640  1.00  0.00           O  
ATOM   1625  CB  ALA A 435     193.401 176.589 238.005  1.00  0.00           C  
ATOM   1626  H   ALA A 435     192.495 176.517 235.144  1.00  0.00           H  
ATOM   1627  HA  ALA A 435     194.354 175.039 236.916  1.00  0.00           H  
ATOM   1628 1HB  ALA A 435     193.497 176.064 238.955  1.00  0.00           H  
ATOM   1629 2HB  ALA A 435     194.220 177.285 237.887  1.00  0.00           H  
ATOM   1630 3HB  ALA A 435     192.478 177.115 237.999  1.00  0.00           H  
ATOM   1631  N   TRP A 436     192.542 173.531 237.836  1.00  0.00           N  
ATOM   1632  CA  TRP A 436     191.428 172.633 238.099  1.00  0.00           C  
ATOM   1633  C   TRP A 436     191.469 171.923 239.444  1.00  0.00           C  
ATOM   1634  O   TRP A 436     192.525 171.707 240.044  1.00  0.00           O  
ATOM   1635  CB  TRP A 436     191.318 171.654 236.931  1.00  0.00           C  
ATOM   1636  CG  TRP A 436     192.382 170.691 236.725  1.00  0.00           C  
ATOM   1637  CD1 TRP A 436     192.359 169.383 237.083  1.00  0.00           C  
ATOM   1638  CD2 TRP A 436     193.668 170.924 236.127  1.00  0.00           C  
ATOM   1639  NE1 TRP A 436     193.520 168.776 236.706  1.00  0.00           N  
ATOM   1640  CE2 TRP A 436     194.335 169.711 236.125  1.00  0.00           C  
ATOM   1641  CE3 TRP A 436     194.295 172.049 235.596  1.00  0.00           C  
ATOM   1642  CZ2 TRP A 436     195.590 169.587 235.615  1.00  0.00           C  
ATOM   1643  CZ3 TRP A 436     195.551 171.931 235.099  1.00  0.00           C  
ATOM   1644  CH2 TRP A 436     196.186 170.727 235.109  1.00  0.00           C  
ATOM   1645  H   TRP A 436     193.492 173.353 238.166  1.00  0.00           H  
ATOM   1646  HA  TRP A 436     190.526 173.235 238.098  1.00  0.00           H  
ATOM   1647 1HB  TRP A 436     190.427 171.098 237.013  1.00  0.00           H  
ATOM   1648 2HB  TRP A 436     191.253 172.221 236.038  1.00  0.00           H  
ATOM   1649  HD1 TRP A 436     191.522 168.887 237.576  1.00  0.00           H  
ATOM   1650  HE1 TRP A 436     193.741 167.802 236.837  1.00  0.00           H  
ATOM   1651  HE3 TRP A 436     193.800 172.997 235.578  1.00  0.00           H  
ATOM   1652  HZ2 TRP A 436     196.113 168.638 235.610  1.00  0.00           H  
ATOM   1653  HZ3 TRP A 436     196.026 172.823 234.692  1.00  0.00           H  
ATOM   1654  HH2 TRP A 436     197.183 170.657 234.712  1.00  0.00           H  
ATOM   1655  N   ASN A 437     190.284 171.532 239.910  1.00  0.00           N  
ATOM   1656  CA  ASN A 437     190.148 170.909 241.227  1.00  0.00           C  
ATOM   1657  C   ASN A 437     190.626 169.476 241.236  1.00  0.00           C  
ATOM   1658  O   ASN A 437     190.097 168.622 240.522  1.00  0.00           O  
ATOM   1659  CB  ASN A 437     188.721 171.028 241.749  1.00  0.00           C  
ATOM   1660  CG  ASN A 437     188.571 170.521 243.198  1.00  0.00           C  
ATOM   1661  OD1 ASN A 437     188.949 169.378 243.489  1.00  0.00           O  
ATOM   1662  ND2 ASN A 437     188.048 171.356 244.086  1.00  0.00           N  
ATOM   1663  H   ASN A 437     189.459 171.712 239.336  1.00  0.00           H  
ATOM   1664  HA  ASN A 437     190.793 171.450 241.925  1.00  0.00           H  
ATOM   1665 1HB  ASN A 437     188.388 172.055 241.698  1.00  0.00           H  
ATOM   1666 2HB  ASN A 437     188.061 170.446 241.107  1.00  0.00           H  
ATOM   1667 1HD2 ASN A 437     187.933 171.078 245.065  1.00  0.00           H  
ATOM   1668 2HD2 ASN A 437     187.779 172.290 243.815  1.00  0.00           H  
ATOM   1669  N   SER A 438     191.655 169.226 242.041  1.00  0.00           N  
ATOM   1670  CA  SER A 438     192.288 167.920 242.125  1.00  0.00           C  
ATOM   1671  C   SER A 438     192.154 167.335 243.518  1.00  0.00           C  
ATOM   1672  O   SER A 438     192.935 166.470 243.909  1.00  0.00           O  
ATOM   1673  CB  SER A 438     193.748 168.020 241.788  1.00  0.00           C  
ATOM   1674  OG  SER A 438     194.410 168.880 242.660  1.00  0.00           O  
ATOM   1675  H   SER A 438     192.030 169.986 242.619  1.00  0.00           H  
ATOM   1676  HA  SER A 438     191.802 167.246 241.419  1.00  0.00           H  
ATOM   1677 1HB  SER A 438     194.203 167.045 241.834  1.00  0.00           H  
ATOM   1678 2HB  SER A 438     193.845 168.382 240.779  1.00  0.00           H  
ATOM   1679  HG  SER A 438     195.325 168.524 242.733  1.00  0.00           H  
ATOM   1680  N   ASN A 439     191.169 167.787 244.284  1.00  0.00           N  
ATOM   1681  CA  ASN A 439     191.022 167.324 245.661  1.00  0.00           C  
ATOM   1682  C   ASN A 439     190.957 165.799 245.753  1.00  0.00           C  
ATOM   1683  O   ASN A 439     191.589 165.200 246.624  1.00  0.00           O  
ATOM   1684  CB  ASN A 439     189.787 167.969 246.268  1.00  0.00           C  
ATOM   1685  CG  ASN A 439     189.638 167.785 247.746  1.00  0.00           C  
ATOM   1686  OD1 ASN A 439     190.519 168.189 248.519  1.00  0.00           O  
ATOM   1687  ND2 ASN A 439     188.529 167.215 248.155  1.00  0.00           N  
ATOM   1688  H   ASN A 439     190.509 168.469 243.915  1.00  0.00           H  
ATOM   1689  HA  ASN A 439     191.891 167.636 246.230  1.00  0.00           H  
ATOM   1690 1HB  ASN A 439     189.796 169.029 246.047  1.00  0.00           H  
ATOM   1691 2HB  ASN A 439     188.901 167.559 245.784  1.00  0.00           H  
ATOM   1692 1HD2 ASN A 439     188.355 167.091 249.135  1.00  0.00           H  
ATOM   1693 2HD2 ASN A 439     187.848 166.921 247.487  1.00  0.00           H  
ATOM   1694  N   LYS A 440     190.338 165.155 244.765  1.00  0.00           N  
ATOM   1695  CA  LYS A 440     190.194 163.704 244.758  1.00  0.00           C  
ATOM   1696  C   LYS A 440     191.453 162.975 244.272  1.00  0.00           C  
ATOM   1697  O   LYS A 440     191.512 161.746 244.311  1.00  0.00           O  
ATOM   1698  CB  LYS A 440     189.017 163.314 243.864  1.00  0.00           C  
ATOM   1699  CG  LYS A 440     187.653 163.786 244.370  1.00  0.00           C  
ATOM   1700  CD  LYS A 440     186.533 163.385 243.412  1.00  0.00           C  
ATOM   1701  CE  LYS A 440     185.172 163.856 243.913  1.00  0.00           C  
ATOM   1702  NZ  LYS A 440     184.081 163.506 242.962  1.00  0.00           N  
ATOM   1703  H   LYS A 440     189.893 165.696 244.037  1.00  0.00           H  
ATOM   1704  HA  LYS A 440     189.989 163.376 245.777  1.00  0.00           H  
ATOM   1705 1HB  LYS A 440     189.171 163.726 242.866  1.00  0.00           H  
ATOM   1706 2HB  LYS A 440     188.982 162.229 243.765  1.00  0.00           H  
ATOM   1707 1HG  LYS A 440     187.460 163.350 245.350  1.00  0.00           H  
ATOM   1708 2HG  LYS A 440     187.662 164.872 244.471  1.00  0.00           H  
ATOM   1709 1HD  LYS A 440     186.720 163.824 242.432  1.00  0.00           H  
ATOM   1710 2HD  LYS A 440     186.515 162.300 243.307  1.00  0.00           H  
ATOM   1711 1HE  LYS A 440     184.964 163.390 244.875  1.00  0.00           H  
ATOM   1712 2HE  LYS A 440     185.193 164.938 244.041  1.00  0.00           H  
ATOM   1713 1HZ  LYS A 440     183.198 163.834 243.326  1.00  0.00           H  
ATOM   1714 2HZ  LYS A 440     184.260 163.944 242.068  1.00  0.00           H  
ATOM   1715 3HZ  LYS A 440     184.045 162.504 242.844  1.00  0.00           H  
ATOM   1716  N   LEU A 441     192.427 163.723 243.759  1.00  0.00           N  
ATOM   1717  CA  LEU A 441     193.640 163.137 243.209  1.00  0.00           C  
ATOM   1718  C   LEU A 441     194.860 163.395 244.100  1.00  0.00           C  
ATOM   1719  O   LEU A 441     195.682 162.502 244.323  1.00  0.00           O  
ATOM   1720  CB  LEU A 441     193.907 163.766 241.846  1.00  0.00           C  
ATOM   1721  CG  LEU A 441     192.815 163.584 240.811  1.00  0.00           C  
ATOM   1722  CD1 LEU A 441     193.205 164.338 239.558  1.00  0.00           C  
ATOM   1723  CD2 LEU A 441     192.614 162.110 240.539  1.00  0.00           C  
ATOM   1724  H   LEU A 441     192.348 164.730 243.776  1.00  0.00           H  
ATOM   1725  HA  LEU A 441     193.500 162.063 243.105  1.00  0.00           H  
ATOM   1726 1HB  LEU A 441     194.064 164.821 241.987  1.00  0.00           H  
ATOM   1727 2HB  LEU A 441     194.823 163.339 241.446  1.00  0.00           H  
ATOM   1728  HG  LEU A 441     191.884 164.014 241.185  1.00  0.00           H  
ATOM   1729 1HD1 LEU A 441     192.420 164.231 238.810  1.00  0.00           H  
ATOM   1730 2HD1 LEU A 441     193.339 165.396 239.796  1.00  0.00           H  
ATOM   1731 3HD1 LEU A 441     194.133 163.929 239.171  1.00  0.00           H  
ATOM   1732 1HD2 LEU A 441     191.826 161.980 239.797  1.00  0.00           H  
ATOM   1733 2HD2 LEU A 441     193.541 161.678 240.163  1.00  0.00           H  
ATOM   1734 3HD2 LEU A 441     192.327 161.604 241.465  1.00  0.00           H  
ATOM   1735  N   ASP A 442     194.972 164.637 244.583  1.00  0.00           N  
ATOM   1736  CA  ASP A 442     196.100 165.084 245.390  1.00  0.00           C  
ATOM   1737  C   ASP A 442     195.881 165.085 246.907  1.00  0.00           C  
ATOM   1738  O   ASP A 442     196.846 164.965 247.658  1.00  0.00           O  
ATOM   1739  CB  ASP A 442     196.573 166.496 244.969  1.00  0.00           C  
ATOM   1740  CG  ASP A 442     197.142 166.570 243.516  1.00  0.00           C  
ATOM   1741  OD1 ASP A 442     198.039 165.809 243.179  1.00  0.00           O  
ATOM   1742  OD2 ASP A 442     196.695 167.406 242.753  1.00  0.00           O  
ATOM   1743  H   ASP A 442     194.244 165.305 244.363  1.00  0.00           H  
ATOM   1744  HA  ASP A 442     196.926 164.401 245.191  1.00  0.00           H  
ATOM   1745 1HB  ASP A 442     195.720 167.178 245.031  1.00  0.00           H  
ATOM   1746 2HB  ASP A 442     197.323 166.858 245.671  1.00  0.00           H  
ATOM   1747  N   SER A 443     194.666 165.291 247.417  1.00  0.00           N  
ATOM   1748  CA  SER A 443     194.623 165.425 248.872  1.00  0.00           C  
ATOM   1749  C   SER A 443     194.880 164.087 249.556  1.00  0.00           C  
ATOM   1750  O   SER A 443     194.609 163.032 248.976  1.00  0.00           O  
ATOM   1751  CB  SER A 443     193.289 165.962 249.307  1.00  0.00           C  
ATOM   1752  OG  SER A 443     192.265 165.023 249.104  1.00  0.00           O  
ATOM   1753  H   SER A 443     193.802 165.350 246.876  1.00  0.00           H  
ATOM   1754  HA  SER A 443     195.401 166.123 249.186  1.00  0.00           H  
ATOM   1755 1HB  SER A 443     193.359 166.215 250.323  1.00  0.00           H  
ATOM   1756 2HB  SER A 443     193.061 166.875 248.757  1.00  0.00           H  
ATOM   1757  HG  SER A 443     192.154 164.947 248.139  1.00  0.00           H  
ATOM   1758  N   LYS A 444     195.329 164.120 250.817  1.00  0.00           N  
ATOM   1759  CA  LYS A 444     195.518 162.879 251.574  1.00  0.00           C  
ATOM   1760  C   LYS A 444     194.868 163.007 252.938  1.00  0.00           C  
ATOM   1761  O   LYS A 444     194.872 164.076 253.534  1.00  0.00           O  
ATOM   1762  CB  LYS A 444     197.008 162.540 251.729  1.00  0.00           C  
ATOM   1763  CG  LYS A 444     197.782 162.334 250.408  1.00  0.00           C  
ATOM   1764  CD  LYS A 444     197.367 161.057 249.690  1.00  0.00           C  
ATOM   1765  CE  LYS A 444     198.167 160.866 248.407  1.00  0.00           C  
ATOM   1766  NZ  LYS A 444     197.724 159.657 247.648  1.00  0.00           N  
ATOM   1767  H   LYS A 444     195.554 165.017 251.252  1.00  0.00           H  
ATOM   1768  HA  LYS A 444     195.026 162.063 251.045  1.00  0.00           H  
ATOM   1769 1HB  LYS A 444     197.497 163.325 252.271  1.00  0.00           H  
ATOM   1770 2HB  LYS A 444     197.114 161.631 252.319  1.00  0.00           H  
ATOM   1771 1HG  LYS A 444     197.597 163.165 249.739  1.00  0.00           H  
ATOM   1772 2HG  LYS A 444     198.849 162.296 250.616  1.00  0.00           H  
ATOM   1773 1HD  LYS A 444     197.527 160.199 250.344  1.00  0.00           H  
ATOM   1774 2HD  LYS A 444     196.308 161.109 249.438  1.00  0.00           H  
ATOM   1775 1HE  LYS A 444     198.037 161.749 247.776  1.00  0.00           H  
ATOM   1776 2HE  LYS A 444     199.222 160.762 248.657  1.00  0.00           H  
ATOM   1777 1HZ  LYS A 444     198.272 159.567 246.803  1.00  0.00           H  
ATOM   1778 2HZ  LYS A 444     197.846 158.833 248.219  1.00  0.00           H  
ATOM   1779 3HZ  LYS A 444     196.747 159.760 247.405  1.00  0.00           H  
ATOM   1780  N   VAL A 445     194.382 161.916 253.502  1.00  0.00           N  
ATOM   1781  CA  VAL A 445     193.733 162.009 254.811  1.00  0.00           C  
ATOM   1782  C   VAL A 445     194.667 162.560 255.882  1.00  0.00           C  
ATOM   1783  O   VAL A 445     194.268 163.390 256.706  1.00  0.00           O  
ATOM   1784  CB  VAL A 445     193.203 160.637 255.237  1.00  0.00           C  
ATOM   1785  CG1 VAL A 445     192.724 160.694 256.675  1.00  0.00           C  
ATOM   1786  CG2 VAL A 445     192.070 160.241 254.305  1.00  0.00           C  
ATOM   1787  H   VAL A 445     194.414 161.033 253.012  1.00  0.00           H  
ATOM   1788  HA  VAL A 445     192.882 162.681 254.721  1.00  0.00           H  
ATOM   1789  HB  VAL A 445     194.006 159.902 255.182  1.00  0.00           H  
ATOM   1790 1HG1 VAL A 445     192.352 159.714 256.974  1.00  0.00           H  
ATOM   1791 2HG1 VAL A 445     193.551 160.980 257.324  1.00  0.00           H  
ATOM   1792 3HG1 VAL A 445     191.924 161.428 256.761  1.00  0.00           H  
ATOM   1793 1HG2 VAL A 445     191.686 159.262 254.593  1.00  0.00           H  
ATOM   1794 2HG2 VAL A 445     191.272 160.979 254.372  1.00  0.00           H  
ATOM   1795 3HG2 VAL A 445     192.440 160.198 253.281  1.00  0.00           H  
ATOM   1796  N   SER A 446     195.914 162.098 255.859  1.00  0.00           N  
ATOM   1797  CA  SER A 446     196.947 162.522 256.797  1.00  0.00           C  
ATOM   1798  C   SER A 446     197.620 163.852 256.430  1.00  0.00           C  
ATOM   1799  O   SER A 446     198.460 164.341 257.194  1.00  0.00           O  
ATOM   1800  CB  SER A 446     198.015 161.457 256.886  1.00  0.00           C  
ATOM   1801  OG  SER A 446     198.690 161.338 255.664  1.00  0.00           O  
ATOM   1802  H   SER A 446     196.156 161.420 255.153  1.00  0.00           H  
ATOM   1803  HA  SER A 446     196.483 162.639 257.777  1.00  0.00           H  
ATOM   1804 1HB  SER A 446     198.724 161.726 257.669  1.00  0.00           H  
ATOM   1805 2HB  SER A 446     197.567 160.503 257.158  1.00  0.00           H  
ATOM   1806  HG  SER A 446     198.873 162.249 255.371  1.00  0.00           H  
ATOM   1807  N   GLY A 447     197.292 164.390 255.249  1.00  0.00           N  
ATOM   1808  CA  GLY A 447     197.890 165.603 254.695  1.00  0.00           C  
ATOM   1809  C   GLY A 447     198.901 165.292 253.599  1.00  0.00           C  
ATOM   1810  O   GLY A 447     199.771 164.437 253.762  1.00  0.00           O  
ATOM   1811  H   GLY A 447     196.547 163.971 254.702  1.00  0.00           H  
ATOM   1812 1HA  GLY A 447     197.116 166.235 254.280  1.00  0.00           H  
ATOM   1813 2HA  GLY A 447     198.370 166.173 255.487  1.00  0.00           H  
ATOM   1814  N   ASN A 448     198.766 165.954 252.453  1.00  0.00           N  
ATOM   1815  CA  ASN A 448     199.705 165.752 251.360  1.00  0.00           C  
ATOM   1816  C   ASN A 448     200.863 166.720 251.558  1.00  0.00           C  
ATOM   1817  O   ASN A 448     200.707 167.937 251.399  1.00  0.00           O  
ATOM   1818  CB  ASN A 448     199.088 165.944 249.993  1.00  0.00           C  
ATOM   1819  CG  ASN A 448     200.069 165.554 248.872  1.00  0.00           C  
ATOM   1820  OD1 ASN A 448     201.291 165.724 248.957  1.00  0.00           O  
ATOM   1821  ND2 ASN A 448     199.544 164.988 247.819  1.00  0.00           N  
ATOM   1822  H   ASN A 448     197.979 166.587 252.339  1.00  0.00           H  
ATOM   1823  HA  ASN A 448     200.103 164.738 251.415  1.00  0.00           H  
ATOM   1824 1HB  ASN A 448     198.166 165.380 249.905  1.00  0.00           H  
ATOM   1825 2HB  ASN A 448     198.841 166.985 249.866  1.00  0.00           H  
ATOM   1826 1HD2 ASN A 448     200.130 164.671 247.072  1.00  0.00           H  
ATOM   1827 2HD2 ASN A 448     198.549 164.854 247.761  1.00  0.00           H  
ATOM   1828  N   TYR A 449     202.015 166.180 251.941  1.00  0.00           N  
ATOM   1829  CA  TYR A 449     203.180 166.987 252.294  1.00  0.00           C  
ATOM   1830  C   TYR A 449     204.193 167.043 251.159  1.00  0.00           C  
ATOM   1831  O   TYR A 449     205.332 167.469 251.353  1.00  0.00           O  
ATOM   1832  CB  TYR A 449     203.837 166.415 253.547  1.00  0.00           C  
ATOM   1833  CG  TYR A 449     202.903 166.388 254.729  1.00  0.00           C  
ATOM   1834  CD1 TYR A 449     202.329 165.193 255.096  1.00  0.00           C  
ATOM   1835  CD2 TYR A 449     202.601 167.538 255.430  1.00  0.00           C  
ATOM   1836  CE1 TYR A 449     201.449 165.141 256.149  1.00  0.00           C  
ATOM   1837  CE2 TYR A 449     201.717 167.479 256.494  1.00  0.00           C  
ATOM   1838  CZ  TYR A 449     201.139 166.287 256.843  1.00  0.00           C  
ATOM   1839  OH  TYR A 449     200.243 166.225 257.882  1.00  0.00           O  
ATOM   1840  H   TYR A 449     202.070 165.174 252.033  1.00  0.00           H  
ATOM   1841  HA  TYR A 449     202.849 168.004 252.499  1.00  0.00           H  
ATOM   1842 1HB  TYR A 449     204.178 165.396 253.352  1.00  0.00           H  
ATOM   1843 2HB  TYR A 449     204.709 167.013 253.810  1.00  0.00           H  
ATOM   1844  HD1 TYR A 449     202.558 164.283 254.542  1.00  0.00           H  
ATOM   1845  HD2 TYR A 449     203.050 168.488 255.148  1.00  0.00           H  
ATOM   1846  HE1 TYR A 449     200.987 164.192 256.423  1.00  0.00           H  
ATOM   1847  HE2 TYR A 449     201.472 168.379 257.051  1.00  0.00           H  
ATOM   1848  HH  TYR A 449     199.651 165.456 257.746  1.00  0.00           H  
ATOM   1849  N   ASN A 450     203.783 166.609 249.968  1.00  0.00           N  
ATOM   1850  CA  ASN A 450     204.671 166.649 248.812  1.00  0.00           C  
ATOM   1851  C   ASN A 450     204.430 167.906 247.979  1.00  0.00           C  
ATOM   1852  O   ASN A 450     205.068 168.109 246.945  1.00  0.00           O  
ATOM   1853  CB  ASN A 450     204.510 165.401 247.964  1.00  0.00           C  
ATOM   1854  CG  ASN A 450     205.009 164.156 248.664  1.00  0.00           C  
ATOM   1855  OD1 ASN A 450     206.039 164.175 249.352  1.00  0.00           O  
ATOM   1856  ND2 ASN A 450     204.294 163.071 248.500  1.00  0.00           N  
ATOM   1857  H   ASN A 450     202.832 166.266 249.843  1.00  0.00           H  
ATOM   1858  HA  ASN A 450     205.702 166.691 249.165  1.00  0.00           H  
ATOM   1859 1HB  ASN A 450     203.464 165.267 247.703  1.00  0.00           H  
ATOM   1860 2HB  ASN A 450     205.060 165.526 247.033  1.00  0.00           H  
ATOM   1861 1HD2 ASN A 450     204.574 162.215 248.935  1.00  0.00           H  
ATOM   1862 2HD2 ASN A 450     203.469 163.099 247.936  1.00  0.00           H  
ATOM   1863  N   TYR A 451     203.522 168.763 248.451  1.00  0.00           N  
ATOM   1864  CA  TYR A 451     203.245 170.030 247.788  1.00  0.00           C  
ATOM   1865  C   TYR A 451     203.533 171.192 248.731  1.00  0.00           C  
ATOM   1866  O   TYR A 451     202.797 171.412 249.695  1.00  0.00           O  
ATOM   1867  CB  TYR A 451     201.815 170.123 247.245  1.00  0.00           C  
ATOM   1868  CG  TYR A 451     201.490 169.159 246.105  1.00  0.00           C  
ATOM   1869  CD1 TYR A 451     200.638 168.085 246.278  1.00  0.00           C  
ATOM   1870  CD2 TYR A 451     202.073 169.366 244.872  1.00  0.00           C  
ATOM   1871  CE1 TYR A 451     200.362 167.240 245.198  1.00  0.00           C  
ATOM   1872  CE2 TYR A 451     201.802 168.538 243.818  1.00  0.00           C  
ATOM   1873  CZ  TYR A 451     200.954 167.473 243.952  1.00  0.00           C  
ATOM   1874  OH  TYR A 451     200.675 166.613 242.852  1.00  0.00           O  
ATOM   1875  H   TYR A 451     203.030 168.527 249.296  1.00  0.00           H  
ATOM   1876  HA  TYR A 451     203.912 170.131 246.942  1.00  0.00           H  
ATOM   1877 1HB  TYR A 451     201.109 169.940 248.056  1.00  0.00           H  
ATOM   1878 2HB  TYR A 451     201.641 171.137 246.880  1.00  0.00           H  
ATOM   1879  HD1 TYR A 451     200.176 167.907 247.245  1.00  0.00           H  
ATOM   1880  HD2 TYR A 451     202.748 170.204 244.728  1.00  0.00           H  
ATOM   1881  HE1 TYR A 451     199.685 166.395 245.325  1.00  0.00           H  
ATOM   1882  HE2 TYR A 451     202.251 168.737 242.886  1.00  0.00           H  
ATOM   1883  HH  TYR A 451     199.774 166.203 242.987  1.00  0.00           H  
ATOM   1884  N   LEU A 452     204.639 171.871 248.450  1.00  0.00           N  
ATOM   1885  CA  LEU A 452     205.193 173.002 249.215  1.00  0.00           C  
ATOM   1886  C   LEU A 452     205.111 174.374 248.556  1.00  0.00           C  
ATOM   1887  O   LEU A 452     205.108 174.507 247.321  1.00  0.00           O  
ATOM   1888  CB  LEU A 452     206.658 172.762 249.558  1.00  0.00           C  
ATOM   1889  CG  LEU A 452     206.988 171.978 250.817  1.00  0.00           C  
ATOM   1890  CD1 LEU A 452     206.489 170.532 250.708  1.00  0.00           C  
ATOM   1891  CD2 LEU A 452     208.491 172.042 251.004  1.00  0.00           C  
ATOM   1892  H   LEU A 452     205.166 171.536 247.647  1.00  0.00           H  
ATOM   1893  HA  LEU A 452     204.630 173.082 250.129  1.00  0.00           H  
ATOM   1894 1HB  LEU A 452     207.086 172.205 248.742  1.00  0.00           H  
ATOM   1895 2HB  LEU A 452     207.165 173.728 249.627  1.00  0.00           H  
ATOM   1896  HG  LEU A 452     206.512 172.439 251.673  1.00  0.00           H  
ATOM   1897 1HD1 LEU A 452     206.745 169.985 251.617  1.00  0.00           H  
ATOM   1898 2HD1 LEU A 452     205.419 170.515 250.586  1.00  0.00           H  
ATOM   1899 3HD1 LEU A 452     206.955 170.042 249.852  1.00  0.00           H  
ATOM   1900 1HD2 LEU A 452     208.772 171.506 251.910  1.00  0.00           H  
ATOM   1901 2HD2 LEU A 452     208.986 171.586 250.143  1.00  0.00           H  
ATOM   1902 3HD2 LEU A 452     208.793 173.082 251.088  1.00  0.00           H  
ATOM   1903  N   TYR A 453     205.094 175.401 249.392  1.00  0.00           N  
ATOM   1904  CA  TYR A 453     205.145 176.757 248.892  1.00  0.00           C  
ATOM   1905  C   TYR A 453     206.007 177.620 249.806  1.00  0.00           C  
ATOM   1906  O   TYR A 453     206.305 177.263 250.950  1.00  0.00           O  
ATOM   1907  CB  TYR A 453     203.725 177.283 248.745  1.00  0.00           C  
ATOM   1908  CG  TYR A 453     202.991 177.513 250.029  1.00  0.00           C  
ATOM   1909  CD1 TYR A 453     202.861 178.789 250.534  1.00  0.00           C  
ATOM   1910  CD2 TYR A 453     202.490 176.437 250.738  1.00  0.00           C  
ATOM   1911  CE1 TYR A 453     202.185 178.984 251.717  1.00  0.00           C  
ATOM   1912  CE2 TYR A 453     201.837 176.633 251.924  1.00  0.00           C  
ATOM   1913  CZ  TYR A 453     201.673 177.895 252.412  1.00  0.00           C  
ATOM   1914  OH  TYR A 453     201.008 178.085 253.597  1.00  0.00           O  
ATOM   1915  H   TYR A 453     205.047 175.233 250.401  1.00  0.00           H  
ATOM   1916  HA  TYR A 453     205.594 176.751 247.906  1.00  0.00           H  
ATOM   1917 1HB  TYR A 453     203.747 178.223 248.198  1.00  0.00           H  
ATOM   1918 2HB  TYR A 453     203.170 176.593 248.155  1.00  0.00           H  
ATOM   1919  HD1 TYR A 453     203.272 179.642 249.986  1.00  0.00           H  
ATOM   1920  HD2 TYR A 453     202.618 175.425 250.357  1.00  0.00           H  
ATOM   1921  HE1 TYR A 453     202.060 179.992 252.109  1.00  0.00           H  
ATOM   1922  HE2 TYR A 453     201.447 175.786 252.476  1.00  0.00           H  
ATOM   1923  HH  TYR A 453     200.725 177.232 253.941  1.00  0.00           H  
ATOM   1924  N   ARG A 454     206.431 178.749 249.288  1.00  0.00           N  
ATOM   1925  CA  ARG A 454     207.231 179.698 250.026  1.00  0.00           C  
ATOM   1926  C   ARG A 454     206.391 180.735 250.755  1.00  0.00           C  
ATOM   1927  O   ARG A 454     205.450 181.290 250.193  1.00  0.00           O  
ATOM   1928  CB  ARG A 454     208.216 180.361 249.076  1.00  0.00           C  
ATOM   1929  CG  ARG A 454     209.168 181.321 249.686  1.00  0.00           C  
ATOM   1930  CD  ARG A 454     210.060 181.885 248.677  1.00  0.00           C  
ATOM   1931  NE  ARG A 454     211.038 180.974 248.183  1.00  0.00           N  
ATOM   1932  CZ  ARG A 454     212.264 180.862 248.709  1.00  0.00           C  
ATOM   1933  NH1 ARG A 454     212.626 181.623 249.733  1.00  0.00           N  
ATOM   1934  NH2 ARG A 454     213.112 180.016 248.186  1.00  0.00           N  
ATOM   1935  H   ARG A 454     206.197 178.968 248.333  1.00  0.00           H  
ATOM   1936  HA  ARG A 454     207.788 179.161 250.775  1.00  0.00           H  
ATOM   1937 1HB  ARG A 454     208.797 179.595 248.567  1.00  0.00           H  
ATOM   1938 2HB  ARG A 454     207.664 180.902 248.311  1.00  0.00           H  
ATOM   1939 1HG  ARG A 454     208.621 182.138 250.146  1.00  0.00           H  
ATOM   1940 2HG  ARG A 454     209.773 180.822 250.435  1.00  0.00           H  
ATOM   1941 1HD  ARG A 454     209.505 182.254 247.846  1.00  0.00           H  
ATOM   1942 2HD  ARG A 454     210.590 182.685 249.128  1.00  0.00           H  
ATOM   1943  HE  ARG A 454     210.805 180.381 247.386  1.00  0.00           H  
ATOM   1944 1HH1 ARG A 454     211.959 182.288 250.170  1.00  0.00           H  
ATOM   1945 2HH1 ARG A 454     213.559 181.535 250.113  1.00  0.00           H  
ATOM   1946 1HH2 ARG A 454     212.822 179.444 247.378  1.00  0.00           H  
ATOM   1947 2HH2 ARG A 454     214.082 179.971 248.536  1.00  0.00           H  
ATOM   1948  N   LEU A 455     206.748 180.969 252.019  1.00  0.00           N  
ATOM   1949  CA  LEU A 455     206.099 181.962 252.853  1.00  0.00           C  
ATOM   1950  C   LEU A 455     206.857 183.278 252.824  1.00  0.00           C  
ATOM   1951  O   LEU A 455     206.241 184.346 252.875  1.00  0.00           O  
ATOM   1952  CB  LEU A 455     206.088 181.547 254.326  1.00  0.00           C  
ATOM   1953  CG  LEU A 455     205.392 180.295 254.706  1.00  0.00           C  
ATOM   1954  CD1 LEU A 455     205.504 180.139 256.240  1.00  0.00           C  
ATOM   1955  CD2 LEU A 455     204.014 180.350 254.220  1.00  0.00           C  
ATOM   1956  H   LEU A 455     207.515 180.445 252.399  1.00  0.00           H  
ATOM   1957  HA  LEU A 455     205.086 182.126 252.495  1.00  0.00           H  
ATOM   1958 1HB  LEU A 455     207.120 181.412 254.629  1.00  0.00           H  
ATOM   1959 2HB  LEU A 455     205.663 182.362 254.911  1.00  0.00           H  
ATOM   1960  HG  LEU A 455     205.890 179.439 254.246  1.00  0.00           H  
ATOM   1961 1HD1 LEU A 455     205.010 179.238 256.569  1.00  0.00           H  
ATOM   1962 2HD1 LEU A 455     206.558 180.099 256.521  1.00  0.00           H  
ATOM   1963 3HD1 LEU A 455     205.032 180.996 256.725  1.00  0.00           H  
ATOM   1964 1HD2 LEU A 455     203.476 179.443 254.484  1.00  0.00           H  
ATOM   1965 2HD2 LEU A 455     203.525 181.193 254.646  1.00  0.00           H  
ATOM   1966 3HD2 LEU A 455     204.046 180.461 253.146  1.00  0.00           H  
ATOM   1967  N   PHE A 456     208.192 183.202 252.784  1.00  0.00           N  
ATOM   1968  CA  PHE A 456     208.975 184.435 252.861  1.00  0.00           C  
ATOM   1969  C   PHE A 456     210.103 184.487 251.840  1.00  0.00           C  
ATOM   1970  O   PHE A 456     210.681 183.455 251.479  1.00  0.00           O  
ATOM   1971  CB  PHE A 456     209.623 184.595 254.232  1.00  0.00           C  
ATOM   1972  CG  PHE A 456     208.698 184.520 255.382  1.00  0.00           C  
ATOM   1973  CD1 PHE A 456     208.573 183.330 256.067  1.00  0.00           C  
ATOM   1974  CD2 PHE A 456     207.914 185.584 255.761  1.00  0.00           C  
ATOM   1975  CE1 PHE A 456     207.705 183.207 257.112  1.00  0.00           C  
ATOM   1976  CE2 PHE A 456     207.023 185.454 256.814  1.00  0.00           C  
ATOM   1977  CZ  PHE A 456     206.924 184.268 257.489  1.00  0.00           C  
ATOM   1978  H   PHE A 456     208.636 182.284 252.728  1.00  0.00           H  
ATOM   1979  HA  PHE A 456     208.317 185.282 252.679  1.00  0.00           H  
ATOM   1980 1HB  PHE A 456     210.393 183.843 254.363  1.00  0.00           H  
ATOM   1981 2HB  PHE A 456     210.088 185.559 254.257  1.00  0.00           H  
ATOM   1982  HD1 PHE A 456     209.184 182.471 255.770  1.00  0.00           H  
ATOM   1983  HD2 PHE A 456     207.992 186.529 255.218  1.00  0.00           H  
ATOM   1984  HE1 PHE A 456     207.640 182.264 257.621  1.00  0.00           H  
ATOM   1985  HE2 PHE A 456     206.397 186.302 257.110  1.00  0.00           H  
ATOM   1986  HZ  PHE A 456     206.229 184.180 258.307  1.00  0.00           H  
ATOM   1987  N   ARG A 457     210.465 185.699 251.429  1.00  0.00           N  
ATOM   1988  CA  ARG A 457     211.607 185.872 250.542  1.00  0.00           C  
ATOM   1989  C   ARG A 457     212.170 187.276 250.744  1.00  0.00           C  
ATOM   1990  O   ARG A 457     211.417 188.229 250.932  1.00  0.00           O  
ATOM   1991  CB  ARG A 457     211.227 185.639 249.094  1.00  0.00           C  
ATOM   1992  CG  ARG A 457     212.393 185.450 248.137  1.00  0.00           C  
ATOM   1993  CD  ARG A 457     211.916 185.018 246.801  1.00  0.00           C  
ATOM   1994  NE  ARG A 457     213.007 184.692 245.904  1.00  0.00           N  
ATOM   1995  CZ  ARG A 457     213.522 185.467 244.954  1.00  0.00           C  
ATOM   1996  NH1 ARG A 457     213.085 186.681 244.736  1.00  0.00           N  
ATOM   1997  NH2 ARG A 457     214.474 184.935 244.236  1.00  0.00           N  
ATOM   1998  H   ARG A 457     209.948 186.510 251.743  1.00  0.00           H  
ATOM   1999  HA  ARG A 457     212.379 185.154 250.814  1.00  0.00           H  
ATOM   2000 1HB  ARG A 457     210.529 184.835 248.996  1.00  0.00           H  
ATOM   2001 2HB  ARG A 457     210.733 186.529 248.734  1.00  0.00           H  
ATOM   2002 1HG  ARG A 457     212.949 186.371 248.025  1.00  0.00           H  
ATOM   2003 2HG  ARG A 457     213.055 184.676 248.525  1.00  0.00           H  
ATOM   2004 1HD  ARG A 457     211.295 184.129 246.908  1.00  0.00           H  
ATOM   2005 2HD  ARG A 457     211.322 185.805 246.339  1.00  0.00           H  
ATOM   2006  HE  ARG A 457     213.448 183.766 245.989  1.00  0.00           H  
ATOM   2007 1HH1 ARG A 457     212.362 187.080 245.348  1.00  0.00           H  
ATOM   2008 2HH1 ARG A 457     213.499 187.245 244.002  1.00  0.00           H  
ATOM   2009 1HH2 ARG A 457     214.765 183.982 244.486  1.00  0.00           H  
ATOM   2010 2HH2 ARG A 457     214.884 185.428 243.440  1.00  0.00           H  
ATOM   2011  N   LYS A 458     213.496 187.400 250.721  1.00  0.00           N  
ATOM   2012  CA  LYS A 458     214.187 188.686 250.908  1.00  0.00           C  
ATOM   2013  C   LYS A 458     213.861 189.732 249.826  1.00  0.00           C  
ATOM   2014  O   LYS A 458     214.046 190.932 250.034  1.00  0.00           O  
ATOM   2015  CB  LYS A 458     215.690 188.435 251.015  1.00  0.00           C  
ATOM   2016  CG  LYS A 458     216.073 187.699 252.312  1.00  0.00           C  
ATOM   2017  CD  LYS A 458     217.578 187.414 252.421  1.00  0.00           C  
ATOM   2018  CE  LYS A 458     217.894 186.697 253.742  1.00  0.00           C  
ATOM   2019  NZ  LYS A 458     219.337 186.359 253.886  1.00  0.00           N  
ATOM   2020  H   LYS A 458     214.057 186.575 250.568  1.00  0.00           H  
ATOM   2021  HA  LYS A 458     213.862 189.106 251.858  1.00  0.00           H  
ATOM   2022 1HB  LYS A 458     216.026 187.841 250.164  1.00  0.00           H  
ATOM   2023 2HB  LYS A 458     216.223 189.385 250.987  1.00  0.00           H  
ATOM   2024 1HG  LYS A 458     215.764 188.300 253.170  1.00  0.00           H  
ATOM   2025 2HG  LYS A 458     215.538 186.749 252.354  1.00  0.00           H  
ATOM   2026 1HD  LYS A 458     217.895 186.766 251.596  1.00  0.00           H  
ATOM   2027 2HD  LYS A 458     218.143 188.344 252.369  1.00  0.00           H  
ATOM   2028 1HE  LYS A 458     217.598 187.337 254.571  1.00  0.00           H  
ATOM   2029 2HE  LYS A 458     217.316 185.776 253.783  1.00  0.00           H  
ATOM   2030 1HZ  LYS A 458     219.477 185.883 254.768  1.00  0.00           H  
ATOM   2031 2HZ  LYS A 458     219.620 185.734 253.119  1.00  0.00           H  
ATOM   2032 3HZ  LYS A 458     219.895 187.193 253.860  1.00  0.00           H  
ATOM   2033  N   SER A 459     213.391 189.266 248.676  1.00  0.00           N  
ATOM   2034  CA  SER A 459     212.990 190.120 247.563  1.00  0.00           C  
ATOM   2035  C   SER A 459     211.878 189.420 246.783  1.00  0.00           C  
ATOM   2036  O   SER A 459     211.733 188.202 246.860  1.00  0.00           O  
ATOM   2037  CB  SER A 459     214.179 190.435 246.674  1.00  0.00           C  
ATOM   2038  OG  SER A 459     214.669 189.285 246.043  1.00  0.00           O  
ATOM   2039  H   SER A 459     213.282 188.273 248.588  1.00  0.00           H  
ATOM   2040  HA  SER A 459     212.593 191.054 247.961  1.00  0.00           H  
ATOM   2041 1HB  SER A 459     213.884 191.164 245.921  1.00  0.00           H  
ATOM   2042 2HB  SER A 459     214.968 190.887 247.275  1.00  0.00           H  
ATOM   2043  HG  SER A 459     215.471 189.557 245.589  1.00  0.00           H  
ATOM   2044  N   ASN A 460     211.119 190.163 245.994  1.00  0.00           N  
ATOM   2045  CA  ASN A 460     210.025 189.543 245.249  1.00  0.00           C  
ATOM   2046  C   ASN A 460     210.533 188.891 243.967  1.00  0.00           C  
ATOM   2047  O   ASN A 460     211.562 189.297 243.426  1.00  0.00           O  
ATOM   2048  CB  ASN A 460     208.958 190.573 244.954  1.00  0.00           C  
ATOM   2049  CG  ASN A 460     208.308 191.094 246.217  1.00  0.00           C  
ATOM   2050  OD1 ASN A 460     208.122 190.363 247.197  1.00  0.00           O  
ATOM   2051  ND2 ASN A 460     207.972 192.360 246.215  1.00  0.00           N  
ATOM   2052  H   ASN A 460     211.278 191.159 245.929  1.00  0.00           H  
ATOM   2053  HA  ASN A 460     209.584 188.750 245.859  1.00  0.00           H  
ATOM   2054 1HB  ASN A 460     209.387 191.405 244.397  1.00  0.00           H  
ATOM   2055 2HB  ASN A 460     208.183 190.120 244.324  1.00  0.00           H  
ATOM   2056 1HD2 ASN A 460     207.537 192.764 247.020  1.00  0.00           H  
ATOM   2057 2HD2 ASN A 460     208.141 192.922 245.407  1.00  0.00           H  
ATOM   2058  N   LEU A 461     209.803 187.889 243.482  1.00  0.00           N  
ATOM   2059  CA  LEU A 461     210.161 187.209 242.239  1.00  0.00           C  
ATOM   2060  C   LEU A 461     209.972 188.066 241.005  1.00  0.00           C  
ATOM   2061  O   LEU A 461     209.040 188.872 240.918  1.00  0.00           O  
ATOM   2062  CB  LEU A 461     209.312 185.945 242.007  1.00  0.00           C  
ATOM   2063  CG  LEU A 461     209.480 184.740 242.946  1.00  0.00           C  
ATOM   2064  CD1 LEU A 461     208.451 183.718 242.553  1.00  0.00           C  
ATOM   2065  CD2 LEU A 461     210.847 184.138 242.814  1.00  0.00           C  
ATOM   2066  H   LEU A 461     208.975 187.580 243.990  1.00  0.00           H  
ATOM   2067  HA  LEU A 461     211.211 186.926 242.295  1.00  0.00           H  
ATOM   2068 1HB  LEU A 461     208.264 186.239 242.072  1.00  0.00           H  
ATOM   2069 2HB  LEU A 461     209.484 185.599 240.993  1.00  0.00           H  
ATOM   2070  HG  LEU A 461     209.325 185.044 243.972  1.00  0.00           H  
ATOM   2071 1HD1 LEU A 461     208.554 182.853 243.190  1.00  0.00           H  
ATOM   2072 2HD1 LEU A 461     207.450 184.144 242.657  1.00  0.00           H  
ATOM   2073 3HD1 LEU A 461     208.611 183.415 241.514  1.00  0.00           H  
ATOM   2074 1HD2 LEU A 461     210.937 183.280 243.481  1.00  0.00           H  
ATOM   2075 2HD2 LEU A 461     210.991 183.813 241.801  1.00  0.00           H  
ATOM   2076 3HD2 LEU A 461     211.588 184.873 243.064  1.00  0.00           H  
ATOM   2077  N   LYS A 462     210.852 187.856 240.044  1.00  0.00           N  
ATOM   2078  CA  LYS A 462     210.742 188.438 238.729  1.00  0.00           C  
ATOM   2079  C   LYS A 462     209.787 187.535 237.954  1.00  0.00           C  
ATOM   2080  O   LYS A 462     209.527 186.408 238.389  1.00  0.00           O  
ATOM   2081  CB  LYS A 462     212.119 188.518 238.065  1.00  0.00           C  
ATOM   2082  CG  LYS A 462     213.089 189.449 238.755  1.00  0.00           C  
ATOM   2083  CD  LYS A 462     214.424 189.481 238.032  1.00  0.00           C  
ATOM   2084  CE  LYS A 462     215.402 190.417 238.720  1.00  0.00           C  
ATOM   2085  NZ  LYS A 462     216.721 190.448 238.029  1.00  0.00           N  
ATOM   2086  H   LYS A 462     211.639 187.229 240.232  1.00  0.00           H  
ATOM   2087  HA  LYS A 462     210.329 189.436 238.830  1.00  0.00           H  
ATOM   2088 1HB  LYS A 462     212.574 187.534 238.073  1.00  0.00           H  
ATOM   2089 2HB  LYS A 462     212.036 188.816 237.032  1.00  0.00           H  
ATOM   2090 1HG  LYS A 462     212.670 190.454 238.793  1.00  0.00           H  
ATOM   2091 2HG  LYS A 462     213.249 189.098 239.778  1.00  0.00           H  
ATOM   2092 1HD  LYS A 462     214.844 188.473 238.023  1.00  0.00           H  
ATOM   2093 2HD  LYS A 462     214.276 189.807 237.002  1.00  0.00           H  
ATOM   2094 1HE  LYS A 462     214.985 191.423 238.730  1.00  0.00           H  
ATOM   2095 2HE  LYS A 462     215.548 190.084 239.747  1.00  0.00           H  
ATOM   2096 1HZ  LYS A 462     217.341 191.079 238.517  1.00  0.00           H  
ATOM   2097 2HZ  LYS A 462     217.121 189.520 238.024  1.00  0.00           H  
ATOM   2098 3HZ  LYS A 462     216.597 190.766 237.078  1.00  0.00           H  
ATOM   2099  N   PRO A 463     209.175 187.988 236.867  1.00  0.00           N  
ATOM   2100  CA  PRO A 463     208.348 187.146 236.045  1.00  0.00           C  
ATOM   2101  C   PRO A 463     209.118 185.890 235.658  1.00  0.00           C  
ATOM   2102  O   PRO A 463     210.270 185.956 235.221  1.00  0.00           O  
ATOM   2103  CB  PRO A 463     208.091 188.054 234.855  1.00  0.00           C  
ATOM   2104  CG  PRO A 463     208.134 189.454 235.441  1.00  0.00           C  
ATOM   2105  CD  PRO A 463     209.233 189.404 236.463  1.00  0.00           C  
ATOM   2106  HA  PRO A 463     207.426 186.903 236.579  1.00  0.00           H  
ATOM   2107 1HB  PRO A 463     208.832 187.871 234.069  1.00  0.00           H  
ATOM   2108 2HB  PRO A 463     207.145 187.806 234.456  1.00  0.00           H  
ATOM   2109 1HG  PRO A 463     208.325 190.195 234.651  1.00  0.00           H  
ATOM   2110 2HG  PRO A 463     207.159 189.701 235.886  1.00  0.00           H  
ATOM   2111 1HD  PRO A 463     210.195 189.656 236.009  1.00  0.00           H  
ATOM   2112 2HD  PRO A 463     208.963 190.072 237.290  1.00  0.00           H  
ATOM   2113  N   PHE A 464     208.453 184.754 235.818  1.00  0.00           N  
ATOM   2114  CA  PHE A 464     208.974 183.413 235.558  1.00  0.00           C  
ATOM   2115  C   PHE A 464     210.230 183.021 236.353  1.00  0.00           C  
ATOM   2116  O   PHE A 464     210.956 182.110 235.950  1.00  0.00           O  
ATOM   2117  CB  PHE A 464     209.229 183.200 234.074  1.00  0.00           C  
ATOM   2118  CG  PHE A 464     207.995 183.341 233.223  1.00  0.00           C  
ATOM   2119  CD1 PHE A 464     207.848 184.404 232.347  1.00  0.00           C  
ATOM   2120  CD2 PHE A 464     206.972 182.399 233.302  1.00  0.00           C  
ATOM   2121  CE1 PHE A 464     206.717 184.506 231.555  1.00  0.00           C  
ATOM   2122  CE2 PHE A 464     205.848 182.506 232.511  1.00  0.00           C  
ATOM   2123  CZ  PHE A 464     205.726 183.559 231.635  1.00  0.00           C  
ATOM   2124  H   PHE A 464     207.500 184.818 236.166  1.00  0.00           H  
ATOM   2125  HA  PHE A 464     208.189 182.709 235.842  1.00  0.00           H  
ATOM   2126 1HB  PHE A 464     209.973 183.913 233.722  1.00  0.00           H  
ATOM   2127 2HB  PHE A 464     209.636 182.205 233.922  1.00  0.00           H  
ATOM   2128  HD1 PHE A 464     208.639 185.155 232.280  1.00  0.00           H  
ATOM   2129  HD2 PHE A 464     207.063 181.554 233.998  1.00  0.00           H  
ATOM   2130  HE1 PHE A 464     206.616 185.337 230.862  1.00  0.00           H  
ATOM   2131  HE2 PHE A 464     205.061 181.752 232.582  1.00  0.00           H  
ATOM   2132  HZ  PHE A 464     204.852 183.639 231.013  1.00  0.00           H  
ATOM   2133  N   GLU A 465     210.473 183.670 237.486  1.00  0.00           N  
ATOM   2134  CA  GLU A 465     211.578 183.294 238.362  1.00  0.00           C  
ATOM   2135  C   GLU A 465     211.165 182.104 239.248  1.00  0.00           C  
ATOM   2136  O   GLU A 465     210.008 181.993 239.671  1.00  0.00           O  
ATOM   2137  CB  GLU A 465     212.063 184.499 239.183  1.00  0.00           C  
ATOM   2138  CG  GLU A 465     213.338 184.254 240.030  1.00  0.00           C  
ATOM   2139  CD  GLU A 465     213.831 185.480 240.797  1.00  0.00           C  
ATOM   2140  OE1 GLU A 465     213.218 186.515 240.717  1.00  0.00           O  
ATOM   2141  OE2 GLU A 465     214.841 185.372 241.466  1.00  0.00           O  
ATOM   2142  H   GLU A 465     209.890 184.466 237.749  1.00  0.00           H  
ATOM   2143  HA  GLU A 465     212.413 182.969 237.739  1.00  0.00           H  
ATOM   2144 1HB  GLU A 465     212.288 185.303 238.498  1.00  0.00           H  
ATOM   2145 2HB  GLU A 465     211.274 184.849 239.816  1.00  0.00           H  
ATOM   2146 1HG  GLU A 465     213.149 183.456 240.745  1.00  0.00           H  
ATOM   2147 2HG  GLU A 465     214.127 183.917 239.362  1.00  0.00           H  
ATOM   2148  N   ARG A 466     212.104 181.193 239.491  1.00  0.00           N  
ATOM   2149  CA  ARG A 466     211.862 180.047 240.369  1.00  0.00           C  
ATOM   2150  C   ARG A 466     212.915 180.044 241.468  1.00  0.00           C  
ATOM   2151  O   ARG A 466     214.093 180.256 241.186  1.00  0.00           O  
ATOM   2152  CB  ARG A 466     211.936 178.735 239.599  1.00  0.00           C  
ATOM   2153  CG  ARG A 466     211.552 177.498 240.402  1.00  0.00           C  
ATOM   2154  CD  ARG A 466     211.531 176.264 239.566  1.00  0.00           C  
ATOM   2155  NE  ARG A 466     212.858 175.811 239.191  1.00  0.00           N  
ATOM   2156  CZ  ARG A 466     213.101 174.728 238.424  1.00  0.00           C  
ATOM   2157  NH1 ARG A 466     212.097 174.012 237.949  1.00  0.00           N  
ATOM   2158  NH2 ARG A 466     214.350 174.380 238.147  1.00  0.00           N  
ATOM   2159  H   ARG A 466     213.020 181.321 239.087  1.00  0.00           H  
ATOM   2160  HA  ARG A 466     210.878 180.143 240.827  1.00  0.00           H  
ATOM   2161 1HB  ARG A 466     211.315 178.776 238.726  1.00  0.00           H  
ATOM   2162 2HB  ARG A 466     212.956 178.584 239.254  1.00  0.00           H  
ATOM   2163 1HG  ARG A 466     212.272 177.352 241.196  1.00  0.00           H  
ATOM   2164 2HG  ARG A 466     210.560 177.632 240.838  1.00  0.00           H  
ATOM   2165 1HD  ARG A 466     211.042 175.463 240.100  1.00  0.00           H  
ATOM   2166 2HD  ARG A 466     210.973 176.473 238.650  1.00  0.00           H  
ATOM   2167  HE  ARG A 466     213.650 176.333 239.535  1.00  0.00           H  
ATOM   2168 1HH1 ARG A 466     211.116 174.280 238.148  1.00  0.00           H  
ATOM   2169 2HH1 ARG A 466     212.279 173.200 237.386  1.00  0.00           H  
ATOM   2170 1HH2 ARG A 466     215.120 174.925 238.508  1.00  0.00           H  
ATOM   2171 2HH2 ARG A 466     214.530 173.569 237.574  1.00  0.00           H  
ATOM   2172  N   ASP A 467     212.506 179.825 242.715  1.00  0.00           N  
ATOM   2173  CA  ASP A 467     213.468 179.836 243.815  1.00  0.00           C  
ATOM   2174  C   ASP A 467     213.191 178.762 244.847  1.00  0.00           C  
ATOM   2175  O   ASP A 467     212.264 178.867 245.653  1.00  0.00           O  
ATOM   2176  CB  ASP A 467     213.509 181.210 244.474  1.00  0.00           C  
ATOM   2177  CG  ASP A 467     214.550 181.340 245.611  1.00  0.00           C  
ATOM   2178  OD1 ASP A 467     215.076 180.342 246.125  1.00  0.00           O  
ATOM   2179  OD2 ASP A 467     214.809 182.469 245.962  1.00  0.00           O  
ATOM   2180  H   ASP A 467     211.524 179.652 242.904  1.00  0.00           H  
ATOM   2181  HA  ASP A 467     214.456 179.639 243.401  1.00  0.00           H  
ATOM   2182 1HB  ASP A 467     213.731 181.963 243.712  1.00  0.00           H  
ATOM   2183 2HB  ASP A 467     212.520 181.444 244.881  1.00  0.00           H  
ATOM   2184  N   ILE A 468     214.037 177.744 244.827  1.00  0.00           N  
ATOM   2185  CA  ILE A 468     213.870 176.565 245.649  1.00  0.00           C  
ATOM   2186  C   ILE A 468     214.880 176.471 246.788  1.00  0.00           C  
ATOM   2187  O   ILE A 468     215.149 175.385 247.306  1.00  0.00           O  
ATOM   2188  CB  ILE A 468     213.940 175.330 244.756  1.00  0.00           C  
ATOM   2189  CG1 ILE A 468     215.287 175.241 244.055  1.00  0.00           C  
ATOM   2190  CG2 ILE A 468     212.870 175.458 243.738  1.00  0.00           C  
ATOM   2191  CD1 ILE A 468     215.503 173.923 243.347  1.00  0.00           C  
ATOM   2192  H   ILE A 468     214.803 177.775 244.171  1.00  0.00           H  
ATOM   2193  HA  ILE A 468     212.883 176.606 246.083  1.00  0.00           H  
ATOM   2194  HB  ILE A 468     213.789 174.429 245.347  1.00  0.00           H  
ATOM   2195 1HG1 ILE A 468     215.359 176.048 243.326  1.00  0.00           H  
ATOM   2196 2HG1 ILE A 468     216.079 175.372 244.795  1.00  0.00           H  
ATOM   2197 1HG2 ILE A 468     212.875 174.593 243.079  1.00  0.00           H  
ATOM   2198 2HG2 ILE A 468     211.925 175.533 244.254  1.00  0.00           H  
ATOM   2199 3HG2 ILE A 468     213.030 176.355 243.155  1.00  0.00           H  
ATOM   2200 1HD1 ILE A 468     216.483 173.923 242.869  1.00  0.00           H  
ATOM   2201 2HD1 ILE A 468     215.453 173.110 244.072  1.00  0.00           H  
ATOM   2202 3HD1 ILE A 468     214.730 173.785 242.592  1.00  0.00           H  
ATOM   2203  N   SER A 469     215.454 177.611 247.162  1.00  0.00           N  
ATOM   2204  CA  SER A 469     216.403 177.655 248.267  1.00  0.00           C  
ATOM   2205  C   SER A 469     215.718 177.518 249.623  1.00  0.00           C  
ATOM   2206  O   SER A 469     214.499 177.651 249.743  1.00  0.00           O  
ATOM   2207  CB  SER A 469     217.164 178.963 248.251  1.00  0.00           C  
ATOM   2208  OG  SER A 469     216.308 180.038 248.549  1.00  0.00           O  
ATOM   2209  H   SER A 469     215.214 178.491 246.680  1.00  0.00           H  
ATOM   2210  HA  SER A 469     217.105 176.829 248.151  1.00  0.00           H  
ATOM   2211 1HB  SER A 469     217.967 178.924 248.982  1.00  0.00           H  
ATOM   2212 2HB  SER A 469     217.614 179.118 247.272  1.00  0.00           H  
ATOM   2213  HG  SER A 469     215.893 180.281 247.684  1.00  0.00           H  
ATOM   2214  N   THR A 470     216.521 177.278 250.656  1.00  0.00           N  
ATOM   2215  CA  THR A 470     216.022 177.182 252.023  1.00  0.00           C  
ATOM   2216  C   THR A 470     216.633 178.258 252.927  1.00  0.00           C  
ATOM   2217  O   THR A 470     216.632 178.135 254.151  1.00  0.00           O  
ATOM   2218  CB  THR A 470     216.271 175.779 252.594  1.00  0.00           C  
ATOM   2219  OG1 THR A 470     217.673 175.477 252.540  1.00  0.00           O  
ATOM   2220  CG2 THR A 470     215.488 174.749 251.786  1.00  0.00           C  
ATOM   2221  H   THR A 470     217.510 177.156 250.491  1.00  0.00           H  
ATOM   2222  HA  THR A 470     214.945 177.337 252.003  1.00  0.00           H  
ATOM   2223  HB  THR A 470     215.942 175.748 253.632  1.00  0.00           H  
ATOM   2224  HG1 THR A 470     218.154 176.094 253.099  1.00  0.00           H  
ATOM   2225 1HG2 THR A 470     215.660 173.755 252.196  1.00  0.00           H  
ATOM   2226 2HG2 THR A 470     214.425 174.984 251.836  1.00  0.00           H  
ATOM   2227 3HG2 THR A 470     215.812 174.770 250.746  1.00  0.00           H  
ATOM   2228  N   GLU A 471     217.183 179.297 252.303  1.00  0.00           N  
ATOM   2229  CA  GLU A 471     217.813 180.414 253.010  1.00  0.00           C  
ATOM   2230  C   GLU A 471     216.845 181.086 253.985  1.00  0.00           C  
ATOM   2231  O   GLU A 471     215.739 181.467 253.605  1.00  0.00           O  
ATOM   2232  CB  GLU A 471     218.351 181.420 251.981  1.00  0.00           C  
ATOM   2233  CG  GLU A 471     219.084 182.635 252.554  1.00  0.00           C  
ATOM   2234  CD  GLU A 471     219.703 183.521 251.468  1.00  0.00           C  
ATOM   2235  OE1 GLU A 471     219.759 183.095 250.344  1.00  0.00           O  
ATOM   2236  OE2 GLU A 471     220.086 184.640 251.767  1.00  0.00           O  
ATOM   2237  H   GLU A 471     217.137 179.322 251.294  1.00  0.00           H  
ATOM   2238  HA  GLU A 471     218.653 180.026 253.586  1.00  0.00           H  
ATOM   2239 1HB  GLU A 471     219.037 180.909 251.304  1.00  0.00           H  
ATOM   2240 2HB  GLU A 471     217.522 181.790 251.378  1.00  0.00           H  
ATOM   2241 1HG  GLU A 471     218.377 183.231 253.137  1.00  0.00           H  
ATOM   2242 2HG  GLU A 471     219.865 182.290 253.229  1.00  0.00           H  
ATOM   2243  N   ILE A 472     217.302 181.285 255.218  1.00  0.00           N  
ATOM   2244  CA  ILE A 472     216.492 181.885 256.275  1.00  0.00           C  
ATOM   2245  C   ILE A 472     216.125 183.329 256.013  1.00  0.00           C  
ATOM   2246  O   ILE A 472     216.980 184.158 255.687  1.00  0.00           O  
ATOM   2247  CB  ILE A 472     217.234 181.785 257.618  1.00  0.00           C  
ATOM   2248  CG1 ILE A 472     217.431 180.358 257.954  1.00  0.00           C  
ATOM   2249  CG2 ILE A 472     216.511 182.487 258.749  1.00  0.00           C  
ATOM   2250  CD1 ILE A 472     216.160 179.597 258.094  1.00  0.00           C  
ATOM   2251  H   ILE A 472     218.232 180.964 255.440  1.00  0.00           H  
ATOM   2252  HA  ILE A 472     215.567 181.318 256.356  1.00  0.00           H  
ATOM   2253  HB  ILE A 472     218.221 182.235 257.509  1.00  0.00           H  
ATOM   2254 1HG1 ILE A 472     218.044 179.884 257.191  1.00  0.00           H  
ATOM   2255 2HG1 ILE A 472     217.940 180.312 258.878  1.00  0.00           H  
ATOM   2256 1HG2 ILE A 472     217.103 182.375 259.648  1.00  0.00           H  
ATOM   2257 2HG2 ILE A 472     216.392 183.546 258.526  1.00  0.00           H  
ATOM   2258 3HG2 ILE A 472     215.537 182.037 258.894  1.00  0.00           H  
ATOM   2259 1HD1 ILE A 472     216.399 178.577 258.362  1.00  0.00           H  
ATOM   2260 2HD1 ILE A 472     215.546 180.047 258.870  1.00  0.00           H  
ATOM   2261 3HD1 ILE A 472     215.630 179.617 257.149  1.00  0.00           H  
ATOM   2262  N   TYR A 473     214.845 183.629 256.171  1.00  0.00           N  
ATOM   2263  CA  TYR A 473     214.353 184.969 255.973  1.00  0.00           C  
ATOM   2264  C   TYR A 473     214.677 185.822 257.170  1.00  0.00           C  
ATOM   2265  O   TYR A 473     214.400 185.450 258.314  1.00  0.00           O  
ATOM   2266  CB  TYR A 473     212.859 184.981 255.720  1.00  0.00           C  
ATOM   2267  CG  TYR A 473     212.319 186.376 255.563  1.00  0.00           C  
ATOM   2268  CD1 TYR A 473     212.495 187.062 254.373  1.00  0.00           C  
ATOM   2269  CD2 TYR A 473     211.654 186.977 256.613  1.00  0.00           C  
ATOM   2270  CE1 TYR A 473     211.995 188.342 254.244  1.00  0.00           C  
ATOM   2271  CE2 TYR A 473     211.170 188.254 256.474  1.00  0.00           C  
ATOM   2272  CZ  TYR A 473     211.333 188.930 255.306  1.00  0.00           C  
ATOM   2273  OH  TYR A 473     210.836 190.210 255.189  1.00  0.00           O  
ATOM   2274  H   TYR A 473     214.203 182.898 256.463  1.00  0.00           H  
ATOM   2275  HA  TYR A 473     214.855 185.401 255.107  1.00  0.00           H  
ATOM   2276 1HB  TYR A 473     212.644 184.422 254.811  1.00  0.00           H  
ATOM   2277 2HB  TYR A 473     212.342 184.495 256.534  1.00  0.00           H  
ATOM   2278  HD1 TYR A 473     213.020 186.591 253.544  1.00  0.00           H  
ATOM   2279  HD2 TYR A 473     211.521 186.445 257.543  1.00  0.00           H  
ATOM   2280  HE1 TYR A 473     212.120 188.890 253.318  1.00  0.00           H  
ATOM   2281  HE2 TYR A 473     210.655 188.739 257.290  1.00  0.00           H  
ATOM   2282  HH  TYR A 473     210.452 190.480 256.031  1.00  0.00           H  
ATOM   2283  N   GLN A 474     215.264 186.971 256.907  1.00  0.00           N  
ATOM   2284  CA  GLN A 474     215.625 187.890 257.960  1.00  0.00           C  
ATOM   2285  C   GLN A 474     214.568 188.959 258.149  1.00  0.00           C  
ATOM   2286  O   GLN A 474     214.265 189.707 257.219  1.00  0.00           O  
ATOM   2287  CB  GLN A 474     216.964 188.545 257.623  1.00  0.00           C  
ATOM   2288  CG  GLN A 474     217.440 189.511 258.642  1.00  0.00           C  
ATOM   2289  CD  GLN A 474     218.788 190.127 258.293  1.00  0.00           C  
ATOM   2290  OE1 GLN A 474     219.657 189.508 257.654  1.00  0.00           O  
ATOM   2291  NE2 GLN A 474     218.961 191.373 258.709  1.00  0.00           N  
ATOM   2292  H   GLN A 474     215.460 187.215 255.948  1.00  0.00           H  
ATOM   2293  HA  GLN A 474     215.723 187.335 258.897  1.00  0.00           H  
ATOM   2294 1HB  GLN A 474     217.729 187.774 257.520  1.00  0.00           H  
ATOM   2295 2HB  GLN A 474     216.888 189.068 256.673  1.00  0.00           H  
ATOM   2296 1HG  GLN A 474     216.710 190.315 258.709  1.00  0.00           H  
ATOM   2297 2HG  GLN A 474     217.512 189.006 259.604  1.00  0.00           H  
ATOM   2298 1HE2 GLN A 474     219.812 191.858 258.522  1.00  0.00           H  
ATOM   2299 2HE2 GLN A 474     218.208 191.825 259.236  1.00  0.00           H  
ATOM   2300  N   ALA A 475     214.003 189.023 259.351  1.00  0.00           N  
ATOM   2301  CA  ALA A 475     213.022 190.050 259.679  1.00  0.00           C  
ATOM   2302  C   ALA A 475     213.714 191.125 260.495  1.00  0.00           C  
ATOM   2303  O   ALA A 475     213.428 192.325 260.376  1.00  0.00           O  
ATOM   2304  CB  ALA A 475     211.869 189.466 260.450  1.00  0.00           C  
ATOM   2305  H   ALA A 475     214.263 188.351 260.072  1.00  0.00           H  
ATOM   2306  HA  ALA A 475     212.653 190.490 258.754  1.00  0.00           H  
ATOM   2307 1HB  ALA A 475     211.152 190.233 260.672  1.00  0.00           H  
ATOM   2308 2HB  ALA A 475     211.414 188.709 259.850  1.00  0.00           H  
ATOM   2309 3HB  ALA A 475     212.235 189.037 261.369  1.00  0.00           H  
ATOM   2310  N   GLY A 476     214.634 190.656 261.334  1.00  0.00           N  
ATOM   2311  CA  GLY A 476     215.375 191.499 262.255  1.00  0.00           C  
ATOM   2312  C   GLY A 476     216.633 192.059 261.620  1.00  0.00           C  
ATOM   2313  O   GLY A 476     216.722 192.190 260.400  1.00  0.00           O  
ATOM   2314  H   GLY A 476     214.776 189.647 261.370  1.00  0.00           H  
ATOM   2315 1HA  GLY A 476     214.744 192.318 262.590  1.00  0.00           H  
ATOM   2316 2HA  GLY A 476     215.643 190.926 263.139  1.00  0.00           H  
ATOM   2317  N   ASN A 477     217.593 192.410 262.464  1.00  0.00           N  
ATOM   2318  CA  ASN A 477     218.814 193.084 262.045  1.00  0.00           C  
ATOM   2319  C   ASN A 477     220.057 192.187 262.109  1.00  0.00           C  
ATOM   2320  O   ASN A 477     221.180 192.675 262.236  1.00  0.00           O  
ATOM   2321  CB  ASN A 477     218.951 194.358 262.863  1.00  0.00           C  
ATOM   2322  CG  ASN A 477     217.809 195.335 262.499  1.00  0.00           C  
ATOM   2323  OD1 ASN A 477     217.566 195.529 261.303  1.00  0.00           O  
ATOM   2324  ND2 ASN A 477     217.113 195.901 263.477  1.00  0.00           N  
ATOM   2325  H   ASN A 477     217.459 192.238 263.449  1.00  0.00           H  
ATOM   2326  HA  ASN A 477     218.695 193.378 261.002  1.00  0.00           H  
ATOM   2327 1HB  ASN A 477     218.906 194.126 263.928  1.00  0.00           H  
ATOM   2328 2HB  ASN A 477     219.912 194.831 262.661  1.00  0.00           H  
ATOM   2329 1HD2 ASN A 477     216.316 196.529 263.262  1.00  0.00           H  
ATOM   2330 2HD2 ASN A 477     217.343 195.708 264.430  1.00  0.00           H  
ATOM   2331  N   LYS A 478     219.845 190.874 262.036  1.00  0.00           N  
ATOM   2332  CA  LYS A 478     220.935 189.905 262.096  1.00  0.00           C  
ATOM   2333  C   LYS A 478     220.787 188.834 261.000  1.00  0.00           C  
ATOM   2334  O   LYS A 478     219.669 188.480 260.659  1.00  0.00           O  
ATOM   2335  CB  LYS A 478     220.918 189.244 263.483  1.00  0.00           C  
ATOM   2336  CG  LYS A 478     219.673 188.397 263.773  1.00  0.00           C  
ATOM   2337  CD  LYS A 478     219.725 187.848 265.200  1.00  0.00           C  
ATOM   2338  CE  LYS A 478     218.585 186.884 265.496  1.00  0.00           C  
ATOM   2339  NZ  LYS A 478     218.626 186.413 266.905  1.00  0.00           N  
ATOM   2340  H   LYS A 478     218.897 190.546 261.925  1.00  0.00           H  
ATOM   2341  HA  LYS A 478     221.867 190.447 261.953  1.00  0.00           H  
ATOM   2342 1HB  LYS A 478     221.775 188.606 263.624  1.00  0.00           H  
ATOM   2343 2HB  LYS A 478     220.971 190.020 264.247  1.00  0.00           H  
ATOM   2344 1HG  LYS A 478     218.776 189.008 263.655  1.00  0.00           H  
ATOM   2345 2HG  LYS A 478     219.610 187.569 263.072  1.00  0.00           H  
ATOM   2346 1HD  LYS A 478     220.671 187.325 265.349  1.00  0.00           H  
ATOM   2347 2HD  LYS A 478     219.674 188.673 265.910  1.00  0.00           H  
ATOM   2348 1HE  LYS A 478     217.624 187.370 265.307  1.00  0.00           H  
ATOM   2349 2HE  LYS A 478     218.681 186.022 264.847  1.00  0.00           H  
ATOM   2350 1HZ  LYS A 478     217.872 185.762 267.075  1.00  0.00           H  
ATOM   2351 2HZ  LYS A 478     219.504 185.952 267.078  1.00  0.00           H  
ATOM   2352 3HZ  LYS A 478     218.532 187.203 267.524  1.00  0.00           H  
ATOM   2353  N   PRO A 479     221.894 188.203 260.533  1.00  0.00           N  
ATOM   2354  CA  PRO A 479     221.965 187.110 259.549  1.00  0.00           C  
ATOM   2355  C   PRO A 479     221.374 185.790 260.050  1.00  0.00           C  
ATOM   2356  O   PRO A 479     221.294 184.799 259.309  1.00  0.00           O  
ATOM   2357  CB  PRO A 479     223.469 186.984 259.286  1.00  0.00           C  
ATOM   2358  CG  PRO A 479     224.128 187.505 260.533  1.00  0.00           C  
ATOM   2359  CD  PRO A 479     223.239 188.637 260.999  1.00  0.00           C  
ATOM   2360  HA  PRO A 479     221.439 187.435 258.636  1.00  0.00           H  
ATOM   2361 1HB  PRO A 479     223.726 185.935 259.074  1.00  0.00           H  
ATOM   2362 2HB  PRO A 479     223.739 187.564 258.392  1.00  0.00           H  
ATOM   2363 1HG  PRO A 479     224.216 186.701 261.278  1.00  0.00           H  
ATOM   2364 2HG  PRO A 479     225.153 187.836 260.307  1.00  0.00           H  
ATOM   2365 1HD  PRO A 479     223.319 188.699 262.076  1.00  0.00           H  
ATOM   2366 2HD  PRO A 479     223.529 189.576 260.504  1.00  0.00           H  
ATOM   2367  N   CYS A 480     221.086 185.759 261.348  1.00  0.00           N  
ATOM   2368  CA  CYS A 480     220.488 184.633 262.055  1.00  0.00           C  
ATOM   2369  C   CYS A 480     221.374 183.401 262.106  1.00  0.00           C  
ATOM   2370  O   CYS A 480     220.919 182.320 262.457  1.00  0.00           O  
ATOM   2371  CB  CYS A 480     219.189 184.235 261.365  1.00  0.00           C  
ATOM   2372  SG  CYS A 480     218.001 185.571 261.198  1.00  0.00           S  
ATOM   2373  H   CYS A 480     221.234 186.607 261.867  1.00  0.00           H  
ATOM   2374  HA  CYS A 480     220.273 184.951 263.078  1.00  0.00           H  
ATOM   2375 1HB  CYS A 480     219.388 183.831 260.375  1.00  0.00           H  
ATOM   2376 2HB  CYS A 480     218.724 183.444 261.935  1.00  0.00           H  
ATOM   2377  N   ASN A 481     222.637 183.542 261.737  1.00  0.00           N  
ATOM   2378  CA  ASN A 481     223.579 182.428 261.743  1.00  0.00           C  
ATOM   2379  C   ASN A 481     223.076 181.272 260.866  1.00  0.00           C  
ATOM   2380  O   ASN A 481     223.463 180.121 261.072  1.00  0.00           O  
ATOM   2381  CB  ASN A 481     223.848 181.943 263.159  1.00  0.00           C  
ATOM   2382  CG  ASN A 481     224.484 182.999 264.019  1.00  0.00           C  
ATOM   2383  OD1 ASN A 481     225.328 183.779 263.556  1.00  0.00           O  
ATOM   2384  ND2 ASN A 481     224.089 183.046 265.267  1.00  0.00           N  
ATOM   2385  H   ASN A 481     222.953 184.452 261.442  1.00  0.00           H  
ATOM   2386  HA  ASN A 481     224.521 182.774 261.310  1.00  0.00           H  
ATOM   2387 1HB  ASN A 481     222.932 181.604 263.635  1.00  0.00           H  
ATOM   2388 2HB  ASN A 481     224.516 181.083 263.116  1.00  0.00           H  
ATOM   2389 1HD2 ASN A 481     224.475 183.729 265.890  1.00  0.00           H  
ATOM   2390 2HD2 ASN A 481     223.404 182.398 265.598  1.00  0.00           H  
ATOM   2391  N   GLY A 482     222.229 181.575 259.875  1.00  0.00           N  
ATOM   2392  CA  GLY A 482     221.719 180.538 258.989  1.00  0.00           C  
ATOM   2393  C   GLY A 482     220.543 179.712 259.545  1.00  0.00           C  
ATOM   2394  O   GLY A 482     220.118 178.760 258.885  1.00  0.00           O  
ATOM   2395  H   GLY A 482     221.932 182.546 259.741  1.00  0.00           H  
ATOM   2396 1HA  GLY A 482     221.408 181.005 258.054  1.00  0.00           H  
ATOM   2397 2HA  GLY A 482     222.535 179.863 258.736  1.00  0.00           H  
ATOM   2398  N   VAL A 483     220.009 180.042 260.733  1.00  0.00           N  
ATOM   2399  CA  VAL A 483     218.913 179.237 261.296  1.00  0.00           C  
ATOM   2400  C   VAL A 483     217.678 180.056 261.676  1.00  0.00           C  
ATOM   2401  O   VAL A 483     217.747 181.261 261.875  1.00  0.00           O  
ATOM   2402  CB  VAL A 483     219.394 178.466 262.542  1.00  0.00           C  
ATOM   2403  CG1 VAL A 483     220.531 177.513 262.175  1.00  0.00           C  
ATOM   2404  CG2 VAL A 483     219.855 179.448 263.597  1.00  0.00           C  
ATOM   2405  H   VAL A 483     220.378 180.834 261.262  1.00  0.00           H  
ATOM   2406  HA  VAL A 483     218.607 178.506 260.548  1.00  0.00           H  
ATOM   2407  HB  VAL A 483     218.565 177.875 262.933  1.00  0.00           H  
ATOM   2408 1HG1 VAL A 483     220.846 176.969 263.064  1.00  0.00           H  
ATOM   2409 2HG1 VAL A 483     220.187 176.808 261.420  1.00  0.00           H  
ATOM   2410 3HG1 VAL A 483     221.379 178.081 261.785  1.00  0.00           H  
ATOM   2411 1HG2 VAL A 483     220.177 178.906 264.484  1.00  0.00           H  
ATOM   2412 2HG2 VAL A 483     220.686 180.027 263.208  1.00  0.00           H  
ATOM   2413 3HG2 VAL A 483     219.031 180.117 263.859  1.00  0.00           H  
ATOM   2414  N   ALA A 484     216.532 179.388 261.775  1.00  0.00           N  
ATOM   2415  CA  ALA A 484     215.294 180.054 262.180  1.00  0.00           C  
ATOM   2416  C   ALA A 484     215.268 180.282 263.697  1.00  0.00           C  
ATOM   2417  O   ALA A 484     215.916 179.550 264.450  1.00  0.00           O  
ATOM   2418  CB  ALA A 484     214.096 179.255 261.738  1.00  0.00           C  
ATOM   2419  H   ALA A 484     216.518 178.398 261.579  1.00  0.00           H  
ATOM   2420  HA  ALA A 484     215.257 181.025 261.690  1.00  0.00           H  
ATOM   2421 1HB  ALA A 484     213.186 179.785 262.020  1.00  0.00           H  
ATOM   2422 2HB  ALA A 484     214.122 179.130 260.658  1.00  0.00           H  
ATOM   2423 3HB  ALA A 484     214.118 178.288 262.222  1.00  0.00           H  
ATOM   2424  N   GLY A 485     214.483 181.271 264.135  1.00  0.00           N  
ATOM   2425  CA  GLY A 485     214.331 181.633 265.545  1.00  0.00           C  
ATOM   2426  C   GLY A 485     213.678 183.017 265.659  1.00  0.00           C  
ATOM   2427  O   GLY A 485     212.967 183.456 264.756  1.00  0.00           O  
ATOM   2428  H   GLY A 485     213.966 181.814 263.447  1.00  0.00           H  
ATOM   2429 1HA  GLY A 485     213.718 180.888 266.051  1.00  0.00           H  
ATOM   2430 2HA  GLY A 485     215.308 181.641 266.027  1.00  0.00           H  
ATOM   2431  N   PHE A 486     213.859 183.711 266.776  1.00  0.00           N  
ATOM   2432  CA  PHE A 486     213.216 185.019 266.857  1.00  0.00           C  
ATOM   2433  C   PHE A 486     213.754 185.934 265.760  1.00  0.00           C  
ATOM   2434  O   PHE A 486     214.965 186.112 265.630  1.00  0.00           O  
ATOM   2435  CB  PHE A 486     213.416 185.659 268.222  1.00  0.00           C  
ATOM   2436  CG  PHE A 486     212.757 186.996 268.342  1.00  0.00           C  
ATOM   2437  CD1 PHE A 486     211.387 187.106 268.340  1.00  0.00           C  
ATOM   2438  CD2 PHE A 486     213.512 188.149 268.484  1.00  0.00           C  
ATOM   2439  CE1 PHE A 486     210.785 188.308 268.473  1.00  0.00           C  
ATOM   2440  CE2 PHE A 486     212.902 189.371 268.619  1.00  0.00           C  
ATOM   2441  CZ  PHE A 486     211.539 189.451 268.613  1.00  0.00           C  
ATOM   2442  H   PHE A 486     214.430 183.356 267.529  1.00  0.00           H  
ATOM   2443  HA  PHE A 486     212.146 184.891 266.697  1.00  0.00           H  
ATOM   2444 1HB  PHE A 486     213.009 185.011 268.997  1.00  0.00           H  
ATOM   2445 2HB  PHE A 486     214.478 185.782 268.420  1.00  0.00           H  
ATOM   2446  HD1 PHE A 486     210.790 186.229 268.232  1.00  0.00           H  
ATOM   2447  HD2 PHE A 486     214.598 188.076 268.493  1.00  0.00           H  
ATOM   2448  HE1 PHE A 486     209.700 188.363 268.480  1.00  0.00           H  
ATOM   2449  HE2 PHE A 486     213.498 190.274 268.733  1.00  0.00           H  
ATOM   2450  HZ  PHE A 486     211.051 190.420 268.730  1.00  0.00           H  
ATOM   2451  N   ASN A 487     212.831 186.494 264.974  1.00  0.00           N  
ATOM   2452  CA  ASN A 487     213.103 187.357 263.818  1.00  0.00           C  
ATOM   2453  C   ASN A 487     213.866 186.696 262.658  1.00  0.00           C  
ATOM   2454  O   ASN A 487     214.427 187.402 261.791  1.00  0.00           O  
ATOM   2455  CB  ASN A 487     213.791 188.643 264.210  1.00  0.00           C  
ATOM   2456  CG  ASN A 487     212.883 189.622 264.864  1.00  0.00           C  
ATOM   2457  OD1 ASN A 487     211.666 189.558 264.646  1.00  0.00           O  
ATOM   2458  ND2 ASN A 487     213.448 190.560 265.579  1.00  0.00           N  
ATOM   2459  H   ASN A 487     211.865 186.282 265.181  1.00  0.00           H  
ATOM   2460  HA  ASN A 487     212.137 187.646 263.414  1.00  0.00           H  
ATOM   2461 1HB  ASN A 487     214.618 188.439 264.884  1.00  0.00           H  
ATOM   2462 2HB  ASN A 487     214.205 189.073 263.344  1.00  0.00           H  
ATOM   2463 1HD2 ASN A 487     212.901 191.318 265.977  1.00  0.00           H  
ATOM   2464 2HD2 ASN A 487     214.438 190.567 265.697  1.00  0.00           H  
ATOM   2465  N   CYS A 488     213.841 185.356 262.636  1.00  0.00           N  
ATOM   2466  CA  CYS A 488     214.463 184.539 261.601  1.00  0.00           C  
ATOM   2467  C   CYS A 488     213.499 183.423 261.172  1.00  0.00           C  
ATOM   2468  O   CYS A 488     213.045 182.639 262.009  1.00  0.00           O  
ATOM   2469  CB  CYS A 488     215.722 183.964 262.196  1.00  0.00           C  
ATOM   2470  SG  CYS A 488     216.818 185.209 262.795  1.00  0.00           S  
ATOM   2471  H   CYS A 488     213.376 184.864 263.398  1.00  0.00           H  
ATOM   2472  HA  CYS A 488     214.703 185.163 260.745  1.00  0.00           H  
ATOM   2473 1HB  CYS A 488     215.476 183.349 263.021  1.00  0.00           H  
ATOM   2474 2HB  CYS A 488     216.235 183.358 261.480  1.00  0.00           H  
ATOM   2475  N   TYR A 489     213.209 183.293 259.874  1.00  0.00           N  
ATOM   2476  CA  TYR A 489     212.194 182.298 259.504  1.00  0.00           C  
ATOM   2477  C   TYR A 489     212.591 181.326 258.405  1.00  0.00           C  
ATOM   2478  O   TYR A 489     213.267 181.682 257.438  1.00  0.00           O  
ATOM   2479  CB  TYR A 489     210.924 183.054 259.088  1.00  0.00           C  
ATOM   2480  CG  TYR A 489     210.462 183.962 260.194  1.00  0.00           C  
ATOM   2481  CD1 TYR A 489     210.992 185.233 260.293  1.00  0.00           C  
ATOM   2482  CD2 TYR A 489     209.567 183.522 261.133  1.00  0.00           C  
ATOM   2483  CE1 TYR A 489     210.635 186.042 261.334  1.00  0.00           C  
ATOM   2484  CE2 TYR A 489     209.206 184.346 262.182  1.00  0.00           C  
ATOM   2485  CZ  TYR A 489     209.753 185.604 262.278  1.00  0.00           C  
ATOM   2486  OH  TYR A 489     209.434 186.424 263.325  1.00  0.00           O  
ATOM   2487  H   TYR A 489     213.623 183.933 259.193  1.00  0.00           H  
ATOM   2488  HA  TYR A 489     211.965 181.696 260.381  1.00  0.00           H  
ATOM   2489 1HB  TYR A 489     211.107 183.648 258.205  1.00  0.00           H  
ATOM   2490 2HB  TYR A 489     210.127 182.347 258.856  1.00  0.00           H  
ATOM   2491  HD1 TYR A 489     211.714 185.583 259.557  1.00  0.00           H  
ATOM   2492  HD2 TYR A 489     209.165 182.523 261.054  1.00  0.00           H  
ATOM   2493  HE1 TYR A 489     211.060 187.020 261.418  1.00  0.00           H  
ATOM   2494  HE2 TYR A 489     208.504 183.993 262.938  1.00  0.00           H  
ATOM   2495  HH  TYR A 489     209.761 187.312 263.148  1.00  0.00           H  
ATOM   2496  N   PHE A 490     212.100 180.093 258.489  1.00  0.00           N  
ATOM   2497  CA  PHE A 490     212.339 179.223 257.359  1.00  0.00           C  
ATOM   2498  C   PHE A 490     211.442 179.770 256.268  1.00  0.00           C  
ATOM   2499  O   PHE A 490     210.310 180.149 256.562  1.00  0.00           O  
ATOM   2500  CB  PHE A 490     211.986 177.763 257.642  1.00  0.00           C  
ATOM   2501  CG  PHE A 490     212.944 177.048 258.540  1.00  0.00           C  
ATOM   2502  CD1 PHE A 490     212.599 176.708 259.838  1.00  0.00           C  
ATOM   2503  CD2 PHE A 490     214.204 176.716 258.086  1.00  0.00           C  
ATOM   2504  CE1 PHE A 490     213.500 176.042 260.654  1.00  0.00           C  
ATOM   2505  CE2 PHE A 490     215.106 176.059 258.899  1.00  0.00           C  
ATOM   2506  CZ  PHE A 490     214.754 175.721 260.183  1.00  0.00           C  
ATOM   2507  H   PHE A 490     211.567 179.785 259.291  1.00  0.00           H  
ATOM   2508  HA  PHE A 490     213.381 179.290 257.082  1.00  0.00           H  
ATOM   2509 1HB  PHE A 490     210.997 177.714 258.096  1.00  0.00           H  
ATOM   2510 2HB  PHE A 490     211.931 177.215 256.703  1.00  0.00           H  
ATOM   2511  HD1 PHE A 490     211.608 176.962 260.213  1.00  0.00           H  
ATOM   2512  HD2 PHE A 490     214.488 176.982 257.066  1.00  0.00           H  
ATOM   2513  HE1 PHE A 490     213.217 175.775 261.672  1.00  0.00           H  
ATOM   2514  HE2 PHE A 490     216.098 175.810 258.519  1.00  0.00           H  
ATOM   2515  HZ  PHE A 490     215.462 175.201 260.825  1.00  0.00           H  
ATOM   2516  N   PRO A 491     211.894 179.851 255.019  1.00  0.00           N  
ATOM   2517  CA  PRO A 491     211.130 180.367 253.911  1.00  0.00           C  
ATOM   2518  C   PRO A 491     209.999 179.491 253.418  1.00  0.00           C  
ATOM   2519  O   PRO A 491     209.121 180.006 252.737  1.00  0.00           O  
ATOM   2520  CB  PRO A 491     212.184 180.476 252.824  1.00  0.00           C  
ATOM   2521  CG  PRO A 491     213.208 179.435 253.173  1.00  0.00           C  
ATOM   2522  CD  PRO A 491     213.252 179.408 254.673  1.00  0.00           C  
ATOM   2523  HA  PRO A 491     210.753 181.366 254.177  1.00  0.00           H  
ATOM   2524 1HB  PRO A 491     211.714 180.275 251.860  1.00  0.00           H  
ATOM   2525 2HB  PRO A 491     212.591 181.501 252.790  1.00  0.00           H  
ATOM   2526 1HG  PRO A 491     212.939 178.477 252.741  1.00  0.00           H  
ATOM   2527 2HG  PRO A 491     214.161 179.719 252.726  1.00  0.00           H  
ATOM   2528 1HD  PRO A 491     213.455 178.383 255.011  1.00  0.00           H  
ATOM   2529 2HD  PRO A 491     213.997 180.128 255.037  1.00  0.00           H  
ATOM   2530  N   LEU A 492     210.019 178.190 253.739  1.00  0.00           N  
ATOM   2531  CA  LEU A 492     209.034 177.254 253.181  1.00  0.00           C  
ATOM   2532  C   LEU A 492     208.027 176.691 254.180  1.00  0.00           C  
ATOM   2533  O   LEU A 492     208.302 176.575 255.376  1.00  0.00           O  
ATOM   2534  CB  LEU A 492     209.741 176.072 252.496  1.00  0.00           C  
ATOM   2535  CG  LEU A 492     210.754 176.425 251.378  1.00  0.00           C  
ATOM   2536  CD1 LEU A 492     211.388 175.157 250.849  1.00  0.00           C  
ATOM   2537  CD2 LEU A 492     210.060 177.197 250.280  1.00  0.00           C  
ATOM   2538  H   LEU A 492     210.741 177.830 254.341  1.00  0.00           H  
ATOM   2539  HA  LEU A 492     208.466 177.780 252.423  1.00  0.00           H  
ATOM   2540 1HB  LEU A 492     210.269 175.499 253.256  1.00  0.00           H  
ATOM   2541 2HB  LEU A 492     208.974 175.431 252.054  1.00  0.00           H  
ATOM   2542  HG  LEU A 492     211.542 177.029 251.788  1.00  0.00           H  
ATOM   2543 1HD1 LEU A 492     212.120 175.418 250.079  1.00  0.00           H  
ATOM   2544 2HD1 LEU A 492     211.889 174.634 251.661  1.00  0.00           H  
ATOM   2545 3HD1 LEU A 492     210.621 174.517 250.423  1.00  0.00           H  
ATOM   2546 1HD2 LEU A 492     210.780 177.455 249.503  1.00  0.00           H  
ATOM   2547 2HD2 LEU A 492     209.255 176.596 249.852  1.00  0.00           H  
ATOM   2548 3HD2 LEU A 492     209.662 178.091 250.703  1.00  0.00           H  
ATOM   2549  N   ARG A 493     206.878 176.276 253.640  1.00  0.00           N  
ATOM   2550  CA  ARG A 493     205.805 175.618 254.382  1.00  0.00           C  
ATOM   2551  C   ARG A 493     205.030 174.663 253.471  1.00  0.00           C  
ATOM   2552  O   ARG A 493     204.786 174.974 252.307  1.00  0.00           O  
ATOM   2553  CB  ARG A 493     204.860 176.662 254.949  1.00  0.00           C  
ATOM   2554  CG  ARG A 493     203.713 176.146 255.818  1.00  0.00           C  
ATOM   2555  CD  ARG A 493     204.199 175.706 257.156  1.00  0.00           C  
ATOM   2556  NE  ARG A 493     203.130 175.162 257.999  1.00  0.00           N  
ATOM   2557  CZ  ARG A 493     203.331 174.592 259.205  1.00  0.00           C  
ATOM   2558  NH1 ARG A 493     204.550 174.509 259.703  1.00  0.00           N  
ATOM   2559  NH2 ARG A 493     202.306 174.115 259.883  1.00  0.00           N  
ATOM   2560  H   ARG A 493     206.728 176.460 252.649  1.00  0.00           H  
ATOM   2561  HA  ARG A 493     206.241 175.046 255.201  1.00  0.00           H  
ATOM   2562 1HB  ARG A 493     205.440 177.337 255.545  1.00  0.00           H  
ATOM   2563 2HB  ARG A 493     204.423 177.228 254.127  1.00  0.00           H  
ATOM   2564 1HG  ARG A 493     202.995 176.951 255.964  1.00  0.00           H  
ATOM   2565 2HG  ARG A 493     203.218 175.319 255.338  1.00  0.00           H  
ATOM   2566 1HD  ARG A 493     204.954 174.933 257.023  1.00  0.00           H  
ATOM   2567 2HD  ARG A 493     204.641 176.557 257.676  1.00  0.00           H  
ATOM   2568  HE  ARG A 493     202.166 175.198 257.652  1.00  0.00           H  
ATOM   2569 1HH1 ARG A 493     205.336 174.876 259.185  1.00  0.00           H  
ATOM   2570 2HH1 ARG A 493     204.696 174.088 260.610  1.00  0.00           H  
ATOM   2571 1HH2 ARG A 493     201.352 174.182 259.478  1.00  0.00           H  
ATOM   2572 2HH2 ARG A 493     202.446 173.688 260.782  1.00  0.00           H  
ATOM   2573  N   SER A 494     204.695 173.470 253.961  1.00  0.00           N  
ATOM   2574  CA  SER A 494     203.892 172.563 253.139  1.00  0.00           C  
ATOM   2575  C   SER A 494     202.451 173.041 253.050  1.00  0.00           C  
ATOM   2576  O   SER A 494     201.972 173.722 253.951  1.00  0.00           O  
ATOM   2577  CB  SER A 494     203.962 171.154 253.706  1.00  0.00           C  
ATOM   2578  OG  SER A 494     203.377 171.083 254.990  1.00  0.00           O  
ATOM   2579  H   SER A 494     204.951 173.211 254.903  1.00  0.00           H  
ATOM   2580  HA  SER A 494     204.296 172.540 252.143  1.00  0.00           H  
ATOM   2581 1HB  SER A 494     203.462 170.459 253.031  1.00  0.00           H  
ATOM   2582 2HB  SER A 494     205.006 170.852 253.766  1.00  0.00           H  
ATOM   2583  HG  SER A 494     202.419 170.890 254.888  1.00  0.00           H  
ATOM   2584  N   TYR A 495     201.730 172.623 252.012  1.00  0.00           N  
ATOM   2585  CA  TYR A 495     200.296 172.893 251.956  1.00  0.00           C  
ATOM   2586  C   TYR A 495     199.512 171.935 252.834  1.00  0.00           C  
ATOM   2587  O   TYR A 495     198.424 172.270 253.305  1.00  0.00           O  
ATOM   2588  CB  TYR A 495     199.742 172.815 250.553  1.00  0.00           C  
ATOM   2589  CG  TYR A 495     199.993 174.000 249.659  1.00  0.00           C  
ATOM   2590  CD1 TYR A 495     200.836 173.909 248.571  1.00  0.00           C  
ATOM   2591  CD2 TYR A 495     199.329 175.181 249.921  1.00  0.00           C  
ATOM   2592  CE1 TYR A 495     201.005 174.996 247.751  1.00  0.00           C  
ATOM   2593  CE2 TYR A 495     199.505 176.270 249.104  1.00  0.00           C  
ATOM   2594  CZ  TYR A 495     200.327 176.185 248.031  1.00  0.00           C  
ATOM   2595  OH  TYR A 495     200.475 177.274 247.219  1.00  0.00           O  
ATOM   2596  H   TYR A 495     202.176 172.116 251.252  1.00  0.00           H  
ATOM   2597  HA  TYR A 495     200.120 173.897 252.334  1.00  0.00           H  
ATOM   2598 1HB  TYR A 495     200.161 171.935 250.064  1.00  0.00           H  
ATOM   2599 2HB  TYR A 495     198.670 172.665 250.622  1.00  0.00           H  
ATOM   2600  HD1 TYR A 495     201.350 172.985 248.357  1.00  0.00           H  
ATOM   2601  HD2 TYR A 495     198.660 175.249 250.778  1.00  0.00           H  
ATOM   2602  HE1 TYR A 495     201.661 174.925 246.885  1.00  0.00           H  
ATOM   2603  HE2 TYR A 495     198.983 177.206 249.310  1.00  0.00           H  
ATOM   2604  HH  TYR A 495     199.725 177.897 247.364  1.00  0.00           H  
ATOM   2605  N   SER A 496     200.062 170.736 253.037  1.00  0.00           N  
ATOM   2606  CA  SER A 496     199.424 169.704 253.844  1.00  0.00           C  
ATOM   2607  C   SER A 496     197.987 169.495 253.377  1.00  0.00           C  
ATOM   2608  O   SER A 496     197.048 169.601 254.168  1.00  0.00           O  
ATOM   2609  CB  SER A 496     199.436 170.135 255.294  1.00  0.00           C  
ATOM   2610  OG  SER A 496     200.750 170.366 255.751  1.00  0.00           O  
ATOM   2611  H   SER A 496     200.950 170.537 252.605  1.00  0.00           H  
ATOM   2612  HA  SER A 496     199.975 168.768 253.731  1.00  0.00           H  
ATOM   2613 1HB  SER A 496     198.836 171.035 255.429  1.00  0.00           H  
ATOM   2614 2HB  SER A 496     198.978 169.353 255.896  1.00  0.00           H  
ATOM   2615  HG  SER A 496     200.654 170.749 256.634  1.00  0.00           H  
ATOM   2616  N   PHE A 497     197.800 169.250 252.079  1.00  0.00           N  
ATOM   2617  CA  PHE A 497     196.429 169.190 251.558  1.00  0.00           C  
ATOM   2618  C   PHE A 497     195.642 168.014 252.114  1.00  0.00           C  
ATOM   2619  O   PHE A 497     196.161 166.894 252.155  1.00  0.00           O  
ATOM   2620  CB  PHE A 497     196.396 169.096 250.035  1.00  0.00           C  
ATOM   2621  CG  PHE A 497     196.814 170.340 249.296  1.00  0.00           C  
ATOM   2622  CD1 PHE A 497     197.974 170.355 248.533  1.00  0.00           C  
ATOM   2623  CD2 PHE A 497     196.041 171.500 249.354  1.00  0.00           C  
ATOM   2624  CE1 PHE A 497     198.333 171.490 247.831  1.00  0.00           C  
ATOM   2625  CE2 PHE A 497     196.405 172.629 248.655  1.00  0.00           C  
ATOM   2626  CZ  PHE A 497     197.543 172.627 247.888  1.00  0.00           C  
ATOM   2627  H   PHE A 497     198.625 169.110 251.493  1.00  0.00           H  
ATOM   2628  HA  PHE A 497     195.920 170.107 251.839  1.00  0.00           H  
ATOM   2629 1HB  PHE A 497     197.025 168.288 249.708  1.00  0.00           H  
ATOM   2630 2HB  PHE A 497     195.382 168.848 249.726  1.00  0.00           H  
ATOM   2631  HD1 PHE A 497     198.594 169.459 248.479  1.00  0.00           H  
ATOM   2632  HD2 PHE A 497     195.125 171.510 249.955  1.00  0.00           H  
ATOM   2633  HE1 PHE A 497     199.238 171.492 247.230  1.00  0.00           H  
ATOM   2634  HE2 PHE A 497     195.784 173.508 248.705  1.00  0.00           H  
ATOM   2635  HZ  PHE A 497     197.826 173.517 247.330  1.00  0.00           H  
ATOM   2636  N   ARG A 498     194.388 168.264 252.512  1.00  0.00           N  
ATOM   2637  CA  ARG A 498     193.517 167.221 253.060  1.00  0.00           C  
ATOM   2638  C   ARG A 498     192.121 167.283 252.424  1.00  0.00           C  
ATOM   2639  O   ARG A 498     191.638 168.371 252.113  1.00  0.00           O  
ATOM   2640  CB  ARG A 498     193.384 167.373 254.582  1.00  0.00           C  
ATOM   2641  CG  ARG A 498     194.686 167.222 255.340  1.00  0.00           C  
ATOM   2642  CD  ARG A 498     194.550 167.305 256.807  1.00  0.00           C  
ATOM   2643  NE  ARG A 498     193.990 166.089 257.372  1.00  0.00           N  
ATOM   2644  CZ  ARG A 498     193.529 165.960 258.617  1.00  0.00           C  
ATOM   2645  NH1 ARG A 498     193.551 166.976 259.444  1.00  0.00           N  
ATOM   2646  NH2 ARG A 498     193.071 164.788 258.980  1.00  0.00           N  
ATOM   2647  H   ARG A 498     194.037 169.212 252.453  1.00  0.00           H  
ATOM   2648  HA  ARG A 498     193.983 166.267 252.846  1.00  0.00           H  
ATOM   2649 1HB  ARG A 498     192.984 168.340 254.806  1.00  0.00           H  
ATOM   2650 2HB  ARG A 498     192.692 166.652 254.993  1.00  0.00           H  
ATOM   2651 1HG  ARG A 498     195.058 166.231 255.120  1.00  0.00           H  
ATOM   2652 2HG  ARG A 498     195.396 167.966 255.021  1.00  0.00           H  
ATOM   2653 1HD  ARG A 498     195.530 167.471 257.252  1.00  0.00           H  
ATOM   2654 2HD  ARG A 498     193.891 168.133 257.059  1.00  0.00           H  
ATOM   2655  HE  ARG A 498     193.982 165.231 256.801  1.00  0.00           H  
ATOM   2656 1HH1 ARG A 498     193.950 167.848 259.127  1.00  0.00           H  
ATOM   2657 2HH1 ARG A 498     193.206 166.871 260.384  1.00  0.00           H  
ATOM   2658 1HH2 ARG A 498     193.116 164.031 258.283  1.00  0.00           H  
ATOM   2659 2HH2 ARG A 498     192.717 164.634 259.909  1.00  0.00           H  
ATOM   2660  N   PRO A 499     191.413 166.139 252.285  1.00  0.00           N  
ATOM   2661  CA  PRO A 499     190.070 165.997 251.738  1.00  0.00           C  
ATOM   2662  C   PRO A 499     189.031 166.651 252.629  1.00  0.00           C  
ATOM   2663  O   PRO A 499     187.873 166.821 252.246  1.00  0.00           O  
ATOM   2664  CB  PRO A 499     189.891 164.473 251.659  1.00  0.00           C  
ATOM   2665  CG  PRO A 499     190.814 163.917 252.704  1.00  0.00           C  
ATOM   2666  CD  PRO A 499     191.998 164.844 252.700  1.00  0.00           C  
ATOM   2667  HA  PRO A 499     190.053 166.443 250.730  1.00  0.00           H  
ATOM   2668 1HB  PRO A 499     188.838 164.213 251.839  1.00  0.00           H  
ATOM   2669 2HB  PRO A 499     190.142 164.124 250.645  1.00  0.00           H  
ATOM   2670 1HG  PRO A 499     190.311 163.859 253.671  1.00  0.00           H  
ATOM   2671 2HG  PRO A 499     191.098 162.888 252.438  1.00  0.00           H  
ATOM   2672 1HD  PRO A 499     192.420 164.864 253.701  1.00  0.00           H  
ATOM   2673 2HD  PRO A 499     192.711 164.505 251.947  1.00  0.00           H  
ATOM   2674  N   THR A 500     189.459 166.987 253.840  1.00  0.00           N  
ATOM   2675  CA  THR A 500     188.639 167.594 254.860  1.00  0.00           C  
ATOM   2676  C   THR A 500     188.701 169.142 254.815  1.00  0.00           C  
ATOM   2677  O   THR A 500     188.117 169.820 255.667  1.00  0.00           O  
ATOM   2678  CB  THR A 500     189.085 167.059 256.234  1.00  0.00           C  
ATOM   2679  OG1 THR A 500     190.425 167.466 256.500  1.00  0.00           O  
ATOM   2680  CG2 THR A 500     189.063 165.557 256.217  1.00  0.00           C  
ATOM   2681  H   THR A 500     190.417 166.810 254.078  1.00  0.00           H  
ATOM   2682  HA  THR A 500     187.605 167.297 254.693  1.00  0.00           H  
ATOM   2683  HB  THR A 500     188.419 167.423 257.016  1.00  0.00           H  
ATOM   2684  HG1 THR A 500     190.376 168.306 256.965  1.00  0.00           H  
ATOM   2685 1HG2 THR A 500     189.388 165.181 257.186  1.00  0.00           H  
ATOM   2686 2HG2 THR A 500     188.053 165.209 256.009  1.00  0.00           H  
ATOM   2687 3HG2 THR A 500     189.736 165.203 255.448  1.00  0.00           H  
ATOM   2688  N   TYR A 501     189.457 169.705 253.858  1.00  0.00           N  
ATOM   2689  CA  TYR A 501     189.529 171.165 253.714  1.00  0.00           C  
ATOM   2690  C   TYR A 501     188.317 171.665 252.917  1.00  0.00           C  
ATOM   2691  O   TYR A 501     187.794 170.942 252.058  1.00  0.00           O  
ATOM   2692  CB  TYR A 501     190.818 171.599 253.023  1.00  0.00           C  
ATOM   2693  CG  TYR A 501     192.065 171.385 253.844  1.00  0.00           C  
ATOM   2694  CD1 TYR A 501     191.979 171.092 255.199  1.00  0.00           C  
ATOM   2695  CD2 TYR A 501     193.304 171.504 253.246  1.00  0.00           C  
ATOM   2696  CE1 TYR A 501     193.135 170.900 255.935  1.00  0.00           C  
ATOM   2697  CE2 TYR A 501     194.444 171.320 253.988  1.00  0.00           C  
ATOM   2698  CZ  TYR A 501     194.366 171.014 255.319  1.00  0.00           C  
ATOM   2699  OH  TYR A 501     195.524 170.811 256.039  1.00  0.00           O  
ATOM   2700  H   TYR A 501     189.977 169.122 253.203  1.00  0.00           H  
ATOM   2701  HA  TYR A 501     189.490 171.623 254.703  1.00  0.00           H  
ATOM   2702 1HB  TYR A 501     190.929 171.050 252.086  1.00  0.00           H  
ATOM   2703 2HB  TYR A 501     190.752 172.639 252.773  1.00  0.00           H  
ATOM   2704  HD1 TYR A 501     191.005 171.006 255.680  1.00  0.00           H  
ATOM   2705  HD2 TYR A 501     193.378 171.745 252.186  1.00  0.00           H  
ATOM   2706  HE1 TYR A 501     193.077 170.662 256.988  1.00  0.00           H  
ATOM   2707  HE2 TYR A 501     195.421 171.416 253.520  1.00  0.00           H  
ATOM   2708  HH  TYR A 501     196.219 170.459 255.432  1.00  0.00           H  
ATOM   2709  N   GLY A 502     187.860 172.891 253.198  1.00  0.00           N  
ATOM   2710  CA  GLY A 502     186.715 173.447 252.488  1.00  0.00           C  
ATOM   2711  C   GLY A 502     187.099 174.131 251.184  1.00  0.00           C  
ATOM   2712  O   GLY A 502     188.273 174.161 250.799  1.00  0.00           O  
ATOM   2713  H   GLY A 502     188.304 173.480 253.902  1.00  0.00           H  
ATOM   2714 1HA  GLY A 502     185.992 172.656 252.289  1.00  0.00           H  
ATOM   2715 2HA  GLY A 502     186.219 174.171 253.137  1.00  0.00           H  
ATOM   2716  N   VAL A 503     186.107 174.720 250.531  1.00  0.00           N  
ATOM   2717  CA  VAL A 503     186.317 175.365 249.249  1.00  0.00           C  
ATOM   2718  C   VAL A 503     187.285 176.520 249.375  1.00  0.00           C  
ATOM   2719  O   VAL A 503     187.176 177.336 250.286  1.00  0.00           O  
ATOM   2720  CB  VAL A 503     184.974 175.849 248.676  1.00  0.00           C  
ATOM   2721  CG1 VAL A 503     185.198 176.662 247.407  1.00  0.00           C  
ATOM   2722  CG2 VAL A 503     184.101 174.636 248.387  1.00  0.00           C  
ATOM   2723  H   VAL A 503     185.176 174.689 250.921  1.00  0.00           H  
ATOM   2724  HA  VAL A 503     186.738 174.629 248.562  1.00  0.00           H  
ATOM   2725  HB  VAL A 503     184.481 176.496 249.402  1.00  0.00           H  
ATOM   2726 1HG1 VAL A 503     184.237 176.998 247.019  1.00  0.00           H  
ATOM   2727 2HG1 VAL A 503     185.817 177.532 247.630  1.00  0.00           H  
ATOM   2728 3HG1 VAL A 503     185.694 176.043 246.661  1.00  0.00           H  
ATOM   2729 1HG2 VAL A 503     183.141 174.965 247.988  1.00  0.00           H  
ATOM   2730 2HG2 VAL A 503     184.600 173.997 247.657  1.00  0.00           H  
ATOM   2731 3HG2 VAL A 503     183.938 174.077 249.307  1.00  0.00           H  
ATOM   2732  N   GLY A 504     188.260 176.541 248.473  1.00  0.00           N  
ATOM   2733  CA  GLY A 504     189.313 177.547 248.441  1.00  0.00           C  
ATOM   2734  C   GLY A 504     190.608 177.045 249.079  1.00  0.00           C  
ATOM   2735  O   GLY A 504     191.688 177.561 248.782  1.00  0.00           O  
ATOM   2736  H   GLY A 504     188.260 175.827 247.761  1.00  0.00           H  
ATOM   2737 1HA  GLY A 504     189.496 177.854 247.413  1.00  0.00           H  
ATOM   2738 2HA  GLY A 504     188.972 178.437 248.973  1.00  0.00           H  
ATOM   2739  N   HIS A 505     190.520 175.974 249.883  1.00  0.00           N  
ATOM   2740  CA  HIS A 505     191.694 175.402 250.544  1.00  0.00           C  
ATOM   2741  C   HIS A 505     192.051 174.032 249.973  1.00  0.00           C  
ATOM   2742  O   HIS A 505     193.055 173.414 250.340  1.00  0.00           O  
ATOM   2743  CB  HIS A 505     191.426 175.347 252.041  1.00  0.00           C  
ATOM   2744  CG  HIS A 505     191.275 176.707 252.619  1.00  0.00           C  
ATOM   2745  ND1 HIS A 505     192.357 177.494 253.028  1.00  0.00           N  
ATOM   2746  CD2 HIS A 505     190.172 177.460 252.795  1.00  0.00           C  
ATOM   2747  CE1 HIS A 505     191.888 178.658 253.462  1.00  0.00           C  
ATOM   2748  NE2 HIS A 505     190.576 178.659 253.327  1.00  0.00           N  
ATOM   2749  H   HIS A 505     189.610 175.557 250.095  1.00  0.00           H  
ATOM   2750  HA  HIS A 505     192.548 176.051 250.385  1.00  0.00           H  
ATOM   2751 1HB  HIS A 505     190.492 174.813 252.224  1.00  0.00           H  
ATOM   2752 2HB  HIS A 505     192.229 174.821 252.555  1.00  0.00           H  
ATOM   2753  HD2 HIS A 505     189.147 177.165 252.552  1.00  0.00           H  
ATOM   2754  HE1 HIS A 505     192.474 179.485 253.856  1.00  0.00           H  
ATOM   2755  HE2 HIS A 505     189.958 179.423 253.565  1.00  0.00           H  
ATOM   2756  N   GLN A 506     191.227 173.576 249.044  1.00  0.00           N  
ATOM   2757  CA  GLN A 506     191.446 172.319 248.354  1.00  0.00           C  
ATOM   2758  C   GLN A 506     192.533 172.608 247.330  1.00  0.00           C  
ATOM   2759  O   GLN A 506     192.703 173.779 246.968  1.00  0.00           O  
ATOM   2760  CB  GLN A 506     190.139 171.830 247.714  1.00  0.00           C  
ATOM   2761  CG  GLN A 506     189.101 171.433 248.754  1.00  0.00           C  
ATOM   2762  CD  GLN A 506     187.763 170.944 248.204  1.00  0.00           C  
ATOM   2763  OE1 GLN A 506     187.510 170.808 246.986  1.00  0.00           O  
ATOM   2764  NE2 GLN A 506     186.860 170.668 249.150  1.00  0.00           N  
ATOM   2765  H   GLN A 506     190.415 174.131 248.819  1.00  0.00           H  
ATOM   2766  HA  GLN A 506     191.794 171.579 249.073  1.00  0.00           H  
ATOM   2767 1HB  GLN A 506     189.716 172.624 247.106  1.00  0.00           H  
ATOM   2768 2HB  GLN A 506     190.321 170.998 247.060  1.00  0.00           H  
ATOM   2769 1HG  GLN A 506     189.518 170.633 249.372  1.00  0.00           H  
ATOM   2770 2HG  GLN A 506     188.904 172.288 249.378  1.00  0.00           H  
ATOM   2771 1HE2 GLN A 506     185.952 170.339 248.902  1.00  0.00           H  
ATOM   2772 2HE2 GLN A 506     187.112 170.784 250.144  1.00  0.00           H  
ATOM   2773  N   PRO A 507     193.344 171.621 246.919  1.00  0.00           N  
ATOM   2774  CA  PRO A 507     194.362 171.786 245.907  1.00  0.00           C  
ATOM   2775  C   PRO A 507     193.814 171.996 244.522  1.00  0.00           C  
ATOM   2776  O   PRO A 507     192.837 171.352 244.109  1.00  0.00           O  
ATOM   2777  CB  PRO A 507     195.118 170.454 245.966  1.00  0.00           C  
ATOM   2778  CG  PRO A 507     194.132 169.465 246.519  1.00  0.00           C  
ATOM   2779  CD  PRO A 507     193.250 170.263 247.479  1.00  0.00           C  
ATOM   2780  HA  PRO A 507     195.016 172.624 246.181  1.00  0.00           H  
ATOM   2781 1HB  PRO A 507     195.442 170.184 244.948  1.00  0.00           H  
ATOM   2782 2HB  PRO A 507     196.008 170.545 246.541  1.00  0.00           H  
ATOM   2783 1HG  PRO A 507     193.581 169.037 245.675  1.00  0.00           H  
ATOM   2784 2HG  PRO A 507     194.663 168.634 247.007  1.00  0.00           H  
ATOM   2785 1HD  PRO A 507     192.239 169.874 247.429  1.00  0.00           H  
ATOM   2786 2HD  PRO A 507     193.643 170.229 248.497  1.00  0.00           H  
ATOM   2787  N   TYR A 508     194.510 172.852 243.797  1.00  0.00           N  
ATOM   2788  CA  TYR A 508     194.276 173.103 242.397  1.00  0.00           C  
ATOM   2789  C   TYR A 508     195.532 172.932 241.580  1.00  0.00           C  
ATOM   2790  O   TYR A 508     196.609 173.459 241.896  1.00  0.00           O  
ATOM   2791  CB  TYR A 508     193.619 174.473 242.209  1.00  0.00           C  
ATOM   2792  CG  TYR A 508     192.145 174.442 242.568  1.00  0.00           C  
ATOM   2793  CD1 TYR A 508     191.728 174.404 243.864  1.00  0.00           C  
ATOM   2794  CD2 TYR A 508     191.214 174.489 241.567  1.00  0.00           C  
ATOM   2795  CE1 TYR A 508     190.399 174.378 244.181  1.00  0.00           C  
ATOM   2796  CE2 TYR A 508     189.885 174.465 241.875  1.00  0.00           C  
ATOM   2797  CZ  TYR A 508     189.470 174.405 243.172  1.00  0.00           C  
ATOM   2798  OH  TYR A 508     188.120 174.358 243.469  1.00  0.00           O  
ATOM   2799  H   TYR A 508     195.256 173.377 244.251  1.00  0.00           H  
ATOM   2800  HA  TYR A 508     193.570 172.358 242.048  1.00  0.00           H  
ATOM   2801 1HB  TYR A 508     194.117 175.216 242.843  1.00  0.00           H  
ATOM   2802 2HB  TYR A 508     193.722 174.789 241.172  1.00  0.00           H  
ATOM   2803  HD1 TYR A 508     192.463 174.381 244.651  1.00  0.00           H  
ATOM   2804  HD2 TYR A 508     191.533 174.536 240.528  1.00  0.00           H  
ATOM   2805  HE1 TYR A 508     190.088 174.329 245.226  1.00  0.00           H  
ATOM   2806  HE2 TYR A 508     189.157 174.480 241.094  1.00  0.00           H  
ATOM   2807  HH  TYR A 508     187.612 174.399 242.653  1.00  0.00           H  
ATOM   2808  N   ARG A 509     195.383 172.178 240.514  1.00  0.00           N  
ATOM   2809  CA  ARG A 509     196.481 171.957 239.610  1.00  0.00           C  
ATOM   2810  C   ARG A 509     196.464 173.111 238.679  1.00  0.00           C  
ATOM   2811  O   ARG A 509     195.402 173.477 238.183  1.00  0.00           O  
ATOM   2812  CB  ARG A 509     196.344 170.628 238.903  1.00  0.00           C  
ATOM   2813  CG  ARG A 509     196.592 169.423 239.785  1.00  0.00           C  
ATOM   2814  CD  ARG A 509     196.278 168.124 239.121  1.00  0.00           C  
ATOM   2815  NE  ARG A 509     196.701 166.991 239.959  1.00  0.00           N  
ATOM   2816  CZ  ARG A 509     196.804 165.698 239.567  1.00  0.00           C  
ATOM   2817  NH1 ARG A 509     196.502 165.336 238.336  1.00  0.00           N  
ATOM   2818  NH2 ARG A 509     197.228 164.793 240.432  1.00  0.00           N  
ATOM   2819  H   ARG A 509     194.459 171.791 240.315  1.00  0.00           H  
ATOM   2820  HA  ARG A 509     197.422 171.970 240.157  1.00  0.00           H  
ATOM   2821 1HB  ARG A 509     195.332 170.540 238.544  1.00  0.00           H  
ATOM   2822 2HB  ARG A 509     197.016 170.587 238.053  1.00  0.00           H  
ATOM   2823 1HG  ARG A 509     197.650 169.395 240.042  1.00  0.00           H  
ATOM   2824 2HG  ARG A 509     196.015 169.507 240.694  1.00  0.00           H  
ATOM   2825 1HD  ARG A 509     195.208 168.051 238.975  1.00  0.00           H  
ATOM   2826 2HD  ARG A 509     196.745 168.059 238.174  1.00  0.00           H  
ATOM   2827  HE  ARG A 509     196.932 167.197 240.947  1.00  0.00           H  
ATOM   2828 1HH1 ARG A 509     196.192 166.026 237.669  1.00  0.00           H  
ATOM   2829 2HH1 ARG A 509     196.593 164.366 238.055  1.00  0.00           H  
ATOM   2830 1HH2 ARG A 509     197.495 165.088 241.392  1.00  0.00           H  
ATOM   2831 2HH2 ARG A 509     197.323 163.831 240.158  1.00  0.00           H  
ATOM   2832  N   VAL A 510     197.608 173.741 238.509  1.00  0.00           N  
ATOM   2833  CA  VAL A 510     197.692 174.911 237.680  1.00  0.00           C  
ATOM   2834  C   VAL A 510     198.712 174.786 236.586  1.00  0.00           C  
ATOM   2835  O   VAL A 510     199.851 174.346 236.792  1.00  0.00           O  
ATOM   2836  CB  VAL A 510     198.004 176.153 238.518  1.00  0.00           C  
ATOM   2837  CG1 VAL A 510     198.127 177.383 237.608  1.00  0.00           C  
ATOM   2838  CG2 VAL A 510     196.923 176.360 239.523  1.00  0.00           C  
ATOM   2839  H   VAL A 510     198.443 173.414 238.979  1.00  0.00           H  
ATOM   2840  HA  VAL A 510     196.725 175.063 237.221  1.00  0.00           H  
ATOM   2841  HB  VAL A 510     198.947 176.010 239.026  1.00  0.00           H  
ATOM   2842 1HG1 VAL A 510     198.349 178.238 238.204  1.00  0.00           H  
ATOM   2843 2HG1 VAL A 510     198.927 177.236 236.888  1.00  0.00           H  
ATOM   2844 3HG1 VAL A 510     197.186 177.542 237.076  1.00  0.00           H  
ATOM   2845 1HG2 VAL A 510     197.158 177.226 240.080  1.00  0.00           H  
ATOM   2846 2HG2 VAL A 510     195.997 176.498 239.019  1.00  0.00           H  
ATOM   2847 3HG2 VAL A 510     196.851 175.505 240.185  1.00  0.00           H  
ATOM   2848  N   VAL A 511     198.258 175.135 235.403  1.00  0.00           N  
ATOM   2849  CA  VAL A 511     199.063 175.131 234.221  1.00  0.00           C  
ATOM   2850  C   VAL A 511     199.091 176.469 233.545  1.00  0.00           C  
ATOM   2851  O   VAL A 511     198.066 177.133 233.373  1.00  0.00           O  
ATOM   2852  CB  VAL A 511     198.600 174.061 233.243  1.00  0.00           C  
ATOM   2853  CG1 VAL A 511     199.370 174.195 231.949  1.00  0.00           C  
ATOM   2854  CG2 VAL A 511     198.875 172.702 233.862  1.00  0.00           C  
ATOM   2855  H   VAL A 511     197.299 175.463 235.338  1.00  0.00           H  
ATOM   2856  HA  VAL A 511     200.071 174.886 234.519  1.00  0.00           H  
ATOM   2857  HB  VAL A 511     197.545 174.172 233.046  1.00  0.00           H  
ATOM   2858 1HG1 VAL A 511     199.067 173.444 231.273  1.00  0.00           H  
ATOM   2859 2HG1 VAL A 511     199.177 175.163 231.504  1.00  0.00           H  
ATOM   2860 3HG1 VAL A 511     200.432 174.096 232.147  1.00  0.00           H  
ATOM   2861 1HG2 VAL A 511     198.553 171.922 233.194  1.00  0.00           H  
ATOM   2862 2HG2 VAL A 511     199.944 172.602 234.049  1.00  0.00           H  
ATOM   2863 3HG2 VAL A 511     198.351 172.613 234.792  1.00  0.00           H  
ATOM   2864  N   VAL A 512     200.286 176.884 233.194  1.00  0.00           N  
ATOM   2865  CA  VAL A 512     200.419 178.137 232.492  1.00  0.00           C  
ATOM   2866  C   VAL A 512     201.069 177.859 231.159  1.00  0.00           C  
ATOM   2867  O   VAL A 512     202.108 177.204 231.083  1.00  0.00           O  
ATOM   2868  CB  VAL A 512     201.198 179.170 233.310  1.00  0.00           C  
ATOM   2869  CG1 VAL A 512     201.321 180.454 232.507  1.00  0.00           C  
ATOM   2870  CG2 VAL A 512     200.470 179.408 234.641  1.00  0.00           C  
ATOM   2871  H   VAL A 512     201.084 176.279 233.384  1.00  0.00           H  
ATOM   2872  HA  VAL A 512     199.431 178.547 232.307  1.00  0.00           H  
ATOM   2873  HB  VAL A 512     202.200 178.813 233.499  1.00  0.00           H  
ATOM   2874 1HG1 VAL A 512     201.868 181.174 233.076  1.00  0.00           H  
ATOM   2875 2HG1 VAL A 512     201.844 180.256 231.573  1.00  0.00           H  
ATOM   2876 3HG1 VAL A 512     200.326 180.837 232.291  1.00  0.00           H  
ATOM   2877 1HG2 VAL A 512     201.003 180.137 235.215  1.00  0.00           H  
ATOM   2878 2HG2 VAL A 512     199.470 179.769 234.441  1.00  0.00           H  
ATOM   2879 3HG2 VAL A 512     200.411 178.483 235.205  1.00  0.00           H  
ATOM   2880  N   LEU A 513     200.415 178.293 230.102  1.00  0.00           N  
ATOM   2881  CA  LEU A 513     200.894 178.058 228.757  1.00  0.00           C  
ATOM   2882  C   LEU A 513     201.371 179.341 228.111  1.00  0.00           C  
ATOM   2883  O   LEU A 513     200.548 180.161 227.703  1.00  0.00           O  
ATOM   2884  CB  LEU A 513     199.764 177.498 227.900  1.00  0.00           C  
ATOM   2885  CG  LEU A 513     199.066 176.233 228.395  1.00  0.00           C  
ATOM   2886  CD1 LEU A 513     197.929 175.921 227.442  1.00  0.00           C  
ATOM   2887  CD2 LEU A 513     200.058 175.096 228.456  1.00  0.00           C  
ATOM   2888  H   LEU A 513     199.564 178.826 230.249  1.00  0.00           H  
ATOM   2889  HA  LEU A 513     201.725 177.355 228.787  1.00  0.00           H  
ATOM   2890 1HB  LEU A 513     199.011 178.265 227.801  1.00  0.00           H  
ATOM   2891 2HB  LEU A 513     200.172 177.283 226.914  1.00  0.00           H  
ATOM   2892  HG  LEU A 513     198.641 176.406 229.385  1.00  0.00           H  
ATOM   2893 1HD1 LEU A 513     197.402 175.044 227.754  1.00  0.00           H  
ATOM   2894 2HD1 LEU A 513     197.234 176.755 227.407  1.00  0.00           H  
ATOM   2895 3HD1 LEU A 513     198.339 175.756 226.469  1.00  0.00           H  
ATOM   2896 1HD2 LEU A 513     199.565 174.186 228.794  1.00  0.00           H  
ATOM   2897 2HD2 LEU A 513     200.465 174.948 227.467  1.00  0.00           H  
ATOM   2898 3HD2 LEU A 513     200.864 175.350 229.149  1.00  0.00           H  
ATOM   2899  N   SER A 514     202.675 179.559 228.043  1.00  0.00           N  
ATOM   2900  CA  SER A 514     203.148 180.793 227.429  1.00  0.00           C  
ATOM   2901  C   SER A 514     203.222 180.517 225.942  1.00  0.00           C  
ATOM   2902  O   SER A 514     203.887 179.571 225.515  1.00  0.00           O  
ATOM   2903  CB  SER A 514     204.480 181.247 227.979  1.00  0.00           C  
ATOM   2904  OG  SER A 514     204.948 182.362 227.260  1.00  0.00           O  
ATOM   2905  H   SER A 514     203.332 178.861 228.393  1.00  0.00           H  
ATOM   2906  HA  SER A 514     202.425 181.589 227.601  1.00  0.00           H  
ATOM   2907 1HB  SER A 514     204.370 181.506 229.031  1.00  0.00           H  
ATOM   2908 2HB  SER A 514     205.185 180.449 227.911  1.00  0.00           H  
ATOM   2909  HG  SER A 514     204.190 182.964 227.183  1.00  0.00           H  
ATOM   2910  N   PHE A 515     202.464 181.269 225.157  1.00  0.00           N  
ATOM   2911  CA  PHE A 515     202.389 180.985 223.723  1.00  0.00           C  
ATOM   2912  C   PHE A 515     203.131 181.925 222.783  1.00  0.00           C  
ATOM   2913  O   PHE A 515     202.643 183.011 222.469  1.00  0.00           O  
ATOM   2914  CB  PHE A 515     200.938 180.923 223.236  1.00  0.00           C  
ATOM   2915  CG  PHE A 515     200.110 179.705 223.649  1.00  0.00           C  
ATOM   2916  CD1 PHE A 515     199.199 179.690 224.667  1.00  0.00           C  
ATOM   2917  CD2 PHE A 515     200.269 178.558 222.951  1.00  0.00           C  
ATOM   2918  CE1 PHE A 515     198.481 178.582 224.941  1.00  0.00           C  
ATOM   2919  CE2 PHE A 515     199.556 177.441 223.222  1.00  0.00           C  
ATOM   2920  CZ  PHE A 515     198.658 177.458 224.217  1.00  0.00           C  
ATOM   2921  H   PHE A 515     201.977 182.067 225.566  1.00  0.00           H  
ATOM   2922  HA  PHE A 515     202.815 179.991 223.568  1.00  0.00           H  
ATOM   2923 1HB  PHE A 515     200.416 181.809 223.590  1.00  0.00           H  
ATOM   2924 2HB  PHE A 515     200.942 180.985 222.172  1.00  0.00           H  
ATOM   2925  HD1 PHE A 515     199.026 180.534 225.237  1.00  0.00           H  
ATOM   2926  HD2 PHE A 515     200.979 178.550 222.153  1.00  0.00           H  
ATOM   2927  HE1 PHE A 515     197.754 178.595 225.742  1.00  0.00           H  
ATOM   2928  HE2 PHE A 515     199.705 176.539 222.629  1.00  0.00           H  
ATOM   2929  HZ  PHE A 515     198.068 176.580 224.434  1.00  0.00           H  
ATOM   2930  N   GLU A 516     204.279 181.484 222.269  1.00  0.00           N  
ATOM   2931  CA  GLU A 516     205.019 182.298 221.318  1.00  0.00           C  
ATOM   2932  C   GLU A 516     204.551 181.965 219.907  1.00  0.00           C  
ATOM   2933  O   GLU A 516     204.615 180.808 219.483  1.00  0.00           O  
ATOM   2934  CB  GLU A 516     206.520 182.035 221.396  1.00  0.00           C  
ATOM   2935  CG  GLU A 516     207.370 182.881 220.446  1.00  0.00           C  
ATOM   2936  CD  GLU A 516     208.806 182.449 220.454  1.00  0.00           C  
ATOM   2937  OE1 GLU A 516     209.143 181.636 219.609  1.00  0.00           O  
ATOM   2938  OE2 GLU A 516     209.560 182.904 221.277  1.00  0.00           O  
ATOM   2939  H   GLU A 516     204.680 180.585 222.547  1.00  0.00           H  
ATOM   2940  HA  GLU A 516     204.821 183.353 221.517  1.00  0.00           H  
ATOM   2941 1HB  GLU A 516     206.871 182.197 222.414  1.00  0.00           H  
ATOM   2942 2HB  GLU A 516     206.709 181.000 221.150  1.00  0.00           H  
ATOM   2943 1HG  GLU A 516     206.986 182.791 219.436  1.00  0.00           H  
ATOM   2944 2HG  GLU A 516     207.301 183.922 220.745  1.00  0.00           H  
ATOM   2945  N   LEU A 517     204.117 182.990 219.193  1.00  0.00           N  
ATOM   2946  CA  LEU A 517     203.656 182.918 217.809  1.00  0.00           C  
ATOM   2947  C   LEU A 517     204.406 183.982 217.010  1.00  0.00           C  
ATOM   2948  O   LEU A 517     204.038 184.379 215.901  1.00  0.00           O  
ATOM   2949  CB  LEU A 517     202.148 183.156 217.777  1.00  0.00           C  
ATOM   2950  CG  LEU A 517     201.702 184.574 218.147  1.00  0.00           C  
ATOM   2951  CD1 LEU A 517     200.230 184.724 217.826  1.00  0.00           C  
ATOM   2952  CD2 LEU A 517     201.974 184.826 219.642  1.00  0.00           C  
ATOM   2953  H   LEU A 517     204.082 183.890 219.650  1.00  0.00           H  
ATOM   2954  HA  LEU A 517     203.873 181.936 217.405  1.00  0.00           H  
ATOM   2955 1HB  LEU A 517     201.779 182.934 216.776  1.00  0.00           H  
ATOM   2956 2HB  LEU A 517     201.675 182.472 218.470  1.00  0.00           H  
ATOM   2957  HG  LEU A 517     202.257 185.302 217.551  1.00  0.00           H  
ATOM   2958 1HD1 LEU A 517     199.901 185.733 218.078  1.00  0.00           H  
ATOM   2959 2HD1 LEU A 517     200.069 184.543 216.763  1.00  0.00           H  
ATOM   2960 3HD1 LEU A 517     199.658 184.000 218.409  1.00  0.00           H  
ATOM   2961 1HD2 LEU A 517     201.654 185.836 219.904  1.00  0.00           H  
ATOM   2962 2HD2 LEU A 517     201.420 184.103 220.245  1.00  0.00           H  
ATOM   2963 3HD2 LEU A 517     203.033 184.725 219.848  1.00  0.00           H  
ATOM   2964  N   LEU A 518     205.478 184.453 217.610  1.00  0.00           N  
ATOM   2965  CA  LEU A 518     206.201 185.615 217.140  1.00  0.00           C  
ATOM   2966  C   LEU A 518     207.222 185.416 216.025  1.00  0.00           C  
ATOM   2967  O   LEU A 518     208.426 185.534 216.244  1.00  0.00           O  
ATOM   2968  CB  LEU A 518     206.883 186.228 218.353  1.00  0.00           C  
ATOM   2969  CG  LEU A 518     205.908 186.592 219.477  1.00  0.00           C  
ATOM   2970  CD1 LEU A 518     206.676 187.151 220.649  1.00  0.00           C  
ATOM   2971  CD2 LEU A 518     204.870 187.564 218.947  1.00  0.00           C  
ATOM   2972  H   LEU A 518     205.771 184.018 218.472  1.00  0.00           H  
ATOM   2973  HA  LEU A 518     205.460 186.327 216.774  1.00  0.00           H  
ATOM   2974 1HB  LEU A 518     207.613 185.519 218.744  1.00  0.00           H  
ATOM   2975 2HB  LEU A 518     207.406 187.134 218.044  1.00  0.00           H  
ATOM   2976  HG  LEU A 518     205.406 185.692 219.822  1.00  0.00           H  
ATOM   2977 1HD1 LEU A 518     205.983 187.391 221.457  1.00  0.00           H  
ATOM   2978 2HD1 LEU A 518     207.397 186.410 220.998  1.00  0.00           H  
ATOM   2979 3HD1 LEU A 518     207.202 188.054 220.342  1.00  0.00           H  
ATOM   2980 1HD2 LEU A 518     204.165 187.813 219.742  1.00  0.00           H  
ATOM   2981 2HD2 LEU A 518     205.364 188.473 218.602  1.00  0.00           H  
ATOM   2982 3HD2 LEU A 518     204.331 187.105 218.116  1.00  0.00           H  
ATOM   2983  N   HIS A 519     206.716 185.154 214.821  1.00  0.00           N  
ATOM   2984  CA  HIS A 519     207.546 185.040 213.608  1.00  0.00           C  
ATOM   2985  C   HIS A 519     208.627 183.953 213.647  1.00  0.00           C  
ATOM   2986  O   HIS A 519     209.809 184.234 213.452  1.00  0.00           O  
ATOM   2987  CB  HIS A 519     208.226 186.386 213.320  1.00  0.00           C  
ATOM   2988  CG  HIS A 519     207.265 187.532 213.233  1.00  0.00           C  
ATOM   2989  ND1 HIS A 519     206.360 187.674 212.201  1.00  0.00           N  
ATOM   2990  CD2 HIS A 519     207.061 188.584 214.061  1.00  0.00           C  
ATOM   2991  CE1 HIS A 519     205.646 188.770 212.395  1.00  0.00           C  
ATOM   2992  NE2 HIS A 519     206.051 189.340 213.516  1.00  0.00           N  
ATOM   2993  H   HIS A 519     205.702 185.032 214.779  1.00  0.00           H  
ATOM   2994  HA  HIS A 519     206.897 184.809 212.765  1.00  0.00           H  
ATOM   2995 1HB  HIS A 519     208.969 186.608 214.083  1.00  0.00           H  
ATOM   2996 2HB  HIS A 519     208.756 186.320 212.372  1.00  0.00           H  
ATOM   2997  HD2 HIS A 519     207.600 188.791 214.988  1.00  0.00           H  
ATOM   2998  HE1 HIS A 519     204.855 189.140 211.742  1.00  0.00           H  
ATOM   2999  HE2 HIS A 519     205.681 190.192 213.913  1.00  0.00           H  
ATOM   3000  N   ALA A 520     208.226 182.718 213.895  1.00  0.00           N  
ATOM   3001  CA  ALA A 520     209.169 181.612 214.003  1.00  0.00           C  
ATOM   3002  C   ALA A 520     208.453 180.329 213.520  1.00  0.00           C  
ATOM   3003  O   ALA A 520     207.257 180.381 213.215  1.00  0.00           O  
ATOM   3004  CB  ALA A 520     209.711 181.565 215.444  1.00  0.00           C  
ATOM   3005  H   ALA A 520     207.241 182.552 214.033  1.00  0.00           H  
ATOM   3006  HA  ALA A 520     209.999 181.810 213.329  1.00  0.00           H  
ATOM   3007 1HB  ALA A 520     210.438 180.802 215.592  1.00  0.00           H  
ATOM   3008 2HB  ALA A 520     210.184 182.526 215.661  1.00  0.00           H  
ATOM   3009 3HB  ALA A 520     208.932 181.417 216.144  1.00  0.00           H  
ATOM   3010  N   PRO A 521     209.142 179.193 213.312  1.00  0.00           N  
ATOM   3011  CA  PRO A 521     208.547 177.962 212.824  1.00  0.00           C  
ATOM   3012  C   PRO A 521     207.379 177.494 213.679  1.00  0.00           C  
ATOM   3013  O   PRO A 521     207.531 176.726 214.636  1.00  0.00           O  
ATOM   3014  CB  PRO A 521     209.722 176.978 212.881  1.00  0.00           C  
ATOM   3015  CG  PRO A 521     210.956 177.851 212.776  1.00  0.00           C  
ATOM   3016  CD  PRO A 521     210.601 179.102 213.536  1.00  0.00           C  
ATOM   3017  HA  PRO A 521     208.221 178.114 211.784  1.00  0.00           H  
ATOM   3018 1HB  PRO A 521     209.685 176.402 213.818  1.00  0.00           H  
ATOM   3019 2HB  PRO A 521     209.639 176.251 212.059  1.00  0.00           H  
ATOM   3020 1HG  PRO A 521     211.826 177.326 213.205  1.00  0.00           H  
ATOM   3021 2HG  PRO A 521     211.196 178.048 211.720  1.00  0.00           H  
ATOM   3022 1HD  PRO A 521     210.826 178.928 214.591  1.00  0.00           H  
ATOM   3023 2HD  PRO A 521     211.146 179.953 213.117  1.00  0.00           H  
ATOM   3024  N   ALA A 522     206.188 177.922 213.280  1.00  0.00           N  
ATOM   3025  CA  ALA A 522     204.962 177.612 213.997  1.00  0.00           C  
ATOM   3026  C   ALA A 522     204.535 176.162 213.797  1.00  0.00           C  
ATOM   3027  O   ALA A 522     203.619 175.863 213.032  1.00  0.00           O  
ATOM   3028  CB  ALA A 522     203.851 178.555 213.580  1.00  0.00           C  
ATOM   3029  H   ALA A 522     206.166 178.585 212.516  1.00  0.00           H  
ATOM   3030  HA  ALA A 522     205.154 177.765 215.031  1.00  0.00           H  
ATOM   3031 1HB  ALA A 522     202.968 178.342 214.164  1.00  0.00           H  
ATOM   3032 2HB  ALA A 522     204.166 179.584 213.765  1.00  0.00           H  
ATOM   3033 3HB  ALA A 522     203.635 178.425 212.523  1.00  0.00           H  
ATOM   3034  N   THR A 523     205.242 175.277 214.500  1.00  0.00           N  
ATOM   3035  CA  THR A 523     205.120 173.825 214.420  1.00  0.00           C  
ATOM   3036  C   THR A 523     204.307 173.157 215.546  1.00  0.00           C  
ATOM   3037  O   THR A 523     204.318 171.924 215.660  1.00  0.00           O  
ATOM   3038  CB  THR A 523     206.518 173.193 214.392  1.00  0.00           C  
ATOM   3039  OG1 THR A 523     207.234 173.560 215.595  1.00  0.00           O  
ATOM   3040  CG2 THR A 523     207.302 173.645 213.172  1.00  0.00           C  
ATOM   3041  H   THR A 523     205.976 175.672 215.084  1.00  0.00           H  
ATOM   3042  HA  THR A 523     204.624 173.591 213.478  1.00  0.00           H  
ATOM   3043  HB  THR A 523     206.416 172.129 214.345  1.00  0.00           H  
ATOM   3044  HG1 THR A 523     207.339 174.536 215.609  1.00  0.00           H  
ATOM   3045 1HG2 THR A 523     208.282 173.170 213.178  1.00  0.00           H  
ATOM   3046 2HG2 THR A 523     206.765 173.356 212.271  1.00  0.00           H  
ATOM   3047 3HG2 THR A 523     207.423 174.710 213.186  1.00  0.00           H  
ATOM   3048  N   VAL A 524     203.634 173.952 216.380  1.00  0.00           N  
ATOM   3049  CA  VAL A 524     202.777 173.429 217.447  1.00  0.00           C  
ATOM   3050  C   VAL A 524     201.316 173.694 217.084  1.00  0.00           C  
ATOM   3051  O   VAL A 524     200.908 174.843 216.920  1.00  0.00           O  
ATOM   3052  CB  VAL A 524     203.112 174.113 218.791  1.00  0.00           C  
ATOM   3053  CG1 VAL A 524     202.228 173.619 219.864  1.00  0.00           C  
ATOM   3054  CG2 VAL A 524     204.504 173.850 219.144  1.00  0.00           C  
ATOM   3055  H   VAL A 524     203.716 174.960 216.275  1.00  0.00           H  
ATOM   3056  HA  VAL A 524     202.930 172.352 217.543  1.00  0.00           H  
ATOM   3057  HB  VAL A 524     202.966 175.161 218.693  1.00  0.00           H  
ATOM   3058 1HG1 VAL A 524     202.470 174.106 220.802  1.00  0.00           H  
ATOM   3059 2HG1 VAL A 524     201.200 173.838 219.593  1.00  0.00           H  
ATOM   3060 3HG1 VAL A 524     202.367 172.550 219.969  1.00  0.00           H  
ATOM   3061 1HG2 VAL A 524     204.747 174.343 220.087  1.00  0.00           H  
ATOM   3062 2HG2 VAL A 524     204.646 172.771 219.247  1.00  0.00           H  
ATOM   3063 3HG2 VAL A 524     205.150 174.240 218.355  1.00  0.00           H  
ATOM   3064  N   CYS A 525     200.521 172.637 216.944  1.00  0.00           N  
ATOM   3065  CA  CYS A 525     199.116 172.805 216.508  1.00  0.00           C  
ATOM   3066  C   CYS A 525     198.291 171.603 216.900  1.00  0.00           C  
ATOM   3067  O   CYS A 525     198.796 170.495 216.884  1.00  0.00           O  
ATOM   3068  CB  CYS A 525     199.017 172.996 214.998  1.00  0.00           C  
ATOM   3069  SG  CYS A 525     197.324 173.346 214.420  1.00  0.00           S  
ATOM   3070  H   CYS A 525     200.920 171.704 217.101  1.00  0.00           H  
ATOM   3071  HA  CYS A 525     198.697 173.689 216.995  1.00  0.00           H  
ATOM   3072 1HB  CYS A 525     199.660 173.814 214.691  1.00  0.00           H  
ATOM   3073 2HB  CYS A 525     199.364 172.095 214.497  1.00  0.00           H  
ATOM   3074  HG  CYS A 525     196.729 172.323 215.083  1.00  0.00           H  
ATOM   3075  N   GLY A 526     197.062 171.793 217.344  1.00  0.00           N  
ATOM   3076  CA  GLY A 526     196.274 170.666 217.809  1.00  0.00           C  
ATOM   3077  C   GLY A 526     195.595 169.965 216.659  1.00  0.00           C  
ATOM   3078  O   GLY A 526     195.839 170.305 215.500  1.00  0.00           O  
ATOM   3079  H   GLY A 526     196.620 172.711 217.325  1.00  0.00           H  
ATOM   3080 1HA  GLY A 526     196.923 169.976 218.331  1.00  0.00           H  
ATOM   3081 2HA  GLY A 526     195.534 171.020 218.523  1.00  0.00           H  
ATOM   3082  N   PRO A 527     194.757 168.964 216.951  1.00  0.00           N  
ATOM   3083  CA  PRO A 527     194.008 168.185 215.992  1.00  0.00           C  
ATOM   3084  C   PRO A 527     193.194 169.135 215.138  1.00  0.00           C  
ATOM   3085  O   PRO A 527     192.643 170.107 215.654  1.00  0.00           O  
ATOM   3086  CB  PRO A 527     193.125 167.313 216.889  1.00  0.00           C  
ATOM   3087  CG  PRO A 527     193.901 167.197 218.182  1.00  0.00           C  
ATOM   3088  CD  PRO A 527     194.546 168.556 218.354  1.00  0.00           C  
ATOM   3089  HA  PRO A 527     194.698 167.587 215.377  1.00  0.00           H  
ATOM   3090 1HB  PRO A 527     192.144 167.791 217.021  1.00  0.00           H  
ATOM   3091 2HB  PRO A 527     192.944 166.355 216.408  1.00  0.00           H  
ATOM   3092 1HG  PRO A 527     193.228 166.936 219.017  1.00  0.00           H  
ATOM   3093 2HG  PRO A 527     194.641 166.383 218.113  1.00  0.00           H  
ATOM   3094 1HD  PRO A 527     193.864 169.252 218.864  1.00  0.00           H  
ATOM   3095 2HD  PRO A 527     195.483 168.429 218.894  1.00  0.00           H  
ATOM   3096  N   LYS A 528     193.107 168.850 213.847  1.00  0.00           N  
ATOM   3097  CA  LYS A 528     192.376 169.719 212.934  1.00  0.00           C  
ATOM   3098  C   LYS A 528     191.761 168.936 211.783  1.00  0.00           C  
ATOM   3099  O   LYS A 528     191.309 167.806 211.968  1.00  0.00           O  
ATOM   3100  CB  LYS A 528     193.322 170.809 212.419  1.00  0.00           C  
ATOM   3101  CG  LYS A 528     192.700 171.826 211.480  1.00  0.00           C  
ATOM   3102  CD  LYS A 528     193.732 172.868 211.069  1.00  0.00           C  
ATOM   3103  CE  LYS A 528     194.060 173.773 212.246  1.00  0.00           C  
ATOM   3104  NZ  LYS A 528     195.005 174.866 211.889  1.00  0.00           N  
ATOM   3105  H   LYS A 528     193.574 168.032 213.484  1.00  0.00           H  
ATOM   3106  HA  LYS A 528     191.565 170.197 213.485  1.00  0.00           H  
ATOM   3107 1HB  LYS A 528     193.733 171.360 213.276  1.00  0.00           H  
ATOM   3108 2HB  LYS A 528     194.162 170.346 211.902  1.00  0.00           H  
ATOM   3109 1HG  LYS A 528     192.320 171.324 210.590  1.00  0.00           H  
ATOM   3110 2HG  LYS A 528     191.869 172.325 211.983  1.00  0.00           H  
ATOM   3111 1HD  LYS A 528     194.645 172.372 210.735  1.00  0.00           H  
ATOM   3112 2HD  LYS A 528     193.342 173.473 210.251  1.00  0.00           H  
ATOM   3113 1HE  LYS A 528     193.134 174.217 212.613  1.00  0.00           H  
ATOM   3114 2HE  LYS A 528     194.501 173.175 213.045  1.00  0.00           H  
ATOM   3115 1HZ  LYS A 528     195.162 175.431 212.748  1.00  0.00           H  
ATOM   3116 2HZ  LYS A 528     195.881 174.483 211.568  1.00  0.00           H  
ATOM   3117 3HZ  LYS A 528     194.610 175.448 211.171  1.00  0.00           H  
TER                                                                             
ATOM   3119  N   SER D  19     215.529 197.291 260.539  1.00  0.00           N  
ATOM   3120  CA  SER D  19     214.083 197.104 260.634  1.00  0.00           C  
ATOM   3121  C   SER D  19     213.527 197.526 261.986  1.00  0.00           C  
ATOM   3122  O   SER D  19     214.227 197.496 263.011  1.00  0.00           O  
ATOM   3123  CB  SER D  19     213.706 195.657 260.343  1.00  0.00           C  
ATOM   3124  OG  SER D  19     214.232 194.767 261.299  1.00  0.00           O  
ATOM   3125  H   SER D  19     216.167 196.540 260.779  1.00  0.00           H  
ATOM   3126  HA  SER D  19     213.609 197.729 259.874  1.00  0.00           H  
ATOM   3127 1HB  SER D  19     212.619 195.563 260.321  1.00  0.00           H  
ATOM   3128 2HB  SER D  19     214.072 195.380 259.358  1.00  0.00           H  
ATOM   3129  HG  SER D  19     214.008 193.859 260.961  1.00  0.00           H  
ATOM   3130  N   THR D  20     212.237 197.873 261.959  1.00  0.00           N  
ATOM   3131  CA  THR D  20     211.431 198.331 263.091  1.00  0.00           C  
ATOM   3132  C   THR D  20     210.624 197.233 263.752  1.00  0.00           C  
ATOM   3133  O   THR D  20     210.462 196.146 263.190  1.00  0.00           O  
ATOM   3134  CB  THR D  20     210.437 199.392 262.609  1.00  0.00           C  
ATOM   3135  OG1 THR D  20     209.550 198.787 261.632  1.00  0.00           O  
ATOM   3136  CG2 THR D  20     211.170 200.558 261.975  1.00  0.00           C  
ATOM   3137  H   THR D  20     211.775 197.856 261.043  1.00  0.00           H  
ATOM   3138  HA  THR D  20     212.096 198.768 263.839  1.00  0.00           H  
ATOM   3139  HB  THR D  20     209.849 199.752 263.455  1.00  0.00           H  
ATOM   3140  HG1 THR D  20     210.080 198.597 260.810  1.00  0.00           H  
ATOM   3141 1HG2 THR D  20     210.449 201.299 261.633  1.00  0.00           H  
ATOM   3142 2HG2 THR D  20     211.837 201.008 262.711  1.00  0.00           H  
ATOM   3143 3HG2 THR D  20     211.753 200.198 261.124  1.00  0.00           H  
ATOM   3144  N   ILE D  21     210.014 197.550 264.904  1.00  0.00           N  
ATOM   3145  CA  ILE D  21     209.179 196.553 265.565  1.00  0.00           C  
ATOM   3146  C   ILE D  21     208.052 196.142 264.659  1.00  0.00           C  
ATOM   3147  O   ILE D  21     207.789 194.959 264.529  1.00  0.00           O  
ATOM   3148  CB  ILE D  21     208.503 197.061 266.860  1.00  0.00           C  
ATOM   3149  CG1 ILE D  21     209.511 197.309 267.962  1.00  0.00           C  
ATOM   3150  CG2 ILE D  21     207.432 196.054 267.331  1.00  0.00           C  
ATOM   3151  CD1 ILE D  21     208.907 198.070 269.140  1.00  0.00           C  
ATOM   3152  H   ILE D  21     210.166 198.473 265.328  1.00  0.00           H  
ATOM   3153  HA  ILE D  21     209.786 195.678 265.793  1.00  0.00           H  
ATOM   3154  HB  ILE D  21     208.013 197.989 266.657  1.00  0.00           H  
ATOM   3155 1HG1 ILE D  21     209.901 196.354 268.316  1.00  0.00           H  
ATOM   3156 2HG1 ILE D  21     210.341 197.899 267.558  1.00  0.00           H  
ATOM   3157 1HG2 ILE D  21     206.950 196.431 268.217  1.00  0.00           H  
ATOM   3158 2HG2 ILE D  21     206.691 195.914 266.547  1.00  0.00           H  
ATOM   3159 3HG2 ILE D  21     207.901 195.111 267.549  1.00  0.00           H  
ATOM   3160 1HD1 ILE D  21     209.672 198.233 269.899  1.00  0.00           H  
ATOM   3161 2HD1 ILE D  21     208.536 199.028 268.796  1.00  0.00           H  
ATOM   3162 3HD1 ILE D  21     208.099 197.500 269.558  1.00  0.00           H  
ATOM   3163  N   GLU D  22     207.384 197.102 264.021  1.00  0.00           N  
ATOM   3164  CA  GLU D  22     206.248 196.768 263.176  1.00  0.00           C  
ATOM   3165  C   GLU D  22     206.643 195.874 262.009  1.00  0.00           C  
ATOM   3166  O   GLU D  22     205.907 194.950 261.652  1.00  0.00           O  
ATOM   3167  CB  GLU D  22     205.563 198.045 262.691  1.00  0.00           C  
ATOM   3168  CG  GLU D  22     204.244 197.819 261.949  1.00  0.00           C  
ATOM   3169  CD  GLU D  22     203.427 199.086 261.829  1.00  0.00           C  
ATOM   3170  OE1 GLU D  22     203.889 200.108 262.233  1.00  0.00           O  
ATOM   3171  OE2 GLU D  22     202.310 199.021 261.408  1.00  0.00           O  
ATOM   3172  H   GLU D  22     207.663 198.066 264.140  1.00  0.00           H  
ATOM   3173  HA  GLU D  22     205.533 196.220 263.780  1.00  0.00           H  
ATOM   3174 1HB  GLU D  22     205.411 198.711 263.517  1.00  0.00           H  
ATOM   3175 2HB  GLU D  22     206.233 198.557 262.000  1.00  0.00           H  
ATOM   3176 1HG  GLU D  22     204.458 197.438 260.951  1.00  0.00           H  
ATOM   3177 2HG  GLU D  22     203.665 197.069 262.477  1.00  0.00           H  
ATOM   3178  N   GLU D  23     207.804 196.123 261.404  1.00  0.00           N  
ATOM   3179  CA  GLU D  23     208.222 195.267 260.295  1.00  0.00           C  
ATOM   3180  C   GLU D  23     208.528 193.837 260.763  1.00  0.00           C  
ATOM   3181  O   GLU D  23     208.141 192.849 260.112  1.00  0.00           O  
ATOM   3182  CB  GLU D  23     209.439 195.899 259.624  1.00  0.00           C  
ATOM   3183  CG  GLU D  23     209.102 197.156 258.830  1.00  0.00           C  
ATOM   3184  CD  GLU D  23     210.295 197.954 258.448  1.00  0.00           C  
ATOM   3185  OE1 GLU D  23     211.107 198.191 259.321  1.00  0.00           O  
ATOM   3186  OE2 GLU D  23     210.418 198.326 257.306  1.00  0.00           O  
ATOM   3187  H   GLU D  23     208.393 196.910 261.696  1.00  0.00           H  
ATOM   3188  HA  GLU D  23     207.407 195.221 259.574  1.00  0.00           H  
ATOM   3189 1HB  GLU D  23     210.169 196.168 260.390  1.00  0.00           H  
ATOM   3190 2HB  GLU D  23     209.911 195.178 258.958  1.00  0.00           H  
ATOM   3191 1HG  GLU D  23     208.571 196.864 257.924  1.00  0.00           H  
ATOM   3192 2HG  GLU D  23     208.429 197.773 259.425  1.00  0.00           H  
ATOM   3193  N   GLN D  24     209.183 193.731 261.918  1.00  0.00           N  
ATOM   3194  CA  GLN D  24     209.547 192.438 262.471  1.00  0.00           C  
ATOM   3195  C   GLN D  24     208.319 191.687 262.931  1.00  0.00           C  
ATOM   3196  O   GLN D  24     208.163 190.488 262.675  1.00  0.00           O  
ATOM   3197  CB  GLN D  24     210.477 192.650 263.648  1.00  0.00           C  
ATOM   3198  CG  GLN D  24     211.815 193.164 263.280  1.00  0.00           C  
ATOM   3199  CD  GLN D  24     212.627 193.602 264.478  1.00  0.00           C  
ATOM   3200  OE1 GLN D  24     212.405 193.197 265.641  1.00  0.00           O  
ATOM   3201  NE2 GLN D  24     213.601 194.450 264.193  1.00  0.00           N  
ATOM   3202  H   GLN D  24     209.475 194.579 262.408  1.00  0.00           H  
ATOM   3203  HA  GLN D  24     210.047 191.863 261.702  1.00  0.00           H  
ATOM   3204 1HB  GLN D  24     210.025 193.355 264.345  1.00  0.00           H  
ATOM   3205 2HB  GLN D  24     210.609 191.721 264.154  1.00  0.00           H  
ATOM   3206 1HG  GLN D  24     212.348 192.363 262.785  1.00  0.00           H  
ATOM   3207 2HG  GLN D  24     211.708 194.010 262.601  1.00  0.00           H  
ATOM   3208 1HE2 GLN D  24     214.190 194.819 264.908  1.00  0.00           H  
ATOM   3209 2HE2 GLN D  24     213.745 194.721 263.221  1.00  0.00           H  
ATOM   3210  N   ALA D  25     207.438 192.434 263.581  1.00  0.00           N  
ATOM   3211  CA  ALA D  25     206.185 191.972 264.118  1.00  0.00           C  
ATOM   3212  C   ALA D  25     205.288 191.466 263.020  1.00  0.00           C  
ATOM   3213  O   ALA D  25     204.675 190.414 263.164  1.00  0.00           O  
ATOM   3214  CB  ALA D  25     205.532 193.109 264.846  1.00  0.00           C  
ATOM   3215  H   ALA D  25     207.659 193.407 263.733  1.00  0.00           H  
ATOM   3216  HA  ALA D  25     206.371 191.149 264.805  1.00  0.00           H  
ATOM   3217 1HB  ALA D  25     204.608 192.813 265.212  1.00  0.00           H  
ATOM   3218 2HB  ALA D  25     206.171 193.443 265.660  1.00  0.00           H  
ATOM   3219 3HB  ALA D  25     205.391 193.904 264.150  1.00  0.00           H  
ATOM   3220  N   LYS D  26     205.258 192.150 261.879  1.00  0.00           N  
ATOM   3221  CA  LYS D  26     204.435 191.669 260.789  1.00  0.00           C  
ATOM   3222  C   LYS D  26     204.952 190.321 260.308  1.00  0.00           C  
ATOM   3223  O   LYS D  26     204.171 189.390 260.129  1.00  0.00           O  
ATOM   3224  CB  LYS D  26     204.418 192.657 259.628  1.00  0.00           C  
ATOM   3225  CG  LYS D  26     203.551 192.218 258.420  1.00  0.00           C  
ATOM   3226  CD  LYS D  26     202.059 192.173 258.762  1.00  0.00           C  
ATOM   3227  CE  LYS D  26     201.177 192.065 257.488  1.00  0.00           C  
ATOM   3228  NZ  LYS D  26     201.260 190.711 256.806  1.00  0.00           N  
ATOM   3229  H   LYS D  26     205.757 193.034 261.781  1.00  0.00           H  
ATOM   3230  HA  LYS D  26     203.417 191.536 261.152  1.00  0.00           H  
ATOM   3231 1HB  LYS D  26     204.053 193.624 259.983  1.00  0.00           H  
ATOM   3232 2HB  LYS D  26     205.440 192.813 259.275  1.00  0.00           H  
ATOM   3233 1HG  LYS D  26     203.704 192.910 257.595  1.00  0.00           H  
ATOM   3234 2HG  LYS D  26     203.859 191.218 258.096  1.00  0.00           H  
ATOM   3235 1HD  LYS D  26     201.863 191.304 259.399  1.00  0.00           H  
ATOM   3236 2HD  LYS D  26     201.782 193.070 259.299  1.00  0.00           H  
ATOM   3237 1HE  LYS D  26     200.142 192.258 257.761  1.00  0.00           H  
ATOM   3238 2HE  LYS D  26     201.505 192.828 256.783  1.00  0.00           H  
ATOM   3239 1HZ  LYS D  26     200.677 190.698 255.996  1.00  0.00           H  
ATOM   3240 2HZ  LYS D  26     202.207 190.436 256.518  1.00  0.00           H  
ATOM   3241 3HZ  LYS D  26     200.959 189.962 257.428  1.00  0.00           H  
ATOM   3242  N   THR D  27     206.278 190.183 260.158  1.00  0.00           N  
ATOM   3243  CA  THR D  27     206.807 188.909 259.675  1.00  0.00           C  
ATOM   3244  C   THR D  27     206.450 187.790 260.646  1.00  0.00           C  
ATOM   3245  O   THR D  27     205.990 186.711 260.239  1.00  0.00           O  
ATOM   3246  CB  THR D  27     208.327 188.924 259.544  1.00  0.00           C  
ATOM   3247  OG1 THR D  27     208.743 189.939 258.615  1.00  0.00           O  
ATOM   3248  CG2 THR D  27     208.739 187.575 259.029  1.00  0.00           C  
ATOM   3249  H   THR D  27     206.905 190.974 260.328  1.00  0.00           H  
ATOM   3250  HA  THR D  27     206.361 188.686 258.708  1.00  0.00           H  
ATOM   3251  HB  THR D  27     208.780 189.109 260.519  1.00  0.00           H  
ATOM   3252  HG1 THR D  27     208.455 190.813 258.947  1.00  0.00           H  
ATOM   3253 1HG2 THR D  27     209.794 187.519 258.927  1.00  0.00           H  
ATOM   3254 2HG2 THR D  27     208.403 186.803 259.714  1.00  0.00           H  
ATOM   3255 3HG2 THR D  27     208.290 187.430 258.077  1.00  0.00           H  
ATOM   3256  N   PHE D  28     206.638 188.059 261.933  1.00  0.00           N  
ATOM   3257  CA  PHE D  28     206.321 187.120 262.993  1.00  0.00           C  
ATOM   3258  C   PHE D  28     204.880 186.690 262.917  1.00  0.00           C  
ATOM   3259  O   PHE D  28     204.565 185.503 262.934  1.00  0.00           O  
ATOM   3260  CB  PHE D  28     206.588 187.736 264.352  1.00  0.00           C  
ATOM   3261  CG  PHE D  28     206.149 186.912 265.500  1.00  0.00           C  
ATOM   3262  CD1 PHE D  28     206.897 185.852 265.970  1.00  0.00           C  
ATOM   3263  CD2 PHE D  28     204.962 187.209 266.120  1.00  0.00           C  
ATOM   3264  CE1 PHE D  28     206.443 185.114 267.043  1.00  0.00           C  
ATOM   3265  CE2 PHE D  28     204.515 186.483 267.183  1.00  0.00           C  
ATOM   3266  CZ  PHE D  28     205.255 185.436 267.646  1.00  0.00           C  
ATOM   3267  H   PHE D  28     207.026 188.972 262.194  1.00  0.00           H  
ATOM   3268  HA  PHE D  28     206.941 186.231 262.864  1.00  0.00           H  
ATOM   3269 1HB  PHE D  28     207.643 187.926 264.456  1.00  0.00           H  
ATOM   3270 2HB  PHE D  28     206.088 188.695 264.417  1.00  0.00           H  
ATOM   3271  HD1 PHE D  28     207.843 185.602 265.484  1.00  0.00           H  
ATOM   3272  HD2 PHE D  28     204.377 188.043 265.741  1.00  0.00           H  
ATOM   3273  HE1 PHE D  28     207.026 184.273 267.409  1.00  0.00           H  
ATOM   3274  HE2 PHE D  28     203.578 186.737 267.650  1.00  0.00           H  
ATOM   3275  HZ  PHE D  28     204.903 184.859 268.479  1.00  0.00           H  
ATOM   3276  N   LEU D  29     203.996 187.670 262.837  1.00  0.00           N  
ATOM   3277  CA  LEU D  29     202.588 187.393 262.773  1.00  0.00           C  
ATOM   3278  C   LEU D  29     202.218 186.616 261.528  1.00  0.00           C  
ATOM   3279  O   LEU D  29     201.376 185.734 261.594  1.00  0.00           O  
ATOM   3280  CB  LEU D  29     201.834 188.688 262.877  1.00  0.00           C  
ATOM   3281  CG  LEU D  29     201.929 189.324 264.242  1.00  0.00           C  
ATOM   3282  CD1 LEU D  29     201.346 190.684 264.149  1.00  0.00           C  
ATOM   3283  CD2 LEU D  29     201.224 188.401 265.252  1.00  0.00           C  
ATOM   3284  H   LEU D  29     204.306 188.639 262.822  1.00  0.00           H  
ATOM   3285  HA  LEU D  29     202.333 186.797 263.645  1.00  0.00           H  
ATOM   3286 1HB  LEU D  29     202.244 189.387 262.142  1.00  0.00           H  
ATOM   3287 2HB  LEU D  29     200.788 188.507 262.644  1.00  0.00           H  
ATOM   3288  HG  LEU D  29     202.959 189.440 264.543  1.00  0.00           H  
ATOM   3289 1HD1 LEU D  29     201.394 191.195 265.088  1.00  0.00           H  
ATOM   3290 2HD1 LEU D  29     201.913 191.237 263.414  1.00  0.00           H  
ATOM   3291 3HD1 LEU D  29     200.337 190.629 263.841  1.00  0.00           H  
ATOM   3292 1HD2 LEU D  29     201.258 188.830 266.246  1.00  0.00           H  
ATOM   3293 2HD2 LEU D  29     200.202 188.267 264.949  1.00  0.00           H  
ATOM   3294 3HD2 LEU D  29     201.719 187.431 265.263  1.00  0.00           H  
ATOM   3295  N   ASP D  30     202.843 186.895 260.389  1.00  0.00           N  
ATOM   3296  CA  ASP D  30     202.516 186.096 259.219  1.00  0.00           C  
ATOM   3297  C   ASP D  30     202.904 184.625 259.464  1.00  0.00           C  
ATOM   3298  O   ASP D  30     202.134 183.709 259.161  1.00  0.00           O  
ATOM   3299  CB  ASP D  30     203.173 186.674 257.959  1.00  0.00           C  
ATOM   3300  CG  ASP D  30     202.482 188.003 257.481  1.00  0.00           C  
ATOM   3301  OD1 ASP D  30     201.397 188.316 257.956  1.00  0.00           O  
ATOM   3302  OD2 ASP D  30     203.020 188.718 256.641  1.00  0.00           O  
ATOM   3303  H   ASP D  30     203.521 187.654 260.336  1.00  0.00           H  
ATOM   3304  HA  ASP D  30     201.439 186.134 259.068  1.00  0.00           H  
ATOM   3305 1HB  ASP D  30     204.222 186.887 258.177  1.00  0.00           H  
ATOM   3306 2HB  ASP D  30     203.142 185.939 257.155  1.00  0.00           H  
ATOM   3307  N   LYS D  31     204.048 184.386 260.121  1.00  0.00           N  
ATOM   3308  CA  LYS D  31     204.443 183.006 260.418  1.00  0.00           C  
ATOM   3309  C   LYS D  31     203.419 182.384 261.362  1.00  0.00           C  
ATOM   3310  O   LYS D  31     202.920 181.275 261.119  1.00  0.00           O  
ATOM   3311  CB  LYS D  31     205.832 182.966 261.068  1.00  0.00           C  
ATOM   3312  CG  LYS D  31     206.373 181.569 261.427  1.00  0.00           C  
ATOM   3313  CD  LYS D  31     206.585 180.708 260.195  1.00  0.00           C  
ATOM   3314  CE  LYS D  31     207.685 179.653 260.414  1.00  0.00           C  
ATOM   3315  NZ  LYS D  31     207.406 178.765 261.571  1.00  0.00           N  
ATOM   3316  H   LYS D  31     204.660 185.165 260.375  1.00  0.00           H  
ATOM   3317  HA  LYS D  31     204.455 182.432 259.491  1.00  0.00           H  
ATOM   3318 1HB  LYS D  31     206.554 183.455 260.423  1.00  0.00           H  
ATOM   3319 2HB  LYS D  31     205.809 183.538 261.993  1.00  0.00           H  
ATOM   3320 1HG  LYS D  31     207.298 181.656 261.982  1.00  0.00           H  
ATOM   3321 2HG  LYS D  31     205.643 181.070 262.070  1.00  0.00           H  
ATOM   3322 1HD  LYS D  31     205.649 180.197 259.952  1.00  0.00           H  
ATOM   3323 2HD  LYS D  31     206.853 181.333 259.371  1.00  0.00           H  
ATOM   3324 1HE  LYS D  31     207.771 179.043 259.515  1.00  0.00           H  
ATOM   3325 2HE  LYS D  31     208.631 180.165 260.583  1.00  0.00           H  
ATOM   3326 1HZ  LYS D  31     208.141 178.092 261.685  1.00  0.00           H  
ATOM   3327 2HZ  LYS D  31     207.328 179.304 262.416  1.00  0.00           H  
ATOM   3328 3HZ  LYS D  31     206.526 178.252 261.440  1.00  0.00           H  
ATOM   3329  N   PHE D  32     203.053 183.152 262.397  1.00  0.00           N  
ATOM   3330  CA  PHE D  32     202.076 182.745 263.391  1.00  0.00           C  
ATOM   3331  C   PHE D  32     200.789 182.342 262.712  1.00  0.00           C  
ATOM   3332  O   PHE D  32     200.237 181.295 263.011  1.00  0.00           O  
ATOM   3333  CB  PHE D  32     201.743 183.890 264.362  1.00  0.00           C  
ATOM   3334  CG  PHE D  32     200.680 183.542 265.349  1.00  0.00           C  
ATOM   3335  CD1 PHE D  32     200.983 182.989 266.525  1.00  0.00           C  
ATOM   3336  CD2 PHE D  32     199.373 183.727 265.050  1.00  0.00           C  
ATOM   3337  CE1 PHE D  32     200.016 182.619 267.416  1.00  0.00           C  
ATOM   3338  CE2 PHE D  32     198.394 183.362 265.906  1.00  0.00           C  
ATOM   3339  CZ  PHE D  32     198.705 182.806 267.098  1.00  0.00           C  
ATOM   3340  H   PHE D  32     203.503 184.059 262.511  1.00  0.00           H  
ATOM   3341  HA  PHE D  32     202.473 181.894 263.946  1.00  0.00           H  
ATOM   3342 1HB  PHE D  32     202.642 184.189 264.903  1.00  0.00           H  
ATOM   3343 2HB  PHE D  32     201.399 184.736 263.809  1.00  0.00           H  
ATOM   3344  HD1 PHE D  32     202.003 182.851 266.744  1.00  0.00           H  
ATOM   3345  HD2 PHE D  32     199.122 184.161 264.108  1.00  0.00           H  
ATOM   3346  HE1 PHE D  32     200.294 182.172 268.368  1.00  0.00           H  
ATOM   3347  HE2 PHE D  32     197.373 183.510 265.629  1.00  0.00           H  
ATOM   3348  HZ  PHE D  32     197.918 182.518 267.787  1.00  0.00           H  
ATOM   3349  N   ASN D  33     200.302 183.187 261.811  1.00  0.00           N  
ATOM   3350  CA  ASN D  33     199.035 182.992 261.135  1.00  0.00           C  
ATOM   3351  C   ASN D  33     198.990 181.741 260.287  1.00  0.00           C  
ATOM   3352  O   ASN D  33     197.960 181.062 260.237  1.00  0.00           O  
ATOM   3353  CB  ASN D  33     198.743 184.234 260.325  1.00  0.00           C  
ATOM   3354  CG  ASN D  33     198.372 185.295 261.258  1.00  0.00           C  
ATOM   3355  OD1 ASN D  33     197.891 184.940 262.305  1.00  0.00           O  
ATOM   3356  ND2 ASN D  33     198.562 186.526 260.990  1.00  0.00           N  
ATOM   3357  H   ASN D  33     200.829 184.030 261.605  1.00  0.00           H  
ATOM   3358  HA  ASN D  33     198.266 182.892 261.896  1.00  0.00           H  
ATOM   3359 1HB  ASN D  33     199.627 184.529 259.760  1.00  0.00           H  
ATOM   3360 2HB  ASN D  33     197.931 184.052 259.622  1.00  0.00           H  
ATOM   3361 1HD2 ASN D  33     198.283 187.189 261.710  1.00  0.00           H  
ATOM   3362 2HD2 ASN D  33     198.970 186.811 260.119  1.00  0.00           H  
ATOM   3363  N   HIS D  34     200.103 181.381 259.662  1.00  0.00           N  
ATOM   3364  CA  HIS D  34     200.066 180.178 258.856  1.00  0.00           C  
ATOM   3365  C   HIS D  34     200.006 178.951 259.769  1.00  0.00           C  
ATOM   3366  O   HIS D  34     199.167 178.061 259.576  1.00  0.00           O  
ATOM   3367  CB  HIS D  34     201.283 180.129 257.918  1.00  0.00           C  
ATOM   3368  CG  HIS D  34     201.203 181.146 256.785  1.00  0.00           C  
ATOM   3369  ND1 HIS D  34     200.261 181.062 255.775  1.00  0.00           N  
ATOM   3370  CD2 HIS D  34     201.938 182.256 256.519  1.00  0.00           C  
ATOM   3371  CE1 HIS D  34     200.423 182.077 254.939  1.00  0.00           C  
ATOM   3372  NE2 HIS D  34     201.428 182.817 255.367  1.00  0.00           N  
ATOM   3373  H   HIS D  34     200.939 181.972 259.707  1.00  0.00           H  
ATOM   3374  HA  HIS D  34     199.169 180.177 258.239  1.00  0.00           H  
ATOM   3375 1HB  HIS D  34     202.190 180.334 258.496  1.00  0.00           H  
ATOM   3376 2HB  HIS D  34     201.381 179.132 257.490  1.00  0.00           H  
ATOM   3377  HD1 HIS D  34     199.691 180.264 255.572  1.00  0.00           H  
ATOM   3378  HD2 HIS D  34     202.783 182.724 257.016  1.00  0.00           H  
ATOM   3379  HE1 HIS D  34     199.774 182.186 254.069  1.00  0.00           H  
ATOM   3380  N   GLU D  35     200.844 178.928 260.807  1.00  0.00           N  
ATOM   3381  CA  GLU D  35     200.828 177.780 261.708  1.00  0.00           C  
ATOM   3382  C   GLU D  35     199.531 177.723 262.518  1.00  0.00           C  
ATOM   3383  O   GLU D  35     198.987 176.640 262.762  1.00  0.00           O  
ATOM   3384  CB  GLU D  35     202.047 177.789 262.628  1.00  0.00           C  
ATOM   3385  CG  GLU D  35     203.378 177.517 261.915  1.00  0.00           C  
ATOM   3386  CD  GLU D  35     204.589 177.403 262.845  1.00  0.00           C  
ATOM   3387  OE1 GLU D  35     204.457 177.600 264.022  1.00  0.00           O  
ATOM   3388  OE2 GLU D  35     205.668 177.130 262.345  1.00  0.00           O  
ATOM   3389  H   GLU D  35     201.500 179.701 260.957  1.00  0.00           H  
ATOM   3390  HA  GLU D  35     200.878 176.875 261.101  1.00  0.00           H  
ATOM   3391 1HB  GLU D  35     202.126 178.782 263.062  1.00  0.00           H  
ATOM   3392 2HB  GLU D  35     201.913 177.070 263.436  1.00  0.00           H  
ATOM   3393 1HG  GLU D  35     203.279 176.597 261.359  1.00  0.00           H  
ATOM   3394 2HG  GLU D  35     203.551 178.324 261.200  1.00  0.00           H  
ATOM   3395  N   ALA D  36     199.023 178.893 262.910  1.00  0.00           N  
ATOM   3396  CA  ALA D  36     197.804 178.991 263.685  1.00  0.00           C  
ATOM   3397  C   ALA D  36     196.641 178.423 262.919  1.00  0.00           C  
ATOM   3398  O   ALA D  36     195.818 177.734 263.503  1.00  0.00           O  
ATOM   3399  CB  ALA D  36     197.506 180.425 264.056  1.00  0.00           C  
ATOM   3400  H   ALA D  36     199.512 179.746 262.685  1.00  0.00           H  
ATOM   3401  HA  ALA D  36     197.935 178.406 264.595  1.00  0.00           H  
ATOM   3402 1HB  ALA D  36     196.602 180.464 264.653  1.00  0.00           H  
ATOM   3403 2HB  ALA D  36     198.330 180.826 264.618  1.00  0.00           H  
ATOM   3404 3HB  ALA D  36     197.369 181.008 263.151  1.00  0.00           H  
ATOM   3405  N   GLU D  37     196.572 178.646 261.601  1.00  0.00           N  
ATOM   3406  CA  GLU D  37     195.448 178.086 260.861  1.00  0.00           C  
ATOM   3407  C   GLU D  37     195.518 176.564 260.876  1.00  0.00           C  
ATOM   3408  O   GLU D  37     194.497 175.889 261.037  1.00  0.00           O  
ATOM   3409  CB  GLU D  37     195.438 178.537 259.400  1.00  0.00           C  
ATOM   3410  CG  GLU D  37     194.175 178.088 258.601  1.00  0.00           C  
ATOM   3411  CD  GLU D  37     192.938 178.803 259.025  1.00  0.00           C  
ATOM   3412  OE1 GLU D  37     193.082 179.836 259.610  1.00  0.00           O  
ATOM   3413  OE2 GLU D  37     191.843 178.345 258.764  1.00  0.00           O  
ATOM   3414  H   GLU D  37     197.255 179.241 261.124  1.00  0.00           H  
ATOM   3415  HA  GLU D  37     194.523 178.401 261.342  1.00  0.00           H  
ATOM   3416 1HB  GLU D  37     195.505 179.626 259.355  1.00  0.00           H  
ATOM   3417 2HB  GLU D  37     196.320 178.136 258.894  1.00  0.00           H  
ATOM   3418 1HG  GLU D  37     194.338 178.248 257.535  1.00  0.00           H  
ATOM   3419 2HG  GLU D  37     194.027 177.028 258.766  1.00  0.00           H  
ATOM   3420  N   ASP D  38     196.723 176.004 260.704  1.00  0.00           N  
ATOM   3421  CA  ASP D  38     196.846 174.547 260.685  1.00  0.00           C  
ATOM   3422  C   ASP D  38     196.480 173.915 262.031  1.00  0.00           C  
ATOM   3423  O   ASP D  38     195.799 172.884 262.089  1.00  0.00           O  
ATOM   3424  CB  ASP D  38     198.276 174.144 260.313  1.00  0.00           C  
ATOM   3425  CG  ASP D  38     198.625 174.386 258.836  1.00  0.00           C  
ATOM   3426  OD1 ASP D  38     197.722 174.596 258.039  1.00  0.00           O  
ATOM   3427  OD2 ASP D  38     199.796 174.354 258.514  1.00  0.00           O  
ATOM   3428  H   ASP D  38     197.546 176.601 260.568  1.00  0.00           H  
ATOM   3429  HA  ASP D  38     196.162 174.157 259.932  1.00  0.00           H  
ATOM   3430 1HB  ASP D  38     198.974 174.720 260.931  1.00  0.00           H  
ATOM   3431 2HB  ASP D  38     198.428 173.092 260.549  1.00  0.00           H  
ATOM   3432  N   LEU D  39     196.919 174.549 263.113  1.00  0.00           N  
ATOM   3433  CA  LEU D  39     196.662 174.014 264.441  1.00  0.00           C  
ATOM   3434  C   LEU D  39     195.248 174.289 264.903  1.00  0.00           C  
ATOM   3435  O   LEU D  39     194.624 173.440 265.541  1.00  0.00           O  
ATOM   3436  CB  LEU D  39     197.690 174.567 265.394  1.00  0.00           C  
ATOM   3437  CG  LEU D  39     199.073 174.061 265.117  1.00  0.00           C  
ATOM   3438  CD1 LEU D  39     200.040 174.792 265.951  1.00  0.00           C  
ATOM   3439  CD2 LEU D  39     199.101 172.564 265.424  1.00  0.00           C  
ATOM   3440  H   LEU D  39     197.480 175.397 263.004  1.00  0.00           H  
ATOM   3441  HA  LEU D  39     196.795 172.935 264.400  1.00  0.00           H  
ATOM   3442 1HB  LEU D  39     197.699 175.656 265.308  1.00  0.00           H  
ATOM   3443 2HB  LEU D  39     197.421 174.285 266.398  1.00  0.00           H  
ATOM   3444  HG  LEU D  39     199.331 174.235 264.068  1.00  0.00           H  
ATOM   3445 1HD1 LEU D  39     201.049 174.432 265.754  1.00  0.00           H  
ATOM   3446 2HD1 LEU D  39     199.979 175.852 265.707  1.00  0.00           H  
ATOM   3447 3HD1 LEU D  39     199.799 174.635 266.989  1.00  0.00           H  
ATOM   3448 1HD2 LEU D  39     200.097 172.167 265.236  1.00  0.00           H  
ATOM   3449 2HD2 LEU D  39     198.839 172.411 266.470  1.00  0.00           H  
ATOM   3450 3HD2 LEU D  39     198.379 172.046 264.790  1.00  0.00           H  
ATOM   3451  N   PHE D  40     194.732 175.459 264.551  1.00  0.00           N  
ATOM   3452  CA  PHE D  40     193.366 175.824 264.851  1.00  0.00           C  
ATOM   3453  C   PHE D  40     192.465 174.824 264.189  1.00  0.00           C  
ATOM   3454  O   PHE D  40     191.543 174.312 264.813  1.00  0.00           O  
ATOM   3455  CB  PHE D  40     193.036 177.220 264.375  1.00  0.00           C  
ATOM   3456  CG  PHE D  40     191.609 177.574 264.544  1.00  0.00           C  
ATOM   3457  CD1 PHE D  40     191.112 177.883 265.782  1.00  0.00           C  
ATOM   3458  CD2 PHE D  40     190.761 177.622 263.449  1.00  0.00           C  
ATOM   3459  CE1 PHE D  40     189.798 178.234 265.949  1.00  0.00           C  
ATOM   3460  CE2 PHE D  40     189.448 177.972 263.603  1.00  0.00           C  
ATOM   3461  CZ  PHE D  40     188.963 178.279 264.856  1.00  0.00           C  
ATOM   3462  H   PHE D  40     195.296 176.131 264.050  1.00  0.00           H  
ATOM   3463  HA  PHE D  40     193.218 175.782 265.929  1.00  0.00           H  
ATOM   3464 1HB  PHE D  40     193.638 177.933 264.928  1.00  0.00           H  
ATOM   3465 2HB  PHE D  40     193.292 177.316 263.320  1.00  0.00           H  
ATOM   3466  HD1 PHE D  40     191.776 177.842 266.626  1.00  0.00           H  
ATOM   3467  HD2 PHE D  40     191.155 177.381 262.458  1.00  0.00           H  
ATOM   3468  HE1 PHE D  40     189.417 178.476 266.940  1.00  0.00           H  
ATOM   3469  HE2 PHE D  40     188.780 178.010 262.738  1.00  0.00           H  
ATOM   3470  HZ  PHE D  40     187.914 178.555 264.975  1.00  0.00           H  
ATOM   3471  N   TYR D  41     192.714 174.538 262.913  1.00  0.00           N  
ATOM   3472  CA  TYR D  41     191.906 173.569 262.212  1.00  0.00           C  
ATOM   3473  C   TYR D  41     191.869 172.267 262.997  1.00  0.00           C  
ATOM   3474  O   TYR D  41     190.792 171.754 263.300  1.00  0.00           O  
ATOM   3475  CB  TYR D  41     192.464 173.314 260.808  1.00  0.00           C  
ATOM   3476  CG  TYR D  41     191.709 172.266 260.002  1.00  0.00           C  
ATOM   3477  CD1 TYR D  41     190.566 172.624 259.352  1.00  0.00           C  
ATOM   3478  CD2 TYR D  41     192.157 170.969 259.919  1.00  0.00           C  
ATOM   3479  CE1 TYR D  41     189.850 171.733 258.613  1.00  0.00           C  
ATOM   3480  CE2 TYR D  41     191.435 170.058 259.176  1.00  0.00           C  
ATOM   3481  CZ  TYR D  41     190.289 170.454 258.525  1.00  0.00           C  
ATOM   3482  OH  TYR D  41     189.589 169.550 257.810  1.00  0.00           O  
ATOM   3483  H   TYR D  41     193.471 174.999 262.408  1.00  0.00           H  
ATOM   3484  HA  TYR D  41     190.899 173.954 262.141  1.00  0.00           H  
ATOM   3485 1HB  TYR D  41     192.452 174.246 260.244  1.00  0.00           H  
ATOM   3486 2HB  TYR D  41     193.503 173.003 260.886  1.00  0.00           H  
ATOM   3487  HD1 TYR D  41     190.234 173.620 259.431  1.00  0.00           H  
ATOM   3488  HD2 TYR D  41     193.069 170.669 260.438  1.00  0.00           H  
ATOM   3489  HE1 TYR D  41     188.934 172.050 258.103  1.00  0.00           H  
ATOM   3490  HE2 TYR D  41     191.768 169.030 259.100  1.00  0.00           H  
ATOM   3491  HH  TYR D  41     188.930 169.988 257.217  1.00  0.00           H  
ATOM   3492  N   GLN D  42     193.035 171.746 263.397  1.00  0.00           N  
ATOM   3493  CA  GLN D  42     193.023 170.491 264.135  1.00  0.00           C  
ATOM   3494  C   GLN D  42     192.267 170.596 265.469  1.00  0.00           C  
ATOM   3495  O   GLN D  42     191.490 169.706 265.818  1.00  0.00           O  
ATOM   3496  CB  GLN D  42     194.465 170.044 264.436  1.00  0.00           C  
ATOM   3497  CG  GLN D  42     195.270 169.602 263.225  1.00  0.00           C  
ATOM   3498  CD  GLN D  42     196.740 169.262 263.571  1.00  0.00           C  
ATOM   3499  OE1 GLN D  42     197.052 168.676 264.623  1.00  0.00           O  
ATOM   3500  NE2 GLN D  42     197.648 169.634 262.675  1.00  0.00           N  
ATOM   3501  H   GLN D  42     193.920 172.194 263.144  1.00  0.00           H  
ATOM   3502  HA  GLN D  42     192.531 169.738 263.522  1.00  0.00           H  
ATOM   3503 1HB  GLN D  42     195.002 170.870 264.908  1.00  0.00           H  
ATOM   3504 2HB  GLN D  42     194.446 169.221 265.145  1.00  0.00           H  
ATOM   3505 1HG  GLN D  42     194.804 168.719 262.793  1.00  0.00           H  
ATOM   3506 2HG  GLN D  42     195.271 170.415 262.498  1.00  0.00           H  
ATOM   3507 1HE2 GLN D  42     198.618 169.449 262.830  1.00  0.00           H  
ATOM   3508 2HE2 GLN D  42     197.361 170.102 261.836  1.00  0.00           H  
ATOM   3509  N   SER D  43     192.450 171.696 266.204  1.00  0.00           N  
ATOM   3510  CA  SER D  43     191.796 171.857 267.506  1.00  0.00           C  
ATOM   3511  C   SER D  43     190.288 172.034 267.387  1.00  0.00           C  
ATOM   3512  O   SER D  43     189.505 171.377 268.089  1.00  0.00           O  
ATOM   3513  CB  SER D  43     192.415 173.030 268.253  1.00  0.00           C  
ATOM   3514  OG  SER D  43     191.786 173.233 269.499  1.00  0.00           O  
ATOM   3515  H   SER D  43     193.089 172.420 265.873  1.00  0.00           H  
ATOM   3516  HA  SER D  43     191.965 170.964 268.093  1.00  0.00           H  
ATOM   3517 1HB  SER D  43     193.476 172.823 268.411  1.00  0.00           H  
ATOM   3518 2HB  SER D  43     192.349 173.935 267.646  1.00  0.00           H  
ATOM   3519  HG  SER D  43     190.996 173.743 269.314  1.00  0.00           H  
ATOM   3520  N   SER D  44     189.883 172.964 266.534  1.00  0.00           N  
ATOM   3521  CA  SER D  44     188.492 173.307 266.352  1.00  0.00           C  
ATOM   3522  C   SER D  44     187.731 172.129 265.741  1.00  0.00           C  
ATOM   3523  O   SER D  44     186.647 171.781 266.213  1.00  0.00           O  
ATOM   3524  CB  SER D  44     188.383 174.560 265.518  1.00  0.00           C  
ATOM   3525  OG  SER D  44     187.064 174.967 265.423  1.00  0.00           O  
ATOM   3526  H   SER D  44     190.572 173.452 265.975  1.00  0.00           H  
ATOM   3527  HA  SER D  44     188.063 173.518 267.329  1.00  0.00           H  
ATOM   3528 1HB  SER D  44     188.984 175.348 265.960  1.00  0.00           H  
ATOM   3529 2HB  SER D  44     188.784 174.367 264.520  1.00  0.00           H  
ATOM   3530  HG  SER D  44     187.045 175.687 264.756  1.00  0.00           H  
ATOM   3531  N   LEU D  45     188.302 171.487 264.712  1.00  0.00           N  
ATOM   3532  CA  LEU D  45     187.639 170.348 264.092  1.00  0.00           C  
ATOM   3533  C   LEU D  45     187.561 169.179 265.063  1.00  0.00           C  
ATOM   3534  O   LEU D  45     186.524 168.525 265.158  1.00  0.00           O  
ATOM   3535  CB  LEU D  45     188.328 169.916 262.802  1.00  0.00           C  
ATOM   3536  CG  LEU D  45     187.644 168.748 262.083  1.00  0.00           C  
ATOM   3537  CD1 LEU D  45     186.201 169.145 261.743  1.00  0.00           C  
ATOM   3538  CD2 LEU D  45     188.409 168.424 260.822  1.00  0.00           C  
ATOM   3539  H   LEU D  45     189.204 171.781 264.335  1.00  0.00           H  
ATOM   3540  HA  LEU D  45     186.629 170.635 263.835  1.00  0.00           H  
ATOM   3541 1HB  LEU D  45     188.375 170.769 262.118  1.00  0.00           H  
ATOM   3542 2HB  LEU D  45     189.350 169.612 263.039  1.00  0.00           H  
ATOM   3543  HG  LEU D  45     187.619 167.876 262.739  1.00  0.00           H  
ATOM   3544 1HD1 LEU D  45     185.703 168.320 261.235  1.00  0.00           H  
ATOM   3545 2HD1 LEU D  45     185.664 169.379 262.658  1.00  0.00           H  
ATOM   3546 3HD1 LEU D  45     186.210 170.021 261.089  1.00  0.00           H  
ATOM   3547 1HD2 LEU D  45     187.928 167.599 260.296  1.00  0.00           H  
ATOM   3548 2HD2 LEU D  45     188.409 169.303 260.189  1.00  0.00           H  
ATOM   3549 3HD2 LEU D  45     189.434 168.150 261.070  1.00  0.00           H  
ATOM   3550  N   ALA D  46     188.646 168.879 265.784  1.00  0.00           N  
ATOM   3551  CA  ALA D  46     188.580 167.781 266.738  1.00  0.00           C  
ATOM   3552  C   ALA D  46     187.514 168.057 267.804  1.00  0.00           C  
ATOM   3553  O   ALA D  46     186.779 167.143 268.199  1.00  0.00           O  
ATOM   3554  CB  ALA D  46     189.930 167.559 267.380  1.00  0.00           C  
ATOM   3555  H   ALA D  46     189.522 169.395 265.692  1.00  0.00           H  
ATOM   3556  HA  ALA D  46     188.296 166.881 266.196  1.00  0.00           H  
ATOM   3557 1HB  ALA D  46     189.863 166.724 268.056  1.00  0.00           H  
ATOM   3558 2HB  ALA D  46     190.672 167.344 266.612  1.00  0.00           H  
ATOM   3559 3HB  ALA D  46     190.227 168.458 267.923  1.00  0.00           H  
ATOM   3560  N   SER D  47     187.388 169.325 268.236  1.00  0.00           N  
ATOM   3561  CA  SER D  47     186.381 169.691 269.221  1.00  0.00           C  
ATOM   3562  C   SER D  47     184.987 169.467 268.637  1.00  0.00           C  
ATOM   3563  O   SER D  47     184.108 168.915 269.303  1.00  0.00           O  
ATOM   3564  CB  SER D  47     186.558 171.135 269.630  1.00  0.00           C  
ATOM   3565  OG  SER D  47     187.789 171.333 270.278  1.00  0.00           O  
ATOM   3566  H   SER D  47     188.027 170.049 267.905  1.00  0.00           H  
ATOM   3567  HA  SER D  47     186.496 169.053 270.094  1.00  0.00           H  
ATOM   3568 1HB  SER D  47     186.500 171.770 268.754  1.00  0.00           H  
ATOM   3569 2HB  SER D  47     185.749 171.410 270.294  1.00  0.00           H  
ATOM   3570  HG  SER D  47     188.481 171.209 269.581  1.00  0.00           H  
ATOM   3571  N   TRP D  48     184.802 169.850 267.368  1.00  0.00           N  
ATOM   3572  CA  TRP D  48     183.553 169.611 266.651  1.00  0.00           C  
ATOM   3573  C   TRP D  48     183.215 168.133 266.643  1.00  0.00           C  
ATOM   3574  O   TRP D  48     182.091 167.748 266.991  1.00  0.00           O  
ATOM   3575  CB  TRP D  48     183.630 170.092 265.209  1.00  0.00           C  
ATOM   3576  CG  TRP D  48     182.444 169.703 264.395  1.00  0.00           C  
ATOM   3577  CD1 TRP D  48     182.264 168.501 263.791  1.00  0.00           C  
ATOM   3578  CD2 TRP D  48     181.296 170.488 264.055  1.00  0.00           C  
ATOM   3579  NE1 TRP D  48     181.075 168.473 263.141  1.00  0.00           N  
ATOM   3580  CE2 TRP D  48     180.466 169.677 263.286  1.00  0.00           C  
ATOM   3581  CE3 TRP D  48     180.914 171.775 264.331  1.00  0.00           C  
ATOM   3582  CZ2 TRP D  48     179.265 170.119 262.803  1.00  0.00           C  
ATOM   3583  CZ3 TRP D  48     179.717 172.232 263.829  1.00  0.00           C  
ATOM   3584  CH2 TRP D  48     178.909 171.419 263.090  1.00  0.00           C  
ATOM   3585  H   TRP D  48     185.558 170.334 266.881  1.00  0.00           H  
ATOM   3586  HA  TRP D  48     182.756 170.154 267.159  1.00  0.00           H  
ATOM   3587 1HB  TRP D  48     183.697 171.155 265.224  1.00  0.00           H  
ATOM   3588 2HB  TRP D  48     184.505 169.720 264.732  1.00  0.00           H  
ATOM   3589  HD1 TRP D  48     182.963 167.671 263.835  1.00  0.00           H  
ATOM   3590  HE1 TRP D  48     180.711 167.680 262.630  1.00  0.00           H  
ATOM   3591  HE3 TRP D  48     181.555 172.406 264.923  1.00  0.00           H  
ATOM   3592  HZ2 TRP D  48     178.620 169.476 262.207  1.00  0.00           H  
ATOM   3593  HZ3 TRP D  48     179.421 173.256 264.043  1.00  0.00           H  
ATOM   3594  HH2 TRP D  48     177.966 171.812 262.719  1.00  0.00           H  
ATOM   3595  N   ASN D  49     184.187 167.304 266.236  1.00  0.00           N  
ATOM   3596  CA  ASN D  49     183.968 165.876 266.142  1.00  0.00           C  
ATOM   3597  C   ASN D  49     183.497 165.341 267.482  1.00  0.00           C  
ATOM   3598  O   ASN D  49     182.507 164.619 267.539  1.00  0.00           O  
ATOM   3599  CB  ASN D  49     185.236 165.166 265.706  1.00  0.00           C  
ATOM   3600  CG  ASN D  49     185.596 165.369 264.247  1.00  0.00           C  
ATOM   3601  OD1 ASN D  49     184.770 165.766 263.413  1.00  0.00           O  
ATOM   3602  ND2 ASN D  49     186.833 165.084 263.925  1.00  0.00           N  
ATOM   3603  H   ASN D  49     185.093 167.693 265.972  1.00  0.00           H  
ATOM   3604  HA  ASN D  49     183.179 165.687 265.411  1.00  0.00           H  
ATOM   3605 1HB  ASN D  49     186.067 165.512 266.318  1.00  0.00           H  
ATOM   3606 2HB  ASN D  49     185.129 164.103 265.886  1.00  0.00           H  
ATOM   3607 1HD2 ASN D  49     187.138 165.177 262.978  1.00  0.00           H  
ATOM   3608 2HD2 ASN D  49     187.467 164.760 264.625  1.00  0.00           H  
ATOM   3609  N   TYR D  50     184.144 165.773 268.562  1.00  0.00           N  
ATOM   3610  CA  TYR D  50     183.717 165.375 269.894  1.00  0.00           C  
ATOM   3611  C   TYR D  50     182.293 165.808 270.191  1.00  0.00           C  
ATOM   3612  O   TYR D  50     181.472 165.011 270.638  1.00  0.00           O  
ATOM   3613  CB  TYR D  50     184.663 165.884 270.970  1.00  0.00           C  
ATOM   3614  CG  TYR D  50     184.110 165.624 272.317  1.00  0.00           C  
ATOM   3615  CD1 TYR D  50     184.134 164.359 272.854  1.00  0.00           C  
ATOM   3616  CD2 TYR D  50     183.551 166.669 273.020  1.00  0.00           C  
ATOM   3617  CE1 TYR D  50     183.589 164.152 274.096  1.00  0.00           C  
ATOM   3618  CE2 TYR D  50     183.017 166.463 274.261  1.00  0.00           C  
ATOM   3619  CZ  TYR D  50     183.032 165.209 274.803  1.00  0.00           C  
ATOM   3620  OH  TYR D  50     182.495 164.996 276.056  1.00  0.00           O  
ATOM   3621  H   TYR D  50     184.965 166.374 268.458  1.00  0.00           H  
ATOM   3622  HA  TYR D  50     183.716 164.288 269.938  1.00  0.00           H  
ATOM   3623 1HB  TYR D  50     185.639 165.405 270.889  1.00  0.00           H  
ATOM   3624 2HB  TYR D  50     184.813 166.955 270.856  1.00  0.00           H  
ATOM   3625  HD1 TYR D  50     184.573 163.527 272.299  1.00  0.00           H  
ATOM   3626  HD2 TYR D  50     183.541 167.666 272.581  1.00  0.00           H  
ATOM   3627  HE1 TYR D  50     183.594 163.153 274.527  1.00  0.00           H  
ATOM   3628  HE2 TYR D  50     182.579 167.297 274.809  1.00  0.00           H  
ATOM   3629  HH  TYR D  50     182.637 164.082 276.316  1.00  0.00           H  
ATOM   3630  N   ASN D  51     181.990 167.071 269.952  1.00  0.00           N  
ATOM   3631  CA  ASN D  51     180.677 167.603 270.264  1.00  0.00           C  
ATOM   3632  C   ASN D  51     179.552 166.966 269.439  1.00  0.00           C  
ATOM   3633  O   ASN D  51     178.414 166.906 269.907  1.00  0.00           O  
ATOM   3634  CB  ASN D  51     180.725 169.103 270.137  1.00  0.00           C  
ATOM   3635  CG  ASN D  51     181.473 169.697 271.299  1.00  0.00           C  
ATOM   3636  OD1 ASN D  51     181.468 169.121 272.387  1.00  0.00           O  
ATOM   3637  ND2 ASN D  51     182.127 170.800 271.100  1.00  0.00           N  
ATOM   3638  H   ASN D  51     182.699 167.691 269.565  1.00  0.00           H  
ATOM   3639  HA  ASN D  51     180.474 167.371 271.306  1.00  0.00           H  
ATOM   3640 1HB  ASN D  51     181.218 169.382 269.201  1.00  0.00           H  
ATOM   3641 2HB  ASN D  51     179.717 169.494 270.126  1.00  0.00           H  
ATOM   3642 1HD2 ASN D  51     182.648 171.211 271.848  1.00  0.00           H  
ATOM   3643 2HD2 ASN D  51     182.136 171.224 270.198  1.00  0.00           H  
ATOM   3644  N   THR D  52     179.847 166.460 268.233  1.00  0.00           N  
ATOM   3645  CA  THR D  52     178.818 165.771 267.449  1.00  0.00           C  
ATOM   3646  C   THR D  52     178.845 164.248 267.637  1.00  0.00           C  
ATOM   3647  O   THR D  52     177.876 163.565 267.301  1.00  0.00           O  
ATOM   3648  CB  THR D  52     178.906 166.112 265.958  1.00  0.00           C  
ATOM   3649  OG1 THR D  52     180.178 165.743 265.444  1.00  0.00           O  
ATOM   3650  CG2 THR D  52     178.697 167.524 265.762  1.00  0.00           C  
ATOM   3651  H   THR D  52     180.789 166.584 267.851  1.00  0.00           H  
ATOM   3652  HA  THR D  52     177.848 166.124 267.789  1.00  0.00           H  
ATOM   3653  HB  THR D  52     178.137 165.561 265.422  1.00  0.00           H  
ATOM   3654  HG1 THR D  52     180.859 166.275 265.904  1.00  0.00           H  
ATOM   3655 1HG2 THR D  52     178.742 167.762 264.705  1.00  0.00           H  
ATOM   3656 2HG2 THR D  52     177.721 167.783 266.153  1.00  0.00           H  
ATOM   3657 3HG2 THR D  52     179.474 168.074 266.296  1.00  0.00           H  
ATOM   3658  N   ASN D  53     179.964 163.714 268.134  1.00  0.00           N  
ATOM   3659  CA  ASN D  53     180.144 162.283 268.362  1.00  0.00           C  
ATOM   3660  C   ASN D  53     180.846 162.052 269.695  1.00  0.00           C  
ATOM   3661  O   ASN D  53     182.072 161.839 269.749  1.00  0.00           O  
ATOM   3662  CB  ASN D  53     180.926 161.624 267.236  1.00  0.00           C  
ATOM   3663  CG  ASN D  53     180.224 161.654 265.907  1.00  0.00           C  
ATOM   3664  OD1 ASN D  53     179.323 160.847 265.637  1.00  0.00           O  
ATOM   3665  ND2 ASN D  53     180.629 162.571 265.065  1.00  0.00           N  
ATOM   3666  H   ASN D  53     180.747 164.322 268.352  1.00  0.00           H  
ATOM   3667  HA  ASN D  53     179.160 161.815 268.434  1.00  0.00           H  
ATOM   3668 1HB  ASN D  53     181.872 162.135 267.124  1.00  0.00           H  
ATOM   3669 2HB  ASN D  53     181.141 160.590 267.501  1.00  0.00           H  
ATOM   3670 1HD2 ASN D  53     180.207 162.648 264.162  1.00  0.00           H  
ATOM   3671 2HD2 ASN D  53     181.366 163.201 265.333  1.00  0.00           H  
ATOM   3672  N   ILE D  54     180.079 162.056 270.777  1.00  0.00           N  
ATOM   3673  CA  ILE D  54     180.713 161.989 272.083  1.00  0.00           C  
ATOM   3674  C   ILE D  54     181.225 160.596 272.388  1.00  0.00           C  
ATOM   3675  O   ILE D  54     180.539 159.759 272.979  1.00  0.00           O  
ATOM   3676  CB  ILE D  54     179.738 162.403 273.188  1.00  0.00           C  
ATOM   3677  CG1 ILE D  54     179.265 163.819 272.963  1.00  0.00           C  
ATOM   3678  CG2 ILE D  54     180.367 162.244 274.540  1.00  0.00           C  
ATOM   3679  CD1 ILE D  54     178.137 164.200 273.880  1.00  0.00           C  
ATOM   3680  H   ILE D  54     179.071 162.186 270.671  1.00  0.00           H  
ATOM   3681  HA  ILE D  54     181.556 162.680 272.087  1.00  0.00           H  
ATOM   3682  HB  ILE D  54     178.882 161.775 273.144  1.00  0.00           H  
ATOM   3683 1HG1 ILE D  54     180.102 164.506 273.122  1.00  0.00           H  
ATOM   3684 2HG1 ILE D  54     178.943 163.919 271.929  1.00  0.00           H  
ATOM   3685 1HG2 ILE D  54     179.650 162.521 275.309  1.00  0.00           H  
ATOM   3686 2HG2 ILE D  54     180.669 161.210 274.681  1.00  0.00           H  
ATOM   3687 3HG2 ILE D  54     181.222 162.879 274.607  1.00  0.00           H  
ATOM   3688 1HD1 ILE D  54     177.833 165.207 273.687  1.00  0.00           H  
ATOM   3689 2HD1 ILE D  54     177.297 163.542 273.717  1.00  0.00           H  
ATOM   3690 3HD1 ILE D  54     178.465 164.119 274.911  1.00  0.00           H  
ATOM   3691  N   THR D  55     182.477 160.402 272.007  1.00  0.00           N  
ATOM   3692  CA  THR D  55     183.219 159.164 272.146  1.00  0.00           C  
ATOM   3693  C   THR D  55     184.555 159.414 272.813  1.00  0.00           C  
ATOM   3694  O   THR D  55     185.128 160.496 272.672  1.00  0.00           O  
ATOM   3695  CB  THR D  55     183.501 158.558 270.761  1.00  0.00           C  
ATOM   3696  OG1 THR D  55     184.316 159.485 270.007  1.00  0.00           O  
ATOM   3697  CG2 THR D  55     182.203 158.303 270.001  1.00  0.00           C  
ATOM   3698  H   THR D  55     182.887 161.171 271.492  1.00  0.00           H  
ATOM   3699  HA  THR D  55     182.642 158.466 272.754  1.00  0.00           H  
ATOM   3700  HB  THR D  55     184.043 157.622 270.880  1.00  0.00           H  
ATOM   3701  HG1 THR D  55     183.757 160.261 269.784  1.00  0.00           H  
ATOM   3702 1HG2 THR D  55     182.431 157.880 269.025  1.00  0.00           H  
ATOM   3703 2HG2 THR D  55     181.584 157.606 270.565  1.00  0.00           H  
ATOM   3704 3HG2 THR D  55     181.665 159.232 269.867  1.00  0.00           H  
ATOM   3705  N   GLU D  56     185.110 158.378 273.438  1.00  0.00           N  
ATOM   3706  CA  GLU D  56     186.432 158.487 274.047  1.00  0.00           C  
ATOM   3707  C   GLU D  56     187.502 158.796 273.010  1.00  0.00           C  
ATOM   3708  O   GLU D  56     188.463 159.520 273.284  1.00  0.00           O  
ATOM   3709  CB  GLU D  56     186.790 157.200 274.786  1.00  0.00           C  
ATOM   3710  CG  GLU D  56     185.967 156.953 276.042  1.00  0.00           C  
ATOM   3711  CD  GLU D  56     186.324 155.661 276.737  1.00  0.00           C  
ATOM   3712  OE1 GLU D  56     187.110 154.915 276.199  1.00  0.00           O  
ATOM   3713  OE2 GLU D  56     185.812 155.423 277.806  1.00  0.00           O  
ATOM   3714  H   GLU D  56     184.595 157.511 273.514  1.00  0.00           H  
ATOM   3715  HA  GLU D  56     186.411 159.305 274.768  1.00  0.00           H  
ATOM   3716 1HB  GLU D  56     186.654 156.349 274.119  1.00  0.00           H  
ATOM   3717 2HB  GLU D  56     187.841 157.227 275.072  1.00  0.00           H  
ATOM   3718 1HG  GLU D  56     186.126 157.782 276.732  1.00  0.00           H  
ATOM   3719 2HG  GLU D  56     184.912 156.939 275.772  1.00  0.00           H  
ATOM   3720  N   GLU D  57     187.355 158.239 271.807  1.00  0.00           N  
ATOM   3721  CA  GLU D  57     188.354 158.497 270.786  1.00  0.00           C  
ATOM   3722  C   GLU D  57     188.370 159.976 270.446  1.00  0.00           C  
ATOM   3723  O   GLU D  57     189.442 160.579 270.341  1.00  0.00           O  
ATOM   3724  CB  GLU D  57     188.075 157.674 269.527  1.00  0.00           C  
ATOM   3725  CG  GLU D  57     188.305 156.172 269.693  1.00  0.00           C  
ATOM   3726  CD  GLU D  57     187.977 155.375 268.449  1.00  0.00           C  
ATOM   3727  OE1 GLU D  57     187.479 155.948 267.509  1.00  0.00           O  
ATOM   3728  OE2 GLU D  57     188.229 154.192 268.444  1.00  0.00           O  
ATOM   3729  H   GLU D  57     186.557 157.653 271.614  1.00  0.00           H  
ATOM   3730  HA  GLU D  57     189.335 158.226 271.178  1.00  0.00           H  
ATOM   3731 1HB  GLU D  57     187.036 157.825 269.222  1.00  0.00           H  
ATOM   3732 2HB  GLU D  57     188.708 158.027 268.714  1.00  0.00           H  
ATOM   3733 1HG  GLU D  57     189.349 156.005 269.954  1.00  0.00           H  
ATOM   3734 2HG  GLU D  57     187.691 155.816 270.521  1.00  0.00           H  
ATOM   3735  N   ASN D  58     187.187 160.596 270.337  1.00  0.00           N  
ATOM   3736  CA  ASN D  58     187.179 162.015 270.046  1.00  0.00           C  
ATOM   3737  C   ASN D  58     187.639 162.848 271.227  1.00  0.00           C  
ATOM   3738  O   ASN D  58     188.210 163.918 271.029  1.00  0.00           O  
ATOM   3739  CB  ASN D  58     185.881 162.469 269.468  1.00  0.00           C  
ATOM   3740  CG  ASN D  58     185.759 162.052 268.025  1.00  0.00           C  
ATOM   3741  OD1 ASN D  58     186.759 161.888 267.286  1.00  0.00           O  
ATOM   3742  ND2 ASN D  58     184.549 161.871 267.592  1.00  0.00           N  
ATOM   3743  H   ASN D  58     186.298 160.092 270.422  1.00  0.00           H  
ATOM   3744  HA  ASN D  58     187.902 162.178 269.261  1.00  0.00           H  
ATOM   3745 1HB  ASN D  58     185.041 162.082 270.051  1.00  0.00           H  
ATOM   3746 2HB  ASN D  58     185.857 163.539 269.504  1.00  0.00           H  
ATOM   3747 1HD2 ASN D  58     184.391 161.589 266.646  1.00  0.00           H  
ATOM   3748 2HD2 ASN D  58     183.766 162.009 268.216  1.00  0.00           H  
ATOM   3749  N   VAL D  59     187.446 162.361 272.455  1.00  0.00           N  
ATOM   3750  CA  VAL D  59     187.965 163.119 273.582  1.00  0.00           C  
ATOM   3751  C   VAL D  59     189.469 163.216 273.459  1.00  0.00           C  
ATOM   3752  O   VAL D  59     190.048 164.290 273.630  1.00  0.00           O  
ATOM   3753  CB  VAL D  59     187.670 162.468 274.940  1.00  0.00           C  
ATOM   3754  CG1 VAL D  59     188.443 163.200 276.013  1.00  0.00           C  
ATOM   3755  CG2 VAL D  59     186.237 162.543 275.241  1.00  0.00           C  
ATOM   3756  H   VAL D  59     186.923 161.495 272.596  1.00  0.00           H  
ATOM   3757  HA  VAL D  59     187.529 164.110 273.557  1.00  0.00           H  
ATOM   3758  HB  VAL D  59     187.994 161.430 274.922  1.00  0.00           H  
ATOM   3759 1HG1 VAL D  59     188.248 162.742 276.980  1.00  0.00           H  
ATOM   3760 2HG1 VAL D  59     189.507 163.140 275.790  1.00  0.00           H  
ATOM   3761 3HG1 VAL D  59     188.135 164.247 276.037  1.00  0.00           H  
ATOM   3762 1HG2 VAL D  59     186.035 162.083 276.206  1.00  0.00           H  
ATOM   3763 2HG2 VAL D  59     185.955 163.586 275.269  1.00  0.00           H  
ATOM   3764 3HG2 VAL D  59     185.685 162.025 274.473  1.00  0.00           H  
ATOM   3765  N   GLN D  60     190.105 162.089 273.140  1.00  0.00           N  
ATOM   3766  CA  GLN D  60     191.546 162.079 272.985  1.00  0.00           C  
ATOM   3767  C   GLN D  60     191.982 162.942 271.806  1.00  0.00           C  
ATOM   3768  O   GLN D  60     192.926 163.721 271.933  1.00  0.00           O  
ATOM   3769  CB  GLN D  60     192.043 160.647 272.793  1.00  0.00           C  
ATOM   3770  CG  GLN D  60     191.910 159.777 274.035  1.00  0.00           C  
ATOM   3771  CD  GLN D  60     192.326 158.334 273.791  1.00  0.00           C  
ATOM   3772  OE1 GLN D  60     193.267 158.049 273.038  1.00  0.00           O  
ATOM   3773  NE2 GLN D  60     191.622 157.408 274.435  1.00  0.00           N  
ATOM   3774  H   GLN D  60     189.568 161.226 273.020  1.00  0.00           H  
ATOM   3775  HA  GLN D  60     191.992 162.487 273.890  1.00  0.00           H  
ATOM   3776 1HB  GLN D  60     191.470 160.174 271.992  1.00  0.00           H  
ATOM   3777 2HB  GLN D  60     193.087 160.660 272.487  1.00  0.00           H  
ATOM   3778 1HG  GLN D  60     192.534 160.189 274.824  1.00  0.00           H  
ATOM   3779 2HG  GLN D  60     190.862 159.782 274.344  1.00  0.00           H  
ATOM   3780 1HE2 GLN D  60     191.841 156.439 274.321  1.00  0.00           H  
ATOM   3781 2HE2 GLN D  60     190.869 157.684 275.036  1.00  0.00           H  
ATOM   3782  N   ASN D  61     191.242 162.890 270.691  1.00  0.00           N  
ATOM   3783  CA  ASN D  61     191.589 163.690 269.517  1.00  0.00           C  
ATOM   3784  C   ASN D  61     191.507 165.177 269.846  1.00  0.00           C  
ATOM   3785  O   ASN D  61     192.371 165.971 269.459  1.00  0.00           O  
ATOM   3786  CB  ASN D  61     190.616 163.373 268.391  1.00  0.00           C  
ATOM   3787  CG  ASN D  61     190.821 161.998 267.788  1.00  0.00           C  
ATOM   3788  OD1 ASN D  61     191.931 161.452 267.851  1.00  0.00           O  
ATOM   3789  ND2 ASN D  61     189.771 161.405 267.238  1.00  0.00           N  
ATOM   3790  H   ASN D  61     190.461 162.234 270.636  1.00  0.00           H  
ATOM   3791  HA  ASN D  61     192.611 163.460 269.217  1.00  0.00           H  
ATOM   3792 1HB  ASN D  61     189.610 163.468 268.755  1.00  0.00           H  
ATOM   3793 2HB  ASN D  61     190.735 164.114 267.604  1.00  0.00           H  
ATOM   3794 1HD2 ASN D  61     189.870 160.490 266.849  1.00  0.00           H  
ATOM   3795 2HD2 ASN D  61     188.848 161.842 267.235  1.00  0.00           H  
ATOM   3796  N   MET D  62     190.473 165.539 270.606  1.00  0.00           N  
ATOM   3797  CA  MET D  62     190.226 166.899 271.051  1.00  0.00           C  
ATOM   3798  C   MET D  62     191.332 167.377 271.963  1.00  0.00           C  
ATOM   3799  O   MET D  62     191.898 168.453 271.753  1.00  0.00           O  
ATOM   3800  CB  MET D  62     188.861 166.956 271.736  1.00  0.00           C  
ATOM   3801  CG  MET D  62     188.463 168.282 272.327  1.00  0.00           C  
ATOM   3802  SD  MET D  62     186.856 168.170 273.143  1.00  0.00           S  
ATOM   3803  CE  MET D  62     187.274 167.137 274.553  1.00  0.00           C  
ATOM   3804  H   MET D  62     189.794 164.830 270.876  1.00  0.00           H  
ATOM   3805  HA  MET D  62     190.209 167.557 270.191  1.00  0.00           H  
ATOM   3806 1HB  MET D  62     188.089 166.670 271.017  1.00  0.00           H  
ATOM   3807 2HB  MET D  62     188.831 166.223 272.537  1.00  0.00           H  
ATOM   3808 1HG  MET D  62     189.205 168.584 273.067  1.00  0.00           H  
ATOM   3809 2HG  MET D  62     188.418 169.043 271.554  1.00  0.00           H  
ATOM   3810 1HE  MET D  62     186.383 166.955 275.153  1.00  0.00           H  
ATOM   3811 2HE  MET D  62     187.675 166.202 274.203  1.00  0.00           H  
ATOM   3812 3HE  MET D  62     188.031 167.638 275.161  1.00  0.00           H  
ATOM   3813  N   ASN D  63     191.654 166.581 272.977  1.00  0.00           N  
ATOM   3814  CA  ASN D  63     192.674 166.972 273.925  1.00  0.00           C  
ATOM   3815  C   ASN D  63     194.053 167.056 273.279  1.00  0.00           C  
ATOM   3816  O   ASN D  63     194.807 167.994 273.540  1.00  0.00           O  
ATOM   3817  CB  ASN D  63     192.676 166.015 275.096  1.00  0.00           C  
ATOM   3818  CG  ASN D  63     191.476 166.214 276.001  1.00  0.00           C  
ATOM   3819  OD1 ASN D  63     190.820 167.265 275.987  1.00  0.00           O  
ATOM   3820  ND2 ASN D  63     191.189 165.226 276.804  1.00  0.00           N  
ATOM   3821  H   ASN D  63     191.162 165.696 273.106  1.00  0.00           H  
ATOM   3822  HA  ASN D  63     192.431 167.968 274.296  1.00  0.00           H  
ATOM   3823 1HB  ASN D  63     192.664 164.989 274.716  1.00  0.00           H  
ATOM   3824 2HB  ASN D  63     193.591 166.144 275.674  1.00  0.00           H  
ATOM   3825 1HD2 ASN D  63     190.416 165.305 277.433  1.00  0.00           H  
ATOM   3826 2HD2 ASN D  63     191.743 164.396 276.790  1.00  0.00           H  
ATOM   3827  N   ASN D  64     194.365 166.127 272.375  1.00  0.00           N  
ATOM   3828  CA  ASN D  64     195.671 166.140 271.740  1.00  0.00           C  
ATOM   3829  C   ASN D  64     195.819 167.364 270.854  1.00  0.00           C  
ATOM   3830  O   ASN D  64     196.816 168.087 270.944  1.00  0.00           O  
ATOM   3831  CB  ASN D  64     195.869 164.879 270.922  1.00  0.00           C  
ATOM   3832  CG  ASN D  64     196.083 163.648 271.768  1.00  0.00           C  
ATOM   3833  OD1 ASN D  64     196.442 163.725 272.951  1.00  0.00           O  
ATOM   3834  ND2 ASN D  64     195.864 162.501 271.178  1.00  0.00           N  
ATOM   3835  H   ASN D  64     193.715 165.371 272.163  1.00  0.00           H  
ATOM   3836  HA  ASN D  64     196.437 166.196 272.515  1.00  0.00           H  
ATOM   3837 1HB  ASN D  64     194.983 164.719 270.297  1.00  0.00           H  
ATOM   3838 2HB  ASN D  64     196.720 165.006 270.255  1.00  0.00           H  
ATOM   3839 1HD2 ASN D  64     195.983 161.647 271.684  1.00  0.00           H  
ATOM   3840 2HD2 ASN D  64     195.572 162.481 270.223  1.00  0.00           H  
ATOM   3841  N   ALA D  65     194.814 167.627 270.015  1.00  0.00           N  
ATOM   3842  CA  ALA D  65     194.866 168.792 269.150  1.00  0.00           C  
ATOM   3843  C   ALA D  65     194.910 170.069 269.987  1.00  0.00           C  
ATOM   3844  O   ALA D  65     195.624 171.025 269.657  1.00  0.00           O  
ATOM   3845  CB  ALA D  65     193.687 168.788 268.219  1.00  0.00           C  
ATOM   3846  H   ALA D  65     193.998 167.013 269.967  1.00  0.00           H  
ATOM   3847  HA  ALA D  65     195.779 168.740 268.563  1.00  0.00           H  
ATOM   3848 1HB  ALA D  65     193.768 169.637 267.578  1.00  0.00           H  
ATOM   3849 2HB  ALA D  65     193.690 167.877 267.623  1.00  0.00           H  
ATOM   3850 3HB  ALA D  65     192.765 168.834 268.797  1.00  0.00           H  
ATOM   3851  N   GLY D  66     194.178 170.065 271.106  1.00  0.00           N  
ATOM   3852  CA  GLY D  66     194.134 171.181 272.026  1.00  0.00           C  
ATOM   3853  C   GLY D  66     195.536 171.499 272.507  1.00  0.00           C  
ATOM   3854  O   GLY D  66     195.972 172.654 272.430  1.00  0.00           O  
ATOM   3855  H   GLY D  66     193.590 169.264 271.327  1.00  0.00           H  
ATOM   3856 1HA  GLY D  66     193.694 172.050 271.534  1.00  0.00           H  
ATOM   3857 2HA  GLY D  66     193.499 170.921 272.875  1.00  0.00           H  
ATOM   3858  N   ASP D  67     196.240 170.477 273.014  1.00  0.00           N  
ATOM   3859  CA  ASP D  67     197.607 170.643 273.497  1.00  0.00           C  
ATOM   3860  C   ASP D  67     198.577 171.097 272.403  1.00  0.00           C  
ATOM   3861  O   ASP D  67     199.472 171.901 272.672  1.00  0.00           O  
ATOM   3862  CB  ASP D  67     198.133 169.352 274.134  1.00  0.00           C  
ATOM   3863  CG  ASP D  67     197.521 169.037 275.524  1.00  0.00           C  
ATOM   3864  OD1 ASP D  67     196.885 169.899 276.092  1.00  0.00           O  
ATOM   3865  OD2 ASP D  67     197.740 167.949 276.017  1.00  0.00           O  
ATOM   3866  H   ASP D  67     195.803 169.555 273.064  1.00  0.00           H  
ATOM   3867  HA  ASP D  67     197.593 171.406 274.271  1.00  0.00           H  
ATOM   3868 1HB  ASP D  67     197.904 168.514 273.465  1.00  0.00           H  
ATOM   3869 2HB  ASP D  67     199.214 169.407 274.229  1.00  0.00           H  
ATOM   3870  N   LYS D  68     198.414 170.613 271.163  1.00  0.00           N  
ATOM   3871  CA  LYS D  68     199.333 171.030 270.097  1.00  0.00           C  
ATOM   3872  C   LYS D  68     199.187 172.517 269.815  1.00  0.00           C  
ATOM   3873  O   LYS D  68     200.176 173.250 269.675  1.00  0.00           O  
ATOM   3874  CB  LYS D  68     199.032 170.278 268.800  1.00  0.00           C  
ATOM   3875  CG  LYS D  68     199.376 168.811 268.782  1.00  0.00           C  
ATOM   3876  CD  LYS D  68     198.936 168.197 267.457  1.00  0.00           C  
ATOM   3877  CE  LYS D  68     199.221 166.715 267.388  1.00  0.00           C  
ATOM   3878  NZ  LYS D  68     198.690 166.119 266.129  1.00  0.00           N  
ATOM   3879  H   LYS D  68     197.679 169.927 270.974  1.00  0.00           H  
ATOM   3880  HA  LYS D  68     200.356 170.835 270.415  1.00  0.00           H  
ATOM   3881 1HB  LYS D  68     197.970 170.368 268.571  1.00  0.00           H  
ATOM   3882 2HB  LYS D  68     199.578 170.743 267.986  1.00  0.00           H  
ATOM   3883 1HG  LYS D  68     200.451 168.685 268.901  1.00  0.00           H  
ATOM   3884 2HG  LYS D  68     198.876 168.307 269.601  1.00  0.00           H  
ATOM   3885 1HD  LYS D  68     197.865 168.355 267.324  1.00  0.00           H  
ATOM   3886 2HD  LYS D  68     199.453 168.694 266.637  1.00  0.00           H  
ATOM   3887 1HE  LYS D  68     200.298 166.559 267.426  1.00  0.00           H  
ATOM   3888 2HE  LYS D  68     198.759 166.216 268.241  1.00  0.00           H  
ATOM   3889 1HZ  LYS D  68     198.898 165.133 266.105  1.00  0.00           H  
ATOM   3890 2HZ  LYS D  68     197.684 166.252 266.095  1.00  0.00           H  
ATOM   3891 3HZ  LYS D  68     199.114 166.574 265.332  1.00  0.00           H  
ATOM   3892  N   TRP D  69     197.935 172.964 269.759  1.00  0.00           N  
ATOM   3893  CA  TRP D  69     197.639 174.354 269.484  1.00  0.00           C  
ATOM   3894  C   TRP D  69     198.072 175.201 270.673  1.00  0.00           C  
ATOM   3895  O   TRP D  69     198.687 176.252 270.509  1.00  0.00           O  
ATOM   3896  CB  TRP D  69     196.166 174.569 269.171  1.00  0.00           C  
ATOM   3897  CG  TRP D  69     195.894 175.955 268.677  1.00  0.00           C  
ATOM   3898  CD1 TRP D  69     196.753 176.732 267.956  1.00  0.00           C  
ATOM   3899  CD2 TRP D  69     194.715 176.747 268.871  1.00  0.00           C  
ATOM   3900  NE1 TRP D  69     196.183 177.936 267.682  1.00  0.00           N  
ATOM   3901  CE2 TRP D  69     194.941 177.970 268.240  1.00  0.00           C  
ATOM   3902  CE3 TRP D  69     193.506 176.528 269.526  1.00  0.00           C  
ATOM   3903  CZ2 TRP D  69     194.012 178.969 268.251  1.00  0.00           C  
ATOM   3904  CZ3 TRP D  69     192.563 177.543 269.535  1.00  0.00           C  
ATOM   3905  CH2 TRP D  69     192.815 178.737 268.915  1.00  0.00           C  
ATOM   3906  H   TRP D  69     197.159 172.308 269.881  1.00  0.00           H  
ATOM   3907  HA  TRP D  69     198.213 174.668 268.622  1.00  0.00           H  
ATOM   3908 1HB  TRP D  69     195.843 173.855 268.410  1.00  0.00           H  
ATOM   3909 2HB  TRP D  69     195.568 174.386 270.069  1.00  0.00           H  
ATOM   3910  HD1 TRP D  69     197.747 176.428 267.642  1.00  0.00           H  
ATOM   3911  HE1 TRP D  69     196.609 178.689 267.162  1.00  0.00           H  
ATOM   3912  HE3 TRP D  69     193.312 175.578 270.025  1.00  0.00           H  
ATOM   3913  HZ2 TRP D  69     194.198 179.906 267.775  1.00  0.00           H  
ATOM   3914  HZ3 TRP D  69     191.618 177.367 270.052  1.00  0.00           H  
ATOM   3915  HH2 TRP D  69     192.057 179.519 268.941  1.00  0.00           H  
ATOM   3916  N   SER D  70     197.719 174.767 271.879  1.00  0.00           N  
ATOM   3917  CA  SER D  70     198.037 175.525 273.071  1.00  0.00           C  
ATOM   3918  C   SER D  70     199.548 175.690 273.228  1.00  0.00           C  
ATOM   3919  O   SER D  70     200.025 176.779 273.559  1.00  0.00           O  
ATOM   3920  CB  SER D  70     197.475 174.810 274.279  1.00  0.00           C  
ATOM   3921  OG  SER D  70     196.076 174.748 274.218  1.00  0.00           O  
ATOM   3922  H   SER D  70     197.209 173.894 271.980  1.00  0.00           H  
ATOM   3923  HA  SER D  70     197.582 176.510 272.987  1.00  0.00           H  
ATOM   3924 1HB  SER D  70     197.885 173.804 274.327  1.00  0.00           H  
ATOM   3925 2HB  SER D  70     197.782 175.333 275.182  1.00  0.00           H  
ATOM   3926  HG  SER D  70     195.877 174.084 273.516  1.00  0.00           H  
ATOM   3927  N   ALA D  71     200.323 174.621 272.972  1.00  0.00           N  
ATOM   3928  CA  ALA D  71     201.772 174.721 273.090  1.00  0.00           C  
ATOM   3929  C   ALA D  71     202.290 175.767 272.119  1.00  0.00           C  
ATOM   3930  O   ALA D  71     203.097 176.621 272.485  1.00  0.00           O  
ATOM   3931  CB  ALA D  71     202.415 173.381 272.804  1.00  0.00           C  
ATOM   3932  H   ALA D  71     199.906 173.726 272.719  1.00  0.00           H  
ATOM   3933  HA  ALA D  71     202.018 175.037 274.101  1.00  0.00           H  
ATOM   3934 1HB  ALA D  71     203.494 173.464 272.902  1.00  0.00           H  
ATOM   3935 2HB  ALA D  71     202.037 172.642 273.513  1.00  0.00           H  
ATOM   3936 3HB  ALA D  71     202.158 173.072 271.790  1.00  0.00           H  
ATOM   3937  N   PHE D  72     201.749 175.752 270.905  1.00  0.00           N  
ATOM   3938  CA  PHE D  72     202.085 176.745 269.899  1.00  0.00           C  
ATOM   3939  C   PHE D  72     201.800 178.145 270.382  1.00  0.00           C  
ATOM   3940  O   PHE D  72     202.668 179.021 270.305  1.00  0.00           O  
ATOM   3941  CB  PHE D  72     201.318 176.451 268.628  1.00  0.00           C  
ATOM   3942  CG  PHE D  72     201.271 177.538 267.633  1.00  0.00           C  
ATOM   3943  CD1 PHE D  72     202.301 177.829 266.780  1.00  0.00           C  
ATOM   3944  CD2 PHE D  72     200.111 178.283 267.555  1.00  0.00           C  
ATOM   3945  CE1 PHE D  72     202.161 178.848 265.872  1.00  0.00           C  
ATOM   3946  CE2 PHE D  72     199.975 179.280 266.659  1.00  0.00           C  
ATOM   3947  CZ  PHE D  72     200.998 179.567 265.813  1.00  0.00           C  
ATOM   3948  H   PHE D  72     201.087 175.016 270.644  1.00  0.00           H  
ATOM   3949  HA  PHE D  72     203.152 176.666 269.694  1.00  0.00           H  
ATOM   3950 1HB  PHE D  72     201.775 175.590 268.150  1.00  0.00           H  
ATOM   3951 2HB  PHE D  72     200.319 176.172 268.856  1.00  0.00           H  
ATOM   3952  HD1 PHE D  72     203.230 177.250 266.820  1.00  0.00           H  
ATOM   3953  HD2 PHE D  72     199.297 178.048 268.238  1.00  0.00           H  
ATOM   3954  HE1 PHE D  72     202.978 179.084 265.193  1.00  0.00           H  
ATOM   3955  HE2 PHE D  72     199.052 179.848 266.620  1.00  0.00           H  
ATOM   3956  HZ  PHE D  72     200.895 180.362 265.093  1.00  0.00           H  
ATOM   3957  N   LEU D  73     200.606 178.373 270.904  1.00  0.00           N  
ATOM   3958  CA  LEU D  73     200.248 179.707 271.332  1.00  0.00           C  
ATOM   3959  C   LEU D  73     201.197 180.187 272.431  1.00  0.00           C  
ATOM   3960  O   LEU D  73     201.579 181.361 272.443  1.00  0.00           O  
ATOM   3961  CB  LEU D  73     198.800 179.710 271.839  1.00  0.00           C  
ATOM   3962  CG  LEU D  73     197.718 179.467 270.762  1.00  0.00           C  
ATOM   3963  CD1 LEU D  73     196.365 179.318 271.437  1.00  0.00           C  
ATOM   3964  CD2 LEU D  73     197.731 180.599 269.766  1.00  0.00           C  
ATOM   3965  H   LEU D  73     199.927 177.610 270.961  1.00  0.00           H  
ATOM   3966  HA  LEU D  73     200.330 180.376 270.479  1.00  0.00           H  
ATOM   3967 1HB  LEU D  73     198.704 178.925 272.589  1.00  0.00           H  
ATOM   3968 2HB  LEU D  73     198.599 180.669 272.317  1.00  0.00           H  
ATOM   3969  HG  LEU D  73     197.928 178.543 270.241  1.00  0.00           H  
ATOM   3970 1HD1 LEU D  73     195.607 179.132 270.695  1.00  0.00           H  
ATOM   3971 2HD1 LEU D  73     196.396 178.483 272.131  1.00  0.00           H  
ATOM   3972 3HD1 LEU D  73     196.123 180.229 271.973  1.00  0.00           H  
ATOM   3973 1HD2 LEU D  73     196.978 180.418 269.000  1.00  0.00           H  
ATOM   3974 2HD2 LEU D  73     197.516 181.540 270.271  1.00  0.00           H  
ATOM   3975 3HD2 LEU D  73     198.714 180.645 269.307  1.00  0.00           H  
ATOM   3976  N   LYS D  74     201.606 179.289 273.333  1.00  0.00           N  
ATOM   3977  CA  LYS D  74     202.528 179.667 274.403  1.00  0.00           C  
ATOM   3978  C   LYS D  74     203.928 179.999 273.865  1.00  0.00           C  
ATOM   3979  O   LYS D  74     204.555 180.979 274.299  1.00  0.00           O  
ATOM   3980  CB  LYS D  74     202.608 178.555 275.446  1.00  0.00           C  
ATOM   3981  CG  LYS D  74     201.338 178.393 276.287  1.00  0.00           C  
ATOM   3982  CD  LYS D  74     201.462 177.245 277.277  1.00  0.00           C  
ATOM   3983  CE  LYS D  74     200.190 177.077 278.096  1.00  0.00           C  
ATOM   3984  NZ  LYS D  74     200.290 175.939 279.053  1.00  0.00           N  
ATOM   3985  H   LYS D  74     201.249 178.330 273.291  1.00  0.00           H  
ATOM   3986  HA  LYS D  74     202.136 180.559 274.887  1.00  0.00           H  
ATOM   3987 1HB  LYS D  74     202.795 177.604 274.941  1.00  0.00           H  
ATOM   3988 2HB  LYS D  74     203.444 178.741 276.117  1.00  0.00           H  
ATOM   3989 1HG  LYS D  74     201.146 179.315 276.834  1.00  0.00           H  
ATOM   3990 2HG  LYS D  74     200.492 178.203 275.627  1.00  0.00           H  
ATOM   3991 1HD  LYS D  74     201.657 176.320 276.729  1.00  0.00           H  
ATOM   3992 2HD  LYS D  74     202.298 177.431 277.950  1.00  0.00           H  
ATOM   3993 1HE  LYS D  74     200.000 177.993 278.653  1.00  0.00           H  
ATOM   3994 2HE  LYS D  74     199.353 176.896 277.418  1.00  0.00           H  
ATOM   3995 1HZ  LYS D  74     199.428 175.860 279.575  1.00  0.00           H  
ATOM   3996 2HZ  LYS D  74     200.453 175.083 278.543  1.00  0.00           H  
ATOM   3997 3HZ  LYS D  74     201.055 176.102 279.691  1.00  0.00           H  
ATOM   3998  N   GLU D  75     204.428 179.219 272.900  1.00  0.00           N  
ATOM   3999  CA  GLU D  75     205.749 179.536 272.357  1.00  0.00           C  
ATOM   4000  C   GLU D  75     205.707 180.878 271.631  1.00  0.00           C  
ATOM   4001  O   GLU D  75     206.611 181.710 271.767  1.00  0.00           O  
ATOM   4002  CB  GLU D  75     206.240 178.447 271.391  1.00  0.00           C  
ATOM   4003  CG  GLU D  75     206.613 177.108 272.043  1.00  0.00           C  
ATOM   4004  CD  GLU D  75     207.083 176.065 271.035  1.00  0.00           C  
ATOM   4005  OE1 GLU D  75     207.029 176.329 269.853  1.00  0.00           O  
ATOM   4006  OE2 GLU D  75     207.502 175.008 271.456  1.00  0.00           O  
ATOM   4007  H   GLU D  75     203.901 178.408 272.564  1.00  0.00           H  
ATOM   4008  HA  GLU D  75     206.455 179.614 273.184  1.00  0.00           H  
ATOM   4009 1HB  GLU D  75     205.451 178.243 270.661  1.00  0.00           H  
ATOM   4010 2HB  GLU D  75     207.105 178.812 270.842  1.00  0.00           H  
ATOM   4011 1HG  GLU D  75     207.404 177.279 272.772  1.00  0.00           H  
ATOM   4012 2HG  GLU D  75     205.742 176.727 272.575  1.00  0.00           H  
ATOM   4013  N   GLN D  76     204.619 181.108 270.902  1.00  0.00           N  
ATOM   4014  CA  GLN D  76     204.453 182.336 270.156  1.00  0.00           C  
ATOM   4015  C   GLN D  76     204.300 183.511 271.110  1.00  0.00           C  
ATOM   4016  O   GLN D  76     204.841 184.581 270.850  1.00  0.00           O  
ATOM   4017  CB  GLN D  76     203.265 182.189 269.229  1.00  0.00           C  
ATOM   4018  CG  GLN D  76     203.483 181.113 268.139  1.00  0.00           C  
ATOM   4019  CD  GLN D  76     204.468 181.460 267.012  1.00  0.00           C  
ATOM   4020  OE1 GLN D  76     204.341 182.485 266.345  1.00  0.00           O  
ATOM   4021  NE2 GLN D  76     205.447 180.588 266.788  1.00  0.00           N  
ATOM   4022  H   GLN D  76     203.902 180.383 270.833  1.00  0.00           H  
ATOM   4023  HA  GLN D  76     205.346 182.499 269.554  1.00  0.00           H  
ATOM   4024 1HB  GLN D  76     202.388 181.902 269.810  1.00  0.00           H  
ATOM   4025 2HB  GLN D  76     203.051 183.144 268.760  1.00  0.00           H  
ATOM   4026 1HG  GLN D  76     203.886 180.233 268.626  1.00  0.00           H  
ATOM   4027 2HG  GLN D  76     202.533 180.871 267.726  1.00  0.00           H  
ATOM   4028 1HE2 GLN D  76     206.113 180.754 266.059  1.00  0.00           H  
ATOM   4029 2HE2 GLN D  76     205.514 179.753 267.340  1.00  0.00           H  
ATOM   4030  N   SER D  77     203.636 183.294 272.252  1.00  0.00           N  
ATOM   4031  CA  SER D  77     203.475 184.330 273.265  1.00  0.00           C  
ATOM   4032  C   SER D  77     204.840 184.765 273.759  1.00  0.00           C  
ATOM   4033  O   SER D  77     205.116 185.961 273.876  1.00  0.00           O  
ATOM   4034  CB  SER D  77     202.649 183.829 274.425  1.00  0.00           C  
ATOM   4035  OG  SER D  77     202.463 184.828 275.396  1.00  0.00           O  
ATOM   4036  H   SER D  77     203.179 182.397 272.409  1.00  0.00           H  
ATOM   4037  HA  SER D  77     202.978 185.183 272.824  1.00  0.00           H  
ATOM   4038 1HB  SER D  77     201.681 183.485 274.061  1.00  0.00           H  
ATOM   4039 2HB  SER D  77     203.146 182.981 274.876  1.00  0.00           H  
ATOM   4040  HG  SER D  77     201.759 185.405 275.049  1.00  0.00           H  
ATOM   4041  N   THR D  78     205.718 183.794 274.010  1.00  0.00           N  
ATOM   4042  CA  THR D  78     207.056 184.104 274.482  1.00  0.00           C  
ATOM   4043  C   THR D  78     207.750 185.052 273.510  1.00  0.00           C  
ATOM   4044  O   THR D  78     208.373 186.028 273.931  1.00  0.00           O  
ATOM   4045  CB  THR D  78     207.900 182.828 274.662  1.00  0.00           C  
ATOM   4046  OG1 THR D  78     207.286 181.979 275.648  1.00  0.00           O  
ATOM   4047  CG2 THR D  78     209.307 183.185 275.093  1.00  0.00           C  
ATOM   4048  H   THR D  78     205.428 182.819 273.906  1.00  0.00           H  
ATOM   4049  HA  THR D  78     206.975 184.605 275.446  1.00  0.00           H  
ATOM   4050  HB  THR D  78     207.951 182.293 273.722  1.00  0.00           H  
ATOM   4051  HG1 THR D  78     206.388 181.734 275.348  1.00  0.00           H  
ATOM   4052 1HG2 THR D  78     209.894 182.277 275.210  1.00  0.00           H  
ATOM   4053 2HG2 THR D  78     209.760 183.814 274.338  1.00  0.00           H  
ATOM   4054 3HG2 THR D  78     209.274 183.722 276.039  1.00  0.00           H  
ATOM   4055  N   LEU D  79     207.639 184.780 272.208  1.00  0.00           N  
ATOM   4056  CA  LEU D  79     208.276 185.658 271.228  1.00  0.00           C  
ATOM   4057  C   LEU D  79     207.498 186.964 271.039  1.00  0.00           C  
ATOM   4058  O   LEU D  79     208.081 188.019 270.809  1.00  0.00           O  
ATOM   4059  CB  LEU D  79     208.441 184.938 269.898  1.00  0.00           C  
ATOM   4060  CG  LEU D  79     209.731 184.116 269.767  1.00  0.00           C  
ATOM   4061  CD1 LEU D  79     209.745 183.052 270.839  1.00  0.00           C  
ATOM   4062  CD2 LEU D  79     209.809 183.502 268.370  1.00  0.00           C  
ATOM   4063  H   LEU D  79     207.127 183.942 271.916  1.00  0.00           H  
ATOM   4064  HA  LEU D  79     209.263 185.910 271.590  1.00  0.00           H  
ATOM   4065 1HB  LEU D  79     207.592 184.263 269.768  1.00  0.00           H  
ATOM   4066 2HB  LEU D  79     208.431 185.680 269.103  1.00  0.00           H  
ATOM   4067  HG  LEU D  79     210.590 184.757 269.937  1.00  0.00           H  
ATOM   4068 1HD1 LEU D  79     210.664 182.472 270.765  1.00  0.00           H  
ATOM   4069 2HD1 LEU D  79     209.694 183.520 271.814  1.00  0.00           H  
ATOM   4070 3HD1 LEU D  79     208.887 182.392 270.709  1.00  0.00           H  
ATOM   4071 1HD2 LEU D  79     210.728 182.921 268.279  1.00  0.00           H  
ATOM   4072 2HD2 LEU D  79     208.950 182.849 268.217  1.00  0.00           H  
ATOM   4073 3HD2 LEU D  79     209.803 184.284 267.614  1.00  0.00           H  
ATOM   4074  N   ALA D  80     206.180 186.928 271.186  1.00  0.00           N  
ATOM   4075  CA  ALA D  80     205.365 188.126 271.041  1.00  0.00           C  
ATOM   4076  C   ALA D  80     205.780 189.179 272.058  1.00  0.00           C  
ATOM   4077  O   ALA D  80     205.799 190.378 271.780  1.00  0.00           O  
ATOM   4078  CB  ALA D  80     203.899 187.804 271.225  1.00  0.00           C  
ATOM   4079  H   ALA D  80     205.722 186.044 271.370  1.00  0.00           H  
ATOM   4080  HA  ALA D  80     205.531 188.516 270.043  1.00  0.00           H  
ATOM   4081 1HB  ALA D  80     203.297 188.700 271.097  1.00  0.00           H  
ATOM   4082 2HB  ALA D  80     203.613 187.060 270.492  1.00  0.00           H  
ATOM   4083 3HB  ALA D  80     203.742 187.411 272.226  1.00  0.00           H  
ATOM   4084  N   GLN D  81     206.196 188.727 273.232  1.00  0.00           N  
ATOM   4085  CA  GLN D  81     206.588 189.608 274.323  1.00  0.00           C  
ATOM   4086  C   GLN D  81     207.974 190.230 274.124  1.00  0.00           C  
ATOM   4087  O   GLN D  81     208.430 191.023 274.951  1.00  0.00           O  
ATOM   4088  CB  GLN D  81     206.475 188.846 275.645  1.00  0.00           C  
ATOM   4089  CG  GLN D  81     205.026 188.506 275.960  1.00  0.00           C  
ATOM   4090  CD  GLN D  81     204.766 187.721 277.209  1.00  0.00           C  
ATOM   4091  OE1 GLN D  81     205.140 188.151 278.317  1.00  0.00           O  
ATOM   4092  NE2 GLN D  81     204.086 186.578 277.080  1.00  0.00           N  
ATOM   4093  H   GLN D  81     206.161 187.718 273.402  1.00  0.00           H  
ATOM   4094  HA  GLN D  81     205.875 190.427 274.363  1.00  0.00           H  
ATOM   4095 1HB  GLN D  81     207.038 187.909 275.572  1.00  0.00           H  
ATOM   4096 2HB  GLN D  81     206.896 189.434 276.458  1.00  0.00           H  
ATOM   4097 1HG  GLN D  81     204.507 189.448 276.093  1.00  0.00           H  
ATOM   4098 2HG  GLN D  81     204.591 187.972 275.125  1.00  0.00           H  
ATOM   4099 1HE2 GLN D  81     203.813 186.054 277.892  1.00  0.00           H  
ATOM   4100 2HE2 GLN D  81     203.763 186.217 276.191  1.00  0.00           H  
ATOM   4101  N   MET D  82     208.628 189.908 273.004  1.00  0.00           N  
ATOM   4102  CA  MET D  82     209.909 190.489 272.635  1.00  0.00           C  
ATOM   4103  C   MET D  82     209.681 191.735 271.748  1.00  0.00           C  
ATOM   4104  O   MET D  82     210.636 192.375 271.299  1.00  0.00           O  
ATOM   4105  CB  MET D  82     210.750 189.448 271.915  1.00  0.00           C  
ATOM   4106  CG  MET D  82     211.104 188.223 272.752  1.00  0.00           C  
ATOM   4107  SD  MET D  82     212.072 187.012 271.829  1.00  0.00           S  
ATOM   4108  CE  MET D  82     212.005 185.585 272.890  1.00  0.00           C  
ATOM   4109  H   MET D  82     208.226 189.233 272.354  1.00  0.00           H  
ATOM   4110  HA  MET D  82     210.427 190.806 273.537  1.00  0.00           H  
ATOM   4111 1HB  MET D  82     210.206 189.107 271.063  1.00  0.00           H  
ATOM   4112 2HB  MET D  82     211.673 189.899 271.562  1.00  0.00           H  
ATOM   4113 1HG  MET D  82     211.670 188.527 273.628  1.00  0.00           H  
ATOM   4114 2HG  MET D  82     210.183 187.743 273.088  1.00  0.00           H  
ATOM   4115 1HE  MET D  82     212.552 184.763 272.431  1.00  0.00           H  
ATOM   4116 2HE  MET D  82     212.446 185.827 273.856  1.00  0.00           H  
ATOM   4117 3HE  MET D  82     210.975 185.295 273.033  1.00  0.00           H  
ATOM   4118  N   TYR D  83     208.401 192.084 271.532  1.00  0.00           N  
ATOM   4119  CA  TYR D  83     207.957 193.223 270.722  1.00  0.00           C  
ATOM   4120  C   TYR D  83     207.161 194.237 271.563  1.00  0.00           C  
ATOM   4121  O   TYR D  83     205.981 194.016 271.815  1.00  0.00           O  
ATOM   4122  CB  TYR D  83     207.039 192.796 269.575  1.00  0.00           C  
ATOM   4123  CG  TYR D  83     207.632 191.899 268.538  1.00  0.00           C  
ATOM   4124  CD1 TYR D  83     207.082 190.658 268.331  1.00  0.00           C  
ATOM   4125  CD2 TYR D  83     208.718 192.309 267.793  1.00  0.00           C  
ATOM   4126  CE1 TYR D  83     207.596 189.826 267.384  1.00  0.00           C  
ATOM   4127  CE2 TYR D  83     209.242 191.478 266.849  1.00  0.00           C  
ATOM   4128  CZ  TYR D  83     208.688 190.239 266.634  1.00  0.00           C  
ATOM   4129  OH  TYR D  83     209.228 189.388 265.702  1.00  0.00           O  
ATOM   4130  H   TYR D  83     207.668 191.489 271.919  1.00  0.00           H  
ATOM   4131  HA  TYR D  83     208.829 193.699 270.283  1.00  0.00           H  
ATOM   4132 1HB  TYR D  83     206.177 192.283 270.000  1.00  0.00           H  
ATOM   4133 2HB  TYR D  83     206.661 193.677 269.072  1.00  0.00           H  
ATOM   4134  HD1 TYR D  83     206.236 190.347 268.928  1.00  0.00           H  
ATOM   4135  HD2 TYR D  83     209.167 193.284 267.961  1.00  0.00           H  
ATOM   4136  HE1 TYR D  83     207.158 188.849 267.234  1.00  0.00           H  
ATOM   4137  HE2 TYR D  83     210.103 191.797 266.282  1.00  0.00           H  
ATOM   4138  HH  TYR D  83     210.103 189.703 265.409  1.00  0.00           H  
ATOM   4139  N   PRO D  84     207.780 195.320 272.071  1.00  0.00           N  
ATOM   4140  CA  PRO D  84     207.173 196.358 272.912  1.00  0.00           C  
ATOM   4141  C   PRO D  84     205.940 197.034 272.282  1.00  0.00           C  
ATOM   4142  O   PRO D  84     205.139 197.660 272.983  1.00  0.00           O  
ATOM   4143  CB  PRO D  84     208.324 197.364 273.057  1.00  0.00           C  
ATOM   4144  CG  PRO D  84     209.579 196.544 272.889  1.00  0.00           C  
ATOM   4145  CD  PRO D  84     209.232 195.491 271.868  1.00  0.00           C  
ATOM   4146  HA  PRO D  84     206.911 195.919 273.886  1.00  0.00           H  
ATOM   4147 1HB  PRO D  84     208.235 198.147 272.298  1.00  0.00           H  
ATOM   4148 2HB  PRO D  84     208.265 197.861 274.037  1.00  0.00           H  
ATOM   4149 1HG  PRO D  84     210.412 197.186 272.562  1.00  0.00           H  
ATOM   4150 2HG  PRO D  84     209.877 196.108 273.854  1.00  0.00           H  
ATOM   4151 1HD  PRO D  84     209.461 195.828 270.856  1.00  0.00           H  
ATOM   4152 2HD  PRO D  84     209.776 194.582 272.136  1.00  0.00           H  
ATOM   4153  N   LEU D  85     205.833 196.952 270.952  1.00  0.00           N  
ATOM   4154  CA  LEU D  85     204.759 197.509 270.116  1.00  0.00           C  
ATOM   4155  C   LEU D  85     204.717 199.041 270.116  1.00  0.00           C  
ATOM   4156  O   LEU D  85     203.775 199.646 269.607  1.00  0.00           O  
ATOM   4157  CB  LEU D  85     203.373 197.000 270.606  1.00  0.00           C  
ATOM   4158  CG  LEU D  85     203.245 195.460 270.847  1.00  0.00           C  
ATOM   4159  CD1 LEU D  85     201.816 195.083 271.258  1.00  0.00           C  
ATOM   4160  CD2 LEU D  85     203.664 194.705 269.654  1.00  0.00           C  
ATOM   4161  H   LEU D  85     206.542 196.427 270.467  1.00  0.00           H  
ATOM   4162  HA  LEU D  85     204.925 197.174 269.101  1.00  0.00           H  
ATOM   4163 1HB  LEU D  85     203.123 197.501 271.538  1.00  0.00           H  
ATOM   4164 2HB  LEU D  85     202.622 197.283 269.877  1.00  0.00           H  
ATOM   4165  HG  LEU D  85     203.886 195.197 271.673  1.00  0.00           H  
ATOM   4166 1HD1 LEU D  85     201.771 194.010 271.460  1.00  0.00           H  
ATOM   4167 2HD1 LEU D  85     201.538 195.629 272.160  1.00  0.00           H  
ATOM   4168 3HD1 LEU D  85     201.119 195.323 270.458  1.00  0.00           H  
ATOM   4169 1HD2 LEU D  85     203.605 193.664 269.904  1.00  0.00           H  
ATOM   4170 2HD2 LEU D  85     203.011 194.917 268.833  1.00  0.00           H  
ATOM   4171 3HD2 LEU D  85     204.686 194.962 269.398  1.00  0.00           H  
ATOM   4172  N   GLN D  86     205.787 199.686 270.562  1.00  0.00           N  
ATOM   4173  CA  GLN D  86     205.794 201.143 270.696  1.00  0.00           C  
ATOM   4174  C   GLN D  86     206.029 201.877 269.385  1.00  0.00           C  
ATOM   4175  O   GLN D  86     205.850 203.092 269.296  1.00  0.00           O  
ATOM   4176  CB  GLN D  86     206.870 201.543 271.703  1.00  0.00           C  
ATOM   4177  CG  GLN D  86     206.659 200.937 273.086  1.00  0.00           C  
ATOM   4178  CD  GLN D  86     205.366 201.371 273.755  1.00  0.00           C  
ATOM   4179  OE1 GLN D  86     205.131 202.566 273.977  1.00  0.00           O  
ATOM   4180  NE2 GLN D  86     204.512 200.400 274.073  1.00  0.00           N  
ATOM   4181  H   GLN D  86     206.567 199.150 270.911  1.00  0.00           H  
ATOM   4182  HA  GLN D  86     204.821 201.451 271.084  1.00  0.00           H  
ATOM   4183 1HB  GLN D  86     207.845 201.225 271.335  1.00  0.00           H  
ATOM   4184 2HB  GLN D  86     206.892 202.628 271.803  1.00  0.00           H  
ATOM   4185 1HG  GLN D  86     206.629 199.860 272.988  1.00  0.00           H  
ATOM   4186 2HG  GLN D  86     207.490 201.228 273.728  1.00  0.00           H  
ATOM   4187 1HE2 GLN D  86     203.640 200.618 274.512  1.00  0.00           H  
ATOM   4188 2HE2 GLN D  86     204.735 199.424 273.846  1.00  0.00           H  
ATOM   4189  N   GLU D  87     206.437 201.134 268.374  1.00  0.00           N  
ATOM   4190  CA  GLU D  87     206.686 201.676 267.053  1.00  0.00           C  
ATOM   4191  C   GLU D  87     205.578 201.302 266.070  1.00  0.00           C  
ATOM   4192  O   GLU D  87     205.692 201.602 264.883  1.00  0.00           O  
ATOM   4193  CB  GLU D  87     208.037 201.186 266.509  1.00  0.00           C  
ATOM   4194  CG  GLU D  87     209.259 201.643 267.308  1.00  0.00           C  
ATOM   4195  CD  GLU D  87     210.586 201.085 266.789  1.00  0.00           C  
ATOM   4196  OE1 GLU D  87     210.579 200.147 266.007  1.00  0.00           O  
ATOM   4197  OE2 GLU D  87     211.605 201.608 267.174  1.00  0.00           O  
ATOM   4198  H   GLU D  87     206.563 200.148 268.533  1.00  0.00           H  
ATOM   4199  HA  GLU D  87     206.716 202.763 267.124  1.00  0.00           H  
ATOM   4200 1HB  GLU D  87     208.041 200.124 266.475  1.00  0.00           H  
ATOM   4201 2HB  GLU D  87     208.162 201.539 265.485  1.00  0.00           H  
ATOM   4202 1HG  GLU D  87     209.303 202.732 267.278  1.00  0.00           H  
ATOM   4203 2HG  GLU D  87     209.130 201.348 268.347  1.00  0.00           H  
ATOM   4204  N   ILE D  88     204.516 200.634 266.537  1.00  0.00           N  
ATOM   4205  CA  ILE D  88     203.494 200.173 265.596  1.00  0.00           C  
ATOM   4206  C   ILE D  88     202.369 201.154 265.322  1.00  0.00           C  
ATOM   4207  O   ILE D  88     201.724 201.658 266.243  1.00  0.00           O  
ATOM   4208  CB  ILE D  88     202.884 198.845 266.049  1.00  0.00           C  
ATOM   4209  CG1 ILE D  88     203.923 197.784 266.079  1.00  0.00           C  
ATOM   4210  CG2 ILE D  88     201.777 198.425 265.110  1.00  0.00           C  
ATOM   4211  CD1 ILE D  88     203.425 196.595 266.709  1.00  0.00           C  
ATOM   4212  H   ILE D  88     204.406 200.431 267.533  1.00  0.00           H  
ATOM   4213  HA  ILE D  88     203.986 199.990 264.650  1.00  0.00           H  
ATOM   4214  HB  ILE D  88     202.485 198.948 267.060  1.00  0.00           H  
ATOM   4215 1HG1 ILE D  88     204.195 197.536 265.083  1.00  0.00           H  
ATOM   4216 2HG1 ILE D  88     204.806 198.135 266.612  1.00  0.00           H  
ATOM   4217 1HG2 ILE D  88     201.377 197.498 265.434  1.00  0.00           H  
ATOM   4218 2HG2 ILE D  88     200.992 199.170 265.100  1.00  0.00           H  
ATOM   4219 3HG2 ILE D  88     202.161 198.306 264.115  1.00  0.00           H  
ATOM   4220 1HD1 ILE D  88     204.187 195.817 266.710  1.00  0.00           H  
ATOM   4221 2HD1 ILE D  88     203.143 196.840 267.701  1.00  0.00           H  
ATOM   4222 3HD1 ILE D  88     202.564 196.268 266.177  1.00  0.00           H  
ATOM   4223  N   GLN D  89     202.120 201.403 264.035  1.00  0.00           N  
ATOM   4224  CA  GLN D  89     201.053 202.303 263.634  1.00  0.00           C  
ATOM   4225  C   GLN D  89     199.807 201.508 263.194  1.00  0.00           C  
ATOM   4226  O   GLN D  89     198.675 201.912 263.454  1.00  0.00           O  
ATOM   4227  CB  GLN D  89     201.529 203.185 262.478  1.00  0.00           C  
ATOM   4228  CG  GLN D  89     202.805 203.992 262.781  1.00  0.00           C  
ATOM   4229  CD  GLN D  89     202.694 204.936 263.955  1.00  0.00           C  
ATOM   4230  OE1 GLN D  89     201.826 205.811 264.011  1.00  0.00           O  
ATOM   4231  NE2 GLN D  89     203.603 204.762 264.913  1.00  0.00           N  
ATOM   4232  H   GLN D  89     202.714 200.967 263.325  1.00  0.00           H  
ATOM   4233  HA  GLN D  89     200.781 202.932 264.482  1.00  0.00           H  
ATOM   4234 1HB  GLN D  89     201.735 202.552 261.611  1.00  0.00           H  
ATOM   4235 2HB  GLN D  89     200.737 203.878 262.199  1.00  0.00           H  
ATOM   4236 1HG  GLN D  89     203.608 203.279 262.996  1.00  0.00           H  
ATOM   4237 2HG  GLN D  89     203.061 204.577 261.899  1.00  0.00           H  
ATOM   4238 1HE2 GLN D  89     203.599 205.344 265.727  1.00  0.00           H  
ATOM   4239 2HE2 GLN D  89     204.298 204.039 264.815  1.00  0.00           H  
ATOM   4240  N   ASN D  90     200.012 200.367 262.528  1.00  0.00           N  
ATOM   4241  CA  ASN D  90     198.908 199.548 262.032  1.00  0.00           C  
ATOM   4242  C   ASN D  90     198.383 198.610 263.127  1.00  0.00           C  
ATOM   4243  O   ASN D  90     199.116 197.728 263.604  1.00  0.00           O  
ATOM   4244  CB  ASN D  90     199.331 198.760 260.803  1.00  0.00           C  
ATOM   4245  CG  ASN D  90     198.182 198.055 260.078  1.00  0.00           C  
ATOM   4246  OD1 ASN D  90     197.144 197.662 260.648  1.00  0.00           O  
ATOM   4247  ND2 ASN D  90     198.364 197.886 258.787  1.00  0.00           N  
ATOM   4248  H   ASN D  90     200.960 200.054 262.305  1.00  0.00           H  
ATOM   4249  HA  ASN D  90     198.089 200.210 261.750  1.00  0.00           H  
ATOM   4250 1HB  ASN D  90     199.838 199.427 260.103  1.00  0.00           H  
ATOM   4251 2HB  ASN D  90     200.057 198.002 261.104  1.00  0.00           H  
ATOM   4252 1HD2 ASN D  90     197.662 197.434 258.234  1.00  0.00           H  
ATOM   4253 2HD2 ASN D  90     199.207 198.212 258.355  1.00  0.00           H  
ATOM   4254  N   LEU D  91     197.107 198.769 263.508  1.00  0.00           N  
ATOM   4255  CA  LEU D  91     196.524 197.928 264.560  1.00  0.00           C  
ATOM   4256  C   LEU D  91     196.568 196.449 264.208  1.00  0.00           C  
ATOM   4257  O   LEU D  91     196.591 195.599 265.091  1.00  0.00           O  
ATOM   4258  CB  LEU D  91     195.058 198.264 264.864  1.00  0.00           C  
ATOM   4259  CG  LEU D  91     194.760 199.564 265.565  1.00  0.00           C  
ATOM   4260  CD1 LEU D  91     193.245 199.709 265.689  1.00  0.00           C  
ATOM   4261  CD2 LEU D  91     195.417 199.581 266.923  1.00  0.00           C  
ATOM   4262  H   LEU D  91     196.548 199.496 263.079  1.00  0.00           H  
ATOM   4263  HA  LEU D  91     197.097 198.087 265.465  1.00  0.00           H  
ATOM   4264 1HB  LEU D  91     194.508 198.268 263.921  1.00  0.00           H  
ATOM   4265 2HB  LEU D  91     194.654 197.480 265.458  1.00  0.00           H  
ATOM   4266  HG  LEU D  91     195.144 200.387 264.976  1.00  0.00           H  
ATOM   4267 1HD1 LEU D  91     193.007 200.647 266.185  1.00  0.00           H  
ATOM   4268 2HD1 LEU D  91     192.816 199.693 264.705  1.00  0.00           H  
ATOM   4269 3HD1 LEU D  91     192.839 198.889 266.269  1.00  0.00           H  
ATOM   4270 1HD2 LEU D  91     195.196 200.532 267.424  1.00  0.00           H  
ATOM   4271 2HD2 LEU D  91     195.039 198.761 267.528  1.00  0.00           H  
ATOM   4272 3HD2 LEU D  91     196.489 199.479 266.796  1.00  0.00           H  
ATOM   4273  N   THR D  92     196.632 196.120 262.926  1.00  0.00           N  
ATOM   4274  CA  THR D  92     196.692 194.729 262.510  1.00  0.00           C  
ATOM   4275  C   THR D  92     197.832 194.024 263.246  1.00  0.00           C  
ATOM   4276  O   THR D  92     197.700 192.890 263.721  1.00  0.00           O  
ATOM   4277  CB  THR D  92     196.987 194.631 260.994  1.00  0.00           C  
ATOM   4278  OG1 THR D  92     195.962 195.302 260.252  1.00  0.00           O  
ATOM   4279  CG2 THR D  92     197.086 193.211 260.538  1.00  0.00           C  
ATOM   4280  H   THR D  92     196.653 196.846 262.217  1.00  0.00           H  
ATOM   4281  HA  THR D  92     195.748 194.244 262.755  1.00  0.00           H  
ATOM   4282  HB  THR D  92     197.941 195.118 260.794  1.00  0.00           H  
ATOM   4283  HG1 THR D  92     196.104 196.264 260.340  1.00  0.00           H  
ATOM   4284 1HG2 THR D  92     197.313 193.189 259.474  1.00  0.00           H  
ATOM   4285 2HG2 THR D  92     197.876 192.703 261.088  1.00  0.00           H  
ATOM   4286 3HG2 THR D  92     196.152 192.724 260.709  1.00  0.00           H  
ATOM   4287  N   VAL D  93     198.973 194.705 263.313  1.00  0.00           N  
ATOM   4288  CA  VAL D  93     200.161 194.132 263.895  1.00  0.00           C  
ATOM   4289  C   VAL D  93     200.115 194.269 265.416  1.00  0.00           C  
ATOM   4290  O   VAL D  93     200.380 193.316 266.160  1.00  0.00           O  
ATOM   4291  CB  VAL D  93     201.392 194.837 263.312  1.00  0.00           C  
ATOM   4292  CG1 VAL D  93     202.622 194.347 263.943  1.00  0.00           C  
ATOM   4293  CG2 VAL D  93     201.452 194.602 261.829  1.00  0.00           C  
ATOM   4294  H   VAL D  93     199.002 195.668 262.985  1.00  0.00           H  
ATOM   4295  HA  VAL D  93     200.197 193.085 263.631  1.00  0.00           H  
ATOM   4296  HB  VAL D  93     201.313 195.904 263.517  1.00  0.00           H  
ATOM   4297 1HG1 VAL D  93     203.460 194.885 263.518  1.00  0.00           H  
ATOM   4298 2HG1 VAL D  93     202.587 194.493 264.994  1.00  0.00           H  
ATOM   4299 3HG1 VAL D  93     202.731 193.298 263.744  1.00  0.00           H  
ATOM   4300 1HG2 VAL D  93     202.321 195.116 261.411  1.00  0.00           H  
ATOM   4301 2HG2 VAL D  93     201.537 193.532 261.642  1.00  0.00           H  
ATOM   4302 3HG2 VAL D  93     200.545 194.985 261.360  1.00  0.00           H  
ATOM   4303  N   LYS D  94     199.748 195.465 265.879  1.00  0.00           N  
ATOM   4304  CA  LYS D  94     199.698 195.732 267.310  1.00  0.00           C  
ATOM   4305  C   LYS D  94     198.755 194.796 268.027  1.00  0.00           C  
ATOM   4306  O   LYS D  94     199.118 194.209 269.042  1.00  0.00           O  
ATOM   4307  CB  LYS D  94     199.229 197.161 267.591  1.00  0.00           C  
ATOM   4308  CG  LYS D  94     199.147 197.538 269.059  1.00  0.00           C  
ATOM   4309  CD  LYS D  94     198.724 198.997 269.209  1.00  0.00           C  
ATOM   4310  CE  LYS D  94     198.569 199.400 270.663  1.00  0.00           C  
ATOM   4311  NZ  LYS D  94     198.244 200.858 270.811  1.00  0.00           N  
ATOM   4312  H   LYS D  94     199.507 196.201 265.212  1.00  0.00           H  
ATOM   4313  HA  LYS D  94     200.694 195.588 267.727  1.00  0.00           H  
ATOM   4314 1HB  LYS D  94     199.866 197.876 267.103  1.00  0.00           H  
ATOM   4315 2HB  LYS D  94     198.234 197.283 267.193  1.00  0.00           H  
ATOM   4316 1HG  LYS D  94     198.418 196.897 269.567  1.00  0.00           H  
ATOM   4317 2HG  LYS D  94     200.119 197.400 269.527  1.00  0.00           H  
ATOM   4318 1HD  LYS D  94     199.462 199.646 268.732  1.00  0.00           H  
ATOM   4319 2HD  LYS D  94     197.769 199.141 268.718  1.00  0.00           H  
ATOM   4320 1HE  LYS D  94     197.768 198.809 271.110  1.00  0.00           H  
ATOM   4321 2HE  LYS D  94     199.497 199.192 271.190  1.00  0.00           H  
ATOM   4322 1HZ  LYS D  94     198.153 201.079 271.789  1.00  0.00           H  
ATOM   4323 2HZ  LYS D  94     198.990 201.408 270.408  1.00  0.00           H  
ATOM   4324 3HZ  LYS D  94     197.352 201.110 270.333  1.00  0.00           H  
ATOM   4325  N   LEU D  95     197.539 194.659 267.507  1.00  0.00           N  
ATOM   4326  CA  LEU D  95     196.530 193.880 268.185  1.00  0.00           C  
ATOM   4327  C   LEU D  95     196.793 192.389 268.156  1.00  0.00           C  
ATOM   4328  O   LEU D  95     196.510 191.707 269.144  1.00  0.00           O  
ATOM   4329  CB  LEU D  95     195.151 194.179 267.614  1.00  0.00           C  
ATOM   4330  CG  LEU D  95     194.660 195.603 267.879  1.00  0.00           C  
ATOM   4331  CD1 LEU D  95     193.325 195.792 267.196  1.00  0.00           C  
ATOM   4332  CD2 LEU D  95     194.588 195.862 269.373  1.00  0.00           C  
ATOM   4333  H   LEU D  95     197.293 195.126 266.644  1.00  0.00           H  
ATOM   4334  HA  LEU D  95     196.519 194.202 269.220  1.00  0.00           H  
ATOM   4335 1HB  LEU D  95     195.180 194.031 266.536  1.00  0.00           H  
ATOM   4336 2HB  LEU D  95     194.430 193.485 268.039  1.00  0.00           H  
ATOM   4337  HG  LEU D  95     195.363 196.309 267.438  1.00  0.00           H  
ATOM   4338 1HD1 LEU D  95     192.970 196.805 267.355  1.00  0.00           H  
ATOM   4339 2HD1 LEU D  95     193.447 195.611 266.131  1.00  0.00           H  
ATOM   4340 3HD1 LEU D  95     192.600 195.089 267.601  1.00  0.00           H  
ATOM   4341 1HD2 LEU D  95     194.251 196.885 269.551  1.00  0.00           H  
ATOM   4342 2HD2 LEU D  95     193.890 195.166 269.837  1.00  0.00           H  
ATOM   4343 3HD2 LEU D  95     195.579 195.728 269.811  1.00  0.00           H  
ATOM   4344  N   GLN D  96     197.361 191.835 267.078  1.00  0.00           N  
ATOM   4345  CA  GLN D  96     197.578 190.401 267.175  1.00  0.00           C  
ATOM   4346  C   GLN D  96     198.653 190.113 268.224  1.00  0.00           C  
ATOM   4347  O   GLN D  96     198.523 189.175 269.019  1.00  0.00           O  
ATOM   4348  CB  GLN D  96     198.000 189.798 265.857  1.00  0.00           C  
ATOM   4349  CG  GLN D  96     196.965 189.795 264.782  1.00  0.00           C  
ATOM   4350  CD  GLN D  96     197.451 189.082 263.568  1.00  0.00           C  
ATOM   4351  OE1 GLN D  96     197.224 187.866 263.343  1.00  0.00           O  
ATOM   4352  NE2 GLN D  96     198.148 189.846 262.743  1.00  0.00           N  
ATOM   4353  H   GLN D  96     197.599 192.355 266.225  1.00  0.00           H  
ATOM   4354  HA  GLN D  96     196.652 189.928 267.497  1.00  0.00           H  
ATOM   4355 1HB  GLN D  96     198.840 190.360 265.495  1.00  0.00           H  
ATOM   4356 2HB  GLN D  96     198.320 188.786 266.016  1.00  0.00           H  
ATOM   4357 1HG  GLN D  96     196.053 189.369 265.122  1.00  0.00           H  
ATOM   4358 2HG  GLN D  96     196.795 190.818 264.505  1.00  0.00           H  
ATOM   4359 1HE2 GLN D  96     198.558 189.479 261.906  1.00  0.00           H  
ATOM   4360 2HE2 GLN D  96     198.291 190.822 262.993  1.00  0.00           H  
ATOM   4361  N   LEU D  97     199.701 190.942 268.273  1.00  0.00           N  
ATOM   4362  CA  LEU D  97     200.700 190.722 269.304  1.00  0.00           C  
ATOM   4363  C   LEU D  97     200.143 191.022 270.671  1.00  0.00           C  
ATOM   4364  O   LEU D  97     200.406 190.288 271.619  1.00  0.00           O  
ATOM   4365  CB  LEU D  97     201.943 191.535 269.045  1.00  0.00           C  
ATOM   4366  CG  LEU D  97     202.750 191.039 267.916  1.00  0.00           C  
ATOM   4367  CD1 LEU D  97     203.803 191.946 267.605  1.00  0.00           C  
ATOM   4368  CD2 LEU D  97     203.340 189.763 268.300  1.00  0.00           C  
ATOM   4369  H   LEU D  97     199.806 191.718 267.610  1.00  0.00           H  
ATOM   4370  HA  LEU D  97     200.983 189.673 269.279  1.00  0.00           H  
ATOM   4371 1HB  LEU D  97     201.637 192.563 268.817  1.00  0.00           H  
ATOM   4372 2HB  LEU D  97     202.561 191.537 269.945  1.00  0.00           H  
ATOM   4373  HG  LEU D  97     202.136 190.912 267.061  1.00  0.00           H  
ATOM   4374 1HD1 LEU D  97     204.368 191.496 266.816  1.00  0.00           H  
ATOM   4375 2HD1 LEU D  97     203.386 192.908 267.300  1.00  0.00           H  
ATOM   4376 3HD1 LEU D  97     204.428 192.072 268.465  1.00  0.00           H  
ATOM   4377 1HD2 LEU D  97     203.938 189.402 267.488  1.00  0.00           H  
ATOM   4378 2HD2 LEU D  97     203.958 189.930 269.163  1.00  0.00           H  
ATOM   4379 3HD2 LEU D  97     202.563 189.055 268.534  1.00  0.00           H  
ATOM   4380  N   GLN D  98     199.323 192.059 270.775  1.00  0.00           N  
ATOM   4381  CA  GLN D  98     198.753 192.412 272.051  1.00  0.00           C  
ATOM   4382  C   GLN D  98     198.012 191.210 272.599  1.00  0.00           C  
ATOM   4383  O   GLN D  98     198.175 190.876 273.771  1.00  0.00           O  
ATOM   4384  CB  GLN D  98     197.827 193.616 271.894  1.00  0.00           C  
ATOM   4385  CG  GLN D  98     197.195 194.127 273.140  1.00  0.00           C  
ATOM   4386  CD  GLN D  98     196.366 195.366 272.855  1.00  0.00           C  
ATOM   4387  OE1 GLN D  98     196.803 196.284 272.149  1.00  0.00           O  
ATOM   4388  NE2 GLN D  98     195.156 195.398 273.391  1.00  0.00           N  
ATOM   4389  H   GLN D  98     199.122 192.647 269.971  1.00  0.00           H  
ATOM   4390  HA  GLN D  98     199.559 192.668 272.739  1.00  0.00           H  
ATOM   4391 1HB  GLN D  98     198.372 194.436 271.431  1.00  0.00           H  
ATOM   4392 2HB  GLN D  98     197.021 193.341 271.230  1.00  0.00           H  
ATOM   4393 1HG  GLN D  98     196.537 193.356 273.542  1.00  0.00           H  
ATOM   4394 2HG  GLN D  98     197.972 194.381 273.861  1.00  0.00           H  
ATOM   4395 1HE2 GLN D  98     194.556 196.190 273.240  1.00  0.00           H  
ATOM   4396 2HE2 GLN D  98     194.833 194.636 273.955  1.00  0.00           H  
ATOM   4397  N   ALA D  99     197.243 190.519 271.740  1.00  0.00           N  
ATOM   4398  CA  ALA D  99     196.526 189.320 272.159  1.00  0.00           C  
ATOM   4399  C   ALA D  99     197.492 188.236 272.651  1.00  0.00           C  
ATOM   4400  O   ALA D  99     197.288 187.650 273.716  1.00  0.00           O  
ATOM   4401  CB  ALA D  99     195.706 188.783 270.998  1.00  0.00           C  
ATOM   4402  H   ALA D  99     197.139 190.849 270.780  1.00  0.00           H  
ATOM   4403  HA  ALA D  99     195.861 189.588 272.976  1.00  0.00           H  
ATOM   4404 1HB  ALA D  99     195.154 187.901 271.310  1.00  0.00           H  
ATOM   4405 2HB  ALA D  99     195.009 189.549 270.659  1.00  0.00           H  
ATOM   4406 3HB  ALA D  99     196.369 188.524 270.183  1.00  0.00           H  
ATOM   4407  N   LEU D 100     198.603 188.034 271.939  1.00  0.00           N  
ATOM   4408  CA  LEU D 100     199.588 187.032 272.353  1.00  0.00           C  
ATOM   4409  C   LEU D 100     200.264 187.379 273.665  1.00  0.00           C  
ATOM   4410  O   LEU D 100     200.659 186.490 274.417  1.00  0.00           O  
ATOM   4411  CB  LEU D 100     200.643 186.800 271.271  1.00  0.00           C  
ATOM   4412  CG  LEU D 100     200.156 186.090 270.069  1.00  0.00           C  
ATOM   4413  CD1 LEU D 100     201.230 186.046 268.983  1.00  0.00           C  
ATOM   4414  CD2 LEU D 100     199.753 184.663 270.488  1.00  0.00           C  
ATOM   4415  H   LEU D 100     198.744 188.555 271.070  1.00  0.00           H  
ATOM   4416  HA  LEU D 100     199.059 186.092 272.496  1.00  0.00           H  
ATOM   4417 1HB  LEU D 100     201.015 187.767 270.953  1.00  0.00           H  
ATOM   4418 2HB  LEU D 100     201.447 186.236 271.682  1.00  0.00           H  
ATOM   4419  HG  LEU D 100     199.318 186.623 269.688  1.00  0.00           H  
ATOM   4420 1HD1 LEU D 100     200.843 185.531 268.106  1.00  0.00           H  
ATOM   4421 2HD1 LEU D 100     201.496 187.056 268.715  1.00  0.00           H  
ATOM   4422 3HD1 LEU D 100     202.106 185.518 269.356  1.00  0.00           H  
ATOM   4423 1HD2 LEU D 100     199.368 184.131 269.641  1.00  0.00           H  
ATOM   4424 2HD2 LEU D 100     200.623 184.134 270.886  1.00  0.00           H  
ATOM   4425 3HD2 LEU D 100     198.982 184.717 271.254  1.00  0.00           H  
ATOM   4426  N   GLN D 101     200.352 188.662 273.972  1.00  0.00           N  
ATOM   4427  CA  GLN D 101     201.006 189.124 275.183  1.00  0.00           C  
ATOM   4428  C   GLN D 101     200.072 189.089 276.413  1.00  0.00           C  
ATOM   4429  O   GLN D 101     200.485 189.437 277.526  1.00  0.00           O  
ATOM   4430  CB  GLN D 101     201.548 190.549 274.969  1.00  0.00           C  
ATOM   4431  CG  GLN D 101     202.664 190.663 273.896  1.00  0.00           C  
ATOM   4432  CD  GLN D 101     203.189 192.083 273.706  1.00  0.00           C  
ATOM   4433  OE1 GLN D 101     202.731 193.034 274.360  1.00  0.00           O  
ATOM   4434  NE2 GLN D 101     204.167 192.219 272.812  1.00  0.00           N  
ATOM   4435  H   GLN D 101     200.002 189.352 273.304  1.00  0.00           H  
ATOM   4436  HA  GLN D 101     201.848 188.464 275.386  1.00  0.00           H  
ATOM   4437 1HB  GLN D 101     200.726 191.196 274.657  1.00  0.00           H  
ATOM   4438 2HB  GLN D 101     201.935 190.937 275.910  1.00  0.00           H  
ATOM   4439 1HG  GLN D 101     203.484 190.045 274.178  1.00  0.00           H  
ATOM   4440 2HG  GLN D 101     202.298 190.322 272.955  1.00  0.00           H  
ATOM   4441 1HE2 GLN D 101     204.623 193.108 272.631  1.00  0.00           H  
ATOM   4442 2HE2 GLN D 101     204.514 191.417 272.300  1.00  0.00           H  
ATOM   4443  N   GLN D 102     198.810 188.658 276.251  1.00  0.00           N  
ATOM   4444  CA  GLN D 102     197.890 188.659 277.394  1.00  0.00           C  
ATOM   4445  C   GLN D 102     198.134 187.448 278.300  1.00  0.00           C  
ATOM   4446  O   GLN D 102     197.375 186.477 278.295  1.00  0.00           O  
ATOM   4447  CB  GLN D 102     196.415 188.664 276.956  1.00  0.00           C  
ATOM   4448  CG  GLN D 102     195.993 189.852 276.085  1.00  0.00           C  
ATOM   4449  CD  GLN D 102     196.087 191.254 276.729  1.00  0.00           C  
ATOM   4450  OE1 GLN D 102     195.377 191.627 277.685  1.00  0.00           O  
ATOM   4451  NE2 GLN D 102     196.998 192.043 276.176  1.00  0.00           N  
ATOM   4452  H   GLN D 102     198.470 188.351 275.336  1.00  0.00           H  
ATOM   4453  HA  GLN D 102     198.072 189.557 277.982  1.00  0.00           H  
ATOM   4454 1HB  GLN D 102     196.214 187.758 276.382  1.00  0.00           H  
ATOM   4455 2HB  GLN D 102     195.775 188.645 277.838  1.00  0.00           H  
ATOM   4456 1HG  GLN D 102     196.633 189.841 275.232  1.00  0.00           H  
ATOM   4457 2HG  GLN D 102     194.966 189.696 275.766  1.00  0.00           H  
ATOM   4458 1HE2 GLN D 102     197.157 192.970 276.522  1.00  0.00           H  
ATOM   4459 2HE2 GLN D 102     197.547 191.687 275.385  1.00  0.00           H  
ATOM   4460  N   ASN D 103     199.190 187.541 279.106  1.00  0.00           N  
ATOM   4461  CA  ASN D 103     199.631 186.473 280.017  1.00  0.00           C  
ATOM   4462  C   ASN D 103     198.551 186.069 281.027  1.00  0.00           C  
ATOM   4463  O   ASN D 103     198.481 184.905 281.459  1.00  0.00           O  
ATOM   4464  CB  ASN D 103     200.871 186.928 280.757  1.00  0.00           C  
ATOM   4465  CG  ASN D 103     202.123 186.895 279.963  1.00  0.00           C  
ATOM   4466  OD1 ASN D 103     202.256 186.109 279.016  1.00  0.00           O  
ATOM   4467  ND2 ASN D 103     203.055 187.755 280.318  1.00  0.00           N  
ATOM   4468  H   ASN D 103     199.744 188.391 279.008  1.00  0.00           H  
ATOM   4469  HA  ASN D 103     199.874 185.593 279.421  1.00  0.00           H  
ATOM   4470 1HB  ASN D 103     200.711 187.955 281.076  1.00  0.00           H  
ATOM   4471 2HB  ASN D 103     201.005 186.321 281.644  1.00  0.00           H  
ATOM   4472 1HD2 ASN D 103     203.931 187.805 279.798  1.00  0.00           H  
ATOM   4473 2HD2 ASN D 103     202.896 188.377 281.082  1.00  0.00           H  
ATOM   4474  N   GLY D 104     197.720 187.023 281.420  1.00  0.00           N  
ATOM   4475  CA  GLY D 104     196.629 186.747 282.344  1.00  0.00           C  
ATOM   4476  C   GLY D 104     197.159 186.215 283.656  1.00  0.00           C  
ATOM   4477  O   GLY D 104     198.102 186.774 284.198  1.00  0.00           O  
ATOM   4478  H   GLY D 104     197.872 187.971 281.080  1.00  0.00           H  
ATOM   4479 1HA  GLY D 104     196.058 187.661 282.518  1.00  0.00           H  
ATOM   4480 2HA  GLY D 104     195.946 186.024 281.897  1.00  0.00           H  
ATOM   4481  N   SER D 105     196.616 185.095 284.139  1.00  0.00           N  
ATOM   4482  CA  SER D 105     197.034 184.532 285.428  1.00  0.00           C  
ATOM   4483  C   SER D 105     198.486 184.058 285.483  1.00  0.00           C  
ATOM   4484  O   SER D 105     199.038 183.895 286.569  1.00  0.00           O  
ATOM   4485  CB  SER D 105     196.111 183.390 285.841  1.00  0.00           C  
ATOM   4486  OG  SER D 105     196.224 182.271 284.994  1.00  0.00           O  
ATOM   4487  H   SER D 105     195.871 184.650 283.620  1.00  0.00           H  
ATOM   4488  HA  SER D 105     196.932 185.314 286.179  1.00  0.00           H  
ATOM   4489 1HB  SER D 105     196.352 183.091 286.866  1.00  0.00           H  
ATOM   4490 2HB  SER D 105     195.081 183.741 285.839  1.00  0.00           H  
ATOM   4491  HG  SER D 105     197.163 182.057 284.962  1.00  0.00           H  
ATOM   4492  N   SER D 106     199.135 183.881 284.329  1.00  0.00           N  
ATOM   4493  CA  SER D 106     200.508 183.388 284.313  1.00  0.00           C  
ATOM   4494  C   SER D 106     201.530 184.437 284.781  1.00  0.00           C  
ATOM   4495  O   SER D 106     202.707 184.121 284.940  1.00  0.00           O  
ATOM   4496  CB  SER D 106     200.874 182.825 282.947  1.00  0.00           C  
ATOM   4497  OG  SER D 106     200.925 183.805 281.974  1.00  0.00           O  
ATOM   4498  H   SER D 106     198.679 184.095 283.438  1.00  0.00           H  
ATOM   4499  HA  SER D 106     200.563 182.555 285.013  1.00  0.00           H  
ATOM   4500 1HB  SER D 106     201.841 182.327 283.012  1.00  0.00           H  
ATOM   4501 2HB  SER D 106     200.140 182.074 282.662  1.00  0.00           H  
ATOM   4502  HG  SER D 106     200.018 184.171 281.915  1.00  0.00           H  
ATOM   4503  N   VAL D 107     201.086 185.684 285.006  1.00  0.00           N  
ATOM   4504  CA  VAL D 107     201.982 186.731 285.506  1.00  0.00           C  
ATOM   4505  C   VAL D 107     202.158 186.614 287.022  1.00  0.00           C  
ATOM   4506  O   VAL D 107     203.005 187.288 287.611  1.00  0.00           O  
ATOM   4507  CB  VAL D 107     201.400 188.117 285.252  1.00  0.00           C  
ATOM   4508  CG1 VAL D 107     201.143 188.319 283.819  1.00  0.00           C  
ATOM   4509  CG2 VAL D 107     200.162 188.261 286.063  1.00  0.00           C  
ATOM   4510  H   VAL D 107     200.106 185.913 284.832  1.00  0.00           H  
ATOM   4511  HA  VAL D 107     202.951 186.631 285.017  1.00  0.00           H  
ATOM   4512  HB  VAL D 107     202.118 188.864 285.531  1.00  0.00           H  
ATOM   4513 1HG1 VAL D 107     200.747 189.323 283.659  1.00  0.00           H  
ATOM   4514 2HG1 VAL D 107     202.070 188.202 283.268  1.00  0.00           H  
ATOM   4515 3HG1 VAL D 107     200.414 187.585 283.496  1.00  0.00           H  
ATOM   4516 1HG2 VAL D 107     199.718 189.207 285.871  1.00  0.00           H  
ATOM   4517 2HG2 VAL D 107     199.486 187.509 285.805  1.00  0.00           H  
ATOM   4518 3HG2 VAL D 107     200.390 188.175 287.117  1.00  0.00           H  
ATOM   4519  N   LEU D 108     201.310 185.808 287.657  1.00  0.00           N  
ATOM   4520  CA  LEU D 108     201.320 185.630 289.095  1.00  0.00           C  
ATOM   4521  C   LEU D 108     202.306 184.531 289.489  1.00  0.00           C  
ATOM   4522  O   LEU D 108     202.664 183.681 288.673  1.00  0.00           O  
ATOM   4523  CB  LEU D 108     199.902 185.322 289.594  1.00  0.00           C  
ATOM   4524  CG  LEU D 108     198.806 186.402 289.397  1.00  0.00           C  
ATOM   4525  CD1 LEU D 108     197.461 185.836 289.855  1.00  0.00           C  
ATOM   4526  CD2 LEU D 108     199.155 187.643 290.222  1.00  0.00           C  
ATOM   4527  H   LEU D 108     200.632 185.264 287.124  1.00  0.00           H  
ATOM   4528  HA  LEU D 108     201.646 186.560 289.556  1.00  0.00           H  
ATOM   4529 1HB  LEU D 108     199.555 184.462 289.073  1.00  0.00           H  
ATOM   4530 2HB  LEU D 108     199.951 185.085 290.614  1.00  0.00           H  
ATOM   4531  HG  LEU D 108     198.728 186.666 288.344  1.00  0.00           H  
ATOM   4532 1HD1 LEU D 108     196.699 186.594 289.723  1.00  0.00           H  
ATOM   4533 2HD1 LEU D 108     197.210 184.963 289.260  1.00  0.00           H  
ATOM   4534 3HD1 LEU D 108     197.507 185.557 290.901  1.00  0.00           H  
ATOM   4535 1HD2 LEU D 108     198.381 188.398 290.096  1.00  0.00           H  
ATOM   4536 2HD2 LEU D 108     199.223 187.377 291.277  1.00  0.00           H  
ATOM   4537 3HD2 LEU D 108     200.111 188.050 289.891  1.00  0.00           H  
ATOM   4538  N   SER D 109     202.752 184.552 290.744  1.00  0.00           N  
ATOM   4539  CA  SER D 109     203.678 183.533 291.239  1.00  0.00           C  
ATOM   4540  C   SER D 109     203.009 182.183 291.208  1.00  0.00           C  
ATOM   4541  O   SER D 109     201.790 182.109 291.113  1.00  0.00           O  
ATOM   4542  CB  SER D 109     204.097 183.830 292.669  1.00  0.00           C  
ATOM   4543  OG  SER D 109     203.023 183.665 293.594  1.00  0.00           O  
ATOM   4544  H   SER D 109     202.449 185.290 291.361  1.00  0.00           H  
ATOM   4545  HA  SER D 109     204.558 183.509 290.593  1.00  0.00           H  
ATOM   4546 1HB  SER D 109     204.917 183.169 292.947  1.00  0.00           H  
ATOM   4547 2HB  SER D 109     204.470 184.850 292.726  1.00  0.00           H  
ATOM   4548  HG  SER D 109     203.376 183.951 294.449  1.00  0.00           H  
ATOM   4549  N   GLU D 110     203.771 181.101 291.322  1.00  0.00           N  
ATOM   4550  CA  GLU D 110     203.123 179.794 291.308  1.00  0.00           C  
ATOM   4551  C   GLU D 110     201.980 179.717 292.319  1.00  0.00           C  
ATOM   4552  O   GLU D 110     200.871 179.293 291.985  1.00  0.00           O  
ATOM   4553  CB  GLU D 110     204.132 178.686 291.612  1.00  0.00           C  
ATOM   4554  CG  GLU D 110     203.520 177.298 291.599  1.00  0.00           C  
ATOM   4555  CD  GLU D 110     204.490 176.183 291.893  1.00  0.00           C  
ATOM   4556  OE1 GLU D 110     205.654 176.445 292.088  1.00  0.00           O  
ATOM   4557  OE2 GLU D 110     204.046 175.045 291.917  1.00  0.00           O  
ATOM   4558  H   GLU D 110     204.774 181.181 291.398  1.00  0.00           H  
ATOM   4559  HA  GLU D 110     202.707 179.628 290.313  1.00  0.00           H  
ATOM   4560 1HB  GLU D 110     204.938 178.712 290.879  1.00  0.00           H  
ATOM   4561 2HB  GLU D 110     204.572 178.852 292.597  1.00  0.00           H  
ATOM   4562 1HG  GLU D 110     202.731 177.273 292.348  1.00  0.00           H  
ATOM   4563 2HG  GLU D 110     203.065 177.132 290.626  1.00  0.00           H  
ATOM   4564  N   ASP D 111     202.222 180.173 293.550  1.00  0.00           N  
ATOM   4565  CA  ASP D 111     201.167 180.112 294.544  1.00  0.00           C  
ATOM   4566  C   ASP D 111     199.987 181.009 294.180  1.00  0.00           C  
ATOM   4567  O   ASP D 111     198.831 180.610 294.335  1.00  0.00           O  
ATOM   4568  CB  ASP D 111     201.702 180.541 295.910  1.00  0.00           C  
ATOM   4569  CG  ASP D 111     202.652 179.530 296.537  1.00  0.00           C  
ATOM   4570  OD1 ASP D 111     202.705 178.412 296.080  1.00  0.00           O  
ATOM   4571  OD2 ASP D 111     203.329 179.895 297.465  1.00  0.00           O  
ATOM   4572  H   ASP D 111     203.133 180.536 293.785  1.00  0.00           H  
ATOM   4573  HA  ASP D 111     200.810 179.084 294.606  1.00  0.00           H  
ATOM   4574 1HB  ASP D 111     202.223 181.492 295.807  1.00  0.00           H  
ATOM   4575 2HB  ASP D 111     200.865 180.702 296.589  1.00  0.00           H  
ATOM   4576  N   LYS D 112     200.262 182.212 293.666  1.00  0.00           N  
ATOM   4577  CA  LYS D 112     199.173 183.127 293.349  1.00  0.00           C  
ATOM   4578  C   LYS D 112     198.386 182.750 292.099  1.00  0.00           C  
ATOM   4579  O   LYS D 112     197.169 182.937 292.054  1.00  0.00           O  
ATOM   4580  CB  LYS D 112     199.700 184.548 293.266  1.00  0.00           C  
ATOM   4581  CG  LYS D 112     200.077 185.140 294.601  1.00  0.00           C  
ATOM   4582  CD  LYS D 112     200.578 186.559 294.442  1.00  0.00           C  
ATOM   4583  CE  LYS D 112     200.896 187.191 295.790  1.00  0.00           C  
ATOM   4584  NZ  LYS D 112     201.428 188.560 295.632  1.00  0.00           N  
ATOM   4585  H   LYS D 112     201.229 182.516 293.515  1.00  0.00           H  
ATOM   4586  HA  LYS D 112     198.474 183.101 294.183  1.00  0.00           H  
ATOM   4587 1HB  LYS D 112     200.605 184.542 292.674  1.00  0.00           H  
ATOM   4588 2HB  LYS D 112     198.991 185.188 292.778  1.00  0.00           H  
ATOM   4589 1HG  LYS D 112     199.214 185.132 295.263  1.00  0.00           H  
ATOM   4590 2HG  LYS D 112     200.860 184.533 295.051  1.00  0.00           H  
ATOM   4591 1HD  LYS D 112     201.479 186.562 293.829  1.00  0.00           H  
ATOM   4592 2HD  LYS D 112     199.821 187.169 293.940  1.00  0.00           H  
ATOM   4593 1HE  LYS D 112     199.983 187.236 296.380  1.00  0.00           H  
ATOM   4594 2HE  LYS D 112     201.631 186.583 296.315  1.00  0.00           H  
ATOM   4595 1HZ  LYS D 112     201.618 188.969 296.527  1.00  0.00           H  
ATOM   4596 2HZ  LYS D 112     202.276 188.544 295.084  1.00  0.00           H  
ATOM   4597 3HZ  LYS D 112     200.734 189.130 295.133  1.00  0.00           H  
ATOM   4598  N   SER D 113     199.052 182.222 291.071  1.00  0.00           N  
ATOM   4599  CA  SER D 113     198.334 181.854 289.858  1.00  0.00           C  
ATOM   4600  C   SER D 113     197.471 180.639 290.129  1.00  0.00           C  
ATOM   4601  O   SER D 113     196.317 180.570 289.689  1.00  0.00           O  
ATOM   4602  CB  SER D 113     199.300 181.531 288.724  1.00  0.00           C  
ATOM   4603  OG  SER D 113     200.053 180.394 289.014  1.00  0.00           O  
ATOM   4604  H   SER D 113     200.052 182.089 291.128  1.00  0.00           H  
ATOM   4605  HA  SER D 113     197.693 182.680 289.559  1.00  0.00           H  
ATOM   4606 1HB  SER D 113     198.739 181.377 287.805  1.00  0.00           H  
ATOM   4607 2HB  SER D 113     199.974 182.360 288.556  1.00  0.00           H  
ATOM   4608  HG  SER D 113     200.613 180.643 289.770  1.00  0.00           H  
ATOM   4609  N   LYS D 114     197.979 179.713 290.951  1.00  0.00           N  
ATOM   4610  CA  LYS D 114     197.192 178.550 291.287  1.00  0.00           C  
ATOM   4611  C   LYS D 114     196.055 178.952 292.198  1.00  0.00           C  
ATOM   4612  O   LYS D 114     194.922 178.500 292.004  1.00  0.00           O  
ATOM   4613  CB  LYS D 114     198.069 177.456 291.896  1.00  0.00           C  
ATOM   4614  CG  LYS D 114     198.985 176.789 290.858  1.00  0.00           C  
ATOM   4615  CD  LYS D 114     199.894 175.719 291.452  1.00  0.00           C  
ATOM   4616  CE  LYS D 114     200.667 175.006 290.335  1.00  0.00           C  
ATOM   4617  NZ  LYS D 114     201.647 174.002 290.848  1.00  0.00           N  
ATOM   4618  H   LYS D 114     198.935 179.783 291.305  1.00  0.00           H  
ATOM   4619  HA  LYS D 114     196.756 178.154 290.370  1.00  0.00           H  
ATOM   4620 1HB  LYS D 114     198.701 177.891 292.677  1.00  0.00           H  
ATOM   4621 2HB  LYS D 114     197.445 176.693 292.356  1.00  0.00           H  
ATOM   4622 1HG  LYS D 114     198.377 176.342 290.074  1.00  0.00           H  
ATOM   4623 2HG  LYS D 114     199.614 177.562 290.405  1.00  0.00           H  
ATOM   4624 1HD  LYS D 114     200.603 176.185 292.140  1.00  0.00           H  
ATOM   4625 2HD  LYS D 114     199.303 174.991 292.002  1.00  0.00           H  
ATOM   4626 1HE  LYS D 114     199.944 174.493 289.705  1.00  0.00           H  
ATOM   4627 2HE  LYS D 114     201.198 175.743 289.733  1.00  0.00           H  
ATOM   4628 1HZ  LYS D 114     202.107 173.560 290.070  1.00  0.00           H  
ATOM   4629 2HZ  LYS D 114     202.370 174.466 291.421  1.00  0.00           H  
ATOM   4630 3HZ  LYS D 114     201.176 173.305 291.398  1.00  0.00           H  
ATOM   4631  N   ARG D 115     196.318 179.836 293.169  1.00  0.00           N  
ATOM   4632  CA  ARG D 115     195.261 180.260 294.064  1.00  0.00           C  
ATOM   4633  C   ARG D 115     194.180 180.986 293.293  1.00  0.00           C  
ATOM   4634  O   ARG D 115     193.002 180.721 293.492  1.00  0.00           O  
ATOM   4635  CB  ARG D 115     195.782 181.149 295.179  1.00  0.00           C  
ATOM   4636  CG  ARG D 115     194.727 181.536 296.223  1.00  0.00           C  
ATOM   4637  CD  ARG D 115     195.333 182.247 297.381  1.00  0.00           C  
ATOM   4638  NE  ARG D 115     194.349 182.568 298.419  1.00  0.00           N  
ATOM   4639  CZ  ARG D 115     193.928 181.691 299.362  1.00  0.00           C  
ATOM   4640  NH1 ARG D 115     194.383 180.454 299.364  1.00  0.00           N  
ATOM   4641  NH2 ARG D 115     193.065 182.072 300.281  1.00  0.00           N  
ATOM   4642  H   ARG D 115     197.261 180.191 293.323  1.00  0.00           H  
ATOM   4643  HA  ARG D 115     194.827 179.374 294.523  1.00  0.00           H  
ATOM   4644 1HB  ARG D 115     196.594 180.644 295.695  1.00  0.00           H  
ATOM   4645 2HB  ARG D 115     196.189 182.066 294.748  1.00  0.00           H  
ATOM   4646 1HG  ARG D 115     193.992 182.199 295.761  1.00  0.00           H  
ATOM   4647 2HG  ARG D 115     194.224 180.639 296.586  1.00  0.00           H  
ATOM   4648 1HD  ARG D 115     196.101 181.615 297.826  1.00  0.00           H  
ATOM   4649 2HD  ARG D 115     195.787 183.176 297.042  1.00  0.00           H  
ATOM   4650  HE  ARG D 115     193.973 183.530 298.464  1.00  0.00           H  
ATOM   4651 1HH1 ARG D 115     195.048 180.159 298.662  1.00  0.00           H  
ATOM   4652 2HH1 ARG D 115     194.069 179.802 300.068  1.00  0.00           H  
ATOM   4653 1HH2 ARG D 115     192.728 183.035 300.286  1.00  0.00           H  
ATOM   4654 2HH2 ARG D 115     192.751 181.423 300.982  1.00  0.00           H  
ATOM   4655  N   LEU D 116     194.556 181.857 292.366  1.00  0.00           N  
ATOM   4656  CA  LEU D 116     193.555 182.594 291.618  1.00  0.00           C  
ATOM   4657  C   LEU D 116     192.612 181.661 290.881  1.00  0.00           C  
ATOM   4658  O   LEU D 116     191.385 181.780 290.999  1.00  0.00           O  
ATOM   4659  CB  LEU D 116     194.217 183.519 290.597  1.00  0.00           C  
ATOM   4660  CG  LEU D 116     193.249 184.256 289.741  1.00  0.00           C  
ATOM   4661  CD1 LEU D 116     192.413 185.103 290.629  1.00  0.00           C  
ATOM   4662  CD2 LEU D 116     193.990 185.096 288.746  1.00  0.00           C  
ATOM   4663  H   LEU D 116     195.541 182.056 292.203  1.00  0.00           H  
ATOM   4664  HA  LEU D 116     192.971 183.191 292.317  1.00  0.00           H  
ATOM   4665 1HB  LEU D 116     194.846 184.235 291.106  1.00  0.00           H  
ATOM   4666 2HB  LEU D 116     194.850 182.916 289.944  1.00  0.00           H  
ATOM   4667  HG  LEU D 116     192.608 183.541 289.220  1.00  0.00           H  
ATOM   4668 1HD1 LEU D 116     191.698 185.640 290.075  1.00  0.00           H  
ATOM   4669 2HD1 LEU D 116     191.906 184.475 291.354  1.00  0.00           H  
ATOM   4670 3HD1 LEU D 116     193.035 185.782 291.120  1.00  0.00           H  
ATOM   4671 1HD2 LEU D 116     193.295 185.618 288.127  1.00  0.00           H  
ATOM   4672 2HD2 LEU D 116     194.612 185.807 289.267  1.00  0.00           H  
ATOM   4673 3HD2 LEU D 116     194.606 184.455 288.130  1.00  0.00           H  
ATOM   4674  N   ASN D 117     193.183 180.713 290.144  1.00  0.00           N  
ATOM   4675  CA  ASN D 117     192.377 179.784 289.378  1.00  0.00           C  
ATOM   4676  C   ASN D 117     191.606 178.817 290.295  1.00  0.00           C  
ATOM   4677  O   ASN D 117     190.470 178.436 289.993  1.00  0.00           O  
ATOM   4678  CB  ASN D 117     193.278 179.101 288.377  1.00  0.00           C  
ATOM   4679  CG  ASN D 117     193.691 180.103 287.289  1.00  0.00           C  
ATOM   4680  OD1 ASN D 117     192.947 181.060 287.017  1.00  0.00           O  
ATOM   4681  ND2 ASN D 117     194.858 179.922 286.706  1.00  0.00           N  
ATOM   4682  H   ASN D 117     194.204 180.647 290.096  1.00  0.00           H  
ATOM   4683  HA  ASN D 117     191.635 180.359 288.823  1.00  0.00           H  
ATOM   4684 1HB  ASN D 117     194.175 178.730 288.887  1.00  0.00           H  
ATOM   4685 2HB  ASN D 117     192.768 178.253 287.926  1.00  0.00           H  
ATOM   4686 1HD2 ASN D 117     195.195 180.588 286.010  1.00  0.00           H  
ATOM   4687 2HD2 ASN D 117     195.432 179.150 286.974  1.00  0.00           H  
ATOM   4688  N   THR D 118     192.183 178.478 291.456  1.00  0.00           N  
ATOM   4689  CA  THR D 118     191.508 177.622 292.423  1.00  0.00           C  
ATOM   4690  C   THR D 118     190.264 178.329 292.928  1.00  0.00           C  
ATOM   4691  O   THR D 118     189.184 177.730 292.996  1.00  0.00           O  
ATOM   4692  CB  THR D 118     192.421 177.273 293.614  1.00  0.00           C  
ATOM   4693  OG1 THR D 118     193.564 176.542 293.146  1.00  0.00           O  
ATOM   4694  CG2 THR D 118     191.667 176.458 294.649  1.00  0.00           C  
ATOM   4695  H   THR D 118     193.128 178.789 291.670  1.00  0.00           H  
ATOM   4696  HA  THR D 118     191.207 176.699 291.928  1.00  0.00           H  
ATOM   4697  HB  THR D 118     192.762 178.193 294.075  1.00  0.00           H  
ATOM   4698  HG1 THR D 118     194.062 177.112 292.523  1.00  0.00           H  
ATOM   4699 1HG2 THR D 118     192.328 176.235 295.484  1.00  0.00           H  
ATOM   4700 2HG2 THR D 118     190.809 177.032 295.006  1.00  0.00           H  
ATOM   4701 3HG2 THR D 118     191.320 175.528 294.202  1.00  0.00           H  
ATOM   4702  N   ILE D 119     190.403 179.615 293.255  1.00  0.00           N  
ATOM   4703  CA  ILE D 119     189.294 180.418 293.734  1.00  0.00           C  
ATOM   4704  C   ILE D 119     188.208 180.498 292.664  1.00  0.00           C  
ATOM   4705  O   ILE D 119     187.031 180.320 292.967  1.00  0.00           O  
ATOM   4706  CB  ILE D 119     189.763 181.836 294.127  1.00  0.00           C  
ATOM   4707  CG1 ILE D 119     190.719 181.820 295.353  1.00  0.00           C  
ATOM   4708  CG2 ILE D 119     188.596 182.673 294.442  1.00  0.00           C  
ATOM   4709  CD1 ILE D 119     190.089 181.375 296.613  1.00  0.00           C  
ATOM   4710  H   ILE D 119     191.325 180.043 293.183  1.00  0.00           H  
ATOM   4711  HA  ILE D 119     188.876 179.940 294.618  1.00  0.00           H  
ATOM   4712  HB  ILE D 119     190.309 182.276 293.293  1.00  0.00           H  
ATOM   4713 1HG1 ILE D 119     191.515 181.141 295.171  1.00  0.00           H  
ATOM   4714 2HG1 ILE D 119     191.130 182.819 295.496  1.00  0.00           H  
ATOM   4715 1HG2 ILE D 119     188.960 183.650 294.697  1.00  0.00           H  
ATOM   4716 2HG2 ILE D 119     187.944 182.729 293.589  1.00  0.00           H  
ATOM   4717 3HG2 ILE D 119     188.062 182.251 295.280  1.00  0.00           H  
ATOM   4718 1HD1 ILE D 119     190.828 181.388 297.414  1.00  0.00           H  
ATOM   4719 2HD1 ILE D 119     189.279 182.059 296.855  1.00  0.00           H  
ATOM   4720 3HD1 ILE D 119     189.700 180.367 296.489  1.00  0.00           H  
ATOM   4721  N   LEU D 120     188.581 180.688 291.397  1.00  0.00           N  
ATOM   4722  CA  LEU D 120     187.546 180.732 290.365  1.00  0.00           C  
ATOM   4723  C   LEU D 120     186.765 179.431 290.316  1.00  0.00           C  
ATOM   4724  O   LEU D 120     185.528 179.424 290.340  1.00  0.00           O  
ATOM   4725  CB  LEU D 120     188.137 180.942 288.973  1.00  0.00           C  
ATOM   4726  CG  LEU D 120     187.110 180.960 287.853  1.00  0.00           C  
ATOM   4727  CD1 LEU D 120     186.143 182.088 288.108  1.00  0.00           C  
ATOM   4728  CD2 LEU D 120     187.808 181.160 286.525  1.00  0.00           C  
ATOM   4729  H   LEU D 120     189.565 180.842 291.165  1.00  0.00           H  
ATOM   4730  HA  LEU D 120     186.861 181.544 290.591  1.00  0.00           H  
ATOM   4731 1HB  LEU D 120     188.679 181.829 288.938  1.00  0.00           H  
ATOM   4732 2HB  LEU D 120     188.828 180.121 288.768  1.00  0.00           H  
ATOM   4733  HG  LEU D 120     186.556 180.019 287.840  1.00  0.00           H  
ATOM   4734 1HD1 LEU D 120     185.415 182.109 287.325  1.00  0.00           H  
ATOM   4735 2HD1 LEU D 120     185.647 181.933 289.060  1.00  0.00           H  
ATOM   4736 3HD1 LEU D 120     186.667 183.020 288.129  1.00  0.00           H  
ATOM   4737 1HD2 LEU D 120     187.064 181.182 285.725  1.00  0.00           H  
ATOM   4738 2HD2 LEU D 120     188.354 182.105 286.541  1.00  0.00           H  
ATOM   4739 3HD2 LEU D 120     188.506 180.338 286.353  1.00  0.00           H  
ATOM   4740  N   ASN D 121     187.493 178.315 290.267  1.00  0.00           N  
ATOM   4741  CA  ASN D 121     186.855 177.016 290.175  1.00  0.00           C  
ATOM   4742  C   ASN D 121     185.991 176.746 291.404  1.00  0.00           C  
ATOM   4743  O   ASN D 121     184.865 176.234 291.286  1.00  0.00           O  
ATOM   4744  CB  ASN D 121     187.914 175.945 290.013  1.00  0.00           C  
ATOM   4745  CG  ASN D 121     188.555 175.964 288.642  1.00  0.00           C  
ATOM   4746  OD1 ASN D 121     188.006 176.510 287.675  1.00  0.00           O  
ATOM   4747  ND2 ASN D 121     189.718 175.374 288.543  1.00  0.00           N  
ATOM   4748  H   ASN D 121     188.514 178.374 290.267  1.00  0.00           H  
ATOM   4749  HA  ASN D 121     186.205 177.010 289.300  1.00  0.00           H  
ATOM   4750 1HB  ASN D 121     188.695 176.102 290.764  1.00  0.00           H  
ATOM   4751 2HB  ASN D 121     187.477 174.965 290.193  1.00  0.00           H  
ATOM   4752 1HD2 ASN D 121     190.195 175.354 287.665  1.00  0.00           H  
ATOM   4753 2HD2 ASN D 121     190.131 174.949 289.346  1.00  0.00           H  
ATOM   4754  N   THR D 122     186.480 177.158 292.576  1.00  0.00           N  
ATOM   4755  CA  THR D 122     185.770 176.951 293.820  1.00  0.00           C  
ATOM   4756  C   THR D 122     184.461 177.714 293.789  1.00  0.00           C  
ATOM   4757  O   THR D 122     183.407 177.169 294.132  1.00  0.00           O  
ATOM   4758  CB  THR D 122     186.608 177.420 295.022  1.00  0.00           C  
ATOM   4759  OG1 THR D 122     187.842 176.685 295.064  1.00  0.00           O  
ATOM   4760  CG2 THR D 122     185.842 177.178 296.299  1.00  0.00           C  
ATOM   4761  H   THR D 122     187.404 177.584 292.613  1.00  0.00           H  
ATOM   4762  HA  THR D 122     185.553 175.890 293.931  1.00  0.00           H  
ATOM   4763  HB  THR D 122     186.826 178.484 294.920  1.00  0.00           H  
ATOM   4764  HG1 THR D 122     188.324 176.857 294.222  1.00  0.00           H  
ATOM   4765 1HG2 THR D 122     186.434 177.515 297.146  1.00  0.00           H  
ATOM   4766 2HG2 THR D 122     184.910 177.726 296.262  1.00  0.00           H  
ATOM   4767 3HG2 THR D 122     185.631 176.116 296.400  1.00  0.00           H  
ATOM   4768  N   MET D 123     184.503 178.968 293.337  1.00  0.00           N  
ATOM   4769  CA  MET D 123     183.285 179.746 293.313  1.00  0.00           C  
ATOM   4770  C   MET D 123     182.268 179.153 292.352  1.00  0.00           C  
ATOM   4771  O   MET D 123     181.070 179.075 292.667  1.00  0.00           O  
ATOM   4772  CB  MET D 123     183.560 181.188 292.879  1.00  0.00           C  
ATOM   4773  CG  MET D 123     184.315 182.045 293.862  1.00  0.00           C  
ATOM   4774  SD  MET D 123     184.329 183.775 293.380  1.00  0.00           S  
ATOM   4775  CE  MET D 123     185.356 183.743 291.914  1.00  0.00           C  
ATOM   4776  H   MET D 123     185.389 179.388 293.048  1.00  0.00           H  
ATOM   4777  HA  MET D 123     182.866 179.729 294.309  1.00  0.00           H  
ATOM   4778 1HB  MET D 123     184.143 181.172 291.953  1.00  0.00           H  
ATOM   4779 2HB  MET D 123     182.628 181.688 292.652  1.00  0.00           H  
ATOM   4780 1HG  MET D 123     183.871 181.962 294.838  1.00  0.00           H  
ATOM   4781 2HG  MET D 123     185.333 181.706 293.932  1.00  0.00           H  
ATOM   4782 1HE  MET D 123     185.447 184.746 291.511  1.00  0.00           H  
ATOM   4783 2HE  MET D 123     186.333 183.363 292.161  1.00  0.00           H  
ATOM   4784 3HE  MET D 123     184.895 183.094 291.164  1.00  0.00           H  
ATOM   4785  N   SER D 124     182.741 178.691 291.183  1.00  0.00           N  
ATOM   4786  CA  SER D 124     181.820 178.128 290.209  1.00  0.00           C  
ATOM   4787  C   SER D 124     181.204 176.835 290.727  1.00  0.00           C  
ATOM   4788  O   SER D 124     180.047 176.529 290.413  1.00  0.00           O  
ATOM   4789  CB  SER D 124     182.530 177.854 288.898  1.00  0.00           C  
ATOM   4790  OG  SER D 124     183.437 176.783 289.002  1.00  0.00           O  
ATOM   4791  H   SER D 124     183.735 178.777 290.957  1.00  0.00           H  
ATOM   4792  HA  SER D 124     181.021 178.849 290.031  1.00  0.00           H  
ATOM   4793 1HB  SER D 124     181.796 177.633 288.134  1.00  0.00           H  
ATOM   4794 2HB  SER D 124     183.068 178.758 288.594  1.00  0.00           H  
ATOM   4795  HG  SER D 124     183.888 176.878 289.860  1.00  0.00           H  
ATOM   4796  N   THR D 125     181.955 176.107 291.570  1.00  0.00           N  
ATOM   4797  CA  THR D 125     181.490 174.863 292.152  1.00  0.00           C  
ATOM   4798  C   THR D 125     180.389 175.133 293.157  1.00  0.00           C  
ATOM   4799  O   THR D 125     179.354 174.468 293.147  1.00  0.00           O  
ATOM   4800  CB  THR D 125     182.633 174.096 292.834  1.00  0.00           C  
ATOM   4801  OG1 THR D 125     183.652 173.784 291.865  1.00  0.00           O  
ATOM   4802  CG2 THR D 125     182.088 172.808 293.441  1.00  0.00           C  
ATOM   4803  H   THR D 125     182.909 176.404 291.769  1.00  0.00           H  
ATOM   4804  HA  THR D 125     181.085 174.238 291.358  1.00  0.00           H  
ATOM   4805  HB  THR D 125     183.068 174.709 293.618  1.00  0.00           H  
ATOM   4806  HG1 THR D 125     184.040 174.626 291.523  1.00  0.00           H  
ATOM   4807 1HG2 THR D 125     182.897 172.266 293.926  1.00  0.00           H  
ATOM   4808 2HG2 THR D 125     181.320 173.052 294.177  1.00  0.00           H  
ATOM   4809 3HG2 THR D 125     181.654 172.189 292.657  1.00  0.00           H  
ATOM   4810  N   ILE D 126     180.595 176.135 294.009  1.00  0.00           N  
ATOM   4811  CA  ILE D 126     179.611 176.475 295.029  1.00  0.00           C  
ATOM   4812  C   ILE D 126     178.303 176.874 294.374  1.00  0.00           C  
ATOM   4813  O   ILE D 126     177.235 176.420 294.786  1.00  0.00           O  
ATOM   4814  CB  ILE D 126     180.139 177.611 295.896  1.00  0.00           C  
ATOM   4815  CG1 ILE D 126     181.287 177.119 296.722  1.00  0.00           C  
ATOM   4816  CG2 ILE D 126     179.041 178.193 296.782  1.00  0.00           C  
ATOM   4817  CD1 ILE D 126     182.033 178.218 297.331  1.00  0.00           C  
ATOM   4818  H   ILE D 126     181.479 176.646 293.965  1.00  0.00           H  
ATOM   4819  HA  ILE D 126     179.437 175.605 295.656  1.00  0.00           H  
ATOM   4820  HB  ILE D 126     180.524 178.368 295.246  1.00  0.00           H  
ATOM   4821 1HG1 ILE D 126     180.904 176.483 297.520  1.00  0.00           H  
ATOM   4822 2HG1 ILE D 126     181.965 176.533 296.105  1.00  0.00           H  
ATOM   4823 1HG2 ILE D 126     179.445 179.010 297.366  1.00  0.00           H  
ATOM   4824 2HG2 ILE D 126     178.250 178.555 296.158  1.00  0.00           H  
ATOM   4825 3HG2 ILE D 126     178.656 177.425 297.452  1.00  0.00           H  
ATOM   4826 1HD1 ILE D 126     182.844 177.817 297.929  1.00  0.00           H  
ATOM   4827 2HD1 ILE D 126     182.427 178.834 296.538  1.00  0.00           H  
ATOM   4828 3HD1 ILE D 126     181.375 178.800 297.952  1.00  0.00           H  
ATOM   4829  N   TYR D 127     178.375 177.714 293.348  1.00  0.00           N  
ATOM   4830  CA  TYR D 127     177.169 178.062 292.622  1.00  0.00           C  
ATOM   4831  C   TYR D 127     176.533 176.819 291.984  1.00  0.00           C  
ATOM   4832  O   TYR D 127     175.381 176.482 292.258  1.00  0.00           O  
ATOM   4833  CB  TYR D 127     177.491 179.100 291.539  1.00  0.00           C  
ATOM   4834  CG  TYR D 127     176.318 179.439 290.628  1.00  0.00           C  
ATOM   4835  CD1 TYR D 127     175.347 180.312 291.044  1.00  0.00           C  
ATOM   4836  CD2 TYR D 127     176.219 178.856 289.372  1.00  0.00           C  
ATOM   4837  CE1 TYR D 127     174.270 180.599 290.219  1.00  0.00           C  
ATOM   4838  CE2 TYR D 127     175.147 179.153 288.560  1.00  0.00           C  
ATOM   4839  CZ  TYR D 127     174.176 180.025 288.988  1.00  0.00           C  
ATOM   4840  OH  TYR D 127     173.101 180.338 288.178  1.00  0.00           O  
ATOM   4841  H   TYR D 127     179.280 178.097 293.058  1.00  0.00           H  
ATOM   4842  HA  TYR D 127     176.450 178.483 293.323  1.00  0.00           H  
ATOM   4843 1HB  TYR D 127     177.835 180.025 292.013  1.00  0.00           H  
ATOM   4844 2HB  TYR D 127     178.314 178.735 290.918  1.00  0.00           H  
ATOM   4845  HD1 TYR D 127     175.417 180.773 292.029  1.00  0.00           H  
ATOM   4846  HD2 TYR D 127     176.984 178.158 289.029  1.00  0.00           H  
ATOM   4847  HE1 TYR D 127     173.498 181.283 290.547  1.00  0.00           H  
ATOM   4848  HE2 TYR D 127     175.062 178.693 287.580  1.00  0.00           H  
ATOM   4849  HH  TYR D 127     173.188 179.880 287.336  1.00  0.00           H  
ATOM   4850  N   SER D 128     177.325 176.084 291.197  1.00  0.00           N  
ATOM   4851  CA  SER D 128     176.849 174.951 290.412  1.00  0.00           C  
ATOM   4852  C   SER D 128     176.235 173.815 291.216  1.00  0.00           C  
ATOM   4853  O   SER D 128     175.262 173.197 290.776  1.00  0.00           O  
ATOM   4854  CB  SER D 128     177.994 174.373 289.605  1.00  0.00           C  
ATOM   4855  OG  SER D 128     178.460 175.289 288.655  1.00  0.00           O  
ATOM   4856  H   SER D 128     178.296 176.356 291.067  1.00  0.00           H  
ATOM   4857  HA  SER D 128     176.108 175.326 289.719  1.00  0.00           H  
ATOM   4858 1HB  SER D 128     178.805 174.095 290.276  1.00  0.00           H  
ATOM   4859 2HB  SER D 128     177.656 173.468 289.106  1.00  0.00           H  
ATOM   4860  HG  SER D 128     178.933 175.975 289.175  1.00  0.00           H  
ATOM   4861  N   THR D 129     176.816 173.520 292.374  1.00  0.00           N  
ATOM   4862  CA  THR D 129     176.385 172.401 293.189  1.00  0.00           C  
ATOM   4863  C   THR D 129     175.601 172.823 294.427  1.00  0.00           C  
ATOM   4864  O   THR D 129     175.353 171.991 295.305  1.00  0.00           O  
ATOM   4865  CB  THR D 129     177.600 171.557 293.631  1.00  0.00           C  
ATOM   4866  OG1 THR D 129     178.481 172.348 294.435  1.00  0.00           O  
ATOM   4867  CG2 THR D 129     178.372 171.092 292.404  1.00  0.00           C  
ATOM   4868  H   THR D 129     177.619 174.063 292.684  1.00  0.00           H  
ATOM   4869  HA  THR D 129     175.733 171.772 292.586  1.00  0.00           H  
ATOM   4870  HB  THR D 129     177.260 170.696 294.202  1.00  0.00           H  
ATOM   4871  HG1 THR D 129     178.685 173.182 293.965  1.00  0.00           H  
ATOM   4872 1HG2 THR D 129     179.230 170.500 292.719  1.00  0.00           H  
ATOM   4873 2HG2 THR D 129     177.723 170.487 291.772  1.00  0.00           H  
ATOM   4874 3HG2 THR D 129     178.718 171.964 291.846  1.00  0.00           H  
ATOM   4875  N   GLY D 130     175.237 174.104 294.537  1.00  0.00           N  
ATOM   4876  CA  GLY D 130     174.521 174.541 295.733  1.00  0.00           C  
ATOM   4877  C   GLY D 130     173.072 174.111 295.619  1.00  0.00           C  
ATOM   4878  O   GLY D 130     172.646 173.663 294.552  1.00  0.00           O  
ATOM   4879  H   GLY D 130     175.433 174.780 293.795  1.00  0.00           H  
ATOM   4880 1HA  GLY D 130     174.974 174.109 296.627  1.00  0.00           H  
ATOM   4881 2HA  GLY D 130     174.586 175.625 295.829  1.00  0.00           H  
ATOM   4882  N   LYS D 131     172.297 174.244 296.697  1.00  0.00           N  
ATOM   4883  CA  LYS D 131     170.878 173.859 296.622  1.00  0.00           C  
ATOM   4884  C   LYS D 131     170.033 174.384 297.778  1.00  0.00           C  
ATOM   4885  O   LYS D 131     170.539 174.667 298.862  1.00  0.00           O  
ATOM   4886  CB  LYS D 131     170.727 172.333 296.554  1.00  0.00           C  
ATOM   4887  CG  LYS D 131     171.234 171.583 297.765  1.00  0.00           C  
ATOM   4888  CD  LYS D 131     171.070 170.080 297.581  1.00  0.00           C  
ATOM   4889  CE  LYS D 131     171.560 169.303 298.800  1.00  0.00           C  
ATOM   4890  NZ  LYS D 131     171.312 167.842 298.663  1.00  0.00           N  
ATOM   4891  H   LYS D 131     172.703 174.633 297.559  1.00  0.00           H  
ATOM   4892  HA  LYS D 131     170.460 174.274 295.704  1.00  0.00           H  
ATOM   4893 1HB  LYS D 131     169.671 172.091 296.428  1.00  0.00           H  
ATOM   4894 2HB  LYS D 131     171.246 171.943 295.682  1.00  0.00           H  
ATOM   4895 1HG  LYS D 131     172.288 171.817 297.930  1.00  0.00           H  
ATOM   4896 2HG  LYS D 131     170.666 171.902 298.640  1.00  0.00           H  
ATOM   4897 1HD  LYS D 131     170.029 169.847 297.400  1.00  0.00           H  
ATOM   4898 2HD  LYS D 131     171.647 169.765 296.712  1.00  0.00           H  
ATOM   4899 1HE  LYS D 131     172.630 169.469 298.914  1.00  0.00           H  
ATOM   4900 2HE  LYS D 131     171.053 169.668 299.688  1.00  0.00           H  
ATOM   4901 1HZ  LYS D 131     171.651 167.367 299.484  1.00  0.00           H  
ATOM   4902 2HZ  LYS D 131     170.313 167.668 298.565  1.00  0.00           H  
ATOM   4903 3HZ  LYS D 131     171.791 167.491 297.847  1.00  0.00           H  
ATOM   4904  N   VAL D 132     168.726 174.439 297.566  1.00  0.00           N  
ATOM   4905  CA  VAL D 132     167.815 174.778 298.651  1.00  0.00           C  
ATOM   4906  C   VAL D 132     166.869 173.647 298.941  1.00  0.00           C  
ATOM   4907  O   VAL D 132     166.121 173.220 298.076  1.00  0.00           O  
ATOM   4908  CB  VAL D 132     166.998 176.027 298.315  1.00  0.00           C  
ATOM   4909  CG1 VAL D 132     166.011 176.308 299.457  1.00  0.00           C  
ATOM   4910  CG2 VAL D 132     167.960 177.190 298.046  1.00  0.00           C  
ATOM   4911  H   VAL D 132     168.366 174.221 296.636  1.00  0.00           H  
ATOM   4912  HA  VAL D 132     168.396 174.978 299.551  1.00  0.00           H  
ATOM   4913  HB  VAL D 132     166.424 175.856 297.457  1.00  0.00           H  
ATOM   4914 1HG1 VAL D 132     165.417 177.182 299.232  1.00  0.00           H  
ATOM   4915 2HG1 VAL D 132     165.347 175.452 299.582  1.00  0.00           H  
ATOM   4916 3HG1 VAL D 132     166.545 176.462 300.379  1.00  0.00           H  
ATOM   4917 1HG2 VAL D 132     167.395 178.090 297.797  1.00  0.00           H  
ATOM   4918 2HG2 VAL D 132     168.570 177.375 298.922  1.00  0.00           H  
ATOM   4919 3HG2 VAL D 132     168.608 176.939 297.220  1.00  0.00           H  
ATOM   4920  N   CYS D 133     166.892 173.132 300.156  1.00  0.00           N  
ATOM   4921  CA  CYS D 133     166.028 171.997 300.416  1.00  0.00           C  
ATOM   4922  C   CYS D 133     164.884 172.376 301.330  1.00  0.00           C  
ATOM   4923  O   CYS D 133     165.041 173.205 302.227  1.00  0.00           O  
ATOM   4924  CB  CYS D 133     166.843 170.862 301.030  1.00  0.00           C  
ATOM   4925  SG  CYS D 133     168.175 170.303 299.938  1.00  0.00           S  
ATOM   4926  H   CYS D 133     167.499 173.499 300.869  1.00  0.00           H  
ATOM   4927  HA  CYS D 133     165.608 171.641 299.490  1.00  0.00           H  
ATOM   4928 1HB  CYS D 133     167.280 171.183 301.971  1.00  0.00           H  
ATOM   4929 2HB  CYS D 133     166.189 170.010 301.233  1.00  0.00           H  
ATOM   4930  N   ASN D 134     163.739 171.760 301.096  1.00  0.00           N  
ATOM   4931  CA  ASN D 134     162.576 172.027 301.918  1.00  0.00           C  
ATOM   4932  C   ASN D 134     162.557 171.012 303.058  1.00  0.00           C
[truncated: 733,071 more chars]
