# Supplementary material for: An ACE2 decoy can be administered by inhalation and potently targets omicron variants of SARS‐CoV‐2
Source: EMBO Mol Med. 2022 Sep 23;14(11):e16109. doi: 10.15252/emmm.202216109 (PMC9539395; doi:10.15252/emmm.202216109)
Supplement: Supplementary file 3 — Source Data for Figure 7 [file EMMM-14-e16109-s003.gz › Model-BA1-ACE2v24.pdb]

SSBOND     CYS A  336   CYS A  336                                      2.03  
SSBOND     CYS A  379   CYS A  379                                      2.03  
SSBOND     CYS A  480   CYS A  480                                      2.02  
SSBOND     CYS D  133   CYS D  133                                      2.03  
SSBOND     CYS D  344   CYS D  344                                      2.04  
SSBOND     CYS D  530   CYS D  530                                      2.02  
ATOM      1  N   ASN A 331     195.748 165.158 209.454  1.00  0.00           N  
ATOM      2  CA  ASN A 331     196.334 164.025 210.160  1.00  0.00           C  
ATOM      3  C   ASN A 331     196.884 164.425 211.523  1.00  0.00           C  
ATOM      4  O   ASN A 331     197.225 165.586 211.759  1.00  0.00           O  
ATOM      5  CB  ASN A 331     197.419 163.373 209.322  1.00  0.00           C  
ATOM      6  CG  ASN A 331     196.874 162.687 208.092  1.00  0.00           C  
ATOM      7  OD1 ASN A 331     195.859 161.981 208.151  1.00  0.00           O  
ATOM      8  ND2 ASN A 331     197.533 162.880 206.978  1.00  0.00           N  
ATOM      9  H   ASN A 331     194.948 165.625 209.857  1.00  0.00           H  
ATOM     10  HA  ASN A 331     195.549 163.288 210.338  1.00  0.00           H  
ATOM     11 1HB  ASN A 331     198.138 164.131 209.012  1.00  0.00           H  
ATOM     12 2HB  ASN A 331     197.957 162.643 209.929  1.00  0.00           H  
ATOM     13 1HD2 ASN A 331     197.219 162.449 206.131  1.00  0.00           H  
ATOM     14 2HD2 ASN A 331     198.349 163.456 206.974  1.00  0.00           H  
ATOM     15  N   ILE A 332     196.957 163.452 212.423  1.00  0.00           N  
ATOM     16  CA  ILE A 332     197.469 163.668 213.769  1.00  0.00           C  
ATOM     17  C   ILE A 332     198.761 162.880 213.965  1.00  0.00           C  
ATOM     18  O   ILE A 332     198.803 161.674 213.720  1.00  0.00           O  
ATOM     19  CB  ILE A 332     196.409 163.263 214.819  1.00  0.00           C  
ATOM     20  CG1 ILE A 332     195.143 164.119 214.627  1.00  0.00           C  
ATOM     21  CG2 ILE A 332     196.936 163.448 216.220  1.00  0.00           C  
ATOM     22  CD1 ILE A 332     193.975 163.668 215.452  1.00  0.00           C  
ATOM     23  H   ILE A 332     196.652 162.525 212.162  1.00  0.00           H  
ATOM     24  HA  ILE A 332     197.695 164.726 213.899  1.00  0.00           H  
ATOM     25  HB  ILE A 332     196.141 162.217 214.672  1.00  0.00           H  
ATOM     26 1HG1 ILE A 332     195.373 165.152 214.888  1.00  0.00           H  
ATOM     27 2HG1 ILE A 332     194.845 164.084 213.582  1.00  0.00           H  
ATOM     28 1HG2 ILE A 332     196.178 163.155 216.942  1.00  0.00           H  
ATOM     29 2HG2 ILE A 332     197.831 162.840 216.369  1.00  0.00           H  
ATOM     30 3HG2 ILE A 332     197.173 164.482 216.355  1.00  0.00           H  
ATOM     31 1HD1 ILE A 332     193.121 164.317 215.255  1.00  0.00           H  
ATOM     32 2HD1 ILE A 332     193.716 162.642 215.187  1.00  0.00           H  
ATOM     33 3HD1 ILE A 332     194.233 163.715 216.509  1.00  0.00           H  
ATOM     34  N   THR A 333     199.809 163.580 214.383  1.00  0.00           N  
ATOM     35  CA  THR A 333     201.128 163.004 214.622  1.00  0.00           C  
ATOM     36  C   THR A 333     201.369 162.843 216.119  1.00  0.00           C  
ATOM     37  O   THR A 333     200.430 162.902 216.906  1.00  0.00           O  
ATOM     38  CB  THR A 333     202.252 163.846 213.945  1.00  0.00           C  
ATOM     39  OG1 THR A 333     203.489 163.124 214.022  1.00  0.00           O  
ATOM     40  CG2 THR A 333     202.422 165.224 214.593  1.00  0.00           C  
ATOM     41  H   THR A 333     199.682 164.568 214.546  1.00  0.00           H  
ATOM     42  HA  THR A 333     201.158 162.009 214.176  1.00  0.00           H  
ATOM     43  HB  THR A 333     201.996 163.986 212.895  1.00  0.00           H  
ATOM     44  HG1 THR A 333     204.154 163.580 213.495  1.00  0.00           H  
ATOM     45 1HG2 THR A 333     203.210 165.770 214.077  1.00  0.00           H  
ATOM     46 2HG2 THR A 333     201.489 165.774 214.507  1.00  0.00           H  
ATOM     47 3HG2 THR A 333     202.692 165.126 215.642  1.00  0.00           H  
ATOM     48  N   ASN A 334     202.613 162.580 216.496  1.00  0.00           N  
ATOM     49  CA  ASN A 334     202.970 162.350 217.892  1.00  0.00           C  
ATOM     50  C   ASN A 334     202.534 163.512 218.778  1.00  0.00           C  
ATOM     51  O   ASN A 334     202.727 164.681 218.433  1.00  0.00           O  
ATOM     52  CB  ASN A 334     204.462 162.118 218.023  1.00  0.00           C  
ATOM     53  CG  ASN A 334     204.899 160.798 217.429  1.00  0.00           C  
ATOM     54  OD1 ASN A 334     204.112 159.847 217.334  1.00  0.00           O  
ATOM     55  ND2 ASN A 334     206.143 160.725 217.027  1.00  0.00           N  
ATOM     56  H   ASN A 334     203.310 162.558 215.763  1.00  0.00           H  
ATOM     57  HA  ASN A 334     202.444 161.462 218.241  1.00  0.00           H  
ATOM     58 1HB  ASN A 334     204.997 162.923 217.519  1.00  0.00           H  
ATOM     59 2HB  ASN A 334     204.745 162.146 219.078  1.00  0.00           H  
ATOM     60 1HD2 ASN A 334     206.489 159.878 216.622  1.00  0.00           H  
ATOM     61 2HD2 ASN A 334     206.746 161.516 217.121  1.00  0.00           H  
ATOM     62  N   LEU A 335     201.950 163.177 219.922  1.00  0.00           N  
ATOM     63  CA  LEU A 335     201.475 164.176 220.869  1.00  0.00           C  
ATOM     64  C   LEU A 335     202.527 164.799 221.753  1.00  0.00           C  
ATOM     65  O   LEU A 335     203.524 164.179 222.127  1.00  0.00           O  
ATOM     66  CB  LEU A 335     200.361 163.604 221.750  1.00  0.00           C  
ATOM     67  CG  LEU A 335     198.940 163.711 221.162  1.00  0.00           C  
ATOM     68  CD1 LEU A 335     198.853 162.931 219.862  1.00  0.00           C  
ATOM     69  CD2 LEU A 335     197.940 163.195 222.179  1.00  0.00           C  
ATOM     70  H   LEU A 335     201.820 162.198 220.136  1.00  0.00           H  
ATOM     71  HA  LEU A 335     201.052 164.988 220.306  1.00  0.00           H  
ATOM     72 1HB  LEU A 335     200.573 162.556 221.941  1.00  0.00           H  
ATOM     73 2HB  LEU A 335     200.374 164.139 222.704  1.00  0.00           H  
ATOM     74  HG  LEU A 335     198.723 164.757 220.945  1.00  0.00           H  
ATOM     75 1HD1 LEU A 335     197.850 163.027 219.446  1.00  0.00           H  
ATOM     76 2HD1 LEU A 335     199.567 163.325 219.158  1.00  0.00           H  
ATOM     77 3HD1 LEU A 335     199.070 161.882 220.044  1.00  0.00           H  
ATOM     78 1HD2 LEU A 335     196.926 163.288 221.775  1.00  0.00           H  
ATOM     79 2HD2 LEU A 335     198.149 162.149 222.401  1.00  0.00           H  
ATOM     80 3HD2 LEU A 335     198.019 163.783 223.095  1.00  0.00           H  
ATOM     81  N   CYS A 336     202.244 166.043 222.095  1.00  0.00           N  
ATOM     82  CA  CYS A 336     203.011 166.836 223.036  1.00  0.00           C  
ATOM     83  C   CYS A 336     202.846 166.235 224.416  1.00  0.00           C  
ATOM     84  O   CYS A 336     201.739 165.818 224.766  1.00  0.00           O  
ATOM     85  CB  CYS A 336     202.507 168.278 223.065  1.00  0.00           C  
ATOM     86  SG  CYS A 336     202.693 169.202 221.526  1.00  0.00           S  
ATOM     87  H   CYS A 336     201.411 166.446 221.687  1.00  0.00           H  
ATOM     88  HA  CYS A 336     204.057 166.812 222.746  1.00  0.00           H  
ATOM     89 1HB  CYS A 336     201.454 168.259 223.303  1.00  0.00           H  
ATOM     90 2HB  CYS A 336     203.002 168.827 223.855  1.00  0.00           H  
ATOM     91  N   PRO A 337     203.878 166.208 225.266  1.00  0.00           N  
ATOM     92  CA  PRO A 337     203.863 165.561 226.569  1.00  0.00           C  
ATOM     93  C   PRO A 337     203.050 166.287 227.634  1.00  0.00           C  
ATOM     94  O   PRO A 337     203.523 166.524 228.738  1.00  0.00           O  
ATOM     95  CB  PRO A 337     205.355 165.567 226.925  1.00  0.00           C  
ATOM     96  CG  PRO A 337     205.886 166.836 226.270  1.00  0.00           C  
ATOM     97  CD  PRO A 337     205.141 166.913 224.946  1.00  0.00           C  
ATOM     98  HA  PRO A 337     203.501 164.529 226.448  1.00  0.00           H  
ATOM     99 1HB  PRO A 337     205.482 165.564 228.021  1.00  0.00           H  
ATOM    100 2HB  PRO A 337     205.839 164.654 226.545  1.00  0.00           H  
ATOM    101 1HG  PRO A 337     205.695 167.709 226.914  1.00  0.00           H  
ATOM    102 2HG  PRO A 337     206.979 166.769 226.142  1.00  0.00           H  
ATOM    103 1HD  PRO A 337     204.965 167.961 224.683  1.00  0.00           H  
ATOM    104 2HD  PRO A 337     205.704 166.371 224.171  1.00  0.00           H  
ATOM    105  N   PHE A 338     201.772 166.516 227.351  1.00  0.00           N  
ATOM    106  CA  PHE A 338     200.881 167.179 228.289  1.00  0.00           C  
ATOM    107  C   PHE A 338     200.325 166.145 229.256  1.00  0.00           C  
ATOM    108  O   PHE A 338     199.777 166.448 230.325  1.00  0.00           O  
ATOM    109  CB  PHE A 338     199.798 167.964 227.546  1.00  0.00           C  
ATOM    110  CG  PHE A 338     200.357 169.217 226.917  1.00  0.00           C  
ATOM    111  CD1 PHE A 338     200.289 169.448 225.556  1.00  0.00           C  
ATOM    112  CD2 PHE A 338     200.993 170.158 227.711  1.00  0.00           C  
ATOM    113  CE1 PHE A 338     200.847 170.597 225.016  1.00  0.00           C  
ATOM    114  CE2 PHE A 338     201.537 171.289 227.176  1.00  0.00           C  
ATOM    115  CZ  PHE A 338     201.469 171.511 225.828  1.00  0.00           C  
ATOM    116  H   PHE A 338     201.423 166.246 226.441  1.00  0.00           H  
ATOM    117  HA  PHE A 338     201.468 167.900 228.846  1.00  0.00           H  
ATOM    118 1HB  PHE A 338     199.387 167.341 226.748  1.00  0.00           H  
ATOM    119 2HB  PHE A 338     198.988 168.224 228.194  1.00  0.00           H  
ATOM    120  HD1 PHE A 338     199.793 168.715 224.911  1.00  0.00           H  
ATOM    121  HD2 PHE A 338     201.059 169.986 228.779  1.00  0.00           H  
ATOM    122  HE1 PHE A 338     200.798 170.778 223.950  1.00  0.00           H  
ATOM    123  HE2 PHE A 338     202.028 172.002 227.816  1.00  0.00           H  
ATOM    124  HZ  PHE A 338     201.910 172.410 225.399  1.00  0.00           H  
ATOM    125  N   ASP A 339     200.663 164.900 228.971  1.00  0.00           N  
ATOM    126  CA  ASP A 339     200.288 163.800 229.819  1.00  0.00           C  
ATOM    127  C   ASP A 339     201.199 163.764 231.041  1.00  0.00           C  
ATOM    128  O   ASP A 339     200.941 163.025 231.990  1.00  0.00           O  
ATOM    129  CB  ASP A 339     200.364 162.485 229.056  1.00  0.00           C  
ATOM    130  CG  ASP A 339     199.251 162.333 228.033  1.00  0.00           C  
ATOM    131  OD1 ASP A 339     198.193 162.915 228.215  1.00  0.00           O  
ATOM    132  OD2 ASP A 339     199.466 161.648 227.064  1.00  0.00           O  
ATOM    133  H   ASP A 339     201.149 164.714 228.107  1.00  0.00           H  
ATOM    134  HA  ASP A 339     199.268 163.962 230.132  1.00  0.00           H  
ATOM    135 1HB  ASP A 339     201.325 162.425 228.538  1.00  0.00           H  
ATOM    136 2HB  ASP A 339     200.317 161.651 229.757  1.00  0.00           H  
ATOM    137  N   GLU A 340     202.278 164.563 231.008  1.00  0.00           N  
ATOM    138  CA  GLU A 340     203.191 164.646 232.126  1.00  0.00           C  
ATOM    139  C   GLU A 340     203.138 166.059 232.718  1.00  0.00           C  
ATOM    140  O   GLU A 340     204.043 166.459 233.471  1.00  0.00           O  
ATOM    141  CB  GLU A 340     204.621 164.362 231.704  1.00  0.00           C  
ATOM    142  CG  GLU A 340     204.914 163.048 231.065  1.00  0.00           C  
ATOM    143  CD  GLU A 340     206.412 162.892 230.853  1.00  0.00           C  
ATOM    144  OE1 GLU A 340     207.159 163.772 231.294  1.00  0.00           O  
ATOM    145  OE2 GLU A 340     206.816 161.916 230.262  1.00  0.00           O  
ATOM    146  H   GLU A 340     202.483 165.151 230.198  1.00  0.00           H  
ATOM    147  HA  GLU A 340     202.886 163.933 232.892  1.00  0.00           H  
ATOM    148 1HB  GLU A 340     204.997 165.169 231.068  1.00  0.00           H  
ATOM    149 2HB  GLU A 340     205.198 164.327 232.593  1.00  0.00           H  
ATOM    150 1HG  GLU A 340     204.546 162.243 231.700  1.00  0.00           H  
ATOM    151 2HG  GLU A 340     204.400 162.993 230.104  1.00  0.00           H  
ATOM    152  N   VAL A 341     202.119 166.829 232.305  1.00  0.00           N  
ATOM    153  CA  VAL A 341     201.871 168.205 232.730  1.00  0.00           C  
ATOM    154  C   VAL A 341     200.523 168.317 233.424  1.00  0.00           C  
ATOM    155  O   VAL A 341     200.431 168.781 234.555  1.00  0.00           O  
ATOM    156  CB  VAL A 341     201.881 169.144 231.515  1.00  0.00           C  
ATOM    157  CG1 VAL A 341     201.537 170.499 231.923  1.00  0.00           C  
ATOM    158  CG2 VAL A 341     203.261 169.138 230.856  1.00  0.00           C  
ATOM    159  H   VAL A 341     201.435 166.434 231.669  1.00  0.00           H  
ATOM    160  HA  VAL A 341     202.656 168.505 233.425  1.00  0.00           H  
ATOM    161  HB  VAL A 341     201.127 168.819 230.827  1.00  0.00           H  
ATOM    162 1HG1 VAL A 341     201.508 171.130 231.049  1.00  0.00           H  
ATOM    163 2HG1 VAL A 341     200.564 170.473 232.377  1.00  0.00           H  
ATOM    164 3HG1 VAL A 341     202.268 170.877 232.636  1.00  0.00           H  
ATOM    165 1HG2 VAL A 341     203.262 169.796 229.990  1.00  0.00           H  
ATOM    166 2HG2 VAL A 341     204.006 169.486 231.572  1.00  0.00           H  
ATOM    167 3HG2 VAL A 341     203.513 168.136 230.543  1.00  0.00           H  
ATOM    168  N   PHE A 342     199.476 167.882 232.722  1.00  0.00           N  
ATOM    169  CA  PHE A 342     198.118 167.923 233.241  1.00  0.00           C  
ATOM    170  C   PHE A 342     197.693 166.577 233.798  1.00  0.00           C  
ATOM    171  O   PHE A 342     196.988 166.505 234.799  1.00  0.00           O  
ATOM    172  CB  PHE A 342     197.133 168.279 232.151  1.00  0.00           C  
ATOM    173  CG  PHE A 342     197.228 169.633 231.573  1.00  0.00           C  
ATOM    174  CD1 PHE A 342     198.048 169.870 230.495  1.00  0.00           C  
ATOM    175  CD2 PHE A 342     196.437 170.653 232.047  1.00  0.00           C  
ATOM    176  CE1 PHE A 342     198.088 171.105 229.901  1.00  0.00           C  
ATOM    177  CE2 PHE A 342     196.480 171.878 231.461  1.00  0.00           C  
ATOM    178  CZ  PHE A 342     197.295 172.107 230.392  1.00  0.00           C  
ATOM    179  H   PHE A 342     199.628 167.516 231.789  1.00  0.00           H  
ATOM    180  HA  PHE A 342     198.077 168.658 234.031  1.00  0.00           H  
ATOM    181 1HB  PHE A 342     197.233 167.555 231.336  1.00  0.00           H  
ATOM    182 2HB  PHE A 342     196.134 168.167 232.555  1.00  0.00           H  
ATOM    183  HD1 PHE A 342     198.657 169.059 230.128  1.00  0.00           H  
ATOM    184  HD2 PHE A 342     195.770 170.468 232.887  1.00  0.00           H  
ATOM    185  HE1 PHE A 342     198.737 171.285 229.048  1.00  0.00           H  
ATOM    186  HE2 PHE A 342     195.868 172.670 231.831  1.00  0.00           H  
ATOM    187  HZ  PHE A 342     197.310 173.080 229.945  1.00  0.00           H  
ATOM    188  N   ASN A 343     198.141 165.497 233.158  1.00  0.00           N  
ATOM    189  CA  ASN A 343     197.741 164.153 233.589  1.00  0.00           C  
ATOM    190  C   ASN A 343     198.846 163.521 234.432  1.00  0.00           C  
ATOM    191  O   ASN A 343     198.881 162.307 234.642  1.00  0.00           O  
ATOM    192  CB  ASN A 343     197.386 163.270 232.408  1.00  0.00           C  
ATOM    193  CG  ASN A 343     196.156 163.746 231.657  1.00  0.00           C  
ATOM    194  OD1 ASN A 343     195.172 164.149 232.289  1.00  0.00           O  
ATOM    195  ND2 ASN A 343     196.187 163.713 230.336  1.00  0.00           N  
ATOM    196  H   ASN A 343     198.728 165.612 232.332  1.00  0.00           H  
ATOM    197  HA  ASN A 343     196.861 164.236 234.228  1.00  0.00           H  
ATOM    198 1HB  ASN A 343     198.211 163.174 231.757  1.00  0.00           H  
ATOM    199 2HB  ASN A 343     197.176 162.270 232.784  1.00  0.00           H  
ATOM    200 1HD2 ASN A 343     195.396 164.007 229.804  1.00  0.00           H  
ATOM    201 2HD2 ASN A 343     197.011 163.379 229.819  1.00  0.00           H  
ATOM    202  N   ALA A 344     199.751 164.367 234.909  1.00  0.00           N  
ATOM    203  CA  ALA A 344     200.868 163.946 235.728  1.00  0.00           C  
ATOM    204  C   ALA A 344     200.358 163.278 236.985  1.00  0.00           C  
ATOM    205  O   ALA A 344     199.346 163.685 237.559  1.00  0.00           O  
ATOM    206  CB  ALA A 344     201.740 165.138 236.097  1.00  0.00           C  
ATOM    207  H   ALA A 344     199.646 165.346 234.692  1.00  0.00           H  
ATOM    208  HA  ALA A 344     201.457 163.222 235.163  1.00  0.00           H  
ATOM    209 1HB  ALA A 344     202.578 164.805 236.705  1.00  0.00           H  
ATOM    210 2HB  ALA A 344     202.111 165.609 235.210  1.00  0.00           H  
ATOM    211 3HB  ALA A 344     201.167 165.853 236.655  1.00  0.00           H  
ATOM    212  N   THR A 345     201.084 162.271 237.457  1.00  0.00           N  
ATOM    213  CA  THR A 345     200.690 161.600 238.688  1.00  0.00           C  
ATOM    214  C   THR A 345     201.185 162.359 239.919  1.00  0.00           C  
ATOM    215  O   THR A 345     200.714 162.126 241.037  1.00  0.00           O  
ATOM    216  CB  THR A 345     201.220 160.157 238.696  1.00  0.00           C  
ATOM    217  OG1 THR A 345     202.655 160.168 238.633  1.00  0.00           O  
ATOM    218  CG2 THR A 345     200.672 159.405 237.498  1.00  0.00           C  
ATOM    219  H   THR A 345     201.894 161.955 236.945  1.00  0.00           H  
ATOM    220  HA  THR A 345     199.601 161.563 238.729  1.00  0.00           H  
ATOM    221  HB  THR A 345     200.909 159.658 239.613  1.00  0.00           H  
ATOM    222  HG1 THR A 345     202.979 159.265 238.536  1.00  0.00           H  
ATOM    223 1HG2 THR A 345     201.049 158.382 237.504  1.00  0.00           H  
ATOM    224 2HG2 THR A 345     199.583 159.392 237.545  1.00  0.00           H  
ATOM    225 3HG2 THR A 345     200.987 159.903 236.580  1.00  0.00           H  
ATOM    226  N   ARG A 346     202.135 163.265 239.697  1.00  0.00           N  
ATOM    227  CA  ARG A 346     202.716 164.089 240.749  1.00  0.00           C  
ATOM    228  C   ARG A 346     202.951 165.501 240.231  1.00  0.00           C  
ATOM    229  O   ARG A 346     203.477 165.681 239.130  1.00  0.00           O  
ATOM    230  CB  ARG A 346     204.053 163.522 241.230  1.00  0.00           C  
ATOM    231  CG  ARG A 346     203.997 162.147 241.915  1.00  0.00           C  
ATOM    232  CD  ARG A 346     203.330 162.224 243.244  1.00  0.00           C  
ATOM    233  NE  ARG A 346     203.362 160.951 243.950  1.00  0.00           N  
ATOM    234  CZ  ARG A 346     202.468 159.949 243.787  1.00  0.00           C  
ATOM    235  NH1 ARG A 346     201.464 160.060 242.939  1.00  0.00           N  
ATOM    236  NH2 ARG A 346     202.601 158.836 244.493  1.00  0.00           N  
ATOM    237  H   ARG A 346     202.458 163.379 238.750  1.00  0.00           H  
ATOM    238  HA  ARG A 346     202.022 164.136 241.589  1.00  0.00           H  
ATOM    239 1HB  ARG A 346     204.736 163.442 240.387  1.00  0.00           H  
ATOM    240 2HB  ARG A 346     204.498 164.222 241.942  1.00  0.00           H  
ATOM    241 1HG  ARG A 346     203.464 161.432 241.293  1.00  0.00           H  
ATOM    242 2HG  ARG A 346     205.014 161.790 242.072  1.00  0.00           H  
ATOM    243 1HD  ARG A 346     203.837 162.967 243.860  1.00  0.00           H  
ATOM    244 2HD  ARG A 346     202.289 162.515 243.113  1.00  0.00           H  
ATOM    245  HE  ARG A 346     204.107 160.807 244.614  1.00  0.00           H  
ATOM    246 1HH1 ARG A 346     201.329 160.913 242.371  1.00  0.00           H  
ATOM    247 2HH1 ARG A 346     200.810 159.302 242.836  1.00  0.00           H  
ATOM    248 1HH2 ARG A 346     203.365 158.739 245.147  1.00  0.00           H  
ATOM    249 2HH2 ARG A 346     201.938 158.084 244.377  1.00  0.00           H  
ATOM    250  N   PHE A 347     202.627 166.499 241.046  1.00  0.00           N  
ATOM    251  CA  PHE A 347     202.881 167.894 240.712  1.00  0.00           C  
ATOM    252  C   PHE A 347     203.967 168.442 241.604  1.00  0.00           C  
ATOM    253  O   PHE A 347     204.253 167.873 242.656  1.00  0.00           O  
ATOM    254  CB  PHE A 347     201.580 168.670 240.776  1.00  0.00           C  
ATOM    255  CG  PHE A 347     200.734 168.429 239.573  1.00  0.00           C  
ATOM    256  CD1 PHE A 347     200.051 167.245 239.374  1.00  0.00           C  
ATOM    257  CD2 PHE A 347     200.597 169.437 238.637  1.00  0.00           C  
ATOM    258  CE1 PHE A 347     199.295 167.071 238.232  1.00  0.00           C  
ATOM    259  CE2 PHE A 347     199.827 169.265 237.521  1.00  0.00           C  
ATOM    260  CZ  PHE A 347     199.185 168.077 237.316  1.00  0.00           C  
ATOM    261  H   PHE A 347     202.178 166.319 241.953  1.00  0.00           H  
ATOM    262  HA  PHE A 347     203.243 167.949 239.684  1.00  0.00           H  
ATOM    263 1HB  PHE A 347     201.023 168.351 241.652  1.00  0.00           H  
ATOM    264 2HB  PHE A 347     201.786 169.735 240.854  1.00  0.00           H  
ATOM    265  HD1 PHE A 347     200.131 166.439 240.104  1.00  0.00           H  
ATOM    266  HD2 PHE A 347     201.115 170.378 238.794  1.00  0.00           H  
ATOM    267  HE1 PHE A 347     198.780 166.129 238.056  1.00  0.00           H  
ATOM    268  HE2 PHE A 347     199.733 170.065 236.787  1.00  0.00           H  
ATOM    269  HZ  PHE A 347     198.587 167.933 236.423  1.00  0.00           H  
ATOM    270  N   ALA A 348     204.656 169.479 241.168  1.00  0.00           N  
ATOM    271  CA  ALA A 348     205.681 170.018 242.021  1.00  0.00           C  
ATOM    272  C   ALA A 348     205.082 170.896 243.093  1.00  0.00           C  
ATOM    273  O   ALA A 348     203.995 171.459 242.938  1.00  0.00           O  
ATOM    274  CB  ALA A 348     206.666 170.805 241.202  1.00  0.00           C  
ATOM    275  H   ALA A 348     204.467 169.959 240.285  1.00  0.00           H  
ATOM    276  HA  ALA A 348     206.200 169.192 242.508  1.00  0.00           H  
ATOM    277 1HB  ALA A 348     207.441 171.203 241.849  1.00  0.00           H  
ATOM    278 2HB  ALA A 348     207.110 170.168 240.454  1.00  0.00           H  
ATOM    279 3HB  ALA A 348     206.137 171.602 240.730  1.00  0.00           H  
ATOM    280  N   SER A 349     205.787 171.022 244.193  1.00  0.00           N  
ATOM    281  CA  SER A 349     205.399 172.037 245.143  1.00  0.00           C  
ATOM    282  C   SER A 349     205.522 173.360 244.447  1.00  0.00           C  
ATOM    283  O   SER A 349     206.518 173.569 243.765  1.00  0.00           O  
ATOM    284  CB  SER A 349     206.345 172.039 246.290  1.00  0.00           C  
ATOM    285  OG  SER A 349     206.224 170.932 247.082  1.00  0.00           O  
ATOM    286  H   SER A 349     206.628 170.478 244.334  1.00  0.00           H  
ATOM    287  HA  SER A 349     204.371 171.888 245.464  1.00  0.00           H  
ATOM    288 1HB  SER A 349     207.364 172.109 245.905  1.00  0.00           H  
ATOM    289 2HB  SER A 349     206.159 172.892 246.853  1.00  0.00           H  
ATOM    290  HG  SER A 349     206.270 170.162 246.498  1.00  0.00           H  
ATOM    291  N   VAL A 350     204.626 174.313 244.670  1.00  0.00           N  
ATOM    292  CA  VAL A 350     204.886 175.579 244.007  1.00  0.00           C  
ATOM    293  C   VAL A 350     206.212 176.241 244.432  1.00  0.00           C  
ATOM    294  O   VAL A 350     206.827 176.911 243.608  1.00  0.00           O  
ATOM    295  CB  VAL A 350     203.735 176.565 244.210  1.00  0.00           C  
ATOM    296  CG1 VAL A 350     203.709 177.056 245.651  1.00  0.00           C  
ATOM    297  CG2 VAL A 350     203.901 177.694 243.169  1.00  0.00           C  
ATOM    298  H   VAL A 350     203.761 174.161 245.198  1.00  0.00           H  
ATOM    299  HA  VAL A 350     204.954 175.393 242.945  1.00  0.00           H  
ATOM    300  HB  VAL A 350     202.791 176.049 244.041  1.00  0.00           H  
ATOM    301 1HG1 VAL A 350     202.886 177.729 245.789  1.00  0.00           H  
ATOM    302 2HG1 VAL A 350     203.588 176.204 246.318  1.00  0.00           H  
ATOM    303 3HG1 VAL A 350     204.619 177.565 245.890  1.00  0.00           H  
ATOM    304 1HG2 VAL A 350     203.088 178.406 243.265  1.00  0.00           H  
ATOM    305 2HG2 VAL A 350     204.836 178.184 243.306  1.00  0.00           H  
ATOM    306 3HG2 VAL A 350     203.899 177.277 242.176  1.00  0.00           H  
ATOM    307  N   TYR A 351     206.743 176.000 245.649  1.00  0.00           N  
ATOM    308  CA  TYR A 351     208.039 176.634 245.980  1.00  0.00           C  
ATOM    309  C   TYR A 351     209.119 176.199 244.980  1.00  0.00           C  
ATOM    310  O   TYR A 351     210.139 176.874 244.817  1.00  0.00           O  
ATOM    311  CB  TYR A 351     208.554 176.307 247.392  1.00  0.00           C  
ATOM    312  CG  TYR A 351     209.348 175.057 247.572  1.00  0.00           C  
ATOM    313  CD1 TYR A 351     210.716 175.134 247.502  1.00  0.00           C  
ATOM    314  CD2 TYR A 351     208.752 173.889 247.831  1.00  0.00           C  
ATOM    315  CE1 TYR A 351     211.487 174.014 247.698  1.00  0.00           C  
ATOM    316  CE2 TYR A 351     209.492 172.745 248.025  1.00  0.00           C  
ATOM    317  CZ  TYR A 351     210.863 172.805 247.960  1.00  0.00           C  
ATOM    318  OH  TYR A 351     211.615 171.671 248.163  1.00  0.00           O  
ATOM    319  H   TYR A 351     206.239 175.448 246.347  1.00  0.00           H  
ATOM    320  HA  TYR A 351     207.931 177.715 245.893  1.00  0.00           H  
ATOM    321 1HB  TYR A 351     209.173 177.114 247.730  1.00  0.00           H  
ATOM    322 2HB  TYR A 351     207.740 176.245 248.062  1.00  0.00           H  
ATOM    323  HD1 TYR A 351     211.171 176.091 247.308  1.00  0.00           H  
ATOM    324  HD2 TYR A 351     207.693 173.865 247.894  1.00  0.00           H  
ATOM    325  HE1 TYR A 351     212.574 174.083 247.652  1.00  0.00           H  
ATOM    326  HE2 TYR A 351     208.990 171.801 248.236  1.00  0.00           H  
ATOM    327  HH  TYR A 351     212.547 171.895 248.117  1.00  0.00           H  
ATOM    328  N   ALA A 352     208.911 175.037 244.363  1.00  0.00           N  
ATOM    329  CA  ALA A 352     209.815 174.445 243.414  1.00  0.00           C  
ATOM    330  C   ALA A 352     209.049 173.974 242.196  1.00  0.00           C  
ATOM    331  O   ALA A 352     209.261 172.852 241.733  1.00  0.00           O  
ATOM    332  CB  ALA A 352     210.547 173.270 244.038  1.00  0.00           C  
ATOM    333  H   ALA A 352     208.034 174.550 244.514  1.00  0.00           H  
ATOM    334  HA  ALA A 352     210.516 175.206 243.091  1.00  0.00           H  
ATOM    335 1HB  ALA A 352     211.228 172.843 243.305  1.00  0.00           H  
ATOM    336 2HB  ALA A 352     211.108 173.596 244.899  1.00  0.00           H  
ATOM    337 3HB  ALA A 352     209.822 172.520 244.345  1.00  0.00           H  
ATOM    338  N   TRP A 353     208.201 174.842 241.634  1.00  0.00           N  
ATOM    339  CA  TRP A 353     207.429 174.438 240.461  1.00  0.00           C  
ATOM    340  C   TRP A 353     208.329 173.897 239.354  1.00  0.00           C  
ATOM    341  O   TRP A 353     209.465 174.358 239.193  1.00  0.00           O  
ATOM    342  CB  TRP A 353     206.607 175.614 239.930  1.00  0.00           C  
ATOM    343  CG  TRP A 353     207.351 176.911 239.718  1.00  0.00           C  
ATOM    344  CD1 TRP A 353     207.481 177.876 240.651  1.00  0.00           C  
ATOM    345  CD2 TRP A 353     208.003 177.429 238.525  1.00  0.00           C  
ATOM    346  NE1 TRP A 353     208.155 178.943 240.162  1.00  0.00           N  
ATOM    347  CE2 TRP A 353     208.487 178.704 238.856  1.00  0.00           C  
ATOM    348  CE3 TRP A 353     208.194 176.942 237.235  1.00  0.00           C  
ATOM    349  CZ2 TRP A 353     209.143 179.500 237.945  1.00  0.00           C  
ATOM    350  CZ3 TRP A 353     208.861 177.746 236.315  1.00  0.00           C  
ATOM    351  CH2 TRP A 353     209.322 178.992 236.664  1.00  0.00           C  
ATOM    352  H   TRP A 353     208.023 175.741 242.087  1.00  0.00           H  
ATOM    353  HA  TRP A 353     206.738 173.666 240.768  1.00  0.00           H  
ATOM    354 1HB  TRP A 353     206.156 175.327 238.982  1.00  0.00           H  
ATOM    355 2HB  TRP A 353     205.803 175.826 240.627  1.00  0.00           H  
ATOM    356  HD1 TRP A 353     207.093 177.836 241.629  1.00  0.00           H  
ATOM    357  HE1 TRP A 353     208.316 179.773 240.744  1.00  0.00           H  
ATOM    358  HE3 TRP A 353     207.821 175.962 236.951  1.00  0.00           H  
ATOM    359  HZ2 TRP A 353     209.510 180.490 238.206  1.00  0.00           H  
ATOM    360  HZ3 TRP A 353     209.002 177.362 235.305  1.00  0.00           H  
ATOM    361  HH2 TRP A 353     209.837 179.598 235.917  1.00  0.00           H  
ATOM    362  N   ASN A 354     207.815 172.932 238.577  1.00  0.00           N  
ATOM    363  CA  ASN A 354     208.606 172.344 237.498  1.00  0.00           C  
ATOM    364  C   ASN A 354     208.270 173.008 236.173  1.00  0.00           C  
ATOM    365  O   ASN A 354     207.293 173.751 236.105  1.00  0.00           O  
ATOM    366  CB  ASN A 354     208.376 170.836 237.461  1.00  0.00           C  
ATOM    367  CG  ASN A 354     209.476 170.033 236.772  1.00  0.00           C  
ATOM    368  OD1 ASN A 354     210.385 170.581 236.139  1.00  0.00           O  
ATOM    369  ND2 ASN A 354     209.400 168.733 236.904  1.00  0.00           N  
ATOM    370  H   ASN A 354     206.861 172.595 238.735  1.00  0.00           H  
ATOM    371  HA  ASN A 354     209.661 172.529 237.695  1.00  0.00           H  
ATOM    372 1HB  ASN A 354     208.285 170.471 238.476  1.00  0.00           H  
ATOM    373 2HB  ASN A 354     207.427 170.633 236.960  1.00  0.00           H  
ATOM    374 1HD2 ASN A 354     210.092 168.148 236.482  1.00  0.00           H  
ATOM    375 2HD2 ASN A 354     208.652 168.328 237.430  1.00  0.00           H  
ATOM    376  N   ARG A 355     209.077 172.719 235.136  1.00  0.00           N  
ATOM    377  CA  ARG A 355     208.875 173.216 233.762  1.00  0.00           C  
ATOM    378  C   ARG A 355     209.309 172.252 232.656  1.00  0.00           C  
ATOM    379  O   ARG A 355     210.421 171.717 232.688  1.00  0.00           O  
ATOM    380  CB  ARG A 355     209.599 174.535 233.511  1.00  0.00           C  
ATOM    381  CG  ARG A 355     209.556 174.963 232.013  1.00  0.00           C  
ATOM    382  CD  ARG A 355     210.091 176.318 231.730  1.00  0.00           C  
ATOM    383  NE  ARG A 355     209.185 177.339 232.165  1.00  0.00           N  
ATOM    384  CZ  ARG A 355     209.260 178.633 231.833  1.00  0.00           C  
ATOM    385  NH1 ARG A 355     210.230 179.074 231.050  1.00  0.00           N  
ATOM    386  NH2 ARG A 355     208.344 179.455 232.281  1.00  0.00           N  
ATOM    387  H   ARG A 355     209.852 172.093 235.323  1.00  0.00           H  
ATOM    388  HA  ARG A 355     207.816 173.407 233.641  1.00  0.00           H  
ATOM    389 1HB  ARG A 355     209.129 175.321 234.098  1.00  0.00           H  
ATOM    390 2HB  ARG A 355     210.639 174.458 233.820  1.00  0.00           H  
ATOM    391 1HG  ARG A 355     210.132 174.260 231.415  1.00  0.00           H  
ATOM    392 2HG  ARG A 355     208.510 174.952 231.679  1.00  0.00           H  
ATOM    393 1HD  ARG A 355     211.032 176.454 232.256  1.00  0.00           H  
ATOM    394 2HD  ARG A 355     210.252 176.437 230.669  1.00  0.00           H  
ATOM    395  HE  ARG A 355     208.393 177.052 232.760  1.00  0.00           H  
ATOM    396 1HH1 ARG A 355     210.929 178.433 230.701  1.00  0.00           H  
ATOM    397 2HH1 ARG A 355     210.271 180.052 230.800  1.00  0.00           H  
ATOM    398 1HH2 ARG A 355     207.581 179.093 232.898  1.00  0.00           H  
ATOM    399 2HH2 ARG A 355     208.364 180.426 232.018  1.00  0.00           H  
ATOM    400  N   LYS A 356     208.454 172.101 231.634  1.00  0.00           N  
ATOM    401  CA  LYS A 356     208.759 171.279 230.464  1.00  0.00           C  
ATOM    402  C   LYS A 356     208.619 172.081 229.160  1.00  0.00           C  
ATOM    403  O   LYS A 356     207.754 172.950 229.042  1.00  0.00           O  
ATOM    404  CB  LYS A 356     207.847 170.048 230.473  1.00  0.00           C  
ATOM    405  CG  LYS A 356     208.119 169.175 231.702  1.00  0.00           C  
ATOM    406  CD  LYS A 356     207.292 167.921 231.800  1.00  0.00           C  
ATOM    407  CE  LYS A 356     207.689 167.201 233.084  1.00  0.00           C  
ATOM    408  NZ  LYS A 356     206.925 165.974 233.321  1.00  0.00           N  
ATOM    409  H   LYS A 356     207.544 172.554 231.707  1.00  0.00           H  
ATOM    410  HA  LYS A 356     209.794 170.942 230.535  1.00  0.00           H  
ATOM    411 1HB  LYS A 356     206.800 170.359 230.489  1.00  0.00           H  
ATOM    412 2HB  LYS A 356     208.009 169.454 229.570  1.00  0.00           H  
ATOM    413 1HG  LYS A 356     209.175 168.902 231.715  1.00  0.00           H  
ATOM    414 2HG  LYS A 356     207.913 169.758 232.596  1.00  0.00           H  
ATOM    415 1HD  LYS A 356     206.227 168.162 231.837  1.00  0.00           H  
ATOM    416 2HD  LYS A 356     207.476 167.268 230.944  1.00  0.00           H  
ATOM    417 1HE  LYS A 356     208.746 166.949 233.030  1.00  0.00           H  
ATOM    418 2HE  LYS A 356     207.533 167.878 233.926  1.00  0.00           H  
ATOM    419 1HZ  LYS A 356     207.233 165.551 234.178  1.00  0.00           H  
ATOM    420 2HZ  LYS A 356     205.901 166.185 233.394  1.00  0.00           H  
ATOM    421 3HZ  LYS A 356     207.053 165.284 232.544  1.00  0.00           H  
ATOM    422  N   ARG A 357     209.477 171.788 228.175  1.00  0.00           N  
ATOM    423  CA  ARG A 357     209.393 172.445 226.861  1.00  0.00           C  
ATOM    424  C   ARG A 357     208.670 171.573 225.841  1.00  0.00           C  
ATOM    425  O   ARG A 357     208.955 170.382 225.706  1.00  0.00           O  
ATOM    426  CB  ARG A 357     210.771 172.804 226.318  1.00  0.00           C  
ATOM    427  CG  ARG A 357     210.772 173.538 224.944  1.00  0.00           C  
ATOM    428  CD  ARG A 357     212.177 173.872 224.512  1.00  0.00           C  
ATOM    429  NE  ARG A 357     212.262 174.496 223.171  1.00  0.00           N  
ATOM    430  CZ  ARG A 357     213.411 174.620 222.467  1.00  0.00           C  
ATOM    431  NH1 ARG A 357     214.550 174.171 222.954  1.00  0.00           N  
ATOM    432  NH2 ARG A 357     213.382 175.195 221.279  1.00  0.00           N  
ATOM    433  H   ARG A 357     210.187 171.084 228.329  1.00  0.00           H  
ATOM    434  HA  ARG A 357     208.828 173.371 226.973  1.00  0.00           H  
ATOM    435 1HB  ARG A 357     211.282 173.451 227.029  1.00  0.00           H  
ATOM    436 2HB  ARG A 357     211.366 171.900 226.206  1.00  0.00           H  
ATOM    437 1HG  ARG A 357     210.321 172.901 224.181  1.00  0.00           H  
ATOM    438 2HG  ARG A 357     210.197 174.464 225.025  1.00  0.00           H  
ATOM    439 1HD  ARG A 357     212.610 174.566 225.231  1.00  0.00           H  
ATOM    440 2HD  ARG A 357     212.767 172.958 224.497  1.00  0.00           H  
ATOM    441  HE  ARG A 357     211.417 174.878 222.725  1.00  0.00           H  
ATOM    442 1HH1 ARG A 357     214.573 173.730 223.862  1.00  0.00           H  
ATOM    443 2HH1 ARG A 357     215.399 174.269 222.418  1.00  0.00           H  
ATOM    444 1HH2 ARG A 357     212.486 175.536 220.924  1.00  0.00           H  
ATOM    445 2HH2 ARG A 357     214.226 175.297 220.739  1.00  0.00           H  
ATOM    446  N   ILE A 358     207.739 172.193 225.129  1.00  0.00           N  
ATOM    447  CA  ILE A 358     206.934 171.569 224.098  1.00  0.00           C  
ATOM    448  C   ILE A 358     207.203 172.146 222.689  1.00  0.00           C  
ATOM    449  O   ILE A 358     207.114 173.360 222.457  1.00  0.00           O  
ATOM    450  CB  ILE A 358     205.458 171.718 224.497  1.00  0.00           C  
ATOM    451  CG1 ILE A 358     205.191 171.005 225.835  1.00  0.00           C  
ATOM    452  CG2 ILE A 358     204.594 171.239 223.465  1.00  0.00           C  
ATOM    453  CD1 ILE A 358     205.235 171.919 227.041  1.00  0.00           C  
ATOM    454  H   ILE A 358     207.546 173.166 225.334  1.00  0.00           H  
ATOM    455  HA  ILE A 358     207.170 170.508 224.073  1.00  0.00           H  
ATOM    456  HB  ILE A 358     205.275 172.744 224.676  1.00  0.00           H  
ATOM    457 1HG1 ILE A 358     204.218 170.527 225.793  1.00  0.00           H  
ATOM    458 2HG1 ILE A 358     205.944 170.230 225.969  1.00  0.00           H  
ATOM    459 1HG2 ILE A 358     203.561 171.372 223.749  1.00  0.00           H  
ATOM    460 2HG2 ILE A 358     204.786 171.774 222.545  1.00  0.00           H  
ATOM    461 3HG2 ILE A 358     204.815 170.199 223.338  1.00  0.00           H  
ATOM    462 1HD1 ILE A 358     205.049 171.333 227.937  1.00  0.00           H  
ATOM    463 2HD1 ILE A 358     206.206 172.390 227.114  1.00  0.00           H  
ATOM    464 3HD1 ILE A 358     204.477 172.690 226.943  1.00  0.00           H  
ATOM    465  N   SER A 359     207.558 171.254 221.752  1.00  0.00           N  
ATOM    466  CA  SER A 359     207.838 171.615 220.353  1.00  0.00           C  
ATOM    467  C   SER A 359     207.656 170.410 219.425  1.00  0.00           C  
ATOM    468  O   SER A 359     207.769 169.271 219.879  1.00  0.00           O  
ATOM    469  CB  SER A 359     209.249 172.149 220.217  1.00  0.00           C  
ATOM    470  OG  SER A 359     210.193 171.148 220.508  1.00  0.00           O  
ATOM    471  H   SER A 359     207.622 170.281 222.019  1.00  0.00           H  
ATOM    472  HA  SER A 359     207.160 172.396 220.042  1.00  0.00           H  
ATOM    473 1HB  SER A 359     209.395 172.497 219.190  1.00  0.00           H  
ATOM    474 2HB  SER A 359     209.391 173.009 220.876  1.00  0.00           H  
ATOM    475  HG  SER A 359     209.896 170.363 220.040  1.00  0.00           H  
ATOM    476  N   ASN A 360     207.450 170.660 218.117  1.00  0.00           N  
ATOM    477  CA  ASN A 360     207.335 169.571 217.119  1.00  0.00           C  
ATOM    478  C   ASN A 360     206.309 168.491 217.487  1.00  0.00           C  
ATOM    479  O   ASN A 360     206.649 167.305 217.515  1.00  0.00           O  
ATOM    480  CB  ASN A 360     208.693 168.941 216.855  1.00  0.00           C  
ATOM    481  CG  ASN A 360     209.657 169.895 216.183  1.00  0.00           C  
ATOM    482  OD1 ASN A 360     209.315 170.536 215.182  1.00  0.00           O  
ATOM    483  ND2 ASN A 360     210.852 169.997 216.711  1.00  0.00           N  
ATOM    484  H   ASN A 360     207.375 171.628 217.797  1.00  0.00           H  
ATOM    485  HA  ASN A 360     206.981 170.000 216.187  1.00  0.00           H  
ATOM    486 1HB  ASN A 360     209.131 168.596 217.790  1.00  0.00           H  
ATOM    487 2HB  ASN A 360     208.563 168.067 216.218  1.00  0.00           H  
ATOM    488 1HD2 ASN A 360     211.527 170.613 216.303  1.00  0.00           H  
ATOM    489 2HD2 ASN A 360     211.091 169.458 217.519  1.00  0.00           H  
ATOM    490  N   CYS A 361     205.076 168.895 217.812  1.00  0.00           N  
ATOM    491  CA  CYS A 361     204.091 167.917 218.291  1.00  0.00           C  
ATOM    492  C   CYS A 361     202.609 168.340 218.279  1.00  0.00           C  
ATOM    493  O   CYS A 361     202.275 169.515 218.057  1.00  0.00           O  
ATOM    494  CB  CYS A 361     204.503 167.515 219.704  1.00  0.00           C  
ATOM    495  SG  CYS A 361     204.587 168.911 220.864  1.00  0.00           S  
ATOM    496  H   CYS A 361     204.835 169.880 217.699  1.00  0.00           H  
ATOM    497  HA  CYS A 361     204.181 167.030 217.661  1.00  0.00           H  
ATOM    498 1HB  CYS A 361     203.802 166.797 220.078  1.00  0.00           H  
ATOM    499 2HB  CYS A 361     205.475 167.028 219.694  1.00  0.00           H  
ATOM    500  N   VAL A 362     201.727 167.359 218.554  1.00  0.00           N  
ATOM    501  CA  VAL A 362     200.295 167.630 218.669  1.00  0.00           C  
ATOM    502  C   VAL A 362     199.873 168.031 220.078  1.00  0.00           C  
ATOM    503  O   VAL A 362     199.918 167.261 221.042  1.00  0.00           O  
ATOM    504  CB  VAL A 362     199.450 166.429 218.238  1.00  0.00           C  
ATOM    505  CG1 VAL A 362     197.978 166.745 218.414  1.00  0.00           C  
ATOM    506  CG2 VAL A 362     199.787 166.096 216.856  1.00  0.00           C  
ATOM    507  H   VAL A 362     202.073 166.406 218.675  1.00  0.00           H  
ATOM    508  HA  VAL A 362     200.072 168.434 217.989  1.00  0.00           H  
ATOM    509  HB  VAL A 362     199.665 165.606 218.844  1.00  0.00           H  
ATOM    510 1HG1 VAL A 362     197.375 165.897 218.126  1.00  0.00           H  
ATOM    511 2HG1 VAL A 362     197.787 166.981 219.455  1.00  0.00           H  
ATOM    512 3HG1 VAL A 362     197.728 167.601 217.794  1.00  0.00           H  
ATOM    513 1HG2 VAL A 362     199.228 165.245 216.543  1.00  0.00           H  
ATOM    514 2HG2 VAL A 362     199.571 166.945 216.209  1.00  0.00           H  
ATOM    515 3HG2 VAL A 362     200.838 165.869 216.830  1.00  0.00           H  
ATOM    516  N   ALA A 363     199.459 169.262 220.201  1.00  0.00           N  
ATOM    517  CA  ALA A 363     199.138 169.854 221.492  1.00  0.00           C  
ATOM    518  C   ALA A 363     197.719 169.559 221.898  1.00  0.00           C  
ATOM    519  O   ALA A 363     196.848 170.416 221.827  1.00  0.00           O  
ATOM    520  CB  ALA A 363     199.386 171.331 221.458  1.00  0.00           C  
ATOM    521  H   ALA A 363     199.379 169.795 219.346  1.00  0.00           H  
ATOM    522  HA  ALA A 363     199.790 169.411 222.235  1.00  0.00           H  
ATOM    523 1HB  ALA A 363     199.201 171.742 222.422  1.00  0.00           H  
ATOM    524 2HB  ALA A 363     200.397 171.469 221.201  1.00  0.00           H  
ATOM    525 3HB  ALA A 363     198.757 171.813 220.733  1.00  0.00           H  
ATOM    526  N   ASP A 364     197.476 168.323 222.272  1.00  0.00           N  
ATOM    527  CA  ASP A 364     196.126 167.905 222.609  1.00  0.00           C  
ATOM    528  C   ASP A 364     195.735 168.374 223.998  1.00  0.00           C  
ATOM    529  O   ASP A 364     196.244 167.867 224.998  1.00  0.00           O  
ATOM    530  CB  ASP A 364     196.009 166.377 222.480  1.00  0.00           C  
ATOM    531  CG  ASP A 364     194.603 165.764 222.776  1.00  0.00           C  
ATOM    532  OD1 ASP A 364     193.810 166.336 223.527  1.00  0.00           O  
ATOM    533  OD2 ASP A 364     194.334 164.727 222.217  1.00  0.00           O  
ATOM    534  H   ASP A 364     198.261 167.673 222.279  1.00  0.00           H  
ATOM    535  HA  ASP A 364     195.436 168.369 221.907  1.00  0.00           H  
ATOM    536 1HB  ASP A 364     196.298 166.084 221.468  1.00  0.00           H  
ATOM    537 2HB  ASP A 364     196.724 165.917 223.156  1.00  0.00           H  
ATOM    538  N   TYR A 365     194.815 169.347 224.055  1.00  0.00           N  
ATOM    539  CA  TYR A 365     194.385 169.906 225.329  1.00  0.00           C  
ATOM    540  C   TYR A 365     192.998 169.422 225.753  1.00  0.00           C  
ATOM    541  O   TYR A 365     192.331 170.089 226.542  1.00  0.00           O  
ATOM    542  CB  TYR A 365     194.403 171.434 225.300  1.00  0.00           C  
ATOM    543  CG  TYR A 365     195.770 172.021 225.113  1.00  0.00           C  
ATOM    544  CD1 TYR A 365     196.086 172.650 223.930  1.00  0.00           C  
ATOM    545  CD2 TYR A 365     196.717 171.913 226.120  1.00  0.00           C  
ATOM    546  CE1 TYR A 365     197.329 173.191 223.754  1.00  0.00           C  
ATOM    547  CE2 TYR A 365     197.963 172.445 225.932  1.00  0.00           C  
ATOM    548  CZ  TYR A 365     198.267 173.089 224.755  1.00  0.00           C  
ATOM    549  OH  TYR A 365     199.510 173.632 224.564  1.00  0.00           O  
ATOM    550  H   TYR A 365     194.437 169.747 223.188  1.00  0.00           H  
ATOM    551  HA  TYR A 365     195.087 169.581 226.095  1.00  0.00           H  
ATOM    552 1HB  TYR A 365     193.773 171.784 224.480  1.00  0.00           H  
ATOM    553 2HB  TYR A 365     193.986 171.826 226.220  1.00  0.00           H  
ATOM    554  HD1 TYR A 365     195.346 172.723 223.130  1.00  0.00           H  
ATOM    555  HD2 TYR A 365     196.473 171.405 227.055  1.00  0.00           H  
ATOM    556  HE1 TYR A 365     197.571 173.695 222.818  1.00  0.00           H  
ATOM    557  HE2 TYR A 365     198.711 172.360 226.718  1.00  0.00           H  
ATOM    558  HH  TYR A 365     200.045 173.482 225.346  1.00  0.00           H  
ATOM    559  N   SER A 366     192.572 168.236 225.289  1.00  0.00           N  
ATOM    560  CA  SER A 366     191.241 167.704 225.641  1.00  0.00           C  
ATOM    561  C   SER A 366     191.062 167.464 227.146  1.00  0.00           C  
ATOM    562  O   SER A 366     189.949 167.337 227.648  1.00  0.00           O  
ATOM    563  CB  SER A 366     190.939 166.437 224.856  1.00  0.00           C  
ATOM    564  OG  SER A 366     191.821 165.409 225.178  1.00  0.00           O  
ATOM    565  H   SER A 366     193.166 167.683 224.650  1.00  0.00           H  
ATOM    566  HA  SER A 366     190.503 168.448 225.342  1.00  0.00           H  
ATOM    567 1HB  SER A 366     189.923 166.120 225.073  1.00  0.00           H  
ATOM    568 2HB  SER A 366     190.999 166.646 223.787  1.00  0.00           H  
ATOM    569  HG  SER A 366     192.620 165.586 224.619  1.00  0.00           H  
ATOM    570  N   VAL A 367     192.160 167.434 227.887  1.00  0.00           N  
ATOM    571  CA  VAL A 367     192.137 167.295 229.336  1.00  0.00           C  
ATOM    572  C   VAL A 367     191.336 168.447 229.983  1.00  0.00           C  
ATOM    573  O   VAL A 367     190.738 168.281 231.050  1.00  0.00           O  
ATOM    574  CB  VAL A 367     193.588 167.229 229.844  1.00  0.00           C  
ATOM    575  CG1 VAL A 367     194.267 168.556 229.676  1.00  0.00           C  
ATOM    576  CG2 VAL A 367     193.601 166.808 231.290  1.00  0.00           C  
ATOM    577  H   VAL A 367     193.047 167.523 227.414  1.00  0.00           H  
ATOM    578  HA  VAL A 367     191.648 166.351 229.584  1.00  0.00           H  
ATOM    579  HB  VAL A 367     194.130 166.501 229.239  1.00  0.00           H  
ATOM    580 1HG1 VAL A 367     195.282 168.474 230.000  1.00  0.00           H  
ATOM    581 2HG1 VAL A 367     194.250 168.856 228.629  1.00  0.00           H  
ATOM    582 3HG1 VAL A 367     193.759 169.281 230.274  1.00  0.00           H  
ATOM    583 1HG2 VAL A 367     194.620 166.736 231.640  1.00  0.00           H  
ATOM    584 2HG2 VAL A 367     193.062 167.537 231.880  1.00  0.00           H  
ATOM    585 3HG2 VAL A 367     193.122 165.835 231.388  1.00  0.00           H  
ATOM    586  N   LEU A 368     191.274 169.597 229.293  1.00  0.00           N  
ATOM    587  CA  LEU A 368     190.548 170.778 229.748  1.00  0.00           C  
ATOM    588  C   LEU A 368     189.034 170.591 229.708  1.00  0.00           C  
ATOM    589  O   LEU A 368     188.288 171.458 230.162  1.00  0.00           O  
ATOM    590  CB  LEU A 368     190.880 171.989 228.862  1.00  0.00           C  
ATOM    591  CG  LEU A 368     192.051 172.884 229.260  1.00  0.00           C  
ATOM    592  CD1 LEU A 368     191.692 173.533 230.525  1.00  0.00           C  
ATOM    593  CD2 LEU A 368     193.332 172.100 229.433  1.00  0.00           C  
ATOM    594  H   LEU A 368     191.752 169.662 228.394  1.00  0.00           H  
ATOM    595  HA  LEU A 368     190.845 170.986 230.773  1.00  0.00           H  
ATOM    596 1HB  LEU A 368     191.060 171.640 227.860  1.00  0.00           H  
ATOM    597 2HB  LEU A 368     189.997 172.625 228.831  1.00  0.00           H  
ATOM    598  HG  LEU A 368     192.187 173.640 228.495  1.00  0.00           H  
ATOM    599 1HD1 LEU A 368     192.465 174.204 230.824  1.00  0.00           H  
ATOM    600 2HD1 LEU A 368     190.776 174.074 230.412  1.00  0.00           H  
ATOM    601 3HD1 LEU A 368     191.562 172.776 231.248  1.00  0.00           H  
ATOM    602 1HD2 LEU A 368     194.134 172.774 229.719  1.00  0.00           H  
ATOM    603 2HD2 LEU A 368     193.182 171.373 230.211  1.00  0.00           H  
ATOM    604 3HD2 LEU A 368     193.594 171.600 228.505  1.00  0.00           H  
ATOM    605  N   TYR A 369     188.568 169.467 229.155  1.00  0.00           N  
ATOM    606  CA  TYR A 369     187.148 169.180 229.062  1.00  0.00           C  
ATOM    607  C   TYR A 369     186.601 168.676 230.397  1.00  0.00           C  
ATOM    608  O   TYR A 369     185.385 168.594 230.588  1.00  0.00           O  
ATOM    609  CB  TYR A 369     186.877 168.157 227.962  1.00  0.00           C  
ATOM    610  CG  TYR A 369     187.244 168.644 226.561  1.00  0.00           C  
ATOM    611  CD1 TYR A 369     187.489 169.994 226.327  1.00  0.00           C  
ATOM    612  CD2 TYR A 369     187.327 167.737 225.513  1.00  0.00           C  
ATOM    613  CE1 TYR A 369     187.820 170.426 225.053  1.00  0.00           C  
ATOM    614  CE2 TYR A 369     187.653 168.170 224.241  1.00  0.00           C  
ATOM    615  CZ  TYR A 369     187.902 169.506 224.010  1.00  0.00           C  
ATOM    616  OH  TYR A 369     188.223 169.935 222.741  1.00  0.00           O  
ATOM    617  H   TYR A 369     189.212 168.774 228.774  1.00  0.00           H  
ATOM    618  HA  TYR A 369     186.622 170.105 228.822  1.00  0.00           H  
ATOM    619 1HB  TYR A 369     187.443 167.246 228.167  1.00  0.00           H  
ATOM    620 2HB  TYR A 369     185.823 167.889 227.964  1.00  0.00           H  
ATOM    621  HD1 TYR A 369     187.423 170.712 227.145  1.00  0.00           H  
ATOM    622  HD2 TYR A 369     187.135 166.680 225.695  1.00  0.00           H  
ATOM    623  HE1 TYR A 369     188.015 171.482 224.870  1.00  0.00           H  
ATOM    624  HE2 TYR A 369     187.717 167.453 223.422  1.00  0.00           H  
ATOM    625  HH  TYR A 369     188.131 169.203 222.124  1.00  0.00           H  
ATOM    626  N   ASN A 370     187.479 168.368 231.360  1.00  0.00           N  
ATOM    627  CA  ASN A 370     187.020 167.874 232.658  1.00  0.00           C  
ATOM    628  C   ASN A 370     186.577 169.059 233.512  1.00  0.00           C  
ATOM    629  O   ASN A 370     187.174 169.383 234.537  1.00  0.00           O  
ATOM    630  CB  ASN A 370     188.120 167.104 233.355  1.00  0.00           C  
ATOM    631  CG  ASN A 370     188.499 165.844 232.640  1.00  0.00           C  
ATOM    632  OD1 ASN A 370     187.644 165.111 232.124  1.00  0.00           O  
ATOM    633  ND2 ASN A 370     189.777 165.573 232.605  1.00  0.00           N  
ATOM    634  H   ASN A 370     188.485 168.456 231.189  1.00  0.00           H  
ATOM    635  HA  ASN A 370     186.159 167.222 232.509  1.00  0.00           H  
ATOM    636 1HB  ASN A 370     189.000 167.735 233.419  1.00  0.00           H  
ATOM    637 2HB  ASN A 370     187.812 166.861 234.368  1.00  0.00           H  
ATOM    638 1HD2 ASN A 370     190.104 164.749 232.144  1.00  0.00           H  
ATOM    639 2HD2 ASN A 370     190.423 166.201 233.043  1.00  0.00           H  
ATOM    640  N   LEU A 371     185.489 169.674 233.092  1.00  0.00           N  
ATOM    641  CA  LEU A 371     185.027 170.919 233.671  1.00  0.00           C  
ATOM    642  C   LEU A 371     184.632 170.831 235.135  1.00  0.00           C  
ATOM    643  O   LEU A 371     184.781 171.804 235.862  1.00  0.00           O  
ATOM    644  CB  LEU A 371     183.863 171.458 232.840  1.00  0.00           C  
ATOM    645  CG  LEU A 371     184.264 171.889 231.414  1.00  0.00           C  
ATOM    646  CD1 LEU A 371     183.030 172.319 230.645  1.00  0.00           C  
ATOM    647  CD2 LEU A 371     185.309 172.991 231.491  1.00  0.00           C  
ATOM    648  H   LEU A 371     185.040 169.295 232.259  1.00  0.00           H  
ATOM    649  HA  LEU A 371     185.837 171.639 233.593  1.00  0.00           H  
ATOM    650 1HB  LEU A 371     183.103 170.684 232.758  1.00  0.00           H  
ATOM    651 2HB  LEU A 371     183.435 172.319 233.351  1.00  0.00           H  
ATOM    652  HG  LEU A 371     184.695 171.039 230.891  1.00  0.00           H  
ATOM    653 1HD1 LEU A 371     183.317 172.602 229.632  1.00  0.00           H  
ATOM    654 2HD1 LEU A 371     182.320 171.492 230.603  1.00  0.00           H  
ATOM    655 3HD1 LEU A 371     182.567 173.170 231.142  1.00  0.00           H  
ATOM    656 1HD2 LEU A 371     185.607 173.280 230.481  1.00  0.00           H  
ATOM    657 2HD2 LEU A 371     184.899 173.856 232.011  1.00  0.00           H  
ATOM    658 3HD2 LEU A 371     186.186 172.623 232.032  1.00  0.00           H  
ATOM    659  N   ALA A 372     184.124 169.688 235.592  1.00  0.00           N  
ATOM    660  CA  ALA A 372     183.717 169.622 236.992  1.00  0.00           C  
ATOM    661  C   ALA A 372     184.899 169.983 237.941  1.00  0.00           C  
ATOM    662  O   ALA A 372     184.712 170.863 238.783  1.00  0.00           O  
ATOM    663  CB  ALA A 372     183.075 168.265 237.302  1.00  0.00           C  
ATOM    664  H   ALA A 372     184.019 168.895 234.976  1.00  0.00           H  
ATOM    665  HA  ALA A 372     182.950 170.381 237.152  1.00  0.00           H  
ATOM    666 1HB  ALA A 372     182.732 168.265 238.337  1.00  0.00           H  
ATOM    667 2HB  ALA A 372     182.223 168.131 236.641  1.00  0.00           H  
ATOM    668 3HB  ALA A 372     183.724 167.445 237.156  1.00  0.00           H  
ATOM    669  N   PRO A 373     186.094 169.322 237.916  1.00  0.00           N  
ATOM    670  CA  PRO A 373     187.259 169.774 238.660  1.00  0.00           C  
ATOM    671  C   PRO A 373     187.959 171.012 238.076  1.00  0.00           C  
ATOM    672  O   PRO A 373     188.622 171.750 238.819  1.00  0.00           O  
ATOM    673  CB  PRO A 373     188.163 168.533 238.642  1.00  0.00           C  
ATOM    674  CG  PRO A 373     187.747 167.759 237.410  1.00  0.00           C  
ATOM    675  CD  PRO A 373     186.267 168.001 237.279  1.00  0.00           C  
ATOM    676  HA  PRO A 373     186.939 169.986 239.691  1.00  0.00           H  
ATOM    677 1HB  PRO A 373     189.213 168.834 238.609  1.00  0.00           H  
ATOM    678 2HB  PRO A 373     188.034 167.962 239.574  1.00  0.00           H  
ATOM    679 1HG  PRO A 373     188.300 168.067 236.536  1.00  0.00           H  
ATOM    680 2HG  PRO A 373     187.978 166.696 237.560  1.00  0.00           H  
ATOM    681 1HD  PRO A 373     185.981 167.997 236.237  1.00  0.00           H  
ATOM    682 2HD  PRO A 373     185.757 167.233 237.861  1.00  0.00           H  
ATOM    683  N   PHE A 374     187.792 171.304 236.769  1.00  0.00           N  
ATOM    684  CA  PHE A 374     188.530 172.442 236.188  1.00  0.00           C  
ATOM    685  C   PHE A 374     187.910 173.805 236.439  1.00  0.00           C  
ATOM    686  O   PHE A 374     187.274 174.434 235.595  1.00  0.00           O  
ATOM    687  CB  PHE A 374     188.891 172.237 234.710  1.00  0.00           C  
ATOM    688  CG  PHE A 374     190.076 171.253 234.465  1.00  0.00           C  
ATOM    689  CD1 PHE A 374     190.102 169.984 234.976  1.00  0.00           C  
ATOM    690  CD2 PHE A 374     191.160 171.650 233.724  1.00  0.00           C  
ATOM    691  CE1 PHE A 374     191.175 169.130 234.746  1.00  0.00           C  
ATOM    692  CE2 PHE A 374     192.242 170.801 233.479  1.00  0.00           C  
ATOM    693  CZ  PHE A 374     192.242 169.546 233.990  1.00  0.00           C  
ATOM    694  H   PHE A 374     187.240 170.712 236.148  1.00  0.00           H  
ATOM    695  HA  PHE A 374     189.488 172.486 236.687  1.00  0.00           H  
ATOM    696 1HB  PHE A 374     188.031 171.856 234.184  1.00  0.00           H  
ATOM    697 2HB  PHE A 374     189.146 173.197 234.262  1.00  0.00           H  
ATOM    698  HD1 PHE A 374     189.279 169.660 235.565  1.00  0.00           H  
ATOM    699  HD2 PHE A 374     191.152 172.656 233.332  1.00  0.00           H  
ATOM    700  HE1 PHE A 374     191.170 168.127 235.169  1.00  0.00           H  
ATOM    701  HE2 PHE A 374     193.086 171.134 232.887  1.00  0.00           H  
ATOM    702  HZ  PHE A 374     193.085 168.882 233.814  1.00  0.00           H  
ATOM    703  N   PHE A 375     188.202 174.239 237.650  1.00  0.00           N  
ATOM    704  CA  PHE A 375     187.837 175.466 238.330  1.00  0.00           C  
ATOM    705  C   PHE A 375     188.237 176.722 237.559  1.00  0.00           C  
ATOM    706  O   PHE A 375     187.420 177.634 237.387  1.00  0.00           O  
ATOM    707  CB  PHE A 375     188.528 175.377 239.687  1.00  0.00           C  
ATOM    708  CG  PHE A 375     188.467 176.507 240.648  1.00  0.00           C  
ATOM    709  CD1 PHE A 375     187.332 176.743 241.405  1.00  0.00           C  
ATOM    710  CD2 PHE A 375     189.587 177.294 240.860  1.00  0.00           C  
ATOM    711  CE1 PHE A 375     187.314 177.756 242.341  1.00  0.00           C  
ATOM    712  CE2 PHE A 375     189.569 178.301 241.795  1.00  0.00           C  
ATOM    713  CZ  PHE A 375     188.435 178.535 242.535  1.00  0.00           C  
ATOM    714  H   PHE A 375     188.723 173.561 238.198  1.00  0.00           H  
ATOM    715  HA  PHE A 375     186.755 175.468 238.465  1.00  0.00           H  
ATOM    716 1HB  PHE A 375     188.115 174.505 240.186  1.00  0.00           H  
ATOM    717 2HB  PHE A 375     189.583 175.158 239.511  1.00  0.00           H  
ATOM    718  HD1 PHE A 375     186.452 176.117 241.258  1.00  0.00           H  
ATOM    719  HD2 PHE A 375     190.491 177.101 240.278  1.00  0.00           H  
ATOM    720  HE1 PHE A 375     186.416 177.936 242.931  1.00  0.00           H  
ATOM    721  HE2 PHE A 375     190.444 178.909 241.952  1.00  0.00           H  
ATOM    722  HZ  PHE A 375     188.425 179.334 243.276  1.00  0.00           H  
ATOM    723  N   THR A 376     189.495 176.791 237.121  1.00  0.00           N  
ATOM    724  CA  THR A 376     189.964 177.965 236.389  1.00  0.00           C  
ATOM    725  C   THR A 376     190.587 177.651 235.044  1.00  0.00           C  
ATOM    726  O   THR A 376     191.438 176.766 234.918  1.00  0.00           O  
ATOM    727  CB  THR A 376     190.981 178.785 237.210  1.00  0.00           C  
ATOM    728  OG1 THR A 376     190.357 179.259 238.405  1.00  0.00           O  
ATOM    729  CG2 THR A 376     191.560 179.958 236.410  1.00  0.00           C  
ATOM    730  H   THR A 376     190.123 176.002 237.283  1.00  0.00           H  
ATOM    731  HA  THR A 376     189.102 178.607 236.198  1.00  0.00           H  
ATOM    732  HB  THR A 376     191.793 178.154 237.474  1.00  0.00           H  
ATOM    733  HG1 THR A 376     189.498 179.645 238.191  1.00  0.00           H  
ATOM    734 1HG2 THR A 376     192.280 180.493 237.031  1.00  0.00           H  
ATOM    735 2HG2 THR A 376     192.068 179.592 235.517  1.00  0.00           H  
ATOM    736 3HG2 THR A 376     190.758 180.635 236.120  1.00  0.00           H  
ATOM    737  N   PHE A 377     190.185 178.412 234.038  1.00  0.00           N  
ATOM    738  CA  PHE A 377     190.812 178.353 232.732  1.00  0.00           C  
ATOM    739  C   PHE A 377     190.731 179.736 232.108  1.00  0.00           C  
ATOM    740  O   PHE A 377     189.643 180.201 231.756  1.00  0.00           O  
ATOM    741  CB  PHE A 377     190.144 177.314 231.831  1.00  0.00           C  
ATOM    742  CG  PHE A 377     190.862 177.081 230.509  1.00  0.00           C  
ATOM    743  CD1 PHE A 377     192.199 177.417 230.344  1.00  0.00           C  
ATOM    744  CD2 PHE A 377     190.200 176.499 229.441  1.00  0.00           C  
ATOM    745  CE1 PHE A 377     192.849 177.170 229.153  1.00  0.00           C  
ATOM    746  CE2 PHE A 377     190.857 176.254 228.258  1.00  0.00           C  
ATOM    747  CZ  PHE A 377     192.182 176.590 228.117  1.00  0.00           C  
ATOM    748  H   PHE A 377     189.452 179.090 234.200  1.00  0.00           H  
ATOM    749  HA  PHE A 377     191.860 178.086 232.853  1.00  0.00           H  
ATOM    750 1HB  PHE A 377     190.096 176.360 232.358  1.00  0.00           H  
ATOM    751 2HB  PHE A 377     189.122 177.622 231.615  1.00  0.00           H  
ATOM    752  HD1 PHE A 377     192.738 177.878 231.172  1.00  0.00           H  
ATOM    753  HD2 PHE A 377     189.150 176.221 229.548  1.00  0.00           H  
ATOM    754  HE1 PHE A 377     193.888 177.432 229.038  1.00  0.00           H  
ATOM    755  HE2 PHE A 377     190.326 175.789 227.424  1.00  0.00           H  
ATOM    756  HZ  PHE A 377     192.687 176.395 227.178  1.00  0.00           H  
ATOM    757  N   LYS A 378     191.876 180.395 231.980  1.00  0.00           N  
ATOM    758  CA  LYS A 378     191.908 181.737 231.412  1.00  0.00           C  
ATOM    759  C   LYS A 378     193.173 181.961 230.616  1.00  0.00           C  
ATOM    760  O   LYS A 378     194.269 181.622 231.064  1.00  0.00           O  
ATOM    761  CB  LYS A 378     191.784 182.819 232.486  1.00  0.00           C  
ATOM    762  CG  LYS A 378     191.696 184.241 231.902  1.00  0.00           C  
ATOM    763  CD  LYS A 378     191.340 185.281 232.947  1.00  0.00           C  
ATOM    764  CE  LYS A 378     191.340 186.684 232.337  1.00  0.00           C  
ATOM    765  NZ  LYS A 378     190.251 186.851 231.323  1.00  0.00           N  
ATOM    766  H   LYS A 378     192.733 179.951 232.315  1.00  0.00           H  
ATOM    767  HA  LYS A 378     191.072 181.839 230.723  1.00  0.00           H  
ATOM    768 1HB  LYS A 378     190.894 182.636 233.089  1.00  0.00           H  
ATOM    769 2HB  LYS A 378     192.651 182.778 233.147  1.00  0.00           H  
ATOM    770 1HG  LYS A 378     192.659 184.513 231.461  1.00  0.00           H  
ATOM    771 2HG  LYS A 378     190.944 184.264 231.114  1.00  0.00           H  
ATOM    772 1HD  LYS A 378     190.351 185.068 233.357  1.00  0.00           H  
ATOM    773 2HD  LYS A 378     192.067 185.243 233.756  1.00  0.00           H  
ATOM    774 1HE  LYS A 378     191.206 187.419 233.129  1.00  0.00           H  
ATOM    775 2HE  LYS A 378     192.299 186.858 231.852  1.00  0.00           H  
ATOM    776 1HZ  LYS A 378     190.286 187.783 230.938  1.00  0.00           H  
ATOM    777 2HZ  LYS A 378     190.382 186.176 230.579  1.00  0.00           H  
ATOM    778 3HZ  LYS A 378     189.353 186.700 231.761  1.00  0.00           H  
ATOM    779  N   CYS A 379     193.015 182.517 229.433  1.00  0.00           N  
ATOM    780  CA  CYS A 379     194.190 182.760 228.584  1.00  0.00           C  
ATOM    781  C   CYS A 379     194.404 184.229 228.301  1.00  0.00           C  
ATOM    782  O   CYS A 379     193.482 185.033 228.300  1.00  0.00           O  
ATOM    783  CB  CYS A 379     194.059 182.002 227.294  1.00  0.00           C  
ATOM    784  SG  CYS A 379     193.952 180.214 227.476  1.00  0.00           S  
ATOM    785  H   CYS A 379     192.106 182.775 229.091  1.00  0.00           H  
ATOM    786  HA  CYS A 379     195.058 182.394 229.117  1.00  0.00           H  
ATOM    787 1HB  CYS A 379     193.194 182.344 226.750  1.00  0.00           H  
ATOM    788 2HB  CYS A 379     194.920 182.227 226.695  1.00  0.00           H  
ATOM    789  N   TYR A 380     195.674 184.536 228.030  1.00  0.00           N  
ATOM    790  CA  TYR A 380     196.136 185.862 227.703  1.00  0.00           C  
ATOM    791  C   TYR A 380     196.837 185.864 226.337  1.00  0.00           C  
ATOM    792  O   TYR A 380     197.858 185.204 226.137  1.00  0.00           O  
ATOM    793  CB  TYR A 380     197.098 186.291 228.815  1.00  0.00           C  
ATOM    794  CG  TYR A 380     196.443 186.243 230.205  1.00  0.00           C  
ATOM    795  CD1 TYR A 380     196.421 185.032 230.910  1.00  0.00           C  
ATOM    796  CD2 TYR A 380     195.872 187.367 230.767  1.00  0.00           C  
ATOM    797  CE1 TYR A 380     195.836 184.953 232.154  1.00  0.00           C  
ATOM    798  CE2 TYR A 380     195.283 187.287 232.019  1.00  0.00           C  
ATOM    799  CZ  TYR A 380     195.264 186.087 232.708  1.00  0.00           C  
ATOM    800  OH  TYR A 380     194.682 186.023 233.952  1.00  0.00           O  
ATOM    801  H   TYR A 380     196.361 183.794 228.078  1.00  0.00           H  
ATOM    802  HA  TYR A 380     195.285 186.540 227.656  1.00  0.00           H  
ATOM    803 1HB  TYR A 380     197.971 185.629 228.820  1.00  0.00           H  
ATOM    804 2HB  TYR A 380     197.457 187.303 228.632  1.00  0.00           H  
ATOM    805  HD1 TYR A 380     196.866 184.144 230.464  1.00  0.00           H  
ATOM    806  HD2 TYR A 380     195.884 188.314 230.227  1.00  0.00           H  
ATOM    807  HE1 TYR A 380     195.820 184.003 232.693  1.00  0.00           H  
ATOM    808  HE2 TYR A 380     194.832 188.174 232.465  1.00  0.00           H  
ATOM    809  HH  TYR A 380     194.292 186.875 234.167  1.00  0.00           H  
ATOM    810  N   GLY A 381     196.237 186.546 225.363  1.00  0.00           N  
ATOM    811  CA  GLY A 381     196.788 186.646 224.002  1.00  0.00           C  
ATOM    812  C   GLY A 381     196.331 185.531 223.052  1.00  0.00           C  
ATOM    813  O   GLY A 381     196.464 185.654 221.833  1.00  0.00           O  
ATOM    814  H   GLY A 381     195.380 187.039 225.576  1.00  0.00           H  
ATOM    815 1HA  GLY A 381     196.504 187.610 223.580  1.00  0.00           H  
ATOM    816 2HA  GLY A 381     197.875 186.645 224.060  1.00  0.00           H  
ATOM    817  N   VAL A 382     195.784 184.460 223.616  1.00  0.00           N  
ATOM    818  CA  VAL A 382     195.302 183.313 222.853  1.00  0.00           C  
ATOM    819  C   VAL A 382     193.912 182.991 223.394  1.00  0.00           C  
ATOM    820  O   VAL A 382     193.602 183.370 224.520  1.00  0.00           O  
ATOM    821  CB  VAL A 382     196.252 182.098 223.043  1.00  0.00           C  
ATOM    822  CG1 VAL A 382     197.654 182.438 222.595  1.00  0.00           C  
ATOM    823  CG2 VAL A 382     196.260 181.685 224.441  1.00  0.00           C  
ATOM    824  H   VAL A 382     195.721 184.438 224.622  1.00  0.00           H  
ATOM    825  HA  VAL A 382     195.232 183.570 221.795  1.00  0.00           H  
ATOM    826  HB  VAL A 382     195.902 181.270 222.436  1.00  0.00           H  
ATOM    827 1HG1 VAL A 382     198.284 181.578 222.747  1.00  0.00           H  
ATOM    828 2HG1 VAL A 382     197.645 182.720 221.542  1.00  0.00           H  
ATOM    829 3HG1 VAL A 382     198.045 183.260 223.187  1.00  0.00           H  
ATOM    830 1HG2 VAL A 382     196.909 180.828 224.562  1.00  0.00           H  
ATOM    831 2HG2 VAL A 382     196.616 182.502 225.075  1.00  0.00           H  
ATOM    832 3HG2 VAL A 382     195.246 181.408 224.706  1.00  0.00           H  
ATOM    833  N   SER A 383     193.065 182.321 222.622  1.00  0.00           N  
ATOM    834  CA  SER A 383     191.772 181.932 223.183  1.00  0.00           C  
ATOM    835  C   SER A 383     191.844 180.563 223.846  1.00  0.00           C  
ATOM    836  O   SER A 383     192.367 179.631 223.242  1.00  0.00           O  
ATOM    837  CB  SER A 383     190.686 181.866 222.120  1.00  0.00           C  
ATOM    838  OG  SER A 383     189.473 181.346 222.669  1.00  0.00           O  
ATOM    839  H   SER A 383     193.327 182.057 221.683  1.00  0.00           H  
ATOM    840  HA  SER A 383     191.501 182.695 223.908  1.00  0.00           H  
ATOM    841 1HB  SER A 383     190.506 182.858 221.710  1.00  0.00           H  
ATOM    842 2HB  SER A 383     191.015 181.245 221.318  1.00  0.00           H  
ATOM    843  HG  SER A 383     189.071 182.085 223.148  1.00  0.00           H  
ATOM    844  N   PRO A 384     191.184 180.347 224.998  1.00  0.00           N  
ATOM    845  CA  PRO A 384     191.102 179.076 225.689  1.00  0.00           C  
ATOM    846  C   PRO A 384     190.342 178.039 224.874  1.00  0.00           C  
ATOM    847  O   PRO A 384     190.427 176.842 225.143  1.00  0.00           O  
ATOM    848  CB  PRO A 384     190.358 179.443 226.985  1.00  0.00           C  
ATOM    849  CG  PRO A 384     189.583 180.684 226.664  1.00  0.00           C  
ATOM    850  CD  PRO A 384     190.436 181.442 225.683  1.00  0.00           C  
ATOM    851  HA  PRO A 384     192.116 178.714 225.896  1.00  0.00           H  
ATOM    852 1HB  PRO A 384     189.690 178.625 227.268  1.00  0.00           H  
ATOM    853 2HB  PRO A 384     191.065 179.575 227.815  1.00  0.00           H  
ATOM    854 1HG  PRO A 384     188.599 180.425 226.262  1.00  0.00           H  
ATOM    855 2HG  PRO A 384     189.405 181.249 227.588  1.00  0.00           H  
ATOM    856 1HD  PRO A 384     189.763 181.971 225.021  1.00  0.00           H  
ATOM    857 2HD  PRO A 384     191.106 182.117 226.205  1.00  0.00           H  
ATOM    858  N   THR A 385     189.585 178.496 223.870  1.00  0.00           N  
ATOM    859  CA  THR A 385     188.788 177.593 223.065  1.00  0.00           C  
ATOM    860  C   THR A 385     189.461 177.239 221.746  1.00  0.00           C  
ATOM    861  O   THR A 385     188.943 176.417 220.990  1.00  0.00           O  
ATOM    862  CB  THR A 385     187.419 178.224 222.772  1.00  0.00           C  
ATOM    863  OG1 THR A 385     187.578 179.416 221.965  1.00  0.00           O  
ATOM    864  CG2 THR A 385     186.768 178.607 224.079  1.00  0.00           C  
ATOM    865  H   THR A 385     189.546 179.487 223.635  1.00  0.00           H  
ATOM    866  HA  THR A 385     188.637 176.672 223.626  1.00  0.00           H  
ATOM    867  HB  THR A 385     186.788 177.513 222.241  1.00  0.00           H  
ATOM    868  HG1 THR A 385     188.343 179.948 222.261  1.00  0.00           H  
ATOM    869 1HG2 THR A 385     185.797 179.057 223.887  1.00  0.00           H  
ATOM    870 2HG2 THR A 385     186.644 177.718 224.695  1.00  0.00           H  
ATOM    871 3HG2 THR A 385     187.402 179.319 224.592  1.00  0.00           H  
ATOM    872  N   LYS A 386     190.589 177.887 221.443  1.00  0.00           N  
ATOM    873  CA  LYS A 386     191.229 177.697 220.152  1.00  0.00           C  
ATOM    874  C   LYS A 386     192.614 177.076 220.230  1.00  0.00           C  
ATOM    875  O   LYS A 386     193.273 176.934 219.211  1.00  0.00           O  
ATOM    876  CB  LYS A 386     191.309 179.031 219.406  1.00  0.00           C  
ATOM    877  CG  LYS A 386     189.942 179.670 219.107  1.00  0.00           C  
ATOM    878  CD  LYS A 386     189.169 178.853 218.083  1.00  0.00           C  
ATOM    879  CE  LYS A 386     189.677 179.111 216.675  1.00  0.00           C  
ATOM    880  NZ  LYS A 386     188.989 178.260 215.679  1.00  0.00           N  
ATOM    881  H   LYS A 386     191.019 178.525 222.112  1.00  0.00           H  
ATOM    882  HA  LYS A 386     190.610 177.024 219.559  1.00  0.00           H  
ATOM    883 1HB  LYS A 386     191.926 179.721 219.962  1.00  0.00           H  
ATOM    884 2HB  LYS A 386     191.784 178.867 218.446  1.00  0.00           H  
ATOM    885 1HG  LYS A 386     189.354 179.733 220.019  1.00  0.00           H  
ATOM    886 2HG  LYS A 386     190.089 180.677 218.722  1.00  0.00           H  
ATOM    887 1HD  LYS A 386     189.269 177.784 218.304  1.00  0.00           H  
ATOM    888 2HD  LYS A 386     188.112 179.116 218.134  1.00  0.00           H  
ATOM    889 1HE  LYS A 386     189.494 180.155 216.430  1.00  0.00           H  
ATOM    890 2HE  LYS A 386     190.747 178.918 216.631  1.00  0.00           H  
ATOM    891 1HZ  LYS A 386     189.341 178.456 214.761  1.00  0.00           H  
ATOM    892 2HZ  LYS A 386     189.188 177.270 215.903  1.00  0.00           H  
ATOM    893 3HZ  LYS A 386     187.998 178.421 215.702  1.00  0.00           H  
ATOM    894  N   LEU A 387     193.058 176.642 221.401  1.00  0.00           N  
ATOM    895  CA  LEU A 387     194.436 176.142 221.509  1.00  0.00           C  
ATOM    896  C   LEU A 387     194.672 174.916 220.597  1.00  0.00           C  
ATOM    897  O   LEU A 387     195.785 174.648 220.125  1.00  0.00           O  
ATOM    898  CB  LEU A 387     194.748 175.758 222.950  1.00  0.00           C  
ATOM    899  CG  LEU A 387     194.700 176.889 223.984  1.00  0.00           C  
ATOM    900  CD1 LEU A 387     195.009 176.290 225.358  1.00  0.00           C  
ATOM    901  CD2 LEU A 387     195.636 177.996 223.582  1.00  0.00           C  
ATOM    902  H   LEU A 387     192.476 176.721 222.226  1.00  0.00           H  
ATOM    903  HA  LEU A 387     195.116 176.937 221.200  1.00  0.00           H  
ATOM    904 1HB  LEU A 387     194.062 174.974 223.266  1.00  0.00           H  
ATOM    905 2HB  LEU A 387     195.753 175.368 222.971  1.00  0.00           H  
ATOM    906  HG  LEU A 387     193.685 177.296 224.032  1.00  0.00           H  
ATOM    907 1HD1 LEU A 387     194.949 177.059 226.112  1.00  0.00           H  
ATOM    908 2HD1 LEU A 387     194.284 175.510 225.582  1.00  0.00           H  
ATOM    909 3HD1 LEU A 387     196.008 175.863 225.353  1.00  0.00           H  
ATOM    910 1HD2 LEU A 387     195.586 178.791 224.312  1.00  0.00           H  
ATOM    911 2HD2 LEU A 387     196.639 177.619 223.518  1.00  0.00           H  
ATOM    912 3HD2 LEU A 387     195.334 178.376 222.619  1.00  0.00           H  
ATOM    913  N   ASN A 388     193.609 174.157 220.348  1.00  0.00           N  
ATOM    914  CA  ASN A 388     193.735 173.024 219.459  1.00  0.00           C  
ATOM    915  C   ASN A 388     193.882 173.464 217.982  1.00  0.00           C  
ATOM    916  O   ASN A 388     194.425 172.715 217.180  1.00  0.00           O  
ATOM    917  CB  ASN A 388     192.593 172.037 219.664  1.00  0.00           C  
ATOM    918  CG  ASN A 388     192.709 171.207 220.997  1.00  0.00           C  
ATOM    919  OD1 ASN A 388     193.802 170.972 221.563  1.00  0.00           O  
ATOM    920  ND2 ASN A 388     191.573 170.776 221.483  1.00  0.00           N  
ATOM    921  H   ASN A 388     192.717 174.391 220.757  1.00  0.00           H  
ATOM    922  HA  ASN A 388     194.650 172.512 219.726  1.00  0.00           H  
ATOM    923 1HB  ASN A 388     191.647 172.584 219.665  1.00  0.00           H  
ATOM    924 2HB  ASN A 388     192.568 171.345 218.814  1.00  0.00           H  
ATOM    925 1HD2 ASN A 388     191.550 170.245 222.330  1.00  0.00           H  
ATOM    926 2HD2 ASN A 388     190.717 170.984 221.008  1.00  0.00           H  
ATOM    927  N   ASP A 389     193.386 174.664 217.619  1.00  0.00           N  
ATOM    928  CA  ASP A 389     193.468 175.166 216.240  1.00  0.00           C  
ATOM    929  C   ASP A 389     194.680 176.089 216.013  1.00  0.00           C  
ATOM    930  O   ASP A 389     195.229 176.173 214.903  1.00  0.00           O  
ATOM    931  CB  ASP A 389     192.195 175.925 215.839  1.00  0.00           C  
ATOM    932  CG  ASP A 389     190.914 175.068 215.775  1.00  0.00           C  
ATOM    933  OD1 ASP A 389     191.006 173.918 215.448  1.00  0.00           O  
ATOM    934  OD2 ASP A 389     189.839 175.609 215.991  1.00  0.00           O  
ATOM    935  H   ASP A 389     192.997 175.275 218.326  1.00  0.00           H  
ATOM    936  HA  ASP A 389     193.568 174.303 215.585  1.00  0.00           H  
ATOM    937 1HB  ASP A 389     192.036 176.724 216.568  1.00  0.00           H  
ATOM    938 2HB  ASP A 389     192.349 176.398 214.872  1.00  0.00           H  
ATOM    939  N   LEU A 390     195.057 176.818 217.058  1.00  0.00           N  
ATOM    940  CA  LEU A 390     196.155 177.779 217.017  1.00  0.00           C  
ATOM    941  C   LEU A 390     197.481 177.058 216.902  1.00  0.00           C  
ATOM    942  O   LEU A 390     197.658 175.985 217.473  1.00  0.00           O  
ATOM    943  CB  LEU A 390     196.152 178.641 218.279  1.00  0.00           C  
ATOM    944  CG  LEU A 390     194.969 179.583 218.452  1.00  0.00           C  
ATOM    945  CD1 LEU A 390     195.016 180.225 219.851  1.00  0.00           C  
ATOM    946  CD2 LEU A 390     195.010 180.629 217.377  1.00  0.00           C  
ATOM    947  H   LEU A 390     194.545 176.711 217.927  1.00  0.00           H  
ATOM    948  HA  LEU A 390     196.028 178.416 216.145  1.00  0.00           H  
ATOM    949 1HB  LEU A 390     196.134 177.966 219.124  1.00  0.00           H  
ATOM    950 2HB  LEU A 390     197.072 179.226 218.307  1.00  0.00           H  
ATOM    951  HG  LEU A 390     194.064 179.033 218.357  1.00  0.00           H  
ATOM    952 1HD1 LEU A 390     194.168 180.889 219.971  1.00  0.00           H  
ATOM    953 2HD1 LEU A 390     194.969 179.444 220.599  1.00  0.00           H  
ATOM    954 3HD1 LEU A 390     195.940 180.790 219.964  1.00  0.00           H  
ATOM    955 1HD2 LEU A 390     194.157 181.299 217.490  1.00  0.00           H  
ATOM    956 2HD2 LEU A 390     195.935 181.200 217.457  1.00  0.00           H  
ATOM    957 3HD2 LEU A 390     194.966 180.146 216.400  1.00  0.00           H  
ATOM    958  N   CYS A 391     198.416 177.647 216.167  1.00  0.00           N  
ATOM    959  CA  CYS A 391     199.722 177.024 216.041  1.00  0.00           C  
ATOM    960  C   CYS A 391     200.772 177.868 216.760  1.00  0.00           C  
ATOM    961  O   CYS A 391     200.928 179.057 216.485  1.00  0.00           O  
ATOM    962  CB  CYS A 391     200.056 176.838 214.570  1.00  0.00           C  
ATOM    963  SG  CYS A 391     198.827 175.856 213.681  1.00  0.00           S  
ATOM    964  H   CYS A 391     198.225 178.522 215.709  1.00  0.00           H  
ATOM    965  HA  CYS A 391     199.694 176.046 216.507  1.00  0.00           H  
ATOM    966 1HB  CYS A 391     200.167 177.799 214.075  1.00  0.00           H  
ATOM    967 2HB  CYS A 391     200.998 176.298 214.495  1.00  0.00           H  
ATOM    968  HG  CYS A 391     198.755 174.863 214.577  1.00  0.00           H  
ATOM    969  N   PHE A 392     201.475 177.239 217.690  1.00  0.00           N  
ATOM    970  CA  PHE A 392     202.442 177.883 218.557  1.00  0.00           C  
ATOM    971  C   PHE A 392     203.847 177.449 218.210  1.00  0.00           C  
ATOM    972  O   PHE A 392     204.039 176.438 217.524  1.00  0.00           O  
ATOM    973  CB  PHE A 392     202.119 177.536 219.998  1.00  0.00           C  
ATOM    974  CG  PHE A 392     200.753 177.908 220.353  1.00  0.00           C  
ATOM    975  CD1 PHE A 392     199.762 176.938 220.451  1.00  0.00           C  
ATOM    976  CD2 PHE A 392     200.429 179.197 220.552  1.00  0.00           C  
ATOM    977  CE1 PHE A 392     198.478 177.292 220.778  1.00  0.00           C  
ATOM    978  CE2 PHE A 392     199.158 179.558 220.857  1.00  0.00           C  
ATOM    979  CZ  PHE A 392     198.183 178.616 220.986  1.00  0.00           C  
ATOM    980  H   PHE A 392     201.298 176.250 217.827  1.00  0.00           H  
ATOM    981  HA  PHE A 392     202.376 178.961 218.427  1.00  0.00           H  
ATOM    982 1HB  PHE A 392     202.223 176.490 220.162  1.00  0.00           H  
ATOM    983 2HB  PHE A 392     202.806 178.060 220.665  1.00  0.00           H  
ATOM    984  HD1 PHE A 392     200.014 175.890 220.275  1.00  0.00           H  
ATOM    985  HD2 PHE A 392     201.208 179.952 220.463  1.00  0.00           H  
ATOM    986  HE1 PHE A 392     197.700 176.528 220.861  1.00  0.00           H  
ATOM    987  HE2 PHE A 392     198.934 180.590 220.995  1.00  0.00           H  
ATOM    988  HZ  PHE A 392     197.179 178.912 221.237  1.00  0.00           H  
ATOM    989  N   THR A 393     204.851 178.167 218.688  1.00  0.00           N  
ATOM    990  CA  THR A 393     206.215 177.817 218.338  1.00  0.00           C  
ATOM    991  C   THR A 393     206.877 177.008 219.459  1.00  0.00           C  
ATOM    992  O   THR A 393     207.061 175.801 219.346  1.00  0.00           O  
ATOM    993  CB  THR A 393     206.987 179.113 218.045  1.00  0.00           C  
ATOM    994  OG1 THR A 393     207.044 179.918 219.205  1.00  0.00           O  
ATOM    995  CG2 THR A 393     206.194 179.916 217.041  1.00  0.00           C  
ATOM    996  H   THR A 393     204.676 179.001 219.258  1.00  0.00           H  
ATOM    997  HA  THR A 393     206.202 177.197 217.452  1.00  0.00           H  
ATOM    998  HB  THR A 393     207.981 178.886 217.681  1.00  0.00           H  
ATOM    999  HG1 THR A 393     207.974 180.045 219.498  1.00  0.00           H  
ATOM   1000 1HG2 THR A 393     206.701 180.853 216.837  1.00  0.00           H  
ATOM   1001 2HG2 THR A 393     206.091 179.368 216.138  1.00  0.00           H  
ATOM   1002 3HG2 THR A 393     205.210 180.127 217.445  1.00  0.00           H  
ATOM   1003  N   ASN A 394     207.188 177.691 220.549  1.00  0.00           N  
ATOM   1004  CA  ASN A 394     207.760 177.091 221.749  1.00  0.00           C  
ATOM   1005  C   ASN A 394     206.804 177.283 222.904  1.00  0.00           C  
ATOM   1006  O   ASN A 394     206.484 178.410 223.300  1.00  0.00           O  
ATOM   1007  CB  ASN A 394     209.129 177.652 222.089  1.00  0.00           C  
ATOM   1008  CG  ASN A 394     210.215 177.254 221.119  1.00  0.00           C  
ATOM   1009  OD1 ASN A 394     210.667 176.090 221.121  1.00  0.00           O  
ATOM   1010  ND2 ASN A 394     210.655 178.180 220.300  1.00  0.00           N  
ATOM   1011  H   ASN A 394     207.019 178.679 220.511  1.00  0.00           H  
ATOM   1012  HA  ASN A 394     207.860 176.015 221.594  1.00  0.00           H  
ATOM   1013 1HB  ASN A 394     209.078 178.741 222.137  1.00  0.00           H  
ATOM   1014 2HB  ASN A 394     209.412 177.295 223.075  1.00  0.00           H  
ATOM   1015 1HD2 ASN A 394     211.374 177.972 219.643  1.00  0.00           H  
ATOM   1016 2HD2 ASN A 394     210.272 179.123 220.342  1.00  0.00           H  
ATOM   1017  N   VAL A 395     206.325 176.168 223.426  1.00  0.00           N  
ATOM   1018  CA  VAL A 395     205.380 176.230 224.510  1.00  0.00           C  
ATOM   1019  C   VAL A 395     206.036 175.724 225.772  1.00  0.00           C  
ATOM   1020  O   VAL A 395     206.739 174.712 225.764  1.00  0.00           O  
ATOM   1021  CB  VAL A 395     204.100 175.463 224.148  1.00  0.00           C  
ATOM   1022  CG1 VAL A 395     203.090 175.479 225.339  1.00  0.00           C  
ATOM   1023  CG2 VAL A 395     203.545 176.107 222.905  1.00  0.00           C  
ATOM   1024  H   VAL A 395     206.616 175.256 223.063  1.00  0.00           H  
ATOM   1025  HA  VAL A 395     205.102 177.266 224.663  1.00  0.00           H  
ATOM   1026  HB  VAL A 395     204.321 174.449 223.929  1.00  0.00           H  
ATOM   1027 1HG1 VAL A 395     202.187 174.938 225.060  1.00  0.00           H  
ATOM   1028 2HG1 VAL A 395     203.539 174.999 226.206  1.00  0.00           H  
ATOM   1029 3HG1 VAL A 395     202.831 176.513 225.594  1.00  0.00           H  
ATOM   1030 1HG2 VAL A 395     202.635 175.613 222.602  1.00  0.00           H  
ATOM   1031 2HG2 VAL A 395     203.355 177.139 223.126  1.00  0.00           H  
ATOM   1032 3HG2 VAL A 395     204.275 176.046 222.100  1.00  0.00           H  
ATOM   1033  N   TYR A 396     205.884 176.473 226.845  1.00  0.00           N  
ATOM   1034  CA  TYR A 396     206.511 176.040 228.084  1.00  0.00           C  
ATOM   1035  C   TYR A 396     205.445 175.773 229.103  1.00  0.00           C  
ATOM   1036  O   TYR A 396     204.587 176.620 229.353  1.00  0.00           O  
ATOM   1037  CB  TYR A 396     207.498 177.078 228.586  1.00  0.00           C  
ATOM   1038  CG  TYR A 396     208.604 177.341 227.604  1.00  0.00           C  
ATOM   1039  CD1 TYR A 396     208.421 178.301 226.611  1.00  0.00           C  
ATOM   1040  CD2 TYR A 396     209.789 176.631 227.676  1.00  0.00           C  
ATOM   1041  CE1 TYR A 396     209.428 178.553 225.705  1.00  0.00           C  
ATOM   1042  CE2 TYR A 396     210.797 176.884 226.771  1.00  0.00           C  
ATOM   1043  CZ  TYR A 396     210.622 177.843 225.790  1.00  0.00           C  
ATOM   1044  OH  TYR A 396     211.635 178.104 224.897  1.00  0.00           O  
ATOM   1045  H   TYR A 396     205.312 177.319 226.781  1.00  0.00           H  
ATOM   1046  HA  TYR A 396     207.045 175.107 227.917  1.00  0.00           H  
ATOM   1047 1HB  TYR A 396     206.994 178.004 228.801  1.00  0.00           H  
ATOM   1048 2HB  TYR A 396     207.941 176.724 229.514  1.00  0.00           H  
ATOM   1049  HD1 TYR A 396     207.479 178.857 226.549  1.00  0.00           H  
ATOM   1050  HD2 TYR A 396     209.926 175.874 228.447  1.00  0.00           H  
ATOM   1051  HE1 TYR A 396     209.287 179.309 224.928  1.00  0.00           H  
ATOM   1052  HE2 TYR A 396     211.732 176.330 226.829  1.00  0.00           H  
ATOM   1053  HH  TYR A 396     211.384 178.842 224.331  1.00  0.00           H  
ATOM   1054  N   ALA A 397     205.468 174.579 229.661  1.00  0.00           N  
ATOM   1055  CA  ALA A 397     204.449 174.208 230.611  1.00  0.00           C  
ATOM   1056  C   ALA A 397     204.990 174.102 232.010  1.00  0.00           C  
ATOM   1057  O   ALA A 397     205.877 173.285 232.277  1.00  0.00           O  
ATOM   1058  CB  ALA A 397     203.821 172.903 230.222  1.00  0.00           C  
ATOM   1059  H   ALA A 397     206.216 173.930 229.426  1.00  0.00           H  
ATOM   1060  HA  ALA A 397     203.686 174.972 230.599  1.00  0.00           H  
ATOM   1061 1HB  ALA A 397     203.049 172.692 230.935  1.00  0.00           H  
ATOM   1062 2HB  ALA A 397     203.400 172.999 229.237  1.00  0.00           H  
ATOM   1063 3HB  ALA A 397     204.568 172.115 230.233  1.00  0.00           H  
ATOM   1064  N   ASP A 398     204.456 174.925 232.899  1.00  0.00           N  
ATOM   1065  CA  ASP A 398     204.866 174.896 234.288  1.00  0.00           C  
ATOM   1066  C   ASP A 398     203.831 174.061 235.020  1.00  0.00           C  
ATOM   1067  O   ASP A 398     202.654 174.133 234.663  1.00  0.00           O  
ATOM   1068  CB  ASP A 398     204.980 176.320 234.853  1.00  0.00           C  
ATOM   1069  CG  ASP A 398     206.120 177.120 234.156  1.00  0.00           C  
ATOM   1070  OD1 ASP A 398     206.937 176.483 233.547  1.00  0.00           O  
ATOM   1071  OD2 ASP A 398     206.149 178.343 234.189  1.00  0.00           O  
ATOM   1072  H   ASP A 398     203.737 175.580 232.589  1.00  0.00           H  
ATOM   1073  HA  ASP A 398     205.828 174.409 234.366  1.00  0.00           H  
ATOM   1074 1HB  ASP A 398     204.047 176.836 234.724  1.00  0.00           H  
ATOM   1075 2HB  ASP A 398     205.186 176.268 235.925  1.00  0.00           H  
ATOM   1076  N   SER A 399     204.237 173.313 236.050  1.00  0.00           N  
ATOM   1077  CA  SER A 399     203.246 172.522 236.799  1.00  0.00           C  
ATOM   1078  C   SER A 399     203.513 172.422 238.309  1.00  0.00           C  
ATOM   1079  O   SER A 399     204.602 172.025 238.769  1.00  0.00           O  
ATOM   1080  CB  SER A 399     203.159 171.127 236.207  1.00  0.00           C  
ATOM   1081  OG  SER A 399     204.361 170.428 236.378  1.00  0.00           O  
ATOM   1082  H   SER A 399     205.232 173.310 236.280  1.00  0.00           H  
ATOM   1083  HA  SER A 399     202.280 172.997 236.669  1.00  0.00           H  
ATOM   1084 1HB  SER A 399     202.355 170.585 236.680  1.00  0.00           H  
ATOM   1085 2HB  SER A 399     202.915 171.190 235.144  1.00  0.00           H  
ATOM   1086  HG  SER A 399     204.152 169.503 236.210  1.00  0.00           H  
ATOM   1087  N   PHE A 400     202.467 172.763 239.078  1.00  0.00           N  
ATOM   1088  CA  PHE A 400     202.556 172.839 240.535  1.00  0.00           C  
ATOM   1089  C   PHE A 400     201.236 172.826 241.326  1.00  0.00           C  
ATOM   1090  O   PHE A 400     200.159 172.987 240.757  1.00  0.00           O  
ATOM   1091  CB  PHE A 400     203.315 174.105 240.889  1.00  0.00           C  
ATOM   1092  CG  PHE A 400     202.713 175.375 240.276  1.00  0.00           C  
ATOM   1093  CD1 PHE A 400     201.772 176.100 240.955  1.00  0.00           C  
ATOM   1094  CD2 PHE A 400     203.121 175.845 239.018  1.00  0.00           C  
ATOM   1095  CE1 PHE A 400     201.238 177.262 240.425  1.00  0.00           C  
ATOM   1096  CE2 PHE A 400     202.588 176.996 238.484  1.00  0.00           C  
ATOM   1097  CZ  PHE A 400     201.649 177.704 239.189  1.00  0.00           C  
ATOM   1098  H   PHE A 400     201.601 173.044 238.612  1.00  0.00           H  
ATOM   1099  HA  PHE A 400     203.140 171.984 240.848  1.00  0.00           H  
ATOM   1100 1HB  PHE A 400     203.309 174.211 241.962  1.00  0.00           H  
ATOM   1101 2HB  PHE A 400     204.336 174.006 240.576  1.00  0.00           H  
ATOM   1102  HD1 PHE A 400     201.458 175.734 241.918  1.00  0.00           H  
ATOM   1103  HD2 PHE A 400     203.869 175.293 238.457  1.00  0.00           H  
ATOM   1104  HE1 PHE A 400     200.490 177.819 240.985  1.00  0.00           H  
ATOM   1105  HE2 PHE A 400     202.912 177.350 237.504  1.00  0.00           H  
ATOM   1106  HZ  PHE A 400     201.230 178.610 238.765  1.00  0.00           H  
ATOM   1107  N   VAL A 401     201.333 172.644 242.656  1.00  0.00           N  
ATOM   1108  CA  VAL A 401     200.146 172.736 243.539  1.00  0.00           C  
ATOM   1109  C   VAL A 401     200.163 173.878 244.567  1.00  0.00           C  
ATOM   1110  O   VAL A 401     201.173 174.148 245.243  1.00  0.00           O  
ATOM   1111  CB  VAL A 401     199.900 171.419 244.298  1.00  0.00           C  
ATOM   1112  CG1 VAL A 401     198.718 171.533 245.281  1.00  0.00           C  
ATOM   1113  CG2 VAL A 401     199.610 170.345 243.314  1.00  0.00           C  
ATOM   1114  H   VAL A 401     202.257 172.429 243.036  1.00  0.00           H  
ATOM   1115  HA  VAL A 401     199.283 172.897 242.896  1.00  0.00           H  
ATOM   1116  HB  VAL A 401     200.760 171.196 244.858  1.00  0.00           H  
ATOM   1117 1HG1 VAL A 401     198.587 170.583 245.800  1.00  0.00           H  
ATOM   1118 2HG1 VAL A 401     198.922 172.310 246.007  1.00  0.00           H  
ATOM   1119 3HG1 VAL A 401     197.804 171.776 244.739  1.00  0.00           H  
ATOM   1120 1HG2 VAL A 401     199.448 169.394 243.818  1.00  0.00           H  
ATOM   1121 2HG2 VAL A 401     198.724 170.606 242.760  1.00  0.00           H  
ATOM   1122 3HG2 VAL A 401     200.440 170.272 242.660  1.00  0.00           H  
ATOM   1123  N   ILE A 402     199.006 174.566 244.606  1.00  0.00           N  
ATOM   1124  CA  ILE A 402     198.662 175.699 245.483  1.00  0.00           C  
ATOM   1125  C   ILE A 402     197.276 175.513 246.137  1.00  0.00           C  
ATOM   1126  O   ILE A 402     196.583 174.537 245.844  1.00  0.00           O  
ATOM   1127  CB  ILE A 402     198.708 177.022 244.703  1.00  0.00           C  
ATOM   1128  CG1 ILE A 402     197.729 176.977 243.593  1.00  0.00           C  
ATOM   1129  CG2 ILE A 402     200.076 177.320 244.192  1.00  0.00           C  
ATOM   1130  CD1 ILE A 402     197.631 178.269 242.899  1.00  0.00           C  
ATOM   1131  H   ILE A 402     198.277 174.232 243.970  1.00  0.00           H  
ATOM   1132  HA  ILE A 402     199.399 175.751 246.271  1.00  0.00           H  
ATOM   1133  HB  ILE A 402     198.406 177.832 245.363  1.00  0.00           H  
ATOM   1134 1HG1 ILE A 402     198.023 176.203 242.890  1.00  0.00           H  
ATOM   1135 2HG1 ILE A 402     196.740 176.727 243.994  1.00  0.00           H  
ATOM   1136 1HG2 ILE A 402     200.075 178.265 243.662  1.00  0.00           H  
ATOM   1137 2HG2 ILE A 402     200.754 177.376 245.030  1.00  0.00           H  
ATOM   1138 3HG2 ILE A 402     200.376 176.543 243.537  1.00  0.00           H  
ATOM   1139 1HD1 ILE A 402     196.911 178.188 242.116  1.00  0.00           H  
ATOM   1140 2HD1 ILE A 402     197.325 179.022 243.601  1.00  0.00           H  
ATOM   1141 3HD1 ILE A 402     198.593 178.530 242.486  1.00  0.00           H  
ATOM   1142  N   ARG A 403     196.877 176.415 247.052  1.00  0.00           N  
ATOM   1143  CA  ARG A 403     195.508 176.357 247.619  1.00  0.00           C  
ATOM   1144  C   ARG A 403     194.486 177.012 246.688  1.00  0.00           C  
ATOM   1145  O   ARG A 403     194.811 177.951 245.970  1.00  0.00           O  
ATOM   1146  CB  ARG A 403     195.394 177.048 248.976  1.00  0.00           C  
ATOM   1147  CG  ARG A 403     196.120 176.410 250.116  1.00  0.00           C  
ATOM   1148  CD  ARG A 403     196.000 177.193 251.386  1.00  0.00           C  
ATOM   1149  NE  ARG A 403     196.659 178.496 251.331  1.00  0.00           N  
ATOM   1150  CZ  ARG A 403     196.506 179.462 252.247  1.00  0.00           C  
ATOM   1151  NH1 ARG A 403     195.733 179.270 253.291  1.00  0.00           N  
ATOM   1152  NH2 ARG A 403     197.141 180.596 252.070  1.00  0.00           N  
ATOM   1153  H   ARG A 403     197.496 177.198 247.306  1.00  0.00           H  
ATOM   1154  HA  ARG A 403     195.230 175.309 247.748  1.00  0.00           H  
ATOM   1155 1HB  ARG A 403     195.745 178.069 248.891  1.00  0.00           H  
ATOM   1156 2HB  ARG A 403     194.349 177.093 249.259  1.00  0.00           H  
ATOM   1157 1HG  ARG A 403     195.650 175.463 250.321  1.00  0.00           H  
ATOM   1158 2HG  ARG A 403     197.134 176.261 249.853  1.00  0.00           H  
ATOM   1159 1HD  ARG A 403     194.941 177.359 251.601  1.00  0.00           H  
ATOM   1160 2HD  ARG A 403     196.445 176.621 252.198  1.00  0.00           H  
ATOM   1161  HE  ARG A 403     197.284 178.715 250.547  1.00  0.00           H  
ATOM   1162 1HH1 ARG A 403     195.260 178.381 253.399  1.00  0.00           H  
ATOM   1163 2HH1 ARG A 403     195.616 180.000 253.977  1.00  0.00           H  
ATOM   1164 1HH2 ARG A 403     197.719 180.682 251.224  1.00  0.00           H  
ATOM   1165 2HH2 ARG A 403     197.054 181.350 252.733  1.00  0.00           H  
ATOM   1166  N   GLY A 404     193.222 176.612 246.794  1.00  0.00           N  
ATOM   1167  CA  GLY A 404     192.135 177.244 246.027  1.00  0.00           C  
ATOM   1168  C   GLY A 404     192.138 178.767 246.043  1.00  0.00           C  
ATOM   1169  O   GLY A 404     192.124 179.397 244.983  1.00  0.00           O  
ATOM   1170  H   GLY A 404     193.012 175.798 247.377  1.00  0.00           H  
ATOM   1171 1HA  GLY A 404     192.199 176.929 244.993  1.00  0.00           H  
ATOM   1172 2HA  GLY A 404     191.181 176.887 246.409  1.00  0.00           H  
ATOM   1173  N   ASP A 405     192.201 179.379 247.222  1.00  0.00           N  
ATOM   1174  CA  ASP A 405     192.192 180.841 247.302  1.00  0.00           C  
ATOM   1175  C   ASP A 405     193.357 181.515 246.566  1.00  0.00           C  
ATOM   1176  O   ASP A 405     193.270 182.704 246.224  1.00  0.00           O  
ATOM   1177  CB  ASP A 405     192.186 181.316 248.758  1.00  0.00           C  
ATOM   1178  CG  ASP A 405     190.841 181.151 249.452  1.00  0.00           C  
ATOM   1179  OD1 ASP A 405     189.869 180.877 248.779  1.00  0.00           O  
ATOM   1180  OD2 ASP A 405     190.787 181.353 250.642  1.00  0.00           O  
ATOM   1181  H   ASP A 405     192.229 178.821 248.077  1.00  0.00           H  
ATOM   1182  HA  ASP A 405     191.268 181.189 246.842  1.00  0.00           H  
ATOM   1183 1HB  ASP A 405     192.925 180.734 249.316  1.00  0.00           H  
ATOM   1184 2HB  ASP A 405     192.491 182.356 248.809  1.00  0.00           H  
ATOM   1185  N   GLU A 406     194.455 180.772 246.371  1.00  0.00           N  
ATOM   1186  CA  GLU A 406     195.675 181.249 245.742  1.00  0.00           C  
ATOM   1187  C   GLU A 406     195.647 181.100 244.223  1.00  0.00           C  
ATOM   1188  O   GLU A 406     196.514 181.624 243.528  1.00  0.00           O  
ATOM   1189  CB  GLU A 406     196.863 180.467 246.303  1.00  0.00           C  
ATOM   1190  CG  GLU A 406     197.133 180.683 247.794  1.00  0.00           C  
ATOM   1191  CD  GLU A 406     198.142 179.714 248.356  1.00  0.00           C  
ATOM   1192  OE1 GLU A 406     198.561 178.829 247.636  1.00  0.00           O  
ATOM   1193  OE2 GLU A 406     198.482 179.835 249.508  1.00  0.00           O  
ATOM   1194  H   GLU A 406     194.434 179.788 246.620  1.00  0.00           H  
ATOM   1195  HA  GLU A 406     195.797 182.306 245.982  1.00  0.00           H  
ATOM   1196 1HB  GLU A 406     196.725 179.413 246.137  1.00  0.00           H  
ATOM   1197 2HB  GLU A 406     197.740 180.761 245.754  1.00  0.00           H  
ATOM   1198 1HG  GLU A 406     197.505 181.697 247.942  1.00  0.00           H  
ATOM   1199 2HG  GLU A 406     196.194 180.584 248.339  1.00  0.00           H  
ATOM   1200  N   VAL A 407     194.628 180.436 243.679  1.00  0.00           N  
ATOM   1201  CA  VAL A 407     194.547 180.230 242.233  1.00  0.00           C  
ATOM   1202  C   VAL A 407     194.478 181.566 241.528  1.00  0.00           C  
ATOM   1203  O   VAL A 407     195.049 181.757 240.457  1.00  0.00           O  
ATOM   1204  CB  VAL A 407     193.366 179.331 241.851  1.00  0.00           C  
ATOM   1205  CG1 VAL A 407     193.193 179.329 240.342  1.00  0.00           C  
ATOM   1206  CG2 VAL A 407     193.629 177.889 242.349  1.00  0.00           C  
ATOM   1207  H   VAL A 407     193.898 180.041 244.274  1.00  0.00           H  
ATOM   1208  HA  VAL A 407     195.447 179.738 241.896  1.00  0.00           H  
ATOM   1209  HB  VAL A 407     192.464 179.721 242.309  1.00  0.00           H  
ATOM   1210 1HG1 VAL A 407     192.353 178.699 240.079  1.00  0.00           H  
ATOM   1211 2HG1 VAL A 407     193.003 180.344 239.994  1.00  0.00           H  
ATOM   1212 3HG1 VAL A 407     194.097 178.949 239.873  1.00  0.00           H  
ATOM   1213 1HG2 VAL A 407     192.787 177.252 242.085  1.00  0.00           H  
ATOM   1214 2HG2 VAL A 407     194.535 177.501 241.886  1.00  0.00           H  
ATOM   1215 3HG2 VAL A 407     193.756 177.899 243.430  1.00  0.00           H  
ATOM   1216  N   ARG A 408     193.795 182.508 242.158  1.00  0.00           N  
ATOM   1217  CA  ARG A 408     193.620 183.862 241.664  1.00  0.00           C  
ATOM   1218  C   ARG A 408     194.954 184.611 241.484  1.00  0.00           C  
ATOM   1219  O   ARG A 408     195.006 185.616 240.778  1.00  0.00           O  
ATOM   1220  CB  ARG A 408     192.758 184.631 242.646  1.00  0.00           C  
ATOM   1221  CG  ARG A 408     191.320 184.157 242.725  1.00  0.00           C  
ATOM   1222  CD  ARG A 408     190.563 184.880 243.776  1.00  0.00           C  
ATOM   1223  NE  ARG A 408     191.047 184.553 245.117  1.00  0.00           N  
ATOM   1224  CZ  ARG A 408     190.606 185.096 246.252  1.00  0.00           C  
ATOM   1225  NH1 ARG A 408     189.649 186.006 246.259  1.00  0.00           N  
ATOM   1226  NH2 ARG A 408     191.165 184.686 247.357  1.00  0.00           N  
ATOM   1227  H   ARG A 408     193.368 182.262 243.042  1.00  0.00           H  
ATOM   1228  HA  ARG A 408     193.113 183.813 240.700  1.00  0.00           H  
ATOM   1229 1HB  ARG A 408     193.189 184.538 243.645  1.00  0.00           H  
ATOM   1230 2HB  ARG A 408     192.756 185.688 242.385  1.00  0.00           H  
ATOM   1231 1HG  ARG A 408     190.827 184.321 241.767  1.00  0.00           H  
ATOM   1232 2HG  ARG A 408     191.308 183.091 242.966  1.00  0.00           H  
ATOM   1233 1HD  ARG A 408     190.674 185.952 243.627  1.00  0.00           H  
ATOM   1234 2HD  ARG A 408     189.510 184.611 243.718  1.00  0.00           H  
ATOM   1235  HE  ARG A 408     191.798 183.852 245.230  1.00  0.00           H  
ATOM   1236 1HH1 ARG A 408     189.232 186.307 245.390  1.00  0.00           H  
ATOM   1237 2HH1 ARG A 408     189.334 186.401 247.133  1.00  0.00           H  
ATOM   1238 1HH2 ARG A 408     191.907 183.973 247.268  1.00  0.00           H  
ATOM   1239 2HH2 ARG A 408     190.879 185.049 248.253  1.00  0.00           H  
ATOM   1240  N   GLN A 409     196.026 184.142 242.143  1.00  0.00           N  
ATOM   1241  CA  GLN A 409     197.334 184.768 242.036  1.00  0.00           C  
ATOM   1242  C   GLN A 409     198.106 184.265 240.822  1.00  0.00           C  
ATOM   1243  O   GLN A 409     199.124 184.853 240.438  1.00  0.00           O  
ATOM   1244  CB  GLN A 409     198.160 184.520 243.303  1.00  0.00           C  
ATOM   1245  CG  GLN A 409     197.632 185.207 244.554  1.00  0.00           C  
ATOM   1246  CD  GLN A 409     198.488 184.918 245.777  1.00  0.00           C  
ATOM   1247  OE1 GLN A 409     199.727 185.019 245.736  1.00  0.00           O  
ATOM   1248  NE2 GLN A 409     197.832 184.552 246.871  1.00  0.00           N  
ATOM   1249  H   GLN A 409     195.961 183.296 242.703  1.00  0.00           H  
ATOM   1250  HA  GLN A 409     197.192 185.843 241.920  1.00  0.00           H  
ATOM   1251 1HB  GLN A 409     198.175 183.450 243.505  1.00  0.00           H  
ATOM   1252 2HB  GLN A 409     199.171 184.806 243.142  1.00  0.00           H  
ATOM   1253 1HG  GLN A 409     197.625 186.288 244.384  1.00  0.00           H  
ATOM   1254 2HG  GLN A 409     196.620 184.847 244.751  1.00  0.00           H  
ATOM   1255 1HE2 GLN A 409     198.319 184.315 247.728  1.00  0.00           H  
ATOM   1256 2HE2 GLN A 409     196.835 184.494 246.855  1.00  0.00           H  
ATOM   1257  N   ILE A 410     197.640 183.193 240.177  1.00  0.00           N  
ATOM   1258  CA  ILE A 410     198.406 182.708 239.045  1.00  0.00           C  
ATOM   1259  C   ILE A 410     197.898 183.424 237.819  1.00  0.00           C  
ATOM   1260  O   ILE A 410     197.054 182.939 237.072  1.00  0.00           O  
ATOM   1261  CB  ILE A 410     198.291 181.190 238.868  1.00  0.00           C  
ATOM   1262  CG1 ILE A 410     198.611 180.484 240.192  1.00  0.00           C  
ATOM   1263  CG2 ILE A 410     199.250 180.746 237.763  1.00  0.00           C  
ATOM   1264  CD1 ILE A 410     199.975 180.801 240.739  1.00  0.00           C  
ATOM   1265  H   ILE A 410     196.775 182.728 240.451  1.00  0.00           H  
ATOM   1266  HA  ILE A 410     199.457 182.958 239.184  1.00  0.00           H  
ATOM   1267  HB  ILE A 410     197.267 180.934 238.607  1.00  0.00           H  
ATOM   1268 1HG1 ILE A 410     197.861 180.780 240.937  1.00  0.00           H  
ATOM   1269 2HG1 ILE A 410     198.542 179.414 240.046  1.00  0.00           H  
ATOM   1270 1HG2 ILE A 410     199.173 179.681 237.623  1.00  0.00           H  
ATOM   1271 2HG2 ILE A 410     198.996 181.252 236.837  1.00  0.00           H  
ATOM   1272 3HG2 ILE A 410     200.261 181.001 238.042  1.00  0.00           H  
ATOM   1273 1HD1 ILE A 410     200.121 180.270 241.665  1.00  0.00           H  
ATOM   1274 2HD1 ILE A 410     200.729 180.499 240.031  1.00  0.00           H  
ATOM   1275 3HD1 ILE A 410     200.056 181.873 240.919  1.00  0.00           H  
ATOM   1276  N   ALA A 411     198.423 184.609 237.643  1.00  0.00           N  
ATOM   1277  CA  ALA A 411     198.013 185.499 236.580  1.00  0.00           C  
ATOM   1278  C   ALA A 411     199.109 186.545 236.420  1.00  0.00           C  
ATOM   1279  O   ALA A 411     199.911 186.734 237.336  1.00  0.00           O  
ATOM   1280  CB  ALA A 411     196.643 186.100 236.907  1.00  0.00           C  
ATOM   1281  H   ALA A 411     199.095 184.903 238.350  1.00  0.00           H  
ATOM   1282  HA  ALA A 411     197.937 184.924 235.660  1.00  0.00           H  
ATOM   1283 1HB  ALA A 411     196.306 186.769 236.132  1.00  0.00           H  
ATOM   1284 2HB  ALA A 411     195.915 185.294 237.011  1.00  0.00           H  
ATOM   1285 3HB  ALA A 411     196.686 186.641 237.821  1.00  0.00           H  
ATOM   1286  N   PRO A 412     199.233 187.194 235.267  1.00  0.00           N  
ATOM   1287  CA  PRO A 412     200.173 188.266 235.055  1.00  0.00           C  
ATOM   1288  C   PRO A 412     199.868 189.489 235.884  1.00  0.00           C  
ATOM   1289  O   PRO A 412     198.701 189.835 236.108  1.00  0.00           O  
ATOM   1290  CB  PRO A 412     200.002 188.527 233.565  1.00  0.00           C  
ATOM   1291  CG  PRO A 412     198.648 187.999 233.206  1.00  0.00           C  
ATOM   1292  CD  PRO A 412     198.470 186.804 234.084  1.00  0.00           C  
ATOM   1293  HA  PRO A 412     201.187 187.935 235.253  1.00  0.00           H  
ATOM   1294 1HB  PRO A 412     200.146 189.595 233.342  1.00  0.00           H  
ATOM   1295 2HB  PRO A 412     200.777 187.997 233.058  1.00  0.00           H  
ATOM   1296 1HG  PRO A 412     197.888 188.771 233.377  1.00  0.00           H  
ATOM   1297 2HG  PRO A 412     198.612 187.753 232.136  1.00  0.00           H  
ATOM   1298 1HD  PRO A 412     197.429 186.678 234.285  1.00  0.00           H  
ATOM   1299 2HD  PRO A 412     198.914 185.912 233.616  1.00  0.00           H  
ATOM   1300  N   GLY A 413     200.942 190.148 236.323  1.00  0.00           N  
ATOM   1301  CA  GLY A 413     200.839 191.424 237.032  1.00  0.00           C  
ATOM   1302  C   GLY A 413     200.333 191.300 238.474  1.00  0.00           C  
ATOM   1303  O   GLY A 413     199.876 192.282 239.063  1.00  0.00           O  
ATOM   1304  H   GLY A 413     201.866 189.744 236.146  1.00  0.00           H  
ATOM   1305 1HA  GLY A 413     201.820 191.901 237.034  1.00  0.00           H  
ATOM   1306 2HA  GLY A 413     200.184 192.089 236.471  1.00  0.00           H  
ATOM   1307  N   GLN A 414     200.410 190.106 239.052  1.00  0.00           N  
ATOM   1308  CA  GLN A 414     199.881 189.885 240.394  1.00  0.00           C  
ATOM   1309  C   GLN A 414     200.916 190.005 241.497  1.00  0.00           C  
ATOM   1310  O   GLN A 414     202.131 189.969 241.243  1.00  0.00           O  
ATOM   1311  CB  GLN A 414     199.209 188.523 240.486  1.00  0.00           C  
ATOM   1312  CG  GLN A 414     198.107 188.338 239.500  1.00  0.00           C  
ATOM   1313  CD  GLN A 414     196.988 189.326 239.621  1.00  0.00           C  
ATOM   1314  OE1 GLN A 414     196.318 189.436 240.657  1.00  0.00           O  
ATOM   1315  NE2 GLN A 414     196.769 190.079 238.537  1.00  0.00           N  
ATOM   1316  H   GLN A 414     200.799 189.329 238.533  1.00  0.00           H  
ATOM   1317  HA  GLN A 414     199.119 190.640 240.580  1.00  0.00           H  
ATOM   1318 1HB  GLN A 414     199.940 187.734 240.299  1.00  0.00           H  
ATOM   1319 2HB  GLN A 414     198.806 188.366 241.488  1.00  0.00           H  
ATOM   1320 1HG  GLN A 414     198.517 188.439 238.505  1.00  0.00           H  
ATOM   1321 2HG  GLN A 414     197.709 187.338 239.652  1.00  0.00           H  
ATOM   1322 1HE2 GLN A 414     196.041 190.765 238.540  1.00  0.00           H  
ATOM   1323 2HE2 GLN A 414     197.356 189.967 237.697  1.00  0.00           H  
ATOM   1324  N   THR A 415     200.388 190.109 242.722  1.00  0.00           N  
ATOM   1325  CA  THR A 415     201.123 190.235 243.981  1.00  0.00           C  
ATOM   1326  C   THR A 415     200.438 189.379 245.054  1.00  0.00           C  
ATOM   1327  O   THR A 415     199.225 189.165 244.994  1.00  0.00           O  
ATOM   1328  CB  THR A 415     201.144 191.720 244.411  1.00  0.00           C  
ATOM   1329  OG1 THR A 415     201.903 191.889 245.609  1.00  0.00           O  
ATOM   1330  CG2 THR A 415     199.728 192.213 244.637  1.00  0.00           C  
ATOM   1331  H   THR A 415     199.379 190.122 242.783  1.00  0.00           H  
ATOM   1332  HA  THR A 415     202.145 189.878 243.846  1.00  0.00           H  
ATOM   1333  HB  THR A 415     201.612 192.306 243.621  1.00  0.00           H  
ATOM   1334  HG1 THR A 415     202.682 191.291 245.595  1.00  0.00           H  
ATOM   1335 1HG2 THR A 415     199.751 193.262 244.927  1.00  0.00           H  
ATOM   1336 2HG2 THR A 415     199.152 192.100 243.718  1.00  0.00           H  
ATOM   1337 3HG2 THR A 415     199.267 191.625 245.432  1.00  0.00           H  
ATOM   1338  N   GLY A 416     201.217 188.857 246.005  1.00  0.00           N  
ATOM   1339  CA  GLY A 416     200.673 187.991 247.062  1.00  0.00           C  
ATOM   1340  C   GLY A 416     201.655 186.895 247.521  1.00  0.00           C  
ATOM   1341  O   GLY A 416     202.764 186.758 247.002  1.00  0.00           O  
ATOM   1342  H   GLY A 416     202.209 189.115 246.005  1.00  0.00           H  
ATOM   1343 1HA  GLY A 416     200.394 188.606 247.917  1.00  0.00           H  
ATOM   1344 2HA  GLY A 416     199.758 187.526 246.703  1.00  0.00           H  
ATOM   1345  N   ASN A 417     201.231 186.050 248.469  1.00  0.00           N  
ATOM   1346  CA  ASN A 417     202.139 185.021 249.004  1.00  0.00           C  
ATOM   1347  C   ASN A 417     202.651 184.040 247.944  1.00  0.00           C  
ATOM   1348  O   ASN A 417     203.726 183.465 248.114  1.00  0.00           O  
ATOM   1349  CB  ASN A 417     201.500 184.251 250.154  1.00  0.00           C  
ATOM   1350  CG  ASN A 417     200.312 183.397 249.759  1.00  0.00           C  
ATOM   1351  OD1 ASN A 417     199.298 183.896 249.244  1.00  0.00           O  
ATOM   1352  ND2 ASN A 417     200.431 182.110 250.013  1.00  0.00           N  
ATOM   1353  H   ASN A 417     200.303 186.152 248.853  1.00  0.00           H  
ATOM   1354  HA  ASN A 417     203.016 185.530 249.404  1.00  0.00           H  
ATOM   1355 1HB  ASN A 417     202.255 183.599 250.607  1.00  0.00           H  
ATOM   1356 2HB  ASN A 417     201.179 184.953 250.922  1.00  0.00           H  
ATOM   1357 1HD2 ASN A 417     199.687 181.451 249.778  1.00  0.00           H  
ATOM   1358 2HD2 ASN A 417     201.273 181.766 250.428  1.00  0.00           H  
ATOM   1359  N   ILE A 418     201.895 183.849 246.865  1.00  0.00           N  
ATOM   1360  CA  ILE A 418     202.326 182.965 245.801  1.00  0.00           C  
ATOM   1361  C   ILE A 418     202.892 183.804 244.668  1.00  0.00           C  
ATOM   1362  O   ILE A 418     204.032 183.594 244.239  1.00  0.00           O  
ATOM   1363  CB  ILE A 418     201.195 182.054 245.284  1.00  0.00           C  
ATOM   1364  CG1 ILE A 418     200.643 181.243 246.434  1.00  0.00           C  
ATOM   1365  CG2 ILE A 418     201.665 181.137 244.160  1.00  0.00           C  
ATOM   1366  CD1 ILE A 418     201.662 180.411 247.160  1.00  0.00           C  
ATOM   1367  H   ILE A 418     201.016 184.343 246.764  1.00  0.00           H  
ATOM   1368  HA  ILE A 418     203.102 182.328 246.177  1.00  0.00           H  
ATOM   1369  HB  ILE A 418     200.386 182.674 244.906  1.00  0.00           H  
ATOM   1370 1HG1 ILE A 418     200.155 181.914 247.132  1.00  0.00           H  
ATOM   1371 2HG1 ILE A 418     199.910 180.556 246.040  1.00  0.00           H  
ATOM   1372 1HG2 ILE A 418     200.825 180.538 243.837  1.00  0.00           H  
ATOM   1373 2HG2 ILE A 418     202.032 181.737 243.324  1.00  0.00           H  
ATOM   1374 3HG2 ILE A 418     202.444 180.486 244.512  1.00  0.00           H  
ATOM   1375 1HD1 ILE A 418     201.173 179.851 247.954  1.00  0.00           H  
ATOM   1376 2HD1 ILE A 418     202.127 179.728 246.471  1.00  0.00           H  
ATOM   1377 3HD1 ILE A 418     202.404 181.057 247.592  1.00  0.00           H  
ATOM   1378  N   ALA A 419     202.148 184.833 244.258  1.00  0.00           N  
ATOM   1379  CA  ALA A 419     202.553 185.684 243.142  1.00  0.00           C  
ATOM   1380  C   ALA A 419     203.922 186.346 243.339  1.00  0.00           C  
ATOM   1381  O   ALA A 419     204.607 186.618 242.361  1.00  0.00           O  
ATOM   1382  CB  ALA A 419     201.537 186.762 242.910  1.00  0.00           C  
ATOM   1383  H   ALA A 419     201.243 184.988 244.694  1.00  0.00           H  
ATOM   1384  HA  ALA A 419     202.600 185.068 242.253  1.00  0.00           H  
ATOM   1385 1HB  ALA A 419     201.850 187.356 242.062  1.00  0.00           H  
ATOM   1386 2HB  ALA A 419     200.572 186.351 242.715  1.00  0.00           H  
ATOM   1387 3HB  ALA A 419     201.506 187.352 243.776  1.00  0.00           H  
ATOM   1388  N   ASP A 420     204.296 186.695 244.575  1.00  0.00           N  
ATOM   1389  CA  ASP A 420     205.600 187.313 244.797  1.00  0.00           C  
ATOM   1390  C   ASP A 420     206.698 186.357 245.254  1.00  0.00           C  
ATOM   1391  O   ASP A 420     207.878 186.646 245.046  1.00  0.00           O  
ATOM   1392  CB  ASP A 420     205.518 188.481 245.766  1.00  0.00           C  
ATOM   1393  CG  ASP A 420     204.703 189.616 245.216  1.00  0.00           C  
ATOM   1394  OD1 ASP A 420     204.992 190.091 244.114  1.00  0.00           O  
ATOM   1395  OD2 ASP A 420     203.794 190.035 245.900  1.00  0.00           O  
ATOM   1396  H   ASP A 420     203.688 186.521 245.374  1.00  0.00           H  
ATOM   1397  HA  ASP A 420     205.927 187.729 243.845  1.00  0.00           H  
ATOM   1398 1HB  ASP A 420     205.064 188.137 246.703  1.00  0.00           H  
ATOM   1399 2HB  ASP A 420     206.515 188.825 246.004  1.00  0.00           H  
ATOM   1400  N   TYR A 421     206.357 185.249 245.918  1.00  0.00           N  
ATOM   1401  CA  TYR A 421     207.428 184.411 246.458  1.00  0.00           C  
ATOM   1402  C   TYR A 421     207.543 183.014 245.853  1.00  0.00           C  
ATOM   1403  O   TYR A 421     208.568 182.355 246.036  1.00  0.00           O  
ATOM   1404  CB  TYR A 421     207.285 184.280 247.965  1.00  0.00           C  
ATOM   1405  CG  TYR A 421     207.224 185.595 248.636  1.00  0.00           C  
ATOM   1406  CD1 TYR A 421     206.124 185.916 249.392  1.00  0.00           C  
ATOM   1407  CD2 TYR A 421     208.226 186.513 248.437  1.00  0.00           C  
ATOM   1408  CE1 TYR A 421     206.034 187.154 249.982  1.00  0.00           C  
ATOM   1409  CE2 TYR A 421     208.156 187.751 249.019  1.00  0.00           C  
ATOM   1410  CZ  TYR A 421     207.063 188.079 249.796  1.00  0.00           C  
ATOM   1411  OH  TYR A 421     206.979 189.326 250.377  1.00  0.00           O  
ATOM   1412  H   TYR A 421     205.384 185.012 246.064  1.00  0.00           H  
ATOM   1413  HA  TYR A 421     208.376 184.907 246.267  1.00  0.00           H  
ATOM   1414 1HB  TYR A 421     206.380 183.719 248.210  1.00  0.00           H  
ATOM   1415 2HB  TYR A 421     208.135 183.737 248.367  1.00  0.00           H  
ATOM   1416  HD1 TYR A 421     205.329 185.181 249.525  1.00  0.00           H  
ATOM   1417  HD2 TYR A 421     209.073 186.253 247.805  1.00  0.00           H  
ATOM   1418  HE1 TYR A 421     205.162 187.405 250.586  1.00  0.00           H  
ATOM   1419  HE2 TYR A 421     208.958 188.479 248.858  1.00  0.00           H  
ATOM   1420  HH  TYR A 421     207.762 189.837 250.146  1.00  0.00           H  
ATOM   1421  N   ASN A 422     206.506 182.536 245.164  1.00  0.00           N  
ATOM   1422  CA  ASN A 422     206.523 181.181 244.630  1.00  0.00           C  
ATOM   1423  C   ASN A 422     206.470 181.075 243.098  1.00  0.00           C  
ATOM   1424  O   ASN A 422     207.282 180.360 242.504  1.00  0.00           O  
ATOM   1425  CB  ASN A 422     205.383 180.456 245.256  1.00  0.00           C  
ATOM   1426  CG  ASN A 422     205.584 180.283 246.662  1.00  0.00           C  
ATOM   1427  OD1 ASN A 422     206.299 179.351 247.000  1.00  0.00           O  
ATOM   1428  ND2 ASN A 422     205.055 181.133 247.511  1.00  0.00           N  
ATOM   1429  H   ASN A 422     205.677 183.097 245.005  1.00  0.00           H  
ATOM   1430  HA  ASN A 422     207.449 180.702 244.945  1.00  0.00           H  
ATOM   1431 1HB  ASN A 422     204.489 180.988 245.073  1.00  0.00           H  
ATOM   1432 2HB  ASN A 422     205.304 179.513 244.828  1.00  0.00           H  
ATOM   1433 1HD2 ASN A 422     205.199 181.068 248.515  1.00  0.00           H  
ATOM   1434 2HD2 ASN A 422     204.503 181.917 247.219  1.00  0.00           H  
ATOM   1435  N   TYR A 423     205.545 181.809 242.471  1.00  0.00           N  
ATOM   1436  CA  TYR A 423     205.352 181.757 241.019  1.00  0.00           C  
ATOM   1437  C   TYR A 423     204.801 183.084 240.523  1.00  0.00           C  
ATOM   1438  O   TYR A 423     203.729 183.493 240.948  1.00  0.00           O  
ATOM   1439  CB  TYR A 423     204.350 180.653 240.645  1.00  0.00           C  
ATOM   1440  CG  TYR A 423     204.198 180.465 239.156  1.00  0.00           C  
ATOM   1441  CD1 TYR A 423     205.121 179.722 238.517  1.00  0.00           C  
ATOM   1442  CD2 TYR A 423     203.179 181.046 238.440  1.00  0.00           C  
ATOM   1443  CE1 TYR A 423     205.087 179.518 237.183  1.00  0.00           C  
ATOM   1444  CE2 TYR A 423     203.126 180.844 237.084  1.00  0.00           C  
ATOM   1445  CZ  TYR A 423     204.095 180.074 236.456  1.00  0.00           C  
ATOM   1446  OH  TYR A 423     204.070 179.862 235.108  1.00  0.00           O  
ATOM   1447  H   TYR A 423     204.943 182.409 243.032  1.00  0.00           H  
ATOM   1448  HA  TYR A 423     206.314 181.578 240.535  1.00  0.00           H  
ATOM   1449 1HB  TYR A 423     204.676 179.705 241.070  1.00  0.00           H  
ATOM   1450 2HB  TYR A 423     203.371 180.886 241.067  1.00  0.00           H  
ATOM   1451  HD1 TYR A 423     205.881 179.298 239.083  1.00  0.00           H  
ATOM   1452  HD2 TYR A 423     202.431 181.658 238.938  1.00  0.00           H  
ATOM   1453  HE1 TYR A 423     205.853 178.913 236.698  1.00  0.00           H  
ATOM   1454  HE2 TYR A 423     202.330 181.293 236.508  1.00  0.00           H  
ATOM   1455  HH  TYR A 423     204.865 179.336 234.837  1.00  0.00           H  
ATOM   1456  N   LYS A 424     205.462 183.708 239.545  1.00  0.00           N  
ATOM   1457  CA  LYS A 424     205.009 185.027 239.087  1.00  0.00           C  
ATOM   1458  C   LYS A 424     204.991 185.190 237.573  1.00  0.00           C  
ATOM   1459  O   LYS A 424     205.972 184.878 236.892  1.00  0.00           O  
ATOM   1460  CB  LYS A 424     205.937 186.110 239.647  1.00  0.00           C  
ATOM   1461  CG  LYS A 424     205.420 187.569 239.508  1.00  0.00           C  
ATOM   1462  CD  LYS A 424     206.374 188.513 240.218  1.00  0.00           C  
ATOM   1463  CE  LYS A 424     205.937 189.994 240.225  1.00  0.00           C  
ATOM   1464  NZ  LYS A 424     204.804 190.323 241.222  1.00  0.00           N  
ATOM   1465  H   LYS A 424     206.315 183.306 239.188  1.00  0.00           H  
ATOM   1466  HA  LYS A 424     203.995 185.195 239.455  1.00  0.00           H  
ATOM   1467 1HB  LYS A 424     206.145 185.909 240.691  1.00  0.00           H  
ATOM   1468 2HB  LYS A 424     206.897 186.064 239.131  1.00  0.00           H  
ATOM   1469 1HG  LYS A 424     205.353 187.846 238.454  1.00  0.00           H  
ATOM   1470 2HG  LYS A 424     204.430 187.661 239.961  1.00  0.00           H  
ATOM   1471 1HD  LYS A 424     206.517 188.179 241.249  1.00  0.00           H  
ATOM   1472 2HD  LYS A 424     207.330 188.453 239.706  1.00  0.00           H  
ATOM   1473 1HE  LYS A 424     206.808 190.592 240.484  1.00  0.00           H  
ATOM   1474 2HE  LYS A 424     205.607 190.265 239.225  1.00  0.00           H  
ATOM   1475 1HZ  LYS A 424     204.601 191.298 241.167  1.00  0.00           H  
ATOM   1476 2HZ  LYS A 424     203.934 189.826 241.032  1.00  0.00           H  
ATOM   1477 3HZ  LYS A 424     205.067 190.114 242.207  1.00  0.00           H  
ATOM   1478  N   LEU A 425     203.881 185.701 237.046  1.00  0.00           N  
ATOM   1479  CA  LEU A 425     203.778 185.962 235.615  1.00  0.00           C  
ATOM   1480  C   LEU A 425     203.974 187.469 235.314  1.00  0.00           C  
ATOM   1481  O   LEU A 425     203.529 188.320 236.097  1.00  0.00           O  
ATOM   1482  CB  LEU A 425     202.435 185.427 235.117  1.00  0.00           C  
ATOM   1483  CG  LEU A 425     202.268 183.946 235.269  1.00  0.00           C  
ATOM   1484  CD1 LEU A 425     200.877 183.526 234.834  1.00  0.00           C  
ATOM   1485  CD2 LEU A 425     203.322 183.299 234.449  1.00  0.00           C  
ATOM   1486  H   LEU A 425     203.096 185.916 237.651  1.00  0.00           H  
ATOM   1487  HA  LEU A 425     204.555 185.384 235.134  1.00  0.00           H  
ATOM   1488 1HB  LEU A 425     201.679 185.853 235.713  1.00  0.00           H  
ATOM   1489 2HB  LEU A 425     202.268 185.704 234.078  1.00  0.00           H  
ATOM   1490  HG  LEU A 425     202.392 183.664 236.311  1.00  0.00           H  
ATOM   1491 1HD1 LEU A 425     200.763 182.450 234.939  1.00  0.00           H  
ATOM   1492 2HD1 LEU A 425     200.155 184.016 235.450  1.00  0.00           H  
ATOM   1493 3HD1 LEU A 425     200.721 183.804 233.803  1.00  0.00           H  
ATOM   1494 1HD2 LEU A 425     203.256 182.233 234.525  1.00  0.00           H  
ATOM   1495 2HD2 LEU A 425     203.201 183.590 233.423  1.00  0.00           H  
ATOM   1496 3HD2 LEU A 425     204.302 183.623 234.803  1.00  0.00           H  
ATOM   1497  N   PRO A 426     204.626 187.822 234.189  1.00  0.00           N  
ATOM   1498  CA  PRO A 426     204.932 189.179 233.753  1.00  0.00           C  
ATOM   1499  C   PRO A 426     203.701 189.897 233.284  1.00  0.00           C  
ATOM   1500  O   PRO A 426     202.771 189.258 232.821  1.00  0.00           O  
ATOM   1501  CB  PRO A 426     205.888 188.953 232.576  1.00  0.00           C  
ATOM   1502  CG  PRO A 426     205.495 187.608 232.019  1.00  0.00           C  
ATOM   1503  CD  PRO A 426     205.052 186.779 233.220  1.00  0.00           C  
ATOM   1504  HA  PRO A 426     205.417 189.726 234.574  1.00  0.00           H  
ATOM   1505 1HB  PRO A 426     205.747 189.751 231.834  1.00  0.00           H  
ATOM   1506 2HB  PRO A 426     206.927 189.010 232.894  1.00  0.00           H  
ATOM   1507 1HG  PRO A 426     204.711 187.739 231.274  1.00  0.00           H  
ATOM   1508 2HG  PRO A 426     206.349 187.170 231.492  1.00  0.00           H  
ATOM   1509 1HD  PRO A 426     204.215 186.145 232.919  1.00  0.00           H  
ATOM   1510 2HD  PRO A 426     205.896 186.193 233.603  1.00  0.00           H  
ATOM   1511  N   ASP A 427     203.709 191.228 233.298  1.00  0.00           N  
ATOM   1512  CA  ASP A 427     202.572 191.933 232.705  1.00  0.00           C  
ATOM   1513  C   ASP A 427     202.443 191.528 231.232  1.00  0.00           C  
ATOM   1514  O   ASP A 427     201.353 191.269 230.719  1.00  0.00           O  
ATOM   1515  CB  ASP A 427     202.775 193.449 232.779  1.00  0.00           C  
ATOM   1516  CG  ASP A 427     202.670 194.033 234.182  1.00  0.00           C  
ATOM   1517  OD1 ASP A 427     202.208 193.359 235.066  1.00  0.00           O  
ATOM   1518  OD2 ASP A 427     203.063 195.159 234.354  1.00  0.00           O  
ATOM   1519  H   ASP A 427     204.478 191.739 233.710  1.00  0.00           H  
ATOM   1520  HA  ASP A 427     201.659 191.654 233.234  1.00  0.00           H  
ATOM   1521 1HB  ASP A 427     203.756 193.700 232.370  1.00  0.00           H  
ATOM   1522 2HB  ASP A 427     202.035 193.937 232.144  1.00  0.00           H  
ATOM   1523  N   ASP A 428     203.585 191.393 230.562  1.00  0.00           N  
ATOM   1524  CA  ASP A 428     203.617 191.015 229.156  1.00  0.00           C  
ATOM   1525  C   ASP A 428     203.599 189.496 229.010  1.00  0.00           C  
ATOM   1526  O   ASP A 428     204.573 188.885 228.565  1.00  0.00           O  
ATOM   1527  CB  ASP A 428     204.863 191.593 228.488  1.00  0.00           C  
ATOM   1528  CG  ASP A 428     204.826 193.112 228.410  1.00  0.00           C  
ATOM   1529  OD1 ASP A 428     203.783 193.656 228.139  1.00  0.00           O  
ATOM   1530  OD2 ASP A 428     205.841 193.716 228.645  1.00  0.00           O  
ATOM   1531  H   ASP A 428     204.449 191.580 231.044  1.00  0.00           H  
ATOM   1532  HA  ASP A 428     202.732 191.420 228.665  1.00  0.00           H  
ATOM   1533 1HB  ASP A 428     205.749 191.292 229.048  1.00  0.00           H  
ATOM   1534 2HB  ASP A 428     204.958 191.190 227.479  1.00  0.00           H  
ATOM   1535  N   PHE A 429     202.491 188.898 229.415  1.00  0.00           N  
ATOM   1536  CA  PHE A 429     202.331 187.447 229.386  1.00  0.00           C  
ATOM   1537  C   PHE A 429     201.462 186.961 228.250  1.00  0.00           C  
ATOM   1538  O   PHE A 429     200.333 187.419 228.076  1.00  0.00           O  
ATOM   1539  CB  PHE A 429     201.744 186.938 230.708  1.00  0.00           C  
ATOM   1540  CG  PHE A 429     201.453 185.438 230.791  1.00  0.00           C  
ATOM   1541  CD1 PHE A 429     202.470 184.492 230.751  1.00  0.00           C  
ATOM   1542  CD2 PHE A 429     200.146 184.985 230.939  1.00  0.00           C  
ATOM   1543  CE1 PHE A 429     202.177 183.132 230.840  1.00  0.00           C  
ATOM   1544  CE2 PHE A 429     199.862 183.637 231.033  1.00  0.00           C  
ATOM   1545  CZ  PHE A 429     200.875 182.715 230.981  1.00  0.00           C  
ATOM   1546  H   PHE A 429     201.753 189.503 229.781  1.00  0.00           H  
ATOM   1547  HA  PHE A 429     203.317 187.000 229.261  1.00  0.00           H  
ATOM   1548 1HB  PHE A 429     202.408 187.192 231.519  1.00  0.00           H  
ATOM   1549 2HB  PHE A 429     200.814 187.462 230.877  1.00  0.00           H  
ATOM   1550  HD1 PHE A 429     203.501 184.827 230.641  1.00  0.00           H  
ATOM   1551  HD2 PHE A 429     199.339 185.713 230.980  1.00  0.00           H  
ATOM   1552  HE1 PHE A 429     202.977 182.396 230.801  1.00  0.00           H  
ATOM   1553  HE2 PHE A 429     198.834 183.296 231.143  1.00  0.00           H  
ATOM   1554  HZ  PHE A 429     200.642 181.654 231.049  1.00  0.00           H  
ATOM   1555  N   THR A 430     201.985 186.008 227.494  1.00  0.00           N  
ATOM   1556  CA  THR A 430     201.187 185.348 226.480  1.00  0.00           C  
ATOM   1557  C   THR A 430     201.128 183.893 226.888  1.00  0.00           C  
ATOM   1558  O   THR A 430     202.164 183.228 227.013  1.00  0.00           O  
ATOM   1559  CB  THR A 430     201.755 185.491 225.054  1.00  0.00           C  
ATOM   1560  OG1 THR A 430     201.827 186.885 224.710  1.00  0.00           O  
ATOM   1561  CG2 THR A 430     200.830 184.760 224.045  1.00  0.00           C  
ATOM   1562  H   THR A 430     202.934 185.709 227.658  1.00  0.00           H  
ATOM   1563  HA  THR A 430     200.179 185.753 226.493  1.00  0.00           H  
ATOM   1564  HB  THR A 430     202.752 185.053 225.006  1.00  0.00           H  
ATOM   1565  HG1 THR A 430     200.984 187.302 224.913  1.00  0.00           H  
ATOM   1566 1HG2 THR A 430     201.231 184.863 223.038  1.00  0.00           H  
ATOM   1567 2HG2 THR A 430     200.774 183.706 224.300  1.00  0.00           H  
ATOM   1568 3HG2 THR A 430     199.833 185.191 224.086  1.00  0.00           H  
ATOM   1569  N   GLY A 431     199.933 183.403 227.133  1.00  0.00           N  
ATOM   1570  CA  GLY A 431     199.818 182.047 227.619  1.00  0.00           C  
ATOM   1571  C   GLY A 431     198.519 181.759 228.355  1.00  0.00           C  
ATOM   1572  O   GLY A 431     197.646 182.618 228.462  1.00  0.00           O  
ATOM   1573  H   GLY A 431     199.118 183.990 226.973  1.00  0.00           H  
ATOM   1574 1HA  GLY A 431     199.956 181.364 226.803  1.00  0.00           H  
ATOM   1575 2HA  GLY A 431     200.642 181.861 228.295  1.00  0.00           H  
ATOM   1576  N   CYS A 432     198.384 180.536 228.856  1.00  0.00           N  
ATOM   1577  CA  CYS A 432     197.174 180.155 229.580  1.00  0.00           C  
ATOM   1578  C   CYS A 432     197.408 179.676 230.997  1.00  0.00           C  
ATOM   1579  O   CYS A 432     198.419 179.050 231.301  1.00  0.00           O  
ATOM   1580  CB  CYS A 432     196.424 179.065 228.836  1.00  0.00           C  
ATOM   1581  SG  CYS A 432     195.847 179.548 227.217  1.00  0.00           S  
ATOM   1582  H   CYS A 432     199.153 179.884 228.721  1.00  0.00           H  
ATOM   1583  HA  CYS A 432     196.537 181.018 229.648  1.00  0.00           H  
ATOM   1584 1HB  CYS A 432     197.061 178.193 228.722  1.00  0.00           H  
ATOM   1585 2HB  CYS A 432     195.570 178.769 229.434  1.00  0.00           H  
ATOM   1586  N   VAL A 433     196.432 179.923 231.860  1.00  0.00           N  
ATOM   1587  CA  VAL A 433     196.477 179.410 233.221  1.00  0.00           C  
ATOM   1588  C   VAL A 433     195.304 178.473 233.477  1.00  0.00           C  
ATOM   1589  O   VAL A 433     194.136 178.831 233.278  1.00  0.00           O  
ATOM   1590  CB  VAL A 433     196.458 180.547 234.246  1.00  0.00           C  
ATOM   1591  CG1 VAL A 433     196.465 179.931 235.649  1.00  0.00           C  
ATOM   1592  CG2 VAL A 433     197.679 181.479 234.012  1.00  0.00           C  
ATOM   1593  H   VAL A 433     195.631 180.482 231.563  1.00  0.00           H  
ATOM   1594  HA  VAL A 433     197.400 178.845 233.357  1.00  0.00           H  
ATOM   1595  HB  VAL A 433     195.537 181.125 234.136  1.00  0.00           H  
ATOM   1596 1HG1 VAL A 433     196.433 180.713 236.386  1.00  0.00           H  
ATOM   1597 2HG1 VAL A 433     195.593 179.293 235.773  1.00  0.00           H  
ATOM   1598 3HG1 VAL A 433     197.364 179.338 235.786  1.00  0.00           H  
ATOM   1599 1HG2 VAL A 433     197.665 182.287 234.734  1.00  0.00           H  
ATOM   1600 2HG2 VAL A 433     198.592 180.916 234.122  1.00  0.00           H  
ATOM   1601 3HG2 VAL A 433     197.634 181.900 233.010  1.00  0.00           H  
ATOM   1602  N   ILE A 434     195.636 177.253 233.886  1.00  0.00           N  
ATOM   1603  CA  ILE A 434     194.660 176.210 234.129  1.00  0.00           C  
ATOM   1604  C   ILE A 434     194.741 175.693 235.568  1.00  0.00           C  
ATOM   1605  O   ILE A 434     195.824 175.325 236.020  1.00  0.00           O  
ATOM   1606  CB  ILE A 434     194.932 175.027 233.193  1.00  0.00           C  
ATOM   1607  CG1 ILE A 434     194.995 175.503 231.727  1.00  0.00           C  
ATOM   1608  CG2 ILE A 434     193.803 174.029 233.362  1.00  0.00           C  
ATOM   1609  CD1 ILE A 434     196.407 175.829 231.237  1.00  0.00           C  
ATOM   1610  H   ILE A 434     196.621 177.024 234.004  1.00  0.00           H  
ATOM   1611  HA  ILE A 434     193.665 176.605 233.946  1.00  0.00           H  
ATOM   1612  HB  ILE A 434     195.883 174.566 233.438  1.00  0.00           H  
ATOM   1613 1HG1 ILE A 434     194.601 174.732 231.089  1.00  0.00           H  
ATOM   1614 2HG1 ILE A 434     194.395 176.382 231.626  1.00  0.00           H  
ATOM   1615 1HG2 ILE A 434     193.952 173.191 232.713  1.00  0.00           H  
ATOM   1616 2HG2 ILE A 434     193.764 173.688 234.382  1.00  0.00           H  
ATOM   1617 3HG2 ILE A 434     192.860 174.517 233.116  1.00  0.00           H  
ATOM   1618 1HD1 ILE A 434     196.361 176.152 230.201  1.00  0.00           H  
ATOM   1619 2HD1 ILE A 434     196.843 176.619 231.838  1.00  0.00           H  
ATOM   1620 3HD1 ILE A 434     197.033 174.952 231.313  1.00  0.00           H  
ATOM   1621  N   ALA A 435     193.617 175.623 236.292  1.00  0.00           N  
ATOM   1622  CA  ALA A 435     193.692 175.060 237.645  1.00  0.00           C  
ATOM   1623  C   ALA A 435     192.539 174.108 237.933  1.00  0.00           C  
ATOM   1624  O   ALA A 435     191.387 174.368 237.558  1.00  0.00           O  
ATOM   1625  CB  ALA A 435     193.687 176.145 238.703  1.00  0.00           C  
ATOM   1626  H   ALA A 435     192.742 175.950 235.893  1.00  0.00           H  
ATOM   1627  HA  ALA A 435     194.614 174.513 237.705  1.00  0.00           H  
ATOM   1628 1HB  ALA A 435     193.791 175.684 239.683  1.00  0.00           H  
ATOM   1629 2HB  ALA A 435     194.512 176.827 238.529  1.00  0.00           H  
ATOM   1630 3HB  ALA A 435     192.766 176.676 238.668  1.00  0.00           H  
ATOM   1631  N   TRP A 436     192.818 173.033 238.683  1.00  0.00           N  
ATOM   1632  CA  TRP A 436     191.715 172.139 239.020  1.00  0.00           C  
ATOM   1633  C   TRP A 436     191.807 171.458 240.382  1.00  0.00           C  
ATOM   1634  O   TRP A 436     192.884 171.252 240.947  1.00  0.00           O  
ATOM   1635  CB  TRP A 436     191.562 171.104 237.912  1.00  0.00           C  
ATOM   1636  CG  TRP A 436     192.634 170.166 237.721  1.00  0.00           C  
ATOM   1637  CD1 TRP A 436     192.685 168.891 238.188  1.00  0.00           C  
ATOM   1638  CD2 TRP A 436     193.849 170.383 236.995  1.00  0.00           C  
ATOM   1639  NE1 TRP A 436     193.838 168.294 237.778  1.00  0.00           N  
ATOM   1640  CE2 TRP A 436     194.567 169.200 237.053  1.00  0.00           C  
ATOM   1641  CE3 TRP A 436     194.378 171.475 236.303  1.00  0.00           C  
ATOM   1642  CZ2 TRP A 436     195.777 169.073 236.457  1.00  0.00           C  
ATOM   1643  CZ3 TRP A 436     195.604 171.349 235.712  1.00  0.00           C  
ATOM   1644  CH2 TRP A 436     196.281 170.172 235.792  1.00  0.00           C  
ATOM   1645  H   TRP A 436     193.785 172.844 238.954  1.00  0.00           H  
ATOM   1646  HA  TRP A 436     190.811 172.739 239.034  1.00  0.00           H  
ATOM   1647 1HB  TRP A 436     190.673 170.535 238.060  1.00  0.00           H  
ATOM   1648 2HB  TRP A 436     191.467 171.627 236.981  1.00  0.00           H  
ATOM   1649  HD1 TRP A 436     191.905 168.413 238.782  1.00  0.00           H  
ATOM   1650  HE1 TRP A 436     194.106 167.343 237.971  1.00  0.00           H  
ATOM   1651  HE3 TRP A 436     193.834 172.399 236.241  1.00  0.00           H  
ATOM   1652  HZ2 TRP A 436     196.339 168.146 236.502  1.00  0.00           H  
ATOM   1653  HZ3 TRP A 436     196.018 172.210 235.180  1.00  0.00           H  
ATOM   1654  HH2 TRP A 436     197.237 170.092 235.329  1.00  0.00           H  
ATOM   1655  N   ASN A 437     190.637 171.077 240.893  1.00  0.00           N  
ATOM   1656  CA  ASN A 437     190.509 170.505 242.234  1.00  0.00           C  
ATOM   1657  C   ASN A 437     191.017 169.077 242.361  1.00  0.00           C  
ATOM   1658  O   ASN A 437     190.538 168.165 241.683  1.00  0.00           O  
ATOM   1659  CB  ASN A 437     189.071 170.637 242.717  1.00  0.00           C  
ATOM   1660  CG  ASN A 437     188.883 170.231 244.172  1.00  0.00           C  
ATOM   1661  OD1 ASN A 437     189.196 169.092 244.549  1.00  0.00           O  
ATOM   1662  ND2 ASN A 437     188.396 171.153 244.986  1.00  0.00           N  
ATOM   1663  H   ASN A 437     189.799 171.246 240.334  1.00  0.00           H  
ATOM   1664  HA  ASN A 437     191.126 171.103 242.908  1.00  0.00           H  
ATOM   1665 1HB  ASN A 437     188.729 171.656 242.589  1.00  0.00           H  
ATOM   1666 2HB  ASN A 437     188.435 170.006 242.096  1.00  0.00           H  
ATOM   1667 1HD2 ASN A 437     188.253 170.958 245.974  1.00  0.00           H  
ATOM   1668 2HD2 ASN A 437     188.181 172.079 244.644  1.00  0.00           H  
ATOM   1669  N   SER A 438     192.012 168.901 243.240  1.00  0.00           N  
ATOM   1670  CA  SER A 438     192.666 167.614 243.475  1.00  0.00           C  
ATOM   1671  C   SER A 438     192.472 167.134 244.915  1.00  0.00           C  
ATOM   1672  O   SER A 438     193.271 166.354 245.453  1.00  0.00           O  
ATOM   1673  CB  SER A 438     194.135 167.697 243.149  1.00  0.00           C  
ATOM   1674  OG  SER A 438     194.788 168.661 243.902  1.00  0.00           O  
ATOM   1675  H   SER A 438     192.344 169.716 243.766  1.00  0.00           H  
ATOM   1676  HA  SER A 438     192.218 166.875 242.811  1.00  0.00           H  
ATOM   1677 1HB  SER A 438     194.601 166.751 243.326  1.00  0.00           H  
ATOM   1678 2HB  SER A 438     194.244 167.920 242.101  1.00  0.00           H  
ATOM   1679  HG  SER A 438     195.725 168.359 243.937  1.00  0.00           H  
ATOM   1680  N   ASN A 439     191.388 167.564 245.548  1.00  0.00           N  
ATOM   1681  CA  ASN A 439     191.129 167.173 246.930  1.00  0.00           C  
ATOM   1682  C   ASN A 439     191.045 165.649 247.091  1.00  0.00           C  
ATOM   1683  O   ASN A 439     191.371 165.113 248.140  1.00  0.00           O  
ATOM   1684  CB  ASN A 439     189.878 167.859 247.442  1.00  0.00           C  
ATOM   1685  CG  ASN A 439     189.705 167.746 248.922  1.00  0.00           C  
ATOM   1686  OD1 ASN A 439     190.614 168.154 249.670  1.00  0.00           O  
ATOM   1687  ND2 ASN A 439     188.567 167.233 249.363  1.00  0.00           N  
ATOM   1688  H   ASN A 439     190.727 168.181 245.075  1.00  0.00           H  
ATOM   1689  HA  ASN A 439     191.967 167.510 247.535  1.00  0.00           H  
ATOM   1690 1HB  ASN A 439     189.907 168.910 247.171  1.00  0.00           H  
ATOM   1691 2HB  ASN A 439     189.005 167.427 246.954  1.00  0.00           H  
ATOM   1692 1HD2 ASN A 439     188.386 167.156 250.371  1.00  0.00           H  
ATOM   1693 2HD2 ASN A 439     187.871 166.934 248.710  1.00  0.00           H  
ATOM   1694  N   LYS A 440     190.626 164.942 246.044  1.00  0.00           N  
ATOM   1695  CA  LYS A 440     190.536 163.490 246.105  1.00  0.00           C  
ATOM   1696  C   LYS A 440     191.841 162.796 245.675  1.00  0.00           C  
ATOM   1697  O   LYS A 440     191.925 161.566 245.708  1.00  0.00           O  
ATOM   1698  CB  LYS A 440     189.385 162.998 245.230  1.00  0.00           C  
ATOM   1699  CG  LYS A 440     188.004 163.439 245.709  1.00  0.00           C  
ATOM   1700  CD  LYS A 440     186.898 162.906 244.802  1.00  0.00           C  
ATOM   1701  CE  LYS A 440     185.518 163.344 245.287  1.00  0.00           C  
ATOM   1702  NZ  LYS A 440     184.431 162.853 244.393  1.00  0.00           N  
ATOM   1703  H   LYS A 440     190.360 165.424 245.198  1.00  0.00           H  
ATOM   1704  HA  LYS A 440     190.333 163.201 247.139  1.00  0.00           H  
ATOM   1705 1HB  LYS A 440     189.527 163.362 244.210  1.00  0.00           H  
ATOM   1706 2HB  LYS A 440     189.400 161.910 245.192  1.00  0.00           H  
ATOM   1707 1HG  LYS A 440     187.842 163.072 246.723  1.00  0.00           H  
ATOM   1708 2HG  LYS A 440     187.957 164.528 245.726  1.00  0.00           H  
ATOM   1709 1HD  LYS A 440     187.049 163.272 243.785  1.00  0.00           H  
ATOM   1710 2HD  LYS A 440     186.934 161.816 244.785  1.00  0.00           H  
ATOM   1711 1HE  LYS A 440     185.353 162.954 246.290  1.00  0.00           H  
ATOM   1712 2HE  LYS A 440     185.481 164.433 245.321  1.00  0.00           H  
ATOM   1713 1HZ  LYS A 440     183.537 163.164 244.746  1.00  0.00           H  
ATOM   1714 2HZ  LYS A 440     184.569 163.220 243.461  1.00  0.00           H  
ATOM   1715 3HZ  LYS A 440     184.448 161.844 244.363  1.00  0.00           H  
ATOM   1716  N   LEU A 441     192.824 163.570 245.200  1.00  0.00           N  
ATOM   1717  CA  LEU A 441     194.064 162.999 244.682  1.00  0.00           C  
ATOM   1718  C   LEU A 441     195.292 163.349 245.530  1.00  0.00           C  
ATOM   1719  O   LEU A 441     196.097 162.474 245.876  1.00  0.00           O  
ATOM   1720  CB  LEU A 441     194.297 163.536 243.275  1.00  0.00           C  
ATOM   1721  CG  LEU A 441     193.230 163.217 242.252  1.00  0.00           C  
ATOM   1722  CD1 LEU A 441     193.596 163.898 240.951  1.00  0.00           C  
ATOM   1723  CD2 LEU A 441     193.112 161.718 242.089  1.00  0.00           C  
ATOM   1724  H   LEU A 441     192.736 164.576 245.234  1.00  0.00           H  
ATOM   1725  HA  LEU A 441     193.963 161.916 244.649  1.00  0.00           H  
ATOM   1726 1HB  LEU A 441     194.382 164.597 243.334  1.00  0.00           H  
ATOM   1727 2HB  LEU A 441     195.241 163.142 242.909  1.00  0.00           H  
ATOM   1728  HG  LEU A 441     192.272 163.621 242.586  1.00  0.00           H  
ATOM   1729 1HD1 LEU A 441     192.830 163.693 240.204  1.00  0.00           H  
ATOM   1730 2HD1 LEU A 441     193.671 164.976 241.110  1.00  0.00           H  
ATOM   1731 3HD1 LEU A 441     194.549 163.512 240.607  1.00  0.00           H  
ATOM   1732 1HD2 LEU A 441     192.342 161.491 241.353  1.00  0.00           H  
ATOM   1733 2HD2 LEU A 441     194.066 161.312 241.753  1.00  0.00           H  
ATOM   1734 3HD2 LEU A 441     192.843 161.267 243.047  1.00  0.00           H  
ATOM   1735  N   ASP A 442     195.435 164.641 245.852  1.00  0.00           N  
ATOM   1736  CA  ASP A 442     196.582 165.136 246.606  1.00  0.00           C  
ATOM   1737  C   ASP A 442     196.292 165.268 248.093  1.00  0.00           C  
ATOM   1738  O   ASP A 442     197.183 165.079 248.915  1.00  0.00           O  
ATOM   1739  CB  ASP A 442     197.061 166.502 246.079  1.00  0.00           C  
ATOM   1740  CG  ASP A 442     197.579 166.460 244.634  1.00  0.00           C  
ATOM   1741  OD1 ASP A 442     198.450 165.662 244.322  1.00  0.00           O  
ATOM   1742  OD2 ASP A 442     197.106 167.242 243.835  1.00  0.00           O  
ATOM   1743  H   ASP A 442     194.723 165.298 245.563  1.00  0.00           H  
ATOM   1744  HA  ASP A 442     197.397 164.423 246.488  1.00  0.00           H  
ATOM   1745 1HB  ASP A 442     196.222 167.205 246.124  1.00  0.00           H  
ATOM   1746 2HB  ASP A 442     197.839 166.893 246.732  1.00  0.00           H  
ATOM   1747  N   SER A 443     195.074 165.627 248.476  1.00  0.00           N  
ATOM   1748  CA  SER A 443     194.872 165.786 249.925  1.00  0.00           C  
ATOM   1749  C   SER A 443     195.038 164.433 250.620  1.00  0.00           C  
ATOM   1750  O   SER A 443     194.656 163.407 250.049  1.00  0.00           O  
ATOM   1751  CB  SER A 443     193.517 166.344 250.250  1.00  0.00           C  
ATOM   1752  OG  SER A 443     193.337 167.619 249.721  1.00  0.00           O  
ATOM   1753  H   SER A 443     194.334 165.784 247.783  1.00  0.00           H  
ATOM   1754  HA  SER A 443     195.632 166.460 250.318  1.00  0.00           H  
ATOM   1755 1HB  SER A 443     192.753 165.685 249.911  1.00  0.00           H  
ATOM   1756 2HB  SER A 443     193.450 166.390 251.295  1.00  0.00           H  
ATOM   1757  HG  SER A 443     192.373 167.802 249.775  1.00  0.00           H  
ATOM   1758  N   LYS A 444     195.583 164.418 251.849  1.00  0.00           N  
ATOM   1759  CA  LYS A 444     195.730 163.147 252.576  1.00  0.00           C  
ATOM   1760  C   LYS A 444     195.124 163.256 253.967  1.00  0.00           C  
ATOM   1761  O   LYS A 444     195.136 164.318 254.573  1.00  0.00           O  
ATOM   1762  CB  LYS A 444     197.202 162.704 252.647  1.00  0.00           C  
ATOM   1763  CG  LYS A 444     197.853 162.522 251.261  1.00  0.00           C  
ATOM   1764  CD  LYS A 444     197.245 161.363 250.474  1.00  0.00           C  
ATOM   1765  CE  LYS A 444     197.854 161.275 249.072  1.00  0.00           C  
ATOM   1766  NZ  LYS A 444     197.118 160.302 248.202  1.00  0.00           N  
ATOM   1767  H   LYS A 444     195.882 165.292 252.285  1.00  0.00           H  
ATOM   1768  HA  LYS A 444     195.177 162.375 252.041  1.00  0.00           H  
ATOM   1769 1HB  LYS A 444     197.780 163.447 253.189  1.00  0.00           H  
ATOM   1770 2HB  LYS A 444     197.281 161.766 253.192  1.00  0.00           H  
ATOM   1771 1HG  LYS A 444     197.724 163.411 250.678  1.00  0.00           H  
ATOM   1772 2HG  LYS A 444     198.920 162.351 251.382  1.00  0.00           H  
ATOM   1773 1HD  LYS A 444     197.438 160.430 251.003  1.00  0.00           H  
ATOM   1774 2HD  LYS A 444     196.174 161.487 250.383  1.00  0.00           H  
ATOM   1775 1HE  LYS A 444     197.812 162.263 248.606  1.00  0.00           H  
ATOM   1776 2HE  LYS A 444     198.894 160.963 249.150  1.00  0.00           H  
ATOM   1777 1HZ  LYS A 444     197.541 160.285 247.284  1.00  0.00           H  
ATOM   1778 2HZ  LYS A 444     197.149 159.384 248.608  1.00  0.00           H  
ATOM   1779 3HZ  LYS A 444     196.148 160.606 248.118  1.00  0.00           H  
ATOM   1780  N   VAL A 445     194.645 162.155 254.521  1.00  0.00           N  
ATOM   1781  CA  VAL A 445     193.992 162.216 255.830  1.00  0.00           C  
ATOM   1782  C   VAL A 445     194.883 162.770 256.936  1.00  0.00           C  
ATOM   1783  O   VAL A 445     194.435 163.578 257.756  1.00  0.00           O  
ATOM   1784  CB  VAL A 445     193.491 160.822 256.222  1.00  0.00           C  
ATOM   1785  CG1 VAL A 445     193.008 160.832 257.657  1.00  0.00           C  
ATOM   1786  CG2 VAL A 445     192.373 160.422 255.274  1.00  0.00           C  
ATOM   1787  H   VAL A 445     194.681 161.280 254.016  1.00  0.00           H  
ATOM   1788  HA  VAL A 445     193.122 162.865 255.741  1.00  0.00           H  
ATOM   1789  HB  VAL A 445     194.311 160.107 256.153  1.00  0.00           H  
ATOM   1790 1HG1 VAL A 445     192.658 159.837 257.931  1.00  0.00           H  
ATOM   1791 2HG1 VAL A 445     193.826 161.120 258.316  1.00  0.00           H  
ATOM   1792 3HG1 VAL A 445     192.191 161.545 257.758  1.00  0.00           H  
ATOM   1793 1HG2 VAL A 445     192.009 159.428 255.535  1.00  0.00           H  
ATOM   1794 2HG2 VAL A 445     191.557 161.140 255.355  1.00  0.00           H  
ATOM   1795 3HG2 VAL A 445     192.749 160.414 254.251  1.00  0.00           H  
ATOM   1796  N   SER A 446     196.142 162.342 256.950  1.00  0.00           N  
ATOM   1797  CA  SER A 446     197.121 162.788 257.938  1.00  0.00           C  
ATOM   1798  C   SER A 446     197.754 164.146 257.604  1.00  0.00           C  
ATOM   1799  O   SER A 446     198.540 164.672 258.403  1.00  0.00           O  
ATOM   1800  CB  SER A 446     198.218 161.757 258.061  1.00  0.00           C  
ATOM   1801  OG  SER A 446     198.956 161.684 256.874  1.00  0.00           O  
ATOM   1802  H   SER A 446     196.432 161.681 256.244  1.00  0.00           H  
ATOM   1803  HA  SER A 446     196.613 162.879 258.899  1.00  0.00           H  
ATOM   1804 1HB  SER A 446     198.876 162.030 258.884  1.00  0.00           H  
ATOM   1805 2HB  SER A 446     197.785 160.785 258.288  1.00  0.00           H  
ATOM   1806  HG  SER A 446     199.137 162.605 256.614  1.00  0.00           H  
ATOM   1807  N   GLY A 447     197.451 164.664 256.409  1.00  0.00           N  
ATOM   1808  CA  GLY A 447     198.017 165.890 255.861  1.00  0.00           C  
ATOM   1809  C   GLY A 447     199.063 165.588 254.802  1.00  0.00           C  
ATOM   1810  O   GLY A 447     199.961 164.773 255.011  1.00  0.00           O  
ATOM   1811  H   GLY A 447     196.745 164.212 255.837  1.00  0.00           H  
ATOM   1812 1HA  GLY A 447     197.234 166.484 255.412  1.00  0.00           H  
ATOM   1813 2HA  GLY A 447     198.449 166.492 256.655  1.00  0.00           H  
ATOM   1814  N   ASN A 448     198.929 166.210 253.636  1.00  0.00           N  
ATOM   1815  CA  ASN A 448     199.904 166.001 252.578  1.00  0.00           C  
ATOM   1816  C   ASN A 448     201.007 167.028 252.770  1.00  0.00           C  
ATOM   1817  O   ASN A 448     200.792 168.233 252.579  1.00  0.00           O  
ATOM   1818  CB  ASN A 448     199.325 166.104 251.187  1.00  0.00           C  
ATOM   1819  CG  ASN A 448     200.358 165.683 250.121  1.00  0.00           C  
ATOM   1820  OD1 ASN A 448     201.575 165.868 250.252  1.00  0.00           O  
ATOM   1821  ND2 ASN A 448     199.884 165.076 249.068  1.00  0.00           N  
ATOM   1822  H   ASN A 448     198.127 166.818 253.489  1.00  0.00           H  
ATOM   1823  HA  ASN A 448     200.346 165.010 252.691  1.00  0.00           H  
ATOM   1824 1HB  ASN A 448     198.430 165.508 251.107  1.00  0.00           H  
ATOM   1825 2HB  ASN A 448     199.045 167.130 250.994  1.00  0.00           H  
ATOM   1826 1HD2 ASN A 448     200.503 164.736 248.361  1.00  0.00           H  
ATOM   1827 2HD2 ASN A 448     198.891 164.939 248.975  1.00  0.00           H  
ATOM   1828  N   TYR A 449     202.173 166.562 253.207  1.00  0.00           N  
ATOM   1829  CA  TYR A 449     203.282 167.444 253.547  1.00  0.00           C  
ATOM   1830  C   TYR A 449     204.340 167.463 252.452  1.00  0.00           C  
ATOM   1831  O   TYR A 449     205.441 167.972 252.656  1.00  0.00           O  
ATOM   1832  CB  TYR A 449     203.911 166.998 254.863  1.00  0.00           C  
ATOM   1833  CG  TYR A 449     202.926 166.996 255.995  1.00  0.00           C  
ATOM   1834  CD1 TYR A 449     202.418 165.791 256.418  1.00  0.00           C  
ATOM   1835  CD2 TYR A 449     202.509 168.174 256.594  1.00  0.00           C  
ATOM   1836  CE1 TYR A 449     201.491 165.742 257.422  1.00  0.00           C  
ATOM   1837  CE2 TYR A 449     201.572 168.122 257.614  1.00  0.00           C  
ATOM   1838  CZ  TYR A 449     201.059 166.901 258.017  1.00  0.00           C  
ATOM   1839  OH  TYR A 449     200.106 166.821 259.009  1.00  0.00           O  
ATOM   1840  H   TYR A 449     202.280 165.564 253.336  1.00  0.00           H  
ATOM   1841  HA  TYR A 449     202.902 168.459 253.661  1.00  0.00           H  
ATOM   1842 1HB  TYR A 449     204.314 165.990 254.753  1.00  0.00           H  
ATOM   1843 2HB  TYR A 449     204.737 167.661 255.123  1.00  0.00           H  
ATOM   1844  HD1 TYR A 449     202.742 164.866 255.943  1.00  0.00           H  
ATOM   1845  HD2 TYR A 449     202.907 169.134 256.262  1.00  0.00           H  
ATOM   1846  HE1 TYR A 449     201.084 164.781 257.739  1.00  0.00           H  
ATOM   1847  HE2 TYR A 449     201.232 169.042 258.089  1.00  0.00           H  
ATOM   1848  HH  TYR A 449     199.590 165.986 258.891  1.00  0.00           H  
ATOM   1849  N   ASN A 450     204.006 166.900 251.287  1.00  0.00           N  
ATOM   1850  CA  ASN A 450     204.953 166.877 250.178  1.00  0.00           C  
ATOM   1851  C   ASN A 450     204.739 168.074 249.259  1.00  0.00           C  
ATOM   1852  O   ASN A 450     205.475 168.262 248.287  1.00  0.00           O  
ATOM   1853  CB  ASN A 450     204.842 165.579 249.401  1.00  0.00           C  
ATOM   1854  CG  ASN A 450     205.316 164.386 250.194  1.00  0.00           C  
ATOM   1855  OD1 ASN A 450     206.286 164.468 250.959  1.00  0.00           O  
ATOM   1856  ND2 ASN A 450     204.646 163.276 250.024  1.00  0.00           N  
ATOM   1857  H   ASN A 450     203.079 166.502 251.156  1.00  0.00           H  
ATOM   1858  HA  ASN A 450     205.965 166.953 250.578  1.00  0.00           H  
ATOM   1859 1HB  ASN A 450     203.811 165.418 249.099  1.00  0.00           H  
ATOM   1860 2HB  ASN A 450     205.436 165.652 248.491  1.00  0.00           H  
ATOM   1861 1HD2 ASN A 450     204.911 162.449 250.519  1.00  0.00           H  
ATOM   1862 2HD2 ASN A 450     203.869 163.254 249.395  1.00  0.00           H  
ATOM   1863  N   TYR A 451     203.747 168.897 249.591  1.00  0.00           N  
ATOM   1864  CA  TYR A 451     203.489 170.118 248.848  1.00  0.00           C  
ATOM   1865  C   TYR A 451     203.743 171.318 249.754  1.00  0.00           C  
ATOM   1866  O   TYR A 451     203.058 171.494 250.771  1.00  0.00           O  
ATOM   1867  CB  TYR A 451     202.089 170.180 248.229  1.00  0.00           C  
ATOM   1868  CG  TYR A 451     201.802 169.155 247.115  1.00  0.00           C  
ATOM   1869  CD1 TYR A 451     201.068 168.012 247.346  1.00  0.00           C  
ATOM   1870  CD2 TYR A 451     202.311 169.380 245.854  1.00  0.00           C  
ATOM   1871  CE1 TYR A 451     200.822 167.119 246.294  1.00  0.00           C  
ATOM   1872  CE2 TYR A 451     202.076 168.509 244.820  1.00  0.00           C  
ATOM   1873  CZ  TYR A 451     201.329 167.375 245.010  1.00  0.00           C  
ATOM   1874  OH  TYR A 451     201.066 166.467 243.942  1.00  0.00           O  
ATOM   1875  H   TYR A 451     203.180 168.670 250.393  1.00  0.00           H  
ATOM   1876  HA  TYR A 451     204.192 170.177 248.029  1.00  0.00           H  
ATOM   1877 1HB  TYR A 451     201.348 170.039 249.016  1.00  0.00           H  
ATOM   1878 2HB  TYR A 451     201.934 171.173 247.807  1.00  0.00           H  
ATOM   1879  HD1 TYR A 451     200.669 167.817 248.337  1.00  0.00           H  
ATOM   1880  HD2 TYR A 451     202.895 170.267 245.665  1.00  0.00           H  
ATOM   1881  HE1 TYR A 451     200.228 166.222 246.469  1.00  0.00           H  
ATOM   1882  HE2 TYR A 451     202.472 168.737 243.858  1.00  0.00           H  
ATOM   1883  HH  TYR A 451     200.183 166.034 244.106  1.00  0.00           H  
ATOM   1884  N   LEU A 452     204.729 172.128 249.370  1.00  0.00           N  
ATOM   1885  CA  LEU A 452     205.176 173.296 250.146  1.00  0.00           C  
ATOM   1886  C   LEU A 452     205.239 174.614 249.350  1.00  0.00           C  
ATOM   1887  O   LEU A 452     205.285 174.606 248.114  1.00  0.00           O  
ATOM   1888  CB  LEU A 452     206.559 173.024 250.737  1.00  0.00           C  
ATOM   1889  CG  LEU A 452     206.696 171.803 251.623  1.00  0.00           C  
ATOM   1890  CD1 LEU A 452     207.183 170.636 250.787  1.00  0.00           C  
ATOM   1891  CD2 LEU A 452     207.648 172.130 252.748  1.00  0.00           C  
ATOM   1892  H   LEU A 452     205.237 171.843 248.536  1.00  0.00           H  
ATOM   1893  HA  LEU A 452     204.467 173.453 250.951  1.00  0.00           H  
ATOM   1894 1HB  LEU A 452     207.256 172.904 249.941  1.00  0.00           H  
ATOM   1895 2HB  LEU A 452     206.851 173.886 251.333  1.00  0.00           H  
ATOM   1896  HG  LEU A 452     205.733 171.525 252.023  1.00  0.00           H  
ATOM   1897 1HD1 LEU A 452     207.273 169.749 251.418  1.00  0.00           H  
ATOM   1898 2HD1 LEU A 452     206.485 170.431 249.984  1.00  0.00           H  
ATOM   1899 3HD1 LEU A 452     208.153 170.879 250.363  1.00  0.00           H  
ATOM   1900 1HD2 LEU A 452     207.754 171.261 253.396  1.00  0.00           H  
ATOM   1901 2HD2 LEU A 452     208.617 172.394 252.334  1.00  0.00           H  
ATOM   1902 3HD2 LEU A 452     207.263 172.966 253.324  1.00  0.00           H  
ATOM   1903  N   TYR A 453     205.240 175.740 250.073  1.00  0.00           N  
ATOM   1904  CA  TYR A 453     205.333 177.054 249.435  1.00  0.00           C  
ATOM   1905  C   TYR A 453     206.189 178.024 250.253  1.00  0.00           C  
ATOM   1906  O   TYR A 453     206.368 177.855 251.461  1.00  0.00           O  
ATOM   1907  CB  TYR A 453     203.933 177.616 249.270  1.00  0.00           C  
ATOM   1908  CG  TYR A 453     203.275 178.015 250.564  1.00  0.00           C  
ATOM   1909  CD1 TYR A 453     203.292 179.343 250.929  1.00  0.00           C  
ATOM   1910  CD2 TYR A 453     202.705 177.070 251.409  1.00  0.00           C  
ATOM   1911  CE1 TYR A 453     202.725 179.760 252.104  1.00  0.00           C  
ATOM   1912  CE2 TYR A 453     202.124 177.477 252.597  1.00  0.00           C  
ATOM   1913  CZ  TYR A 453     202.131 178.828 252.939  1.00  0.00           C  
ATOM   1914  OH  TYR A 453     201.540 179.251 254.098  1.00  0.00           O  
ATOM   1915  H   TYR A 453     205.185 175.675 251.092  1.00  0.00           H  
ATOM   1916  HA  TYR A 453     205.769 176.949 248.452  1.00  0.00           H  
ATOM   1917 1HB  TYR A 453     203.964 178.491 248.623  1.00  0.00           H  
ATOM   1918 2HB  TYR A 453     203.330 176.888 248.784  1.00  0.00           H  
ATOM   1919  HD1 TYR A 453     203.746 180.065 250.264  1.00  0.00           H  
ATOM   1920  HD2 TYR A 453     202.709 176.014 251.137  1.00  0.00           H  
ATOM   1921  HE1 TYR A 453     202.736 180.819 252.369  1.00  0.00           H  
ATOM   1922  HE2 TYR A 453     201.666 176.739 253.260  1.00  0.00           H  
ATOM   1923  HH  TYR A 453     201.007 178.539 254.456  1.00  0.00           H  
ATOM   1924  N   ARG A 454     206.696 179.059 249.602  1.00  0.00           N  
ATOM   1925  CA  ARG A 454     207.465 180.085 250.282  1.00  0.00           C  
ATOM   1926  C   ARG A 454     206.521 181.062 250.969  1.00  0.00           C  
ATOM   1927  O   ARG A 454     205.559 181.530 250.365  1.00  0.00           O  
ATOM   1928  CB  ARG A 454     208.331 180.870 249.292  1.00  0.00           C  
ATOM   1929  CG  ARG A 454     209.370 180.064 248.517  1.00  0.00           C  
ATOM   1930  CD  ARG A 454     210.404 179.534 249.403  1.00  0.00           C  
ATOM   1931  NE  ARG A 454     211.135 180.600 250.014  1.00  0.00           N  
ATOM   1932  CZ  ARG A 454     212.262 181.169 249.537  1.00  0.00           C  
ATOM   1933  NH1 ARG A 454     212.856 180.753 248.437  1.00  0.00           N  
ATOM   1934  NH2 ARG A 454     212.783 182.171 250.211  1.00  0.00           N  
ATOM   1935  H   ARG A 454     206.543 179.141 248.611  1.00  0.00           H  
ATOM   1936  HA  ARG A 454     208.104 179.614 251.025  1.00  0.00           H  
ATOM   1937 1HB  ARG A 454     207.697 181.349 248.563  1.00  0.00           H  
ATOM   1938 2HB  ARG A 454     208.862 181.662 249.831  1.00  0.00           H  
ATOM   1939 1HG  ARG A 454     208.875 179.267 247.999  1.00  0.00           H  
ATOM   1940 2HG  ARG A 454     209.851 180.716 247.786  1.00  0.00           H  
ATOM   1941 1HD  ARG A 454     209.950 178.937 250.194  1.00  0.00           H  
ATOM   1942 2HD  ARG A 454     211.106 178.920 248.831  1.00  0.00           H  
ATOM   1943  HE  ARG A 454     210.747 180.995 250.864  1.00  0.00           H  
ATOM   1944 1HH1 ARG A 454     212.481 179.984 247.858  1.00  0.00           H  
ATOM   1945 2HH1 ARG A 454     213.716 181.212 248.145  1.00  0.00           H  
ATOM   1946 1HH2 ARG A 454     212.293 182.509 251.048  1.00  0.00           H  
ATOM   1947 2HH2 ARG A 454     213.641 182.597 249.895  1.00  0.00           H  
ATOM   1948  N   LEU A 455     206.829 181.388 252.209  1.00  0.00           N  
ATOM   1949  CA  LEU A 455     206.106 182.360 253.005  1.00  0.00           C  
ATOM   1950  C   LEU A 455     206.920 183.640 253.015  1.00  0.00           C  
ATOM   1951  O   LEU A 455     206.373 184.738 252.889  1.00  0.00           O  
ATOM   1952  CB  LEU A 455     205.849 181.830 254.430  1.00  0.00           C  
ATOM   1953  CG  LEU A 455     205.080 182.786 255.387  1.00  0.00           C  
ATOM   1954  CD1 LEU A 455     203.710 183.087 254.816  1.00  0.00           C  
ATOM   1955  CD2 LEU A 455     204.921 182.131 256.767  1.00  0.00           C  
ATOM   1956  H   LEU A 455     207.626 180.934 252.623  1.00  0.00           H  
ATOM   1957  HA  LEU A 455     205.146 182.562 252.532  1.00  0.00           H  
ATOM   1958 1HB  LEU A 455     205.277 180.906 254.353  1.00  0.00           H  
ATOM   1959 2HB  LEU A 455     206.814 181.601 254.892  1.00  0.00           H  
ATOM   1960  HG  LEU A 455     205.630 183.717 255.479  1.00  0.00           H  
ATOM   1961 1HD1 LEU A 455     203.178 183.763 255.486  1.00  0.00           H  
ATOM   1962 2HD1 LEU A 455     203.818 183.556 253.838  1.00  0.00           H  
ATOM   1963 3HD1 LEU A 455     203.146 182.158 254.715  1.00  0.00           H  
ATOM   1964 1HD2 LEU A 455     204.388 182.811 257.425  1.00  0.00           H  
ATOM   1965 2HD2 LEU A 455     204.353 181.212 256.669  1.00  0.00           H  
ATOM   1966 3HD2 LEU A 455     205.895 181.910 257.187  1.00  0.00           H  
ATOM   1967  N   PHE A 456     208.239 183.491 253.184  1.00  0.00           N  
ATOM   1968  CA  PHE A 456     209.090 184.674 253.252  1.00  0.00           C  
ATOM   1969  C   PHE A 456     210.212 184.608 252.214  1.00  0.00           C  
ATOM   1970  O   PHE A 456     210.677 183.517 251.857  1.00  0.00           O  
ATOM   1971  CB  PHE A 456     209.747 184.812 254.626  1.00  0.00           C  
ATOM   1972  CG  PHE A 456     208.812 184.820 255.798  1.00  0.00           C  
ATOM   1973  CD1 PHE A 456     208.809 183.766 256.707  1.00  0.00           C  
ATOM   1974  CD2 PHE A 456     207.909 185.829 255.980  1.00  0.00           C  
ATOM   1975  CE1 PHE A 456     207.946 183.759 257.775  1.00  0.00           C  
ATOM   1976  CE2 PHE A 456     207.032 185.808 257.050  1.00  0.00           C  
ATOM   1977  CZ  PHE A 456     207.060 184.785 257.943  1.00  0.00           C  
ATOM   1978  H   PHE A 456     208.624 182.552 253.258  1.00  0.00           H  
ATOM   1979  HA  PHE A 456     208.487 185.561 253.050  1.00  0.00           H  
ATOM   1980 1HB  PHE A 456     210.471 184.022 254.770  1.00  0.00           H  
ATOM   1981 2HB  PHE A 456     210.282 185.744 254.640  1.00  0.00           H  
ATOM   1982  HD1 PHE A 456     209.508 182.943 256.583  1.00  0.00           H  
ATOM   1983  HD2 PHE A 456     207.879 186.654 255.265  1.00  0.00           H  
ATOM   1984  HE1 PHE A 456     207.962 182.933 258.485  1.00  0.00           H  
ATOM   1985  HE2 PHE A 456     206.314 186.617 257.178  1.00  0.00           H  
ATOM   1986  HZ  PHE A 456     206.371 184.787 258.777  1.00  0.00           H  
ATOM   1987  N   ARG A 457     210.674 185.776 251.768  1.00  0.00           N  
ATOM   1988  CA  ARG A 457     211.817 185.874 250.859  1.00  0.00           C  
ATOM   1989  C   ARG A 457     212.405 187.275 250.965  1.00  0.00           C  
ATOM   1990  O   ARG A 457     211.665 188.242 251.136  1.00  0.00           O  
ATOM   1991  CB  ARG A 457     211.434 185.553 249.426  1.00  0.00           C  
ATOM   1992  CG  ARG A 457     212.599 185.407 248.451  1.00  0.00           C  
ATOM   1993  CD  ARG A 457     212.146 184.919 247.125  1.00  0.00           C  
ATOM   1994  NE  ARG A 457     213.267 184.649 246.233  1.00  0.00           N  
ATOM   1995  CZ  ARG A 457     213.764 185.448 245.281  1.00  0.00           C  
ATOM   1996  NH1 ARG A 457     213.279 186.634 245.037  1.00  0.00           N  
ATOM   1997  NH2 ARG A 457     214.760 184.963 244.588  1.00  0.00           N  
ATOM   1998  H   ARG A 457     210.228 186.628 252.083  1.00  0.00           H  
ATOM   1999  HA  ARG A 457     212.578 185.162 251.173  1.00  0.00           H  
ATOM   2000 1HB  ARG A 457     210.807 184.660 249.372  1.00  0.00           H  
ATOM   2001 2HB  ARG A 457     210.874 186.386 249.051  1.00  0.00           H  
ATOM   2002 1HG  ARG A 457     213.078 186.361 248.299  1.00  0.00           H  
ATOM   2003 2HG  ARG A 457     213.326 184.702 248.845  1.00  0.00           H  
ATOM   2004 1HD  ARG A 457     211.581 183.992 247.251  1.00  0.00           H  
ATOM   2005 2HD  ARG A 457     211.506 185.664 246.652  1.00  0.00           H  
ATOM   2006  HE  ARG A 457     213.753 183.751 246.330  1.00  0.00           H  
ATOM   2007 1HH1 ARG A 457     212.518 187.004 245.619  1.00  0.00           H  
ATOM   2008 2HH1 ARG A 457     213.689 187.198 244.301  1.00  0.00           H  
ATOM   2009 1HH2 ARG A 457     215.092 184.028 244.850  1.00  0.00           H  
ATOM   2010 2HH2 ARG A 457     215.165 185.474 243.799  1.00  0.00           H  
ATOM   2011  N   LYS A 458     213.732 187.387 250.869  1.00  0.00           N  
ATOM   2012  CA  LYS A 458     214.435 188.678 250.972  1.00  0.00           C  
ATOM   2013  C   LYS A 458     214.043 189.702 249.895  1.00  0.00           C  
ATOM   2014  O   LYS A 458     214.230 190.906 250.079  1.00  0.00           O  
ATOM   2015  CB  LYS A 458     215.941 188.441 250.996  1.00  0.00           C  
ATOM   2016  CG  LYS A 458     216.414 187.759 252.298  1.00  0.00           C  
ATOM   2017  CD  LYS A 458     217.925 187.545 252.329  1.00  0.00           C  
ATOM   2018  CE  LYS A 458     218.367 186.852 253.627  1.00  0.00           C  
ATOM   2019  NZ  LYS A 458     219.841 186.660 253.679  1.00  0.00           N  
ATOM   2020  H   LYS A 458     214.279 186.551 250.730  1.00  0.00           H  
ATOM   2021  HA  LYS A 458     214.181 189.130 251.923  1.00  0.00           H  
ATOM   2022 1HB  LYS A 458     216.228 187.813 250.151  1.00  0.00           H  
ATOM   2023 2HB  LYS A 458     216.465 189.392 250.894  1.00  0.00           H  
ATOM   2024 1HG  LYS A 458     216.124 188.377 253.152  1.00  0.00           H  
ATOM   2025 2HG  LYS A 458     215.922 186.790 252.398  1.00  0.00           H  
ATOM   2026 1HD  LYS A 458     218.225 186.921 251.484  1.00  0.00           H  
ATOM   2027 2HD  LYS A 458     218.435 188.504 252.249  1.00  0.00           H  
ATOM   2028 1HE  LYS A 458     218.056 187.449 254.483  1.00  0.00           H  
ATOM   2029 2HE  LYS A 458     217.888 185.869 253.688  1.00  0.00           H  
ATOM   2030 1HZ  LYS A 458     220.095 186.184 254.533  1.00  0.00           H  
ATOM   2031 2HZ  LYS A 458     220.153 186.075 252.888  1.00  0.00           H  
ATOM   2032 3HZ  LYS A 458     220.306 187.544 253.638  1.00  0.00           H  
ATOM   2033  N   SER A 459     213.513 189.228 248.776  1.00  0.00           N  
ATOM   2034  CA  SER A 459     213.046 190.099 247.707  1.00  0.00           C  
ATOM   2035  C   SER A 459     211.955 189.380 246.920  1.00  0.00           C  
ATOM   2036  O   SER A 459     211.855 188.152 246.960  1.00  0.00           O  
ATOM   2037  CB  SER A 459     214.187 190.507 246.791  1.00  0.00           C  
ATOM   2038  OG  SER A 459     214.679 189.417 246.071  1.00  0.00           O  
ATOM   2039  H   SER A 459     213.404 188.235 248.687  1.00  0.00           H  
ATOM   2040  HA  SER A 459     212.613 190.998 248.147  1.00  0.00           H  
ATOM   2041 1HB  SER A 459     213.842 191.274 246.100  1.00  0.00           H  
ATOM   2042 2HB  SER A 459     214.987 190.942 247.388  1.00  0.00           H  
ATOM   2043  HG  SER A 459     213.999 189.216 245.413  1.00  0.00           H  
ATOM   2044  N   ASN A 460     211.166 190.131 246.172  1.00  0.00           N  
ATOM   2045  CA  ASN A 460     210.111 189.525 245.366  1.00  0.00           C  
ATOM   2046  C   ASN A 460     210.712 188.843 244.147  1.00  0.00           C  
ATOM   2047  O   ASN A 460     211.783 189.237 243.677  1.00  0.00           O  
ATOM   2048  CB  ASN A 460     209.094 190.567 244.959  1.00  0.00           C  
ATOM   2049  CG  ASN A 460     208.350 191.127 246.145  1.00  0.00           C  
ATOM   2050  OD1 ASN A 460     208.175 190.462 247.170  1.00  0.00           O  
ATOM   2051  ND2 ASN A 460     207.909 192.349 246.023  1.00  0.00           N  
ATOM   2052  H   ASN A 460     211.286 191.135 246.164  1.00  0.00           H  
ATOM   2053  HA  ASN A 460     209.609 188.753 245.955  1.00  0.00           H  
ATOM   2054 1HB  ASN A 460     209.589 191.378 244.427  1.00  0.00           H  
ATOM   2055 2HB  ASN A 460     208.371 190.115 244.270  1.00  0.00           H  
ATOM   2056 1HD2 ASN A 460     207.405 192.776 246.773  1.00  0.00           H  
ATOM   2057 2HD2 ASN A 460     208.069 192.856 245.177  1.00  0.00           H  
ATOM   2058  N   LEU A 461     210.023 187.833 243.637  1.00  0.00           N  
ATOM   2059  CA  LEU A 461     210.448 187.138 242.426  1.00  0.00           C  
ATOM   2060  C   LEU A 461     210.271 187.976 241.177  1.00  0.00           C  
ATOM   2061  O   LEU A 461     209.351 188.792 241.083  1.00  0.00           O  
ATOM   2062  CB  LEU A 461     209.637 185.850 242.204  1.00  0.00           C  
ATOM   2063  CG  LEU A 461     209.799 184.694 243.182  1.00  0.00           C  
ATOM   2064  CD1 LEU A 461     208.782 183.649 242.818  1.00  0.00           C  
ATOM   2065  CD2 LEU A 461     211.182 184.099 243.074  1.00  0.00           C  
ATOM   2066  H   LEU A 461     209.162 187.537 244.096  1.00  0.00           H  
ATOM   2067  HA  LEU A 461     211.504 186.885 242.521  1.00  0.00           H  
ATOM   2068 1HB  LEU A 461     208.582 186.119 242.218  1.00  0.00           H  
ATOM   2069 2HB  LEU A 461     209.856 185.470 241.211  1.00  0.00           H  
ATOM   2070  HG  LEU A 461     209.634 185.034 244.197  1.00  0.00           H  
ATOM   2071 1HD1 LEU A 461     208.884 182.804 243.479  1.00  0.00           H  
ATOM   2072 2HD1 LEU A 461     207.778 184.072 242.901  1.00  0.00           H  
ATOM   2073 3HD1 LEU A 461     208.950 183.317 241.796  1.00  0.00           H  
ATOM   2074 1HD2 LEU A 461     211.283 183.265 243.766  1.00  0.00           H  
ATOM   2075 2HD2 LEU A 461     211.335 183.746 242.069  1.00  0.00           H  
ATOM   2076 3HD2 LEU A 461     211.913 184.852 243.301  1.00  0.00           H  
ATOM   2077  N   LYS A 462     211.154 187.758 240.218  1.00  0.00           N  
ATOM   2078  CA  LYS A 462     211.024 188.325 238.893  1.00  0.00           C  
ATOM   2079  C   LYS A 462     210.070 187.389 238.149  1.00  0.00           C  
ATOM   2080  O   LYS A 462     209.838 186.270 238.616  1.00  0.00           O  
ATOM   2081  CB  LYS A 462     212.394 188.415 238.214  1.00  0.00           C  
ATOM   2082  CG  LYS A 462     213.361 189.367 238.890  1.00  0.00           C  
ATOM   2083  CD  LYS A 462     214.694 189.403 238.165  1.00  0.00           C  
ATOM   2084  CE  LYS A 462     215.670 190.351 238.848  1.00  0.00           C  
ATOM   2085  NZ  LYS A 462     216.990 190.381 238.159  1.00  0.00           N  
ATOM   2086  H   LYS A 462     211.944 187.137 240.411  1.00  0.00           H  
ATOM   2087  HA  LYS A 462     210.594 189.318 238.980  1.00  0.00           H  
ATOM   2088 1HB  LYS A 462     212.862 187.439 238.216  1.00  0.00           H  
ATOM   2089 2HB  LYS A 462     212.295 188.715 237.182  1.00  0.00           H  
ATOM   2090 1HG  LYS A 462     212.934 190.367 238.917  1.00  0.00           H  
ATOM   2091 2HG  LYS A 462     213.526 189.030 239.919  1.00  0.00           H  
ATOM   2092 1HD  LYS A 462     215.122 188.399 238.159  1.00  0.00           H  
ATOM   2093 2HD  LYS A 462     214.543 189.726 237.136  1.00  0.00           H  
ATOM   2094 1HE  LYS A 462     215.249 191.356 238.850  1.00  0.00           H  
ATOM   2095 2HE  LYS A 462     215.816 190.027 239.879  1.00  0.00           H  
ATOM   2096 1HZ  LYS A 462     217.607 191.018 238.641  1.00  0.00           H  
ATOM   2097 2HZ  LYS A 462     217.392 189.454 238.162  1.00  0.00           H  
ATOM   2098 3HZ  LYS A 462     216.865 190.690 237.205  1.00  0.00           H  
ATOM   2099  N   PRO A 463     209.429 187.797 237.062  1.00  0.00           N  
ATOM   2100  CA  PRO A 463     208.587 186.915 236.293  1.00  0.00           C  
ATOM   2101  C   PRO A 463     209.350 185.646 235.938  1.00  0.00           C  
ATOM   2102  O   PRO A 463     210.489 185.702 235.467  1.00  0.00           O  
ATOM   2103  CB  PRO A 463     208.285 187.771 235.076  1.00  0.00           C  
ATOM   2104  CG  PRO A 463     208.336 189.197 235.604  1.00  0.00           C  
ATOM   2105  CD  PRO A 463     209.470 189.192 236.597  1.00  0.00           C  
ATOM   2106  HA  PRO A 463     207.677 186.689 236.858  1.00  0.00           H  
ATOM   2107 1HB  PRO A 463     209.012 187.562 234.276  1.00  0.00           H  
ATOM   2108 2HB  PRO A 463     207.328 187.500 234.710  1.00  0.00           H  
ATOM   2109 1HG  PRO A 463     208.494 189.910 234.781  1.00  0.00           H  
ATOM   2110 2HG  PRO A 463     207.372 189.450 236.069  1.00  0.00           H  
ATOM   2111 1HD  PRO A 463     210.417 189.421 236.099  1.00  0.00           H  
ATOM   2112 2HD  PRO A 463     209.231 189.898 237.401  1.00  0.00           H  
ATOM   2113  N   PHE A 464     208.701 184.511 236.172  1.00  0.00           N  
ATOM   2114  CA  PHE A 464     209.220 183.155 235.965  1.00  0.00           C  
ATOM   2115  C   PHE A 464     210.498 182.803 236.750  1.00  0.00           C  
ATOM   2116  O   PHE A 464     211.155 181.806 236.442  1.00  0.00           O  
ATOM   2117  CB  PHE A 464     209.458 182.879 234.489  1.00  0.00           C  
ATOM   2118  CG  PHE A 464     208.224 182.993 233.638  1.00  0.00           C  
ATOM   2119  CD1 PHE A 464     208.091 184.015 232.711  1.00  0.00           C  
ATOM   2120  CD2 PHE A 464     207.193 182.069 233.762  1.00  0.00           C  
ATOM   2121  CE1 PHE A 464     206.961 184.098 231.917  1.00  0.00           C  
ATOM   2122  CE2 PHE A 464     206.067 182.157 232.968  1.00  0.00           C  
ATOM   2123  CZ  PHE A 464     205.955 183.172 232.044  1.00  0.00           C  
ATOM   2124  H   PHE A 464     207.757 184.590 236.543  1.00  0.00           H  
ATOM   2125  HA  PHE A 464     208.443 182.465 236.298  1.00  0.00           H  
ATOM   2126 1HB  PHE A 464     210.207 183.564 234.099  1.00  0.00           H  
ATOM   2127 2HB  PHE A 464     209.853 181.869 234.373  1.00  0.00           H  
ATOM   2128  HD1 PHE A 464     208.894 184.748 232.605  1.00  0.00           H  
ATOM   2129  HD2 PHE A 464     207.276 181.255 234.495  1.00  0.00           H  
ATOM   2130  HE1 PHE A 464     206.872 184.897 231.185  1.00  0.00           H  
ATOM   2131  HE2 PHE A 464     205.268 181.419 233.075  1.00  0.00           H  
ATOM   2132  HZ  PHE A 464     205.077 183.239 231.420  1.00  0.00           H  
ATOM   2133  N   GLU A 465     210.825 183.568 237.788  1.00  0.00           N  
ATOM   2134  CA  GLU A 465     211.957 183.232 238.643  1.00  0.00           C  
ATOM   2135  C   GLU A 465     211.533 182.127 239.598  1.00  0.00           C  
ATOM   2136  O   GLU A 465     210.408 182.135 240.094  1.00  0.00           O  
ATOM   2137  CB  GLU A 465     212.455 184.463 239.421  1.00  0.00           C  
ATOM   2138  CG  GLU A 465     213.722 184.240 240.292  1.00  0.00           C  
ATOM   2139  CD  GLU A 465     214.183 185.484 241.058  1.00  0.00           C  
ATOM   2140  OE1 GLU A 465     213.553 186.508 240.953  1.00  0.00           O  
ATOM   2141  OE2 GLU A 465     215.172 185.394 241.763  1.00  0.00           O  
ATOM   2142  H   GLU A 465     210.285 184.410 237.993  1.00  0.00           H  
ATOM   2143  HA  GLU A 465     212.772 182.858 238.021  1.00  0.00           H  
ATOM   2144 1HB  GLU A 465     212.689 185.239 238.709  1.00  0.00           H  
ATOM   2145 2HB  GLU A 465     211.669 184.837 240.043  1.00  0.00           H  
ATOM   2146 1HG  GLU A 465     213.524 183.449 241.015  1.00  0.00           H  
ATOM   2147 2HG  GLU A 465     214.530 183.901 239.648  1.00  0.00           H  
ATOM   2148  N   ARG A 466     212.405 181.152 239.820  1.00  0.00           N  
ATOM   2149  CA  ARG A 466     212.103 180.077 240.759  1.00  0.00           C  
ATOM   2150  C   ARG A 466     213.168 180.087 241.844  1.00  0.00           C  
ATOM   2151  O   ARG A 466     214.351 180.242 241.542  1.00  0.00           O  
ATOM   2152  CB  ARG A 466     212.100 178.713 240.080  1.00  0.00           C  
ATOM   2153  CG  ARG A 466     211.619 177.563 240.964  1.00  0.00           C  
ATOM   2154  CD  ARG A 466     211.629 176.255 240.260  1.00  0.00           C  
ATOM   2155  NE  ARG A 466     212.976 175.742 240.078  1.00  0.00           N  
ATOM   2156  CZ  ARG A 466     213.278 174.580 239.471  1.00  0.00           C  
ATOM   2157  NH1 ARG A 466     212.322 173.817 238.974  1.00  0.00           N  
ATOM   2158  NH2 ARG A 466     214.545 174.200 239.374  1.00  0.00           N  
ATOM   2159  H   ARG A 466     213.301 181.175 239.356  1.00  0.00           H  
ATOM   2160  HA  ARG A 466     211.128 180.254 241.216  1.00  0.00           H  
ATOM   2161 1HB  ARG A 466     211.486 178.735 239.198  1.00  0.00           H  
ATOM   2162 2HB  ARG A 466     213.111 178.470 239.760  1.00  0.00           H  
ATOM   2163 1HG  ARG A 466     212.258 177.480 241.830  1.00  0.00           H  
ATOM   2164 2HG  ARG A 466     210.597 177.757 241.295  1.00  0.00           H  
ATOM   2165 1HD  ARG A 466     211.068 175.531 240.825  1.00  0.00           H  
ATOM   2166 2HD  ARG A 466     211.168 176.371 239.277  1.00  0.00           H  
ATOM   2167  HE  ARG A 466     213.739 176.293 240.445  1.00  0.00           H  
ATOM   2168 1HH1 ARG A 466     211.328 174.106 239.038  1.00  0.00           H  
ATOM   2169 2HH1 ARG A 466     212.555 172.948 238.523  1.00  0.00           H  
ATOM   2170 1HH2 ARG A 466     215.278 174.782 239.755  1.00  0.00           H  
ATOM   2171 2HH2 ARG A 466     214.776 173.329 238.920  1.00  0.00           H  
ATOM   2172  N   ASP A 467     212.765 179.929 243.098  1.00  0.00           N  
ATOM   2173  CA  ASP A 467     213.732 179.923 244.191  1.00  0.00           C  
ATOM   2174  C   ASP A 467     213.412 178.868 245.225  1.00  0.00           C  
ATOM   2175  O   ASP A 467     212.480 179.008 246.023  1.00  0.00           O  
ATOM   2176  CB  ASP A 467     213.815 181.291 244.838  1.00  0.00           C  
ATOM   2177  CG  ASP A 467     214.877 181.395 245.960  1.00  0.00           C  
ATOM   2178  OD1 ASP A 467     215.429 180.398 246.435  1.00  0.00           O  
ATOM   2179  OD2 ASP A 467     215.110 182.516 246.347  1.00  0.00           O  
ATOM   2180  H   ASP A 467     211.779 179.812 243.300  1.00  0.00           H  
ATOM   2181  HA  ASP A 467     214.712 179.689 243.778  1.00  0.00           H  
ATOM   2182 1HB  ASP A 467     214.047 182.032 244.070  1.00  0.00           H  
ATOM   2183 2HB  ASP A 467     212.837 181.552 245.255  1.00  0.00           H  
ATOM   2184  N   ILE A 468     214.213 177.817 245.204  1.00  0.00           N  
ATOM   2185  CA  ILE A 468     213.989 176.656 246.032  1.00  0.00           C  
ATOM   2186  C   ILE A 468     214.892 176.606 247.262  1.00  0.00           C  
ATOM   2187  O   ILE A 468     214.995 175.564 247.915  1.00  0.00           O  
ATOM   2188  CB  ILE A 468     214.170 175.396 245.176  1.00  0.00           C  
ATOM   2189  CG1 ILE A 468     215.595 175.275 244.667  1.00  0.00           C  
ATOM   2190  CG2 ILE A 468     213.254 175.508 244.013  1.00  0.00           C  
ATOM   2191  CD1 ILE A 468     215.877 173.938 244.017  1.00  0.00           C  
ATOM   2192  H   ILE A 468     214.984 177.813 244.553  1.00  0.00           H  
ATOM   2193  HA  ILE A 468     212.962 176.690 246.367  1.00  0.00           H  
ATOM   2194  HB  ILE A 468     213.929 174.511 245.755  1.00  0.00           H  
ATOM   2195 1HG1 ILE A 468     215.778 176.065 243.937  1.00  0.00           H  
ATOM   2196 2HG1 ILE A 468     216.285 175.411 245.502  1.00  0.00           H  
ATOM   2197 1HG2 ILE A 468     213.334 174.629 243.379  1.00  0.00           H  
ATOM   2198 2HG2 ILE A 468     212.263 175.603 244.397  1.00  0.00           H  
ATOM   2199 3HG2 ILE A 468     213.508 176.390 243.440  1.00  0.00           H  
ATOM   2200 1HD1 ILE A 468     216.911 173.909 243.672  1.00  0.00           H  
ATOM   2201 2HD1 ILE A 468     215.716 173.143 244.745  1.00  0.00           H  
ATOM   2202 3HD1 ILE A 468     215.208 173.795 243.169  1.00  0.00           H  
ATOM   2203  N   SER A 469     215.576 177.713 247.568  1.00  0.00           N  
ATOM   2204  CA  SER A 469     216.433 177.727 248.747  1.00  0.00           C  
ATOM   2205  C   SER A 469     215.598 177.893 250.009  1.00  0.00           C  
ATOM   2206  O   SER A 469     214.419 178.251 249.943  1.00  0.00           O  
ATOM   2207  CB  SER A 469     217.467 178.838 248.668  1.00  0.00           C  
ATOM   2208  OG  SER A 469     216.871 180.099 248.768  1.00  0.00           O  
ATOM   2209  H   SER A 469     215.474 178.571 247.006  1.00  0.00           H  
ATOM   2210  HA  SER A 469     216.956 176.773 248.806  1.00  0.00           H  
ATOM   2211 1HB  SER A 469     218.191 178.714 249.469  1.00  0.00           H  
ATOM   2212 2HB  SER A 469     218.006 178.766 247.725  1.00  0.00           H  
ATOM   2213  HG  SER A 469     216.417 180.259 247.904  1.00  0.00           H  
ATOM   2214  N   THR A 470     216.224 177.639 251.160  1.00  0.00           N  
ATOM   2215  CA  THR A 470     215.573 177.771 252.459  1.00  0.00           C  
ATOM   2216  C   THR A 470     216.299 178.736 253.407  1.00  0.00           C  
ATOM   2217  O   THR A 470     216.182 178.621 254.627  1.00  0.00           O  
ATOM   2218  CB  THR A 470     215.403 176.393 253.125  1.00  0.00           C  
ATOM   2219  OG1 THR A 470     216.682 175.756 253.250  1.00  0.00           O  
ATOM   2220  CG2 THR A 470     214.467 175.514 252.292  1.00  0.00           C  
ATOM   2221  H   THR A 470     217.187 177.338 251.131  1.00  0.00           H  
ATOM   2222  HA  THR A 470     214.577 178.169 252.289  1.00  0.00           H  
ATOM   2223  HB  THR A 470     214.974 176.528 254.119  1.00  0.00           H  
ATOM   2224  HG1 THR A 470     217.261 176.302 253.787  1.00  0.00           H  
ATOM   2225 1HG2 THR A 470     214.345 174.547 252.775  1.00  0.00           H  
ATOM   2226 2HG2 THR A 470     213.500 176.002 252.206  1.00  0.00           H  
ATOM   2227 3HG2 THR A 470     214.883 175.366 251.296  1.00  0.00           H  
ATOM   2228  N   GLU A 471     217.072 179.664 252.844  1.00  0.00           N  
ATOM   2229  CA  GLU A 471     217.831 180.639 253.636  1.00  0.00           C  
ATOM   2230  C   GLU A 471     216.919 181.399 254.597  1.00  0.00           C  
ATOM   2231  O   GLU A 471     215.885 181.921 254.187  1.00  0.00           O  
ATOM   2232  CB  GLU A 471     218.552 181.638 252.722  1.00  0.00           C  
ATOM   2233  CG  GLU A 471     219.436 182.650 253.463  1.00  0.00           C  
ATOM   2234  CD  GLU A 471     220.148 183.620 252.542  1.00  0.00           C  
ATOM   2235  OE1 GLU A 471     219.966 183.549 251.358  1.00  0.00           O  
ATOM   2236  OE2 GLU A 471     220.873 184.471 253.042  1.00  0.00           O  
ATOM   2237  H   GLU A 471     217.117 179.703 251.835  1.00  0.00           H  
ATOM   2238  HA  GLU A 471     218.574 180.103 254.227  1.00  0.00           H  
ATOM   2239 1HB  GLU A 471     219.181 181.095 252.015  1.00  0.00           H  
ATOM   2240 2HB  GLU A 471     217.818 182.197 252.144  1.00  0.00           H  
ATOM   2241 1HG  GLU A 471     218.811 183.224 254.146  1.00  0.00           H  
ATOM   2242 2HG  GLU A 471     220.171 182.108 254.056  1.00  0.00           H  
ATOM   2243  N   ILE A 472     217.343 181.508 255.854  1.00  0.00           N  
ATOM   2244  CA  ILE A 472     216.552 182.160 256.893  1.00  0.00           C  
ATOM   2245  C   ILE A 472     216.244 183.613 256.587  1.00  0.00           C  
ATOM   2246  O   ILE A 472     217.120 184.391 256.196  1.00  0.00           O  
ATOM   2247  CB  ILE A 472     217.285 182.050 258.240  1.00  0.00           C  
ATOM   2248  CG1 ILE A 472     217.403 180.608 258.602  1.00  0.00           C  
ATOM   2249  CG2 ILE A 472     216.596 182.815 259.350  1.00  0.00           C  
ATOM   2250  CD1 ILE A 472     216.089 179.922 258.775  1.00  0.00           C  
ATOM   2251  H   ILE A 472     218.221 181.081 256.103  1.00  0.00           H  
ATOM   2252  HA  ILE A 472     215.610 181.629 256.976  1.00  0.00           H  
ATOM   2253  HB  ILE A 472     218.295 182.441 258.127  1.00  0.00           H  
ATOM   2254 1HG1 ILE A 472     217.972 180.090 257.833  1.00  0.00           H  
ATOM   2255 2HG1 ILE A 472     217.927 180.541 259.513  1.00  0.00           H  
ATOM   2256 1HG2 ILE A 472     217.174 182.693 260.257  1.00  0.00           H  
ATOM   2257 2HG2 ILE A 472     216.538 183.873 259.100  1.00  0.00           H  
ATOM   2258 3HG2 ILE A 472     215.600 182.423 259.497  1.00  0.00           H  
ATOM   2259 1HD1 ILE A 472     216.264 178.891 259.051  1.00  0.00           H  
ATOM   2260 2HD1 ILE A 472     215.516 180.418 259.551  1.00  0.00           H  
ATOM   2261 3HD1 ILE A 472     215.549 179.963 257.839  1.00  0.00           H  
ATOM   2262  N   TYR A 473     214.972 183.960 256.742  1.00  0.00           N  
ATOM   2263  CA  TYR A 473     214.497 185.295 256.465  1.00  0.00           C  
ATOM   2264  C   TYR A 473     214.823 186.235 257.593  1.00  0.00           C  
ATOM   2265  O   TYR A 473     214.540 185.937 258.753  1.00  0.00           O  
ATOM   2266  CB  TYR A 473     212.990 185.332 256.247  1.00  0.00           C  
ATOM   2267  CG  TYR A 473     212.560 186.728 255.899  1.00  0.00           C  
ATOM   2268  CD1 TYR A 473     212.766 187.157 254.617  1.00  0.00           C  
ATOM   2269  CD2 TYR A 473     212.014 187.597 256.842  1.00  0.00           C  
ATOM   2270  CE1 TYR A 473     212.438 188.421 254.261  1.00  0.00           C  
ATOM   2271  CE2 TYR A 473     211.700 188.889 256.459  1.00  0.00           C  
ATOM   2272  CZ  TYR A 473     211.920 189.291 255.138  1.00  0.00           C  
ATOM   2273  OH  TYR A 473     211.643 190.582 254.640  1.00  0.00           O  
ATOM   2274  H   TYR A 473     214.321 183.260 257.079  1.00  0.00           H  
ATOM   2275  HA  TYR A 473     214.996 185.661 255.567  1.00  0.00           H  
ATOM   2276 1HB  TYR A 473     212.715 184.657 255.434  1.00  0.00           H  
ATOM   2277 2HB  TYR A 473     212.471 185.014 257.143  1.00  0.00           H  
ATOM   2278  HD1 TYR A 473     213.200 186.480 253.882  1.00  0.00           H  
ATOM   2279  HD2 TYR A 473     211.857 187.280 257.867  1.00  0.00           H  
ATOM   2280  HE1 TYR A 473     212.598 188.757 253.272  1.00  0.00           H  
ATOM   2281  HE2 TYR A 473     211.301 189.576 257.186  1.00  0.00           H  
ATOM   2282  HH  TYR A 473     211.156 191.107 255.266  1.00  0.00           H  
ATOM   2283  N   GLN A 474     215.386 187.385 257.253  1.00  0.00           N  
ATOM   2284  CA  GLN A 474     215.705 188.391 258.247  1.00  0.00           C  
ATOM   2285  C   GLN A 474     214.629 189.457 258.365  1.00  0.00           C  
ATOM   2286  O   GLN A 474     214.386 190.212 257.423  1.00  0.00           O  
ATOM   2287  CB  GLN A 474     217.022 189.076 257.894  1.00  0.00           C  
ATOM   2288  CG  GLN A 474     217.413 190.129 258.872  1.00  0.00           C  
ATOM   2289  CD  GLN A 474     218.740 190.809 258.551  1.00  0.00           C  
ATOM   2290  OE1 GLN A 474     219.654 190.238 257.932  1.00  0.00           O  
ATOM   2291  NE2 GLN A 474     218.841 192.062 258.976  1.00  0.00           N  
ATOM   2292  H   GLN A 474     215.593 187.563 256.282  1.00  0.00           H  
ATOM   2293  HA  GLN A 474     215.807 187.904 259.219  1.00  0.00           H  
ATOM   2294 1HB  GLN A 474     217.824 188.335 257.868  1.00  0.00           H  
ATOM   2295 2HB  GLN A 474     216.951 189.530 256.908  1.00  0.00           H  
ATOM   2296 1HG  GLN A 474     216.638 190.895 258.862  1.00  0.00           H  
ATOM   2297 2HG  GLN A 474     217.457 189.687 259.860  1.00  0.00           H  
ATOM   2298 1HE2 GLN A 474     219.672 192.590 258.810  1.00  0.00           H  
ATOM   2299 2HE2 GLN A 474     218.053 192.472 259.488  1.00  0.00           H  
ATOM   2300  N   ALA A 475     213.984 189.511 259.529  1.00  0.00           N  
ATOM   2301  CA  ALA A 475     212.949 190.501 259.809  1.00  0.00           C  
ATOM   2302  C   ALA A 475     213.545 191.618 260.647  1.00  0.00           C  
ATOM   2303  O   ALA A 475     213.192 192.797 260.510  1.00  0.00           O  
ATOM   2304  CB  ALA A 475     211.795 189.863 260.534  1.00  0.00           C  
ATOM   2305  H   ALA A 475     214.214 188.841 260.263  1.00  0.00           H  
ATOM   2306  HA  ALA A 475     212.600 190.927 258.869  1.00  0.00           H  
ATOM   2307 1HB  ALA A 475     211.061 190.604 260.744  1.00  0.00           H  
ATOM   2308 2HB  ALA A 475     211.377 189.085 259.904  1.00  0.00           H  
ATOM   2309 3HB  ALA A 475     212.140 189.439 261.459  1.00  0.00           H  
ATOM   2310  N   GLY A 476     214.452 191.212 261.530  1.00  0.00           N  
ATOM   2311  CA  GLY A 476     215.113 192.110 262.462  1.00  0.00           C  
ATOM   2312  C   GLY A 476     216.380 192.677 261.846  1.00  0.00           C  
ATOM   2313  O   GLY A 476     216.504 192.746 260.623  1.00  0.00           O  
ATOM   2314  H   GLY A 476     214.641 190.210 261.591  1.00  0.00           H  
ATOM   2315 1HA  GLY A 476     214.441 192.920 262.738  1.00  0.00           H  
ATOM   2316 2HA  GLY A 476     215.357 191.571 263.375  1.00  0.00           H  
ATOM   2317  N   ASN A 477     217.311 193.105 262.696  1.00  0.00           N  
ATOM   2318  CA  ASN A 477     218.531 193.766 262.236  1.00  0.00           C  
ATOM   2319  C   ASN A 477     219.766 192.853 262.255  1.00  0.00           C  
ATOM   2320  O   ASN A 477     220.897 193.330 262.170  1.00  0.00           O  
ATOM   2321  CB  ASN A 477     218.771 195.005 263.077  1.00  0.00           C  
ATOM   2322  CG  ASN A 477     217.668 196.055 262.889  1.00  0.00           C  
ATOM   2323  OD1 ASN A 477     217.157 196.260 261.774  1.00  0.00           O  
ATOM   2324  ND2 ASN A 477     217.318 196.715 263.972  1.00  0.00           N  
ATOM   2325  H   ASN A 477     217.159 192.997 263.688  1.00  0.00           H  
ATOM   2326  HA  ASN A 477     218.380 194.079 261.202  1.00  0.00           H  
ATOM   2327 1HB  ASN A 477     218.824 194.726 264.130  1.00  0.00           H  
ATOM   2328 2HB  ASN A 477     219.728 195.447 262.805  1.00  0.00           H  
ATOM   2329 1HD2 ASN A 477     216.612 197.428 263.939  1.00  0.00           H  
ATOM   2330 2HD2 ASN A 477     217.763 196.514 264.844  1.00  0.00           H  
ATOM   2331  N   LYS A 478     219.549 191.548 262.383  1.00  0.00           N  
ATOM   2332  CA  LYS A 478     220.649 190.592 262.456  1.00  0.00           C  
ATOM   2333  C   LYS A 478     220.597 189.554 261.329  1.00  0.00           C  
ATOM   2334  O   LYS A 478     219.518 189.133 260.952  1.00  0.00           O  
ATOM   2335  CB  LYS A 478     220.594 189.874 263.812  1.00  0.00           C  
ATOM   2336  CG  LYS A 478     220.844 190.778 265.010  1.00  0.00           C  
ATOM   2337  CD  LYS A 478     220.838 189.986 266.310  1.00  0.00           C  
ATOM   2338  CE  LYS A 478     221.095 190.885 267.514  1.00  0.00           C  
ATOM   2339  NZ  LYS A 478     221.103 190.115 268.786  1.00  0.00           N  
ATOM   2340  H   LYS A 478     218.598 191.217 262.429  1.00  0.00           H  
ATOM   2341  HA  LYS A 478     221.573 191.159 262.387  1.00  0.00           H  
ATOM   2342 1HB  LYS A 478     219.602 189.433 263.940  1.00  0.00           H  
ATOM   2343 2HB  LYS A 478     221.303 189.058 263.851  1.00  0.00           H  
ATOM   2344 1HG  LYS A 478     221.810 191.272 264.895  1.00  0.00           H  
ATOM   2345 2HG  LYS A 478     220.071 191.542 265.060  1.00  0.00           H  
ATOM   2346 1HD  LYS A 478     219.868 189.498 266.434  1.00  0.00           H  
ATOM   2347 2HD  LYS A 478     221.608 189.216 266.271  1.00  0.00           H  
ATOM   2348 1HE  LYS A 478     222.059 191.376 267.393  1.00  0.00           H  
ATOM   2349 2HE  LYS A 478     220.315 191.644 267.566  1.00  0.00           H  
ATOM   2350 1HZ  LYS A 478     221.275 190.742 269.559  1.00  0.00           H  
ATOM   2351 2HZ  LYS A 478     220.208 189.663 268.913  1.00  0.00           H  
ATOM   2352 3HZ  LYS A 478     221.830 189.415 268.751  1.00  0.00           H  
ATOM   2353  N   PRO A 479     221.756 188.998 260.894  1.00  0.00           N  
ATOM   2354  CA  PRO A 479     221.927 187.937 259.887  1.00  0.00           C  
ATOM   2355  C   PRO A 479     221.383 186.586 260.357  1.00  0.00           C  
ATOM   2356  O   PRO A 479     221.384 185.591 259.616  1.00  0.00           O  
ATOM   2357  CB  PRO A 479     223.448 187.893 259.693  1.00  0.00           C  
ATOM   2358  CG  PRO A 479     224.020 188.408 260.992  1.00  0.00           C  
ATOM   2359  CD  PRO A 479     223.054 189.477 261.447  1.00  0.00           C  
ATOM   2360  HA  PRO A 479     221.421 188.249 258.961  1.00  0.00           H  
ATOM   2361 1HB  PRO A 479     223.767 186.865 259.463  1.00  0.00           H  
ATOM   2362 2HB  PRO A 479     223.726 188.513 258.831  1.00  0.00           H  
ATOM   2363 1HG  PRO A 479     224.111 187.585 261.719  1.00  0.00           H  
ATOM   2364 2HG  PRO A 479     225.037 188.795 260.828  1.00  0.00           H  
ATOM   2365 1HD  PRO A 479     223.077 189.497 262.535  1.00  0.00           H  
ATOM   2366 2HD  PRO A 479     223.325 190.449 261.002  1.00  0.00           H  
ATOM   2367  N   CYS A 480     221.046 186.539 261.643  1.00  0.00           N  
ATOM   2368  CA  CYS A 480     220.483 185.391 262.343  1.00  0.00           C  
ATOM   2369  C   CYS A 480     221.447 184.226 262.451  1.00  0.00           C  
ATOM   2370  O   CYS A 480     221.053 183.133 262.867  1.00  0.00           O  
ATOM   2371  CB  CYS A 480     219.250 184.901 261.597  1.00  0.00           C  
ATOM   2372  SG  CYS A 480     218.008 186.162 261.311  1.00  0.00           S  
ATOM   2373  H   CYS A 480     221.123 187.398 262.160  1.00  0.00           H  
ATOM   2374  HA  CYS A 480     220.202 185.712 263.346  1.00  0.00           H  
ATOM   2375 1HB  CYS A 480     219.527 184.470 260.639  1.00  0.00           H  
ATOM   2376 2HB  CYS A 480     218.789 184.115 262.174  1.00  0.00           H  
ATOM   2377  N   ASN A 481     222.693 184.414 262.068  1.00  0.00           N  
ATOM   2378  CA  ASN A 481     223.694 183.358 262.097  1.00  0.00           C  
ATOM   2379  C   ASN A 481     223.234 182.157 261.257  1.00  0.00           C  
ATOM   2380  O   ASN A 481     223.669 181.030 261.487  1.00  0.00           O  
ATOM   2381  CB  ASN A 481     224.001 182.933 263.525  1.00  0.00           C  
ATOM   2382  CG  ASN A 481     224.582 184.056 264.343  1.00  0.00           C  
ATOM   2383  OD1 ASN A 481     225.359 184.877 263.837  1.00  0.00           O  
ATOM   2384  ND2 ASN A 481     224.218 184.108 265.600  1.00  0.00           N  
ATOM   2385  H   ASN A 481     222.953 185.330 261.731  1.00  0.00           H  
ATOM   2386  HA  ASN A 481     224.609 183.736 261.643  1.00  0.00           H  
ATOM   2387 1HB  ASN A 481     223.110 182.560 264.022  1.00  0.00           H  
ATOM   2388 2HB  ASN A 481     224.716 182.111 263.506  1.00  0.00           H  
ATOM   2389 1HD2 ASN A 481     224.570 184.832 266.194  1.00  0.00           H  
ATOM   2390 2HD2 ASN A 481     223.588 183.423 265.966  1.00  0.00           H  
ATOM   2391  N   GLY A 482     222.350 182.398 260.278  1.00  0.00           N  
ATOM   2392  CA  GLY A 482     221.856 181.322 259.429  1.00  0.00           C  
ATOM   2393  C   GLY A 482     220.735 180.463 260.051  1.00  0.00           C  
ATOM   2394  O   GLY A 482     220.332 179.472 259.437  1.00  0.00           O  
ATOM   2395  H   GLY A 482     222.017 183.353 260.121  1.00  0.00           H  
ATOM   2396 1HA  GLY A 482     221.491 181.755 258.497  1.00  0.00           H  
ATOM   2397 2HA  GLY A 482     222.690 180.676 259.161  1.00  0.00           H  
ATOM   2398  N   VAL A 483     220.237 180.807 261.251  1.00  0.00           N  
ATOM   2399  CA  VAL A 483     219.207 179.977 261.892  1.00  0.00           C  
ATOM   2400  C   VAL A 483     217.958 180.749 262.329  1.00  0.00           C  
ATOM   2401  O   VAL A 483     218.002 181.938 262.619  1.00  0.00           O  
ATOM   2402  CB  VAL A 483     219.790 179.258 263.126  1.00  0.00           C  
ATOM   2403  CG1 VAL A 483     220.920 178.320 262.712  1.00  0.00           C  
ATOM   2404  CG2 VAL A 483     220.303 180.281 264.115  1.00  0.00           C  
ATOM   2405  H   VAL A 483     220.587 181.632 261.737  1.00  0.00           H  
ATOM   2406  HA  VAL A 483     218.895 179.211 261.183  1.00  0.00           H  
ATOM   2407  HB  VAL A 483     219.003 178.662 263.591  1.00  0.00           H  
ATOM   2408 1HG1 VAL A 483     221.310 177.811 263.590  1.00  0.00           H  
ATOM   2409 2HG1 VAL A 483     220.541 177.585 262.001  1.00  0.00           H  
ATOM   2410 3HG1 VAL A 483     221.723 178.895 262.245  1.00  0.00           H  
ATOM   2411 1HG2 VAL A 483     220.697 179.773 264.991  1.00  0.00           H  
ATOM   2412 2HG2 VAL A 483     221.092 180.860 263.650  1.00  0.00           H  
ATOM   2413 3HG2 VAL A 483     219.485 180.942 264.412  1.00  0.00           H  
ATOM   2414  N   ALA A 484     216.826 180.055 262.387  1.00  0.00           N  
ATOM   2415  CA  ALA A 484     215.582 180.668 262.847  1.00  0.00           C  
ATOM   2416  C   ALA A 484     215.688 181.043 264.327  1.00  0.00           C  
ATOM   2417  O   ALA A 484     216.394 180.381 265.093  1.00  0.00           O  
ATOM   2418  CB  ALA A 484     214.414 179.754 262.595  1.00  0.00           C  
ATOM   2419  H   ALA A 484     216.829 179.081 262.119  1.00  0.00           H  
ATOM   2420  HA  ALA A 484     215.426 181.587 262.282  1.00  0.00           H  
ATOM   2421 1HB  ALA A 484     213.497 180.247 262.916  1.00  0.00           H  
ATOM   2422 2HB  ALA A 484     214.361 179.546 261.533  1.00  0.00           H  
ATOM   2423 3HB  ALA A 484     214.548 178.834 263.149  1.00  0.00           H  
ATOM   2424  N   GLY A 485     214.962 182.088 264.725  1.00  0.00           N  
ATOM   2425  CA  GLY A 485     214.977 182.601 266.096  1.00  0.00           C  
ATOM   2426  C   GLY A 485     214.230 183.935 266.177  1.00  0.00           C  
ATOM   2427  O   GLY A 485     213.370 184.226 265.344  1.00  0.00           O  
ATOM   2428  H   GLY A 485     214.374 182.554 264.033  1.00  0.00           H  
ATOM   2429 1HA  GLY A 485     214.513 181.874 266.761  1.00  0.00           H  
ATOM   2430 2HA  GLY A 485     216.007 182.733 266.421  1.00  0.00           H  
ATOM   2431  N   PHE A 486     214.502 184.750 267.193  1.00  0.00           N  
ATOM   2432  CA  PHE A 486     213.747 185.999 267.273  1.00  0.00           C  
ATOM   2433  C   PHE A 486     214.015 186.861 266.045  1.00  0.00           C  
ATOM   2434  O   PHE A 486     215.153 187.222 265.752  1.00  0.00           O  
ATOM   2435  CB  PHE A 486     214.075 186.778 268.545  1.00  0.00           C  
ATOM   2436  CG  PHE A 486     213.253 188.035 268.704  1.00  0.00           C  
ATOM   2437  CD1 PHE A 486     211.898 187.937 268.883  1.00  0.00           C  
ATOM   2438  CD2 PHE A 486     213.830 189.297 268.710  1.00  0.00           C  
ATOM   2439  CE1 PHE A 486     211.117 189.052 269.064  1.00  0.00           C  
ATOM   2440  CE2 PHE A 486     213.045 190.425 268.896  1.00  0.00           C  
ATOM   2441  CZ  PHE A 486     211.687 190.295 269.073  1.00  0.00           C  
ATOM   2442  H   PHE A 486     215.206 184.518 267.879  1.00  0.00           H  
ATOM   2443  HA  PHE A 486     212.683 185.758 267.292  1.00  0.00           H  
ATOM   2444 1HB  PHE A 486     213.897 186.149 269.415  1.00  0.00           H  
ATOM   2445 2HB  PHE A 486     215.128 187.055 268.546  1.00  0.00           H  
ATOM   2446  HD1 PHE A 486     211.451 186.951 268.882  1.00  0.00           H  
ATOM   2447  HD2 PHE A 486     214.907 189.395 268.575  1.00  0.00           H  
ATOM   2448  HE1 PHE A 486     210.042 188.947 269.208  1.00  0.00           H  
ATOM   2449  HE2 PHE A 486     213.501 191.414 268.905  1.00  0.00           H  
ATOM   2450  HZ  PHE A 486     211.065 191.180 269.224  1.00  0.00           H  
ATOM   2451  N   ASN A 487     212.941 187.175 265.330  1.00  0.00           N  
ATOM   2452  CA  ASN A 487     212.950 187.931 264.080  1.00  0.00           C  
ATOM   2453  C   ASN A 487     213.758 187.287 262.939  1.00  0.00           C  
ATOM   2454  O   ASN A 487     214.248 187.989 262.029  1.00  0.00           O  
ATOM   2455  CB  ASN A 487     213.415 189.343 264.306  1.00  0.00           C  
ATOM   2456  CG  ASN A 487     212.492 190.135 265.105  1.00  0.00           C  
ATOM   2457  OD1 ASN A 487     211.285 189.866 265.087  1.00  0.00           O  
ATOM   2458  ND2 ASN A 487     213.006 191.147 265.737  1.00  0.00           N  
ATOM   2459  H   ASN A 487     212.052 186.835 265.668  1.00  0.00           H  
ATOM   2460  HA  ASN A 487     211.920 187.987 263.730  1.00  0.00           H  
ATOM   2461 1HB  ASN A 487     214.402 189.362 264.761  1.00  0.00           H  
ATOM   2462 2HB  ASN A 487     213.490 189.803 263.373  1.00  0.00           H  
ATOM   2463 1HD2 ASN A 487     212.417 191.816 266.222  1.00  0.00           H  
ATOM   2464 2HD2 ASN A 487     213.987 191.314 265.703  1.00  0.00           H  
ATOM   2465  N   CYS A 488     213.839 185.952 262.985  1.00  0.00           N  
ATOM   2466  CA  CYS A 488     214.494 185.123 261.982  1.00  0.00           C  
ATOM   2467  C   CYS A 488     213.585 183.934 261.629  1.00  0.00           C  
ATOM   2468  O   CYS A 488     213.188 183.177 262.519  1.00  0.00           O  
ATOM   2469  CB  CYS A 488     215.808 184.658 262.564  1.00  0.00           C  
ATOM   2470  SG  CYS A 488     216.898 185.983 262.990  1.00  0.00           S  
ATOM   2471  H   CYS A 488     213.440 185.475 263.792  1.00  0.00           H  
ATOM   2472  HA  CYS A 488     214.681 185.717 261.097  1.00  0.00           H  
ATOM   2473 1HB  CYS A 488     215.622 184.143 263.454  1.00  0.00           H  
ATOM   2474 2HB  CYS A 488     216.306 183.986 261.899  1.00  0.00           H  
ATOM   2475  N   TYR A 489     213.286 183.720 260.341  1.00  0.00           N  
ATOM   2476  CA  TYR A 489     212.312 182.657 260.028  1.00  0.00           C  
ATOM   2477  C   TYR A 489     212.694 181.664 258.940  1.00  0.00           C  
ATOM   2478  O   TYR A 489     213.373 182.002 257.972  1.00  0.00           O  
ATOM   2479  CB  TYR A 489     211.000 183.309 259.588  1.00  0.00           C  
ATOM   2480  CG  TYR A 489     210.475 184.289 260.588  1.00  0.00           C  
ATOM   2481  CD1 TYR A 489     210.876 185.608 260.492  1.00  0.00           C  
ATOM   2482  CD2 TYR A 489     209.645 183.890 261.617  1.00  0.00           C  
ATOM   2483  CE1 TYR A 489     210.453 186.510 261.415  1.00  0.00           C  
ATOM   2484  CE2 TYR A 489     209.221 184.815 262.545  1.00  0.00           C  
ATOM   2485  CZ  TYR A 489     209.636 186.123 262.438  1.00  0.00           C  
ATOM   2486  OH  TYR A 489     209.245 187.056 263.354  1.00  0.00           O  
ATOM   2487  H   TYR A 489     213.669 184.351 259.632  1.00  0.00           H  
ATOM   2488  HA  TYR A 489     212.137 182.080 260.933  1.00  0.00           H  
ATOM   2489 1HB  TYR A 489     211.144 183.823 258.643  1.00  0.00           H  
ATOM   2490 2HB  TYR A 489     210.245 182.538 259.432  1.00  0.00           H  
ATOM   2491  HD1 TYR A 489     211.541 185.920 259.685  1.00  0.00           H  
ATOM   2492  HD2 TYR A 489     209.339 182.855 261.703  1.00  0.00           H  
ATOM   2493  HE1 TYR A 489     210.765 187.524 261.355  1.00  0.00           H  
ATOM   2494  HE2 TYR A 489     208.573 184.507 263.366  1.00  0.00           H  
ATOM   2495  HH  TYR A 489     209.622 187.912 263.118  1.00  0.00           H  
ATOM   2496  N   PHE A 490     212.157 180.445 259.022  1.00  0.00           N  
ATOM   2497  CA  PHE A 490     212.336 179.550 257.890  1.00  0.00           C  
ATOM   2498  C   PHE A 490     211.329 180.004 256.844  1.00  0.00           C  
ATOM   2499  O   PHE A 490     210.144 180.120 257.154  1.00  0.00           O  
ATOM   2500  CB  PHE A 490     212.067 178.083 258.219  1.00  0.00           C  
ATOM   2501  CG  PHE A 490     213.095 177.410 259.059  1.00  0.00           C  
ATOM   2502  CD1 PHE A 490     212.957 177.334 260.426  1.00  0.00           C  
ATOM   2503  CD2 PHE A 490     214.213 176.842 258.470  1.00  0.00           C  
ATOM   2504  CE1 PHE A 490     213.915 176.694 261.194  1.00  0.00           C  
ATOM   2505  CE2 PHE A 490     215.172 176.209 259.234  1.00  0.00           C  
ATOM   2506  CZ  PHE A 490     215.021 176.137 260.599  1.00  0.00           C  
ATOM   2507  H   PHE A 490     211.624 180.161 259.833  1.00  0.00           H  
ATOM   2508  HA  PHE A 490     213.350 179.640 257.539  1.00  0.00           H  
ATOM   2509 1HB  PHE A 490     211.109 178.000 258.728  1.00  0.00           H  
ATOM   2510 2HB  PHE A 490     211.980 177.521 257.287  1.00  0.00           H  
ATOM   2511  HD1 PHE A 490     212.081 177.775 260.901  1.00  0.00           H  
ATOM   2512  HD2 PHE A 490     214.333 176.899 257.386  1.00  0.00           H  
ATOM   2513  HE1 PHE A 490     213.792 176.635 262.275  1.00  0.00           H  
ATOM   2514  HE2 PHE A 490     216.046 175.766 258.755  1.00  0.00           H  
ATOM   2515  HZ  PHE A 490     215.773 175.638 261.206  1.00  0.00           H  
ATOM   2516  N   PRO A 491     211.754 180.310 255.616  1.00  0.00           N  
ATOM   2517  CA  PRO A 491     210.921 180.836 254.567  1.00  0.00           C  
ATOM   2518  C   PRO A 491     210.014 179.823 253.907  1.00  0.00           C  
ATOM   2519  O   PRO A 491     209.085 180.217 253.209  1.00  0.00           O  
ATOM   2520  CB  PRO A 491     211.947 181.293 253.557  1.00  0.00           C  
ATOM   2521  CG  PRO A 491     213.084 180.356 253.739  1.00  0.00           C  
ATOM   2522  CD  PRO A 491     213.150 180.089 255.215  1.00  0.00           C  
ATOM   2523  HA  PRO A 491     210.340 181.680 254.951  1.00  0.00           H  
ATOM   2524 1HB  PRO A 491     211.521 181.238 252.580  1.00  0.00           H  
ATOM   2525 2HB  PRO A 491     212.218 182.344 253.735  1.00  0.00           H  
ATOM   2526 1HG  PRO A 491     212.887 179.451 253.156  1.00  0.00           H  
ATOM   2527 2HG  PRO A 491     213.987 180.793 253.328  1.00  0.00           H  
ATOM   2528 1HD  PRO A 491     213.472 179.049 255.387  1.00  0.00           H  
ATOM   2529 2HD  PRO A 491     213.819 180.825 255.682  1.00  0.00           H  
ATOM   2530  N   LEU A 492     210.294 178.531 254.095  1.00  0.00           N  
ATOM   2531  CA  LEU A 492     209.548 177.479 253.404  1.00  0.00           C  
ATOM   2532  C   LEU A 492     208.603 176.752 254.345  1.00  0.00           C  
ATOM   2533  O   LEU A 492     209.037 176.180 255.349  1.00  0.00           O  
ATOM   2534  CB  LEU A 492     210.523 176.482 252.757  1.00  0.00           C  
ATOM   2535  CG  LEU A 492     209.870 175.311 252.025  1.00  0.00           C  
ATOM   2536  CD1 LEU A 492     209.091 175.853 250.893  1.00  0.00           C  
ATOM   2537  CD2 LEU A 492     210.928 174.343 251.517  1.00  0.00           C  
ATOM   2538  H   LEU A 492     211.050 178.264 254.708  1.00  0.00           H  
ATOM   2539  HA  LEU A 492     208.949 177.934 252.619  1.00  0.00           H  
ATOM   2540 1HB  LEU A 492     211.144 177.020 252.040  1.00  0.00           H  
ATOM   2541 2HB  LEU A 492     211.167 176.073 253.533  1.00  0.00           H  
ATOM   2542  HG  LEU A 492     209.186 174.795 252.696  1.00  0.00           H  
ATOM   2543 1HD1 LEU A 492     208.610 175.052 250.372  1.00  0.00           H  
ATOM   2544 2HD1 LEU A 492     208.357 176.523 251.273  1.00  0.00           H  
ATOM   2545 3HD1 LEU A 492     209.753 176.381 250.220  1.00  0.00           H  
ATOM   2546 1HD2 LEU A 492     210.444 173.521 250.989  1.00  0.00           H  
ATOM   2547 2HD2 LEU A 492     211.603 174.863 250.836  1.00  0.00           H  
ATOM   2548 3HD2 LEU A 492     211.494 173.950 252.359  1.00  0.00           H  
ATOM   2549  N   ARG A 493     207.307 176.793 254.032  1.00  0.00           N  
ATOM   2550  CA  ARG A 493     206.299 176.191 254.894  1.00  0.00           C  
ATOM   2551  C   ARG A 493     205.439 175.185 254.128  1.00  0.00           C  
ATOM   2552  O   ARG A 493     205.201 175.338 252.932  1.00  0.00           O  
ATOM   2553  CB  ARG A 493     205.403 177.276 255.467  1.00  0.00           C  
ATOM   2554  CG  ARG A 493     206.124 178.418 256.201  1.00  0.00           C  
ATOM   2555  CD  ARG A 493     206.838 177.968 257.422  1.00  0.00           C  
ATOM   2556  NE  ARG A 493     205.946 177.410 258.403  1.00  0.00           N  
ATOM   2557  CZ  ARG A 493     206.338 176.860 259.565  1.00  0.00           C  
ATOM   2558  NH1 ARG A 493     207.610 176.809 259.900  1.00  0.00           N  
ATOM   2559  NH2 ARG A 493     205.438 176.376 260.369  1.00  0.00           N  
ATOM   2560  H   ARG A 493     207.011 177.260 253.175  1.00  0.00           H  
ATOM   2561  HA  ARG A 493     206.798 175.673 255.713  1.00  0.00           H  
ATOM   2562 1HB  ARG A 493     204.813 177.720 254.665  1.00  0.00           H  
ATOM   2563 2HB  ARG A 493     204.717 176.832 256.167  1.00  0.00           H  
ATOM   2564 1HG  ARG A 493     206.844 178.895 255.533  1.00  0.00           H  
ATOM   2565 2HG  ARG A 493     205.385 179.144 256.504  1.00  0.00           H  
ATOM   2566 1HD  ARG A 493     207.567 177.209 257.163  1.00  0.00           H  
ATOM   2567 2HD  ARG A 493     207.353 178.819 257.872  1.00  0.00           H  
ATOM   2568  HE  ARG A 493     204.946 177.418 258.205  1.00  0.00           H  
ATOM   2569 1HH1 ARG A 493     208.313 177.179 259.276  1.00  0.00           H  
ATOM   2570 2HH1 ARG A 493     207.880 176.386 260.779  1.00  0.00           H  
ATOM   2571 1HH2 ARG A 493     204.449 176.432 260.098  1.00  0.00           H  
ATOM   2572 2HH2 ARG A 493     205.717 175.990 261.278  1.00  0.00           H  
ATOM   2573  N   SER A 494     204.966 174.137 254.798  1.00  0.00           N  
ATOM   2574  CA  SER A 494     204.124 173.173 254.085  1.00  0.00           C  
ATOM   2575  C   SER A 494     202.682 173.630 253.909  1.00  0.00           C  
ATOM   2576  O   SER A 494     202.173 174.443 254.680  1.00  0.00           O  
ATOM   2577  CB  SER A 494     204.150 171.835 254.802  1.00  0.00           C  
ATOM   2578  OG  SER A 494     203.542 171.929 256.065  1.00  0.00           O  
ATOM   2579  H   SER A 494     205.177 174.011 255.778  1.00  0.00           H  
ATOM   2580  HA  SER A 494     204.539 173.033 253.103  1.00  0.00           H  
ATOM   2581 1HB  SER A 494     203.621 171.098 254.192  1.00  0.00           H  
ATOM   2582 2HB  SER A 494     205.176 171.492 254.907  1.00  0.00           H  
ATOM   2583  HG  SER A 494     202.728 172.428 255.938  1.00  0.00           H  
ATOM   2584  N   TYR A 495     201.982 173.022 252.949  1.00  0.00           N  
ATOM   2585  CA  TYR A 495     200.546 173.262 252.828  1.00  0.00           C  
ATOM   2586  C   TYR A 495     199.689 172.409 253.762  1.00  0.00           C  
ATOM   2587  O   TYR A 495     198.614 172.850 254.167  1.00  0.00           O  
ATOM   2588  CB  TYR A 495     200.050 173.043 251.417  1.00  0.00           C  
ATOM   2589  CG  TYR A 495     200.321 174.156 250.435  1.00  0.00           C  
ATOM   2590  CD1 TYR A 495     201.164 173.983 249.353  1.00  0.00           C  
ATOM   2591  CD2 TYR A 495     199.671 175.353 250.612  1.00  0.00           C  
ATOM   2592  CE1 TYR A 495     201.337 175.011 248.455  1.00  0.00           C  
ATOM   2593  CE2 TYR A 495     199.846 176.379 249.722  1.00  0.00           C  
ATOM   2594  CZ  TYR A 495     200.657 176.221 248.654  1.00  0.00           C  
ATOM   2595  OH  TYR A 495     200.798 177.254 247.766  1.00  0.00           O  
ATOM   2596  H   TYR A 495     202.442 172.404 252.283  1.00  0.00           H  
ATOM   2597  HA  TYR A 495     200.362 174.304 253.084  1.00  0.00           H  
ATOM   2598 1HB  TYR A 495     200.495 172.131 251.025  1.00  0.00           H  
ATOM   2599 2HB  TYR A 495     198.976 172.885 251.462  1.00  0.00           H  
ATOM   2600  HD1 TYR A 495     201.671 173.047 249.203  1.00  0.00           H  
ATOM   2601  HD2 TYR A 495     199.006 175.485 251.466  1.00  0.00           H  
ATOM   2602  HE1 TYR A 495     201.992 174.878 247.594  1.00  0.00           H  
ATOM   2603  HE2 TYR A 495     199.326 177.329 249.866  1.00  0.00           H  
ATOM   2604  HH  TYR A 495     200.048 177.885 247.880  1.00  0.00           H  
ATOM   2605  N   SER A 496     200.148 171.199 254.102  1.00  0.00           N  
ATOM   2606  CA  SER A 496     199.386 170.271 254.952  1.00  0.00           C  
ATOM   2607  C   SER A 496     197.974 170.051 254.429  1.00  0.00           C  
ATOM   2608  O   SER A 496     196.997 170.325 255.124  1.00  0.00           O  
ATOM   2609  CB  SER A 496     199.306 170.796 256.372  1.00  0.00           C  
ATOM   2610  OG  SER A 496     198.880 169.795 257.252  1.00  0.00           O  
ATOM   2611  H   SER A 496     201.039 170.897 253.735  1.00  0.00           H  
ATOM   2612  HA  SER A 496     199.902 169.306 254.956  1.00  0.00           H  
ATOM   2613 1HB  SER A 496     200.283 171.164 256.682  1.00  0.00           H  
ATOM   2614 2HB  SER A 496     198.613 171.639 256.421  1.00  0.00           H  
ATOM   2615  HG  SER A 496     198.787 170.219 258.109  1.00  0.00           H  
ATOM   2616  N   PHE A 497     197.846 169.553 253.203  1.00  0.00           N  
ATOM   2617  CA  PHE A 497     196.494 169.441 252.644  1.00  0.00           C  
ATOM   2618  C   PHE A 497     195.736 168.245 253.218  1.00  0.00           C  
ATOM   2619  O   PHE A 497     196.302 167.150 253.298  1.00  0.00           O  
ATOM   2620  CB  PHE A 497     196.526 169.277 251.122  1.00  0.00           C  
ATOM   2621  CG  PHE A 497     196.989 170.473 250.314  1.00  0.00           C  
ATOM   2622  CD1 PHE A 497     198.195 170.434 249.604  1.00  0.00           C  
ATOM   2623  CD2 PHE A 497     196.226 171.635 250.248  1.00  0.00           C  
ATOM   2624  CE1 PHE A 497     198.591 171.520 248.836  1.00  0.00           C  
ATOM   2625  CE2 PHE A 497     196.631 172.706 249.485  1.00  0.00           C  
ATOM   2626  CZ  PHE A 497     197.802 172.652 248.775  1.00  0.00           C  
ATOM   2627  H   PHE A 497     198.690 169.284 252.692  1.00  0.00           H  
ATOM   2628  HA  PHE A 497     195.943 170.349 252.883  1.00  0.00           H  
ATOM   2629 1HB  PHE A 497     197.164 168.442 250.871  1.00  0.00           H  
ATOM   2630 2HB  PHE A 497     195.523 169.018 250.783  1.00  0.00           H  
ATOM   2631  HD1 PHE A 497     198.815 169.535 249.643  1.00  0.00           H  
ATOM   2632  HD2 PHE A 497     195.281 171.694 250.800  1.00  0.00           H  
ATOM   2633  HE1 PHE A 497     199.519 171.484 248.276  1.00  0.00           H  
ATOM   2634  HE2 PHE A 497     196.014 173.578 249.436  1.00  0.00           H  
ATOM   2635  HZ  PHE A 497     198.112 173.500 248.168  1.00  0.00           H  
ATOM   2636  N   ARG A 498     194.459 168.445 253.590  1.00  0.00           N  
ATOM   2637  CA  ARG A 498     193.619 167.368 254.132  1.00  0.00           C  
ATOM   2638  C   ARG A 498     192.249 167.394 253.435  1.00  0.00           C  
ATOM   2639  O   ARG A 498     191.740 168.475 253.134  1.00  0.00           O  
ATOM   2640  CB  ARG A 498     193.450 167.517 255.653  1.00  0.00           C  
ATOM   2641  CG  ARG A 498     194.764 167.485 256.430  1.00  0.00           C  
ATOM   2642  CD  ARG A 498     194.632 167.574 257.911  1.00  0.00           C  
ATOM   2643  NE  ARG A 498     194.219 166.307 258.512  1.00  0.00           N  
ATOM   2644  CZ  ARG A 498     193.910 166.122 259.802  1.00  0.00           C  
ATOM   2645  NH1 ARG A 498     193.946 167.114 260.660  1.00  0.00           N  
ATOM   2646  NH2 ARG A 498     193.586 164.912 260.181  1.00  0.00           N  
ATOM   2647  H   ARG A 498     194.067 169.374 253.503  1.00  0.00           H  
ATOM   2648  HA  ARG A 498     194.123 166.431 253.931  1.00  0.00           H  
ATOM   2649 1HB  ARG A 498     192.958 168.435 255.865  1.00  0.00           H  
ATOM   2650 2HB  ARG A 498     192.825 166.733 256.057  1.00  0.00           H  
ATOM   2651 1HG  ARG A 498     195.203 166.518 256.229  1.00  0.00           H  
ATOM   2652 2HG  ARG A 498     195.432 168.275 256.094  1.00  0.00           H  
ATOM   2653 1HD  ARG A 498     195.593 167.859 258.340  1.00  0.00           H  
ATOM   2654 2HD  ARG A 498     193.889 168.327 258.159  1.00  0.00           H  
ATOM   2655  HE  ARG A 498     194.201 165.459 257.926  1.00  0.00           H  
ATOM   2656 1HH1 ARG A 498     194.232 168.031 260.347  1.00  0.00           H  
ATOM   2657 2HH1 ARG A 498     193.715 166.952 261.629  1.00  0.00           H  
ATOM   2658 1HH2 ARG A 498     193.609 164.173 259.464  1.00  0.00           H  
ATOM   2659 2HH2 ARG A 498     193.352 164.713 261.139  1.00  0.00           H  
ATOM   2660  N   PRO A 499     191.605 166.225 253.203  1.00  0.00           N  
ATOM   2661  CA  PRO A 499     190.343 166.047 252.496  1.00  0.00           C  
ATOM   2662  C   PRO A 499     189.153 166.723 253.148  1.00  0.00           C  
ATOM   2663  O   PRO A 499     188.152 166.998 252.481  1.00  0.00           O  
ATOM   2664  CB  PRO A 499     190.178 164.521 252.486  1.00  0.00           C  
ATOM   2665  CG  PRO A 499     191.011 164.027 253.634  1.00  0.00           C  
ATOM   2666  CD  PRO A 499     192.176 164.958 253.679  1.00  0.00           C  
ATOM   2667  HA  PRO A 499     190.470 166.410 251.470  1.00  0.00           H  
ATOM   2668 1HB  PRO A 499     189.114 164.262 252.592  1.00  0.00           H  
ATOM   2669 2HB  PRO A 499     190.512 164.121 251.515  1.00  0.00           H  
ATOM   2670 1HG  PRO A 499     190.428 164.027 254.566  1.00  0.00           H  
ATOM   2671 2HG  PRO A 499     191.318 162.986 253.454  1.00  0.00           H  
ATOM   2672 1HD  PRO A 499     192.544 165.003 254.701  1.00  0.00           H  
ATOM   2673 2HD  PRO A 499     192.932 164.615 252.973  1.00  0.00           H  
ATOM   2674  N   THR A 500     189.285 167.024 254.437  1.00  0.00           N  
ATOM   2675  CA  THR A 500     188.236 167.654 255.211  1.00  0.00           C  
ATOM   2676  C   THR A 500     188.298 169.187 255.211  1.00  0.00           C  
ATOM   2677  O   THR A 500     187.437 169.836 255.799  1.00  0.00           O  
ATOM   2678  CB  THR A 500     188.250 167.086 256.644  1.00  0.00           C  
ATOM   2679  OG1 THR A 500     189.540 167.304 257.252  1.00  0.00           O  
ATOM   2680  CG2 THR A 500     187.958 165.598 256.604  1.00  0.00           C  
ATOM   2681  H   THR A 500     190.139 166.788 254.914  1.00  0.00           H  
ATOM   2682  HA  THR A 500     187.282 167.372 254.766  1.00  0.00           H  
ATOM   2683  HB  THR A 500     187.487 167.588 257.245  1.00  0.00           H  
ATOM   2684  HG1 THR A 500     189.541 168.155 257.713  1.00  0.00           H  
ATOM   2685 1HG2 THR A 500     187.962 165.198 257.617  1.00  0.00           H  
ATOM   2686 2HG2 THR A 500     186.982 165.434 256.154  1.00  0.00           H  
ATOM   2687 3HG2 THR A 500     188.717 165.093 256.013  1.00  0.00           H  
ATOM   2688  N   TYR A 501     189.264 169.782 254.507  1.00  0.00           N  
ATOM   2689  CA  TYR A 501     189.343 171.245 254.477  1.00  0.00           C  
ATOM   2690  C   TYR A 501     188.210 171.825 253.630  1.00  0.00           C  
ATOM   2691  O   TYR A 501     187.736 171.181 252.685  1.00  0.00           O  
ATOM   2692  CB  TYR A 501     190.663 171.734 253.905  1.00  0.00           C  
ATOM   2693  CG  TYR A 501     191.862 171.513 254.764  1.00  0.00           C  
ATOM   2694  CD1 TYR A 501     191.731 171.123 256.088  1.00  0.00           C  
ATOM   2695  CD2 TYR A 501     193.110 171.739 254.228  1.00  0.00           C  
ATOM   2696  CE1 TYR A 501     192.864 170.941 256.852  1.00  0.00           C  
ATOM   2697  CE2 TYR A 501     194.220 171.568 254.990  1.00  0.00           C  
ATOM   2698  CZ  TYR A 501     194.110 171.163 256.298  1.00  0.00           C  
ATOM   2699  OH  TYR A 501     195.246 170.961 257.052  1.00  0.00           O  
ATOM   2700  H   TYR A 501     189.964 169.228 254.011  1.00  0.00           H  
ATOM   2701  HA  TYR A 501     189.232 171.629 255.494  1.00  0.00           H  
ATOM   2702 1HB  TYR A 501     190.841 171.254 252.940  1.00  0.00           H  
ATOM   2703 2HB  TYR A 501     190.579 172.775 253.726  1.00  0.00           H  
ATOM   2704  HD1 TYR A 501     190.742 170.952 256.520  1.00  0.00           H  
ATOM   2705  HD2 TYR A 501     193.210 172.057 253.194  1.00  0.00           H  
ATOM   2706  HE1 TYR A 501     192.781 170.628 257.876  1.00  0.00           H  
ATOM   2707  HE2 TYR A 501     195.198 171.751 254.555  1.00  0.00           H  
ATOM   2708  HH  TYR A 501     196.021 170.888 256.445  1.00  0.00           H  
ATOM   2709  N   GLY A 502     187.757 173.035 253.971  1.00  0.00           N  
ATOM   2710  CA  GLY A 502     186.675 173.663 253.226  1.00  0.00           C  
ATOM   2711  C   GLY A 502     187.147 174.379 251.967  1.00  0.00           C  
ATOM   2712  O   GLY A 502     188.331 174.347 251.607  1.00  0.00           O  
ATOM   2713  H   GLY A 502     188.173 173.548 254.749  1.00  0.00           H  
ATOM   2714 1HA  GLY A 502     185.937 172.907 252.960  1.00  0.00           H  
ATOM   2715 2HA  GLY A 502     186.168 174.376 253.875  1.00  0.00           H  
ATOM   2716  N   VAL A 503     186.212 175.051 251.314  1.00  0.00           N  
ATOM   2717  CA  VAL A 503     186.482 175.725 250.061  1.00  0.00           C  
ATOM   2718  C   VAL A 503     187.522 176.810 250.239  1.00  0.00           C  
ATOM   2719  O   VAL A 503     187.465 177.586 251.190  1.00  0.00           O  
ATOM   2720  CB  VAL A 503     185.181 176.317 249.491  1.00  0.00           C  
ATOM   2721  CG1 VAL A 503     185.474 177.160 248.253  1.00  0.00           C  
ATOM   2722  CG2 VAL A 503     184.228 175.176 249.152  1.00  0.00           C  
ATOM   2723  H   VAL A 503     185.273 175.063 251.682  1.00  0.00           H  
ATOM   2724  HA  VAL A 503     186.865 174.989 249.352  1.00  0.00           H  
ATOM   2725  HB  VAL A 503     184.724 176.970 250.234  1.00  0.00           H  
ATOM   2726 1HG1 VAL A 503     184.542 177.573 247.868  1.00  0.00           H  
ATOM   2727 2HG1 VAL A 503     186.147 177.977 248.514  1.00  0.00           H  
ATOM   2728 3HG1 VAL A 503     185.937 176.537 247.489  1.00  0.00           H  
ATOM   2729 1HG2 VAL A 503     183.298 175.583 248.756  1.00  0.00           H  
ATOM   2730 2HG2 VAL A 503     184.688 174.527 248.405  1.00  0.00           H  
ATOM   2731 3HG2 VAL A 503     184.016 174.596 250.051  1.00  0.00           H  
ATOM   2732  N   GLY A 504     188.503 176.802 249.341  1.00  0.00           N  
ATOM   2733  CA  GLY A 504     189.612 177.745 249.343  1.00  0.00           C  
ATOM   2734  C   GLY A 504     190.870 177.171 249.991  1.00  0.00           C  
ATOM   2735  O   GLY A 504     191.979 177.639 249.715  1.00  0.00           O  
ATOM   2736  H   GLY A 504     188.461 176.117 248.602  1.00  0.00           H  
ATOM   2737 1HA  GLY A 504     189.826 178.056 248.322  1.00  0.00           H  
ATOM   2738 2HA  GLY A 504     189.312 178.645 249.882  1.00  0.00           H  
ATOM   2739  N   HIS A 505     190.710 176.093 250.773  1.00  0.00           N  
ATOM   2740  CA  HIS A 505     191.835 175.462 251.458  1.00  0.00           C  
ATOM   2741  C   HIS A 505     192.195 174.108 250.843  1.00  0.00           C  
ATOM   2742  O   HIS A 505     193.212 173.495 251.181  1.00  0.00           O  
ATOM   2743  CB  HIS A 505     191.472 175.330 252.931  1.00  0.00           C  
ATOM   2744  CG  HIS A 505     191.282 176.638 253.577  1.00  0.00           C  
ATOM   2745  ND1 HIS A 505     192.332 177.468 253.919  1.00  0.00           N  
ATOM   2746  CD2 HIS A 505     190.154 177.301 253.899  1.00  0.00           C  
ATOM   2747  CE1 HIS A 505     191.847 178.584 254.444  1.00  0.00           C  
ATOM   2748  NE2 HIS A 505     190.531 178.504 254.443  1.00  0.00           N  
ATOM   2749  H   HIS A 505     189.776 175.715 250.954  1.00  0.00           H  
ATOM   2750  HA  HIS A 505     192.711 176.101 251.383  1.00  0.00           H  
ATOM   2751 1HB  HIS A 505     190.524 174.812 253.010  1.00  0.00           H  
ATOM   2752 2HB  HIS A 505     192.227 174.761 253.469  1.00  0.00           H  
ATOM   2753  HD2 HIS A 505     189.133 176.942 253.745  1.00  0.00           H  
ATOM   2754  HE1 HIS A 505     192.435 179.427 254.807  1.00  0.00           H  
ATOM   2755  HE2 HIS A 505     189.895 179.215 254.774  1.00  0.00           H  
ATOM   2756  N   GLN A 506     191.364 173.659 249.914  1.00  0.00           N  
ATOM   2757  CA  GLN A 506     191.592 172.405 249.211  1.00  0.00           C  
ATOM   2758  C   GLN A 506     192.683 172.692 248.182  1.00  0.00           C  
ATOM   2759  O   GLN A 506     192.835 173.858 247.795  1.00  0.00           O  
ATOM   2760  CB  GLN A 506     190.286 171.912 248.563  1.00  0.00           C  
ATOM   2761  CG  GLN A 506     189.229 171.509 249.591  1.00  0.00           C  
ATOM   2762  CD  GLN A 506     187.894 171.026 249.002  1.00  0.00           C  
ATOM   2763  OE1 GLN A 506     187.709 170.828 247.786  1.00  0.00           O  
ATOM   2764  NE2 GLN A 506     186.927 170.841 249.898  1.00  0.00           N  
ATOM   2765  H   GLN A 506     190.543 174.207 249.703  1.00  0.00           H  
ATOM   2766  HA  GLN A 506     191.935 171.664 249.930  1.00  0.00           H  
ATOM   2767 1HB  GLN A 506     189.866 172.706 247.949  1.00  0.00           H  
ATOM   2768 2HB  GLN A 506     190.475 171.074 247.908  1.00  0.00           H  
ATOM   2769 1HG  GLN A 506     189.633 170.701 250.206  1.00  0.00           H  
ATOM   2770 2HG  GLN A 506     189.020 172.363 250.226  1.00  0.00           H  
ATOM   2771 1HE2 GLN A 506     186.019 170.534 249.612  1.00  0.00           H  
ATOM   2772 2HE2 GLN A 506     187.123 171.002 250.896  1.00  0.00           H  
ATOM   2773  N   PRO A 507     193.511 171.704 247.797  1.00  0.00           N  
ATOM   2774  CA  PRO A 507     194.543 171.827 246.788  1.00  0.00           C  
ATOM   2775  C   PRO A 507     194.028 171.958 245.382  1.00  0.00           C  
ATOM   2776  O   PRO A 507     193.047 171.305 244.991  1.00  0.00           O  
ATOM   2777  CB  PRO A 507     195.313 170.514 246.922  1.00  0.00           C  
ATOM   2778  CG  PRO A 507     194.328 169.543 247.485  1.00  0.00           C  
ATOM   2779  CD  PRO A 507     193.413 170.366 248.391  1.00  0.00           C  
ATOM   2780  HA  PRO A 507     195.186 172.686 247.029  1.00  0.00           H  
ATOM   2781 1HB  PRO A 507     195.669 170.205 245.928  1.00  0.00           H  
ATOM   2782 2HB  PRO A 507     196.186 170.632 247.524  1.00  0.00           H  
ATOM   2783 1HG  PRO A 507     193.791 169.052 246.669  1.00  0.00           H  
ATOM   2784 2HG  PRO A 507     194.866 168.752 248.025  1.00  0.00           H  
ATOM   2785 1HD  PRO A 507     192.404 169.959 248.322  1.00  0.00           H  
ATOM   2786 2HD  PRO A 507     193.785 170.358 249.419  1.00  0.00           H  
ATOM   2787  N   TYR A 508     194.758 172.741 244.608  1.00  0.00           N  
ATOM   2788  CA  TYR A 508     194.550 172.892 243.186  1.00  0.00           C  
ATOM   2789  C   TYR A 508     195.811 172.661 242.384  1.00  0.00           C  
ATOM   2790  O   TYR A 508     196.885 173.210 242.667  1.00  0.00           O  
ATOM   2791  CB  TYR A 508     193.909 174.253 242.898  1.00  0.00           C  
ATOM   2792  CG  TYR A 508     192.445 174.252 243.279  1.00  0.00           C  
ATOM   2793  CD1 TYR A 508     192.052 174.342 244.580  1.00  0.00           C  
ATOM   2794  CD2 TYR A 508     191.499 174.175 242.297  1.00  0.00           C  
ATOM   2795  CE1 TYR A 508     190.726 174.314 244.920  1.00  0.00           C  
ATOM   2796  CE2 TYR A 508     190.180 174.148 242.629  1.00  0.00           C  
ATOM   2797  CZ  TYR A 508     189.786 174.210 243.928  1.00  0.00           C  
ATOM   2798  OH  TYR A 508     188.447 174.147 244.245  1.00  0.00           O  
ATOM   2799  H   TYR A 508     195.506 173.278 245.041  1.00  0.00           H  
ATOM   2800  HA  TYR A 508     193.842 172.133 242.887  1.00  0.00           H  
ATOM   2801 1HB  TYR A 508     194.419 175.037 243.466  1.00  0.00           H  
ATOM   2802 2HB  TYR A 508     193.997 174.486 241.837  1.00  0.00           H  
ATOM   2803  HD1 TYR A 508     192.801 174.412 245.357  1.00  0.00           H  
ATOM   2804  HD2 TYR A 508     191.802 174.118 241.255  1.00  0.00           H  
ATOM   2805  HE1 TYR A 508     190.430 174.363 245.969  1.00  0.00           H  
ATOM   2806  HE2 TYR A 508     189.444 174.061 241.862  1.00  0.00           H  
ATOM   2807  HH  TYR A 508     187.930 174.045 243.441  1.00  0.00           H  
ATOM   2808  N   ARG A 509     195.663 171.838 241.362  1.00  0.00           N  
ATOM   2809  CA  ARG A 509     196.746 171.537 240.456  1.00  0.00           C  
ATOM   2810  C   ARG A 509     196.733 172.596 239.420  1.00  0.00           C  
ATOM   2811  O   ARG A 509     195.680 172.903 238.871  1.00  0.00           O  
ATOM   2812  CB  ARG A 509     196.591 170.162 239.852  1.00  0.00           C  
ATOM   2813  CG  ARG A 509     196.844 169.031 240.808  1.00  0.00           C  
ATOM   2814  CD  ARG A 509     196.531 167.704 240.223  1.00  0.00           C  
ATOM   2815  NE  ARG A 509     196.996 166.626 241.096  1.00  0.00           N  
ATOM   2816  CZ  ARG A 509     197.133 165.323 240.751  1.00  0.00           C  
ATOM   2817  NH1 ARG A 509     196.833 164.911 239.534  1.00  0.00           N  
ATOM   2818  NH2 ARG A 509     197.588 164.461 241.645  1.00  0.00           N  
ATOM   2819  H   ARG A 509     194.738 171.440 241.198  1.00  0.00           H  
ATOM   2820  HA  ARG A 509     197.693 171.588 240.986  1.00  0.00           H  
ATOM   2821 1HB  ARG A 509     195.575 170.056 239.501  1.00  0.00           H  
ATOM   2822 2HB  ARG A 509     197.257 170.055 238.998  1.00  0.00           H  
ATOM   2823 1HG  ARG A 509     197.902 169.022 241.071  1.00  0.00           H  
ATOM   2824 2HG  ARG A 509     196.261 169.171 241.709  1.00  0.00           H  
ATOM   2825 1HD  ARG A 509     195.453 167.614 240.129  1.00  0.00           H  
ATOM   2826 2HD  ARG A 509     196.959 167.597 239.259  1.00  0.00           H  
ATOM   2827  HE  ARG A 509     197.234 166.878 242.070  1.00  0.00           H  
ATOM   2828 1HH1 ARG A 509     196.498 165.569 238.846  1.00  0.00           H  
ATOM   2829 2HH1 ARG A 509     196.955 163.936 239.284  1.00  0.00           H  
ATOM   2830 1HH2 ARG A 509     197.858 164.799 242.591  1.00  0.00           H  
ATOM   2831 2HH2 ARG A 509     197.700 163.491 241.405  1.00  0.00           H  
ATOM   2832  N   VAL A 510     197.877 173.212 239.210  1.00  0.00           N  
ATOM   2833  CA  VAL A 510     197.966 174.312 238.291  1.00  0.00           C  
ATOM   2834  C   VAL A 510     198.975 174.105 237.197  1.00  0.00           C  
ATOM   2835  O   VAL A 510     200.110 173.673 237.436  1.00  0.00           O  
ATOM   2836  CB  VAL A 510     198.331 175.596 239.041  1.00  0.00           C  
ATOM   2837  CG1 VAL A 510     198.453 176.765 238.064  1.00  0.00           C  
ATOM   2838  CG2 VAL A 510     197.310 175.886 240.077  1.00  0.00           C  
ATOM   2839  H   VAL A 510     198.708 172.938 239.723  1.00  0.00           H  
ATOM   2840  HA  VAL A 510     196.995 174.446 237.841  1.00  0.00           H  
ATOM   2841  HB  VAL A 510     199.290 175.459 239.519  1.00  0.00           H  
ATOM   2842 1HG1 VAL A 510     198.721 177.646 238.609  1.00  0.00           H  
ATOM   2843 2HG1 VAL A 510     199.222 176.555 237.332  1.00  0.00           H  
ATOM   2844 3HG1 VAL A 510     197.501 176.927 237.555  1.00  0.00           H  
ATOM   2845 1HG2 VAL A 510     197.607 176.776 240.572  1.00  0.00           H  
ATOM   2846 2HG2 VAL A 510     196.358 176.025 239.615  1.00  0.00           H  
ATOM   2847 3HG2 VAL A 510     197.253 175.068 240.790  1.00  0.00           H  
ATOM   2848  N   VAL A 511     198.530 174.388 235.986  1.00  0.00           N  
ATOM   2849  CA  VAL A 511     199.372 174.341 234.821  1.00  0.00           C  
ATOM   2850  C   VAL A 511     199.371 175.677 234.130  1.00  0.00           C  
ATOM   2851  O   VAL A 511     198.324 176.299 233.938  1.00  0.00           O  
ATOM   2852  CB  VAL A 511     198.957 173.237 233.845  1.00  0.00           C  
ATOM   2853  CG1 VAL A 511     199.813 173.322 232.589  1.00  0.00           C  
ATOM   2854  CG2 VAL A 511     199.168 171.900 234.509  1.00  0.00           C  
ATOM   2855  H   VAL A 511     197.565 174.703 235.895  1.00  0.00           H  
ATOM   2856  HA  VAL A 511     200.378 174.124 235.148  1.00  0.00           H  
ATOM   2857  HB  VAL A 511     197.918 173.357 233.572  1.00  0.00           H  
ATOM   2858 1HG1 VAL A 511     199.539 172.544 231.915  1.00  0.00           H  
ATOM   2859 2HG1 VAL A 511     199.667 174.279 232.100  1.00  0.00           H  
ATOM   2860 3HG1 VAL A 511     200.864 173.212 232.861  1.00  0.00           H  
ATOM   2861 1HG2 VAL A 511     198.881 171.103 233.835  1.00  0.00           H  
ATOM   2862 2HG2 VAL A 511     200.221 171.786 234.774  1.00  0.00           H  
ATOM   2863 3HG2 VAL A 511     198.576 171.850 235.402  1.00  0.00           H  
ATOM   2864  N   VAL A 512     200.554 176.152 233.808  1.00  0.00           N  
ATOM   2865  CA  VAL A 512     200.641 177.412 233.099  1.00  0.00           C  
ATOM   2866  C   VAL A 512     201.342 177.156 231.788  1.00  0.00           C  
ATOM   2867  O   VAL A 512     202.412 176.559 231.759  1.00  0.00           O  
ATOM   2868  CB  VAL A 512     201.366 178.491 233.919  1.00  0.00           C  
ATOM   2869  CG1 VAL A 512     201.442 179.790 233.110  1.00  0.00           C  
ATOM   2870  CG2 VAL A 512     200.626 178.698 235.240  1.00  0.00           C  
ATOM   2871  H   VAL A 512     201.379 175.593 234.029  1.00  0.00           H  
ATOM   2872  HA  VAL A 512     199.639 177.771 232.895  1.00  0.00           H  
ATOM   2873  HB  VAL A 512     202.374 178.179 234.118  1.00  0.00           H  
ATOM   2874 1HG1 VAL A 512     201.956 180.545 233.682  1.00  0.00           H  
ATOM   2875 2HG1 VAL A 512     201.983 179.611 232.181  1.00  0.00           H  
ATOM   2876 3HG1 VAL A 512     200.437 180.130 232.881  1.00  0.00           H  
ATOM   2877 1HG2 VAL A 512     201.124 179.447 235.816  1.00  0.00           H  
ATOM   2878 2HG2 VAL A 512     199.612 179.012 235.040  1.00  0.00           H  
ATOM   2879 3HG2 VAL A 512     200.610 177.771 235.803  1.00  0.00           H  
ATOM   2880  N   LEU A 513     200.707 177.550 230.701  1.00  0.00           N  
ATOM   2881  CA  LEU A 513     201.249 177.326 229.374  1.00  0.00           C  
ATOM   2882  C   LEU A 513     201.713 178.614 228.738  1.00  0.00           C  
ATOM   2883  O   LEU A 513     200.886 179.433 228.347  1.00  0.00           O  
ATOM   2884  CB  LEU A 513     200.182 176.727 228.470  1.00  0.00           C  
ATOM   2885  CG  LEU A 513     199.539 175.440 228.936  1.00  0.00           C  
ATOM   2886  CD1 LEU A 513     198.467 175.089 227.961  1.00  0.00           C  
ATOM   2887  CD2 LEU A 513     200.585 174.344 229.028  1.00  0.00           C  
ATOM   2888  H   LEU A 513     199.827 178.043 230.813  1.00  0.00           H  
ATOM   2889  HA  LEU A 513     202.094 176.646 229.447  1.00  0.00           H  
ATOM   2890 1HB  LEU A 513     199.394 177.461 228.344  1.00  0.00           H  
ATOM   2891 2HB  LEU A 513     200.633 176.541 227.494  1.00  0.00           H  
ATOM   2892  HG  LEU A 513     199.083 175.589 229.911  1.00  0.00           H  
ATOM   2893 1HD1 LEU A 513     197.978 174.186 228.255  1.00  0.00           H  
ATOM   2894 2HD1 LEU A 513     197.734 175.892 227.907  1.00  0.00           H  
ATOM   2895 3HD1 LEU A 513     198.924 174.950 227.002  1.00  0.00           H  
ATOM   2896 1HD2 LEU A 513     200.119 173.416 229.354  1.00  0.00           H  
ATOM   2897 2HD2 LEU A 513     201.042 174.199 228.049  1.00  0.00           H  
ATOM   2898 3HD2 LEU A 513     201.350 174.638 229.746  1.00  0.00           H  
ATOM   2899  N   SER A 514     203.013 178.835 228.658  1.00  0.00           N  
ATOM   2900  CA  SER A 514     203.472 180.069 228.048  1.00  0.00           C  
ATOM   2901  C   SER A 514     203.467 179.815 226.557  1.00  0.00           C  
ATOM   2902  O   SER A 514     204.062 178.838 226.095  1.00  0.00           O  
ATOM   2903  CB  SER A 514     204.840 180.486 228.539  1.00  0.00           C  
ATOM   2904  OG  SER A 514     205.292 181.614 227.832  1.00  0.00           O  
ATOM   2905  H   SER A 514     203.669 178.136 228.998  1.00  0.00           H  
ATOM   2906  HA  SER A 514     202.772 180.872 228.268  1.00  0.00           H  
ATOM   2907 1HB  SER A 514     204.788 180.715 229.605  1.00  0.00           H  
ATOM   2908 2HB  SER A 514     205.534 179.672 228.412  1.00  0.00           H  
ATOM   2909  HG  SER A 514     204.526 182.208 227.760  1.00  0.00           H  
ATOM   2910  N   PHE A 515     202.741 180.634 225.810  1.00  0.00           N  
ATOM   2911  CA  PHE A 515     202.620 180.422 224.369  1.00  0.00           C  
ATOM   2912  C   PHE A 515     203.411 181.385 223.495  1.00  0.00           C  
ATOM   2913  O   PHE A 515     202.962 182.499 223.226  1.00  0.00           O  
ATOM   2914  CB  PHE A 515     201.147 180.428 223.915  1.00  0.00           C  
ATOM   2915  CG  PHE A 515     200.329 179.190 224.313  1.00  0.00           C  
ATOM   2916  CD1 PHE A 515     199.265 179.176 225.189  1.00  0.00           C  
ATOM   2917  CD2 PHE A 515     200.677 178.015 223.757  1.00  0.00           C  
ATOM   2918  CE1 PHE A 515     198.615 178.006 225.456  1.00  0.00           C  
ATOM   2919  CE2 PHE A 515     200.026 176.854 224.020  1.00  0.00           C  
ATOM   2920  CZ  PHE A 515     198.996 176.854 224.869  1.00  0.00           C  
ATOM   2921  H   PHE A 515     202.310 181.445 226.252  1.00  0.00           H  
ATOM   2922  HA  PHE A 515     203.006 179.424 224.157  1.00  0.00           H  
ATOM   2923 1HB  PHE A 515     200.651 181.298 224.339  1.00  0.00           H  
ATOM   2924 2HB  PHE A 515     201.110 180.542 222.850  1.00  0.00           H  
ATOM   2925  HD1 PHE A 515     198.923 180.069 225.649  1.00  0.00           H  
ATOM   2926  HD2 PHE A 515     201.493 178.026 223.071  1.00  0.00           H  
ATOM   2927  HE1 PHE A 515     197.785 177.987 226.129  1.00  0.00           H  
ATOM   2928  HE2 PHE A 515     200.337 175.932 223.537  1.00  0.00           H  
ATOM   2929  HZ  PHE A 515     198.466 175.939 225.079  1.00  0.00           H  
ATOM   2930  N   GLU A 516     204.565 180.943 222.990  1.00  0.00           N  
ATOM   2931  CA  GLU A 516     205.364 181.812 222.141  1.00  0.00           C  
ATOM   2932  C   GLU A 516     204.809 181.796 220.721  1.00  0.00           C  
ATOM   2933  O   GLU A 516     204.541 180.730 220.156  1.00  0.00           O  
ATOM   2934  CB  GLU A 516     206.825 181.352 222.100  1.00  0.00           C  
ATOM   2935  CG  GLU A 516     207.779 182.251 221.284  1.00  0.00           C  
ATOM   2936  CD  GLU A 516     209.171 181.675 221.197  1.00  0.00           C  
ATOM   2937  OE1 GLU A 516     209.353 180.783 220.379  1.00  0.00           O  
ATOM   2938  OE2 GLU A 516     210.038 182.101 221.917  1.00  0.00           O  
ATOM   2939  H   GLU A 516     204.937 180.016 223.217  1.00  0.00           H  
ATOM   2940  HA  GLU A 516     205.314 182.831 222.526  1.00  0.00           H  
ATOM   2941 1HB  GLU A 516     207.212 181.282 223.118  1.00  0.00           H  
ATOM   2942 2HB  GLU A 516     206.870 180.363 221.680  1.00  0.00           H  
ATOM   2943 1HG  GLU A 516     207.394 182.343 220.278  1.00  0.00           H  
ATOM   2944 2HG  GLU A 516     207.815 183.242 221.730  1.00  0.00           H  
ATOM   2945  N   LEU A 517     204.606 182.993 220.182  1.00  0.00           N  
ATOM   2946  CA  LEU A 517     204.134 183.220 218.821  1.00  0.00           C  
ATOM   2947  C   LEU A 517     205.049 184.190 218.070  1.00  0.00           C  
ATOM   2948  O   LEU A 517     204.667 184.776 217.059  1.00  0.00           O  
ATOM   2949  CB  LEU A 517     202.700 183.758 218.871  1.00  0.00           C  
ATOM   2950  CG  LEU A 517     201.650 182.752 219.357  1.00  0.00           C  
ATOM   2951  CD1 LEU A 517     200.341 183.448 219.677  1.00  0.00           C  
ATOM   2952  CD2 LEU A 517     201.464 181.740 218.237  1.00  0.00           C  
ATOM   2953  H   LEU A 517     204.806 183.804 220.753  1.00  0.00           H  
ATOM   2954  HA  LEU A 517     204.132 182.265 218.292  1.00  0.00           H  
ATOM   2955 1HB  LEU A 517     202.672 184.619 219.543  1.00  0.00           H  
ATOM   2956 2HB  LEU A 517     202.412 184.090 217.874  1.00  0.00           H  
ATOM   2957  HG  LEU A 517     201.992 182.251 220.263  1.00  0.00           H  
ATOM   2958 1HD1 LEU A 517     199.613 182.711 220.001  1.00  0.00           H  
ATOM   2959 2HD1 LEU A 517     200.499 184.175 220.475  1.00  0.00           H  
ATOM   2960 3HD1 LEU A 517     199.970 183.957 218.790  1.00  0.00           H  
ATOM   2961 1HD2 LEU A 517     200.730 180.998 218.503  1.00  0.00           H  
ATOM   2962 2HD2 LEU A 517     201.127 182.253 217.339  1.00  0.00           H  
ATOM   2963 3HD2 LEU A 517     202.416 181.252 218.035  1.00  0.00           H  
ATOM   2964  N   LEU A 518     206.283 184.339 218.535  1.00  0.00           N  
ATOM   2965  CA  LEU A 518     207.186 185.363 218.000  1.00  0.00           C  
ATOM   2966  C   LEU A 518     207.958 184.994 216.736  1.00  0.00           C  
ATOM   2967  O   LEU A 518     209.188 184.973 216.727  1.00  0.00           O  
ATOM   2968  CB  LEU A 518     208.191 185.718 219.092  1.00  0.00           C  
ATOM   2969  CG  LEU A 518     207.577 186.228 220.397  1.00  0.00           C  
ATOM   2970  CD1 LEU A 518     208.683 186.462 221.402  1.00  0.00           C  
ATOM   2971  CD2 LEU A 518     206.796 187.504 220.124  1.00  0.00           C  
ATOM   2972  H   LEU A 518     206.582 183.775 219.317  1.00  0.00           H  
ATOM   2973  HA  LEU A 518     206.587 186.246 217.774  1.00  0.00           H  
ATOM   2974 1HB  LEU A 518     208.778 184.828 219.325  1.00  0.00           H  
ATOM   2975 2HB  LEU A 518     208.862 186.486 218.710  1.00  0.00           H  
ATOM   2976  HG  LEU A 518     206.906 185.476 220.805  1.00  0.00           H  
ATOM   2977 1HD1 LEU A 518     208.257 186.816 222.340  1.00  0.00           H  
ATOM   2978 2HD1 LEU A 518     209.217 185.524 221.576  1.00  0.00           H  
ATOM   2979 3HD1 LEU A 518     209.375 187.208 221.015  1.00  0.00           H  
ATOM   2980 1HD2 LEU A 518     206.357 187.869 221.054  1.00  0.00           H  
ATOM   2981 2HD2 LEU A 518     207.467 188.263 219.718  1.00  0.00           H  
ATOM   2982 3HD2 LEU A 518     206.002 187.300 219.403  1.00  0.00           H  
ATOM   2983  N   HIS A 519     207.216 184.688 215.679  1.00  0.00           N  
ATOM   2984  CA  HIS A 519     207.721 184.367 214.329  1.00  0.00           C  
ATOM   2985  C   HIS A 519     208.644 183.141 214.218  1.00  0.00           C  
ATOM   2986  O   HIS A 519     209.174 182.849 213.144  1.00  0.00           O  
ATOM   2987  CB  HIS A 519     208.445 185.585 213.740  1.00  0.00           C  
ATOM   2988  CG  HIS A 519     207.578 186.818 213.674  1.00  0.00           C  
ATOM   2989  ND1 HIS A 519     206.461 186.900 212.864  1.00  0.00           N  
ATOM   2990  CD2 HIS A 519     207.663 188.008 214.319  1.00  0.00           C  
ATOM   2991  CE1 HIS A 519     205.896 188.086 213.015  1.00  0.00           C  
ATOM   2992  NE2 HIS A 519     206.606 188.777 213.890  1.00  0.00           N  
ATOM   2993  H   HIS A 519     206.208 184.722 215.837  1.00  0.00           H  
ATOM   2994  HA  HIS A 519     206.863 184.163 213.689  1.00  0.00           H  
ATOM   2995 1HB  HIS A 519     209.331 185.814 214.333  1.00  0.00           H  
ATOM   2996 2HB  HIS A 519     208.787 185.350 212.733  1.00  0.00           H  
ATOM   2997  HD2 HIS A 519     208.424 188.302 215.043  1.00  0.00           H  
ATOM   2998  HE1 HIS A 519     204.997 188.433 212.504  1.00  0.00           H  
ATOM   2999  HE2 HIS A 519     206.405 189.718 214.198  1.00  0.00           H  
ATOM   3000  N   ALA A 520     208.808 182.406 215.301  1.00  0.00           N  
ATOM   3001  CA  ALA A 520     209.570 181.177 215.297  1.00  0.00           C  
ATOM   3002  C   ALA A 520     208.671 180.162 214.587  1.00  0.00           C  
ATOM   3003  O   ALA A 520     207.490 180.455 214.421  1.00  0.00           O  
ATOM   3004  CB  ALA A 520     209.971 180.811 216.720  1.00  0.00           C  
ATOM   3005  H   ALA A 520     208.377 182.716 216.157  1.00  0.00           H  
ATOM   3006  HA  ALA A 520     210.471 181.325 214.707  1.00  0.00           H  
ATOM   3007 1HB  ALA A 520     210.536 179.888 216.740  1.00  0.00           H  
ATOM   3008 2HB  ALA A 520     210.587 181.619 217.125  1.00  0.00           H  
ATOM   3009 3HB  ALA A 520     209.105 180.717 217.330  1.00  0.00           H  
ATOM   3010  N   PRO A 521     209.165 179.045 214.042  1.00  0.00           N  
ATOM   3011  CA  PRO A 521     208.328 178.056 213.387  1.00  0.00           C  
ATOM   3012  C   PRO A 521     207.183 177.596 214.285  1.00  0.00           C  
ATOM   3013  O   PRO A 521     207.391 177.181 215.423  1.00  0.00           O  
ATOM   3014  CB  PRO A 521     209.341 176.932 213.112  1.00  0.00           C  
ATOM   3015  CG  PRO A 521     210.671 177.660 212.968  1.00  0.00           C  
ATOM   3016  CD  PRO A 521     210.614 178.753 214.014  1.00  0.00           C  
ATOM   3017  HA  PRO A 521     207.939 178.477 212.449  1.00  0.00           H  
ATOM   3018 1HB  PRO A 521     209.354 176.229 213.949  1.00  0.00           H  
ATOM   3019 2HB  PRO A 521     209.043 176.367 212.217  1.00  0.00           H  
ATOM   3020 1HG  PRO A 521     211.513 176.960 213.116  1.00  0.00           H  
ATOM   3021 2HG  PRO A 521     210.774 178.069 211.949  1.00  0.00           H  
ATOM   3022 1HD  PRO A 521     210.962 178.376 214.986  1.00  0.00           H  
ATOM   3023 2HD  PRO A 521     211.202 179.601 213.657  1.00  0.00           H  
ATOM   3024  N   ALA A 522     205.967 177.589 213.745  1.00  0.00           N  
ATOM   3025  CA  ALA A 522     204.777 177.228 214.522  1.00  0.00           C  
ATOM   3026  C   ALA A 522     204.556 175.725 214.559  1.00  0.00           C  
ATOM   3027  O   ALA A 522     203.696 175.192 213.857  1.00  0.00           O  
ATOM   3028  CB  ALA A 522     203.561 177.940 213.972  1.00  0.00           C  
ATOM   3029  H   ALA A 522     205.853 177.897 212.793  1.00  0.00           H  
ATOM   3030  HA  ALA A 522     204.929 177.565 215.535  1.00  0.00           H  
ATOM   3031 1HB  ALA A 522     202.725 177.703 214.590  1.00  0.00           H  
ATOM   3032 2HB  ALA A 522     203.728 179.017 213.996  1.00  0.00           H  
ATOM   3033 3HB  ALA A 522     203.373 177.623 212.949  1.00  0.00           H  
ATOM   3034  N   THR A 523     205.369 175.043 215.358  1.00  0.00           N  
ATOM   3035  CA  THR A 523     205.399 173.582 215.371  1.00  0.00           C  
ATOM   3036  C   THR A 523     204.527 172.890 216.443  1.00  0.00           C  
ATOM   3037  O   THR A 523     204.596 171.661 216.567  1.00  0.00           O  
ATOM   3038  CB  THR A 523     206.830 173.074 215.539  1.00  0.00           C  
ATOM   3039  OG1 THR A 523     207.330 173.428 216.839  1.00  0.00           O  
ATOM   3040  CG2 THR A 523     207.710 173.689 214.475  1.00  0.00           C  
ATOM   3041  H   THR A 523     206.038 175.591 215.903  1.00  0.00           H  
ATOM   3042  HA  THR A 523     205.046 173.242 214.398  1.00  0.00           H  
ATOM   3043  HB  THR A 523     206.851 172.016 215.418  1.00  0.00           H  
ATOM   3044  HG1 THR A 523     207.159 174.375 217.010  1.00  0.00           H  
ATOM   3045 1HG2 THR A 523     208.732 173.326 214.583  1.00  0.00           H  
ATOM   3046 2HG2 THR A 523     207.330 173.417 213.491  1.00  0.00           H  
ATOM   3047 3HG2 THR A 523     207.694 174.758 214.585  1.00  0.00           H  
ATOM   3048  N   VAL A 524     203.764 173.655 217.236  1.00  0.00           N  
ATOM   3049  CA  VAL A 524     202.899 173.077 218.279  1.00  0.00           C  
ATOM   3050  C   VAL A 524     201.406 173.369 218.028  1.00  0.00           C  
ATOM   3051  O   VAL A 524     200.983 174.521 217.969  1.00  0.00           O  
ATOM   3052  CB  VAL A 524     203.315 173.637 219.658  1.00  0.00           C  
ATOM   3053  CG1 VAL A 524     202.441 173.110 220.729  1.00  0.00           C  
ATOM   3054  CG2 VAL A 524     204.693 173.260 219.940  1.00  0.00           C  
ATOM   3055  H   VAL A 524     203.782 174.665 217.114  1.00  0.00           H  
ATOM   3056  HA  VAL A 524     203.040 171.995 218.289  1.00  0.00           H  
ATOM   3057  HB  VAL A 524     203.244 174.696 219.640  1.00  0.00           H  
ATOM   3058 1HG1 VAL A 524     202.746 173.501 221.690  1.00  0.00           H  
ATOM   3059 2HG1 VAL A 524     201.415 173.401 220.525  1.00  0.00           H  
ATOM   3060 3HG1 VAL A 524     202.532 172.030 220.740  1.00  0.00           H  
ATOM   3061 1HG2 VAL A 524     204.991 173.665 220.907  1.00  0.00           H  
ATOM   3062 2HG2 VAL A 524     204.763 172.169 219.961  1.00  0.00           H  
ATOM   3063 3HG2 VAL A 524     205.346 173.660 219.168  1.00  0.00           H  
ATOM   3064  N   CYS A 525     200.586 172.331 217.886  1.00  0.00           N  
ATOM   3065  CA  CYS A 525     199.150 172.562 217.579  1.00  0.00           C  
ATOM   3066  C   CYS A 525     198.307 171.358 217.916  1.00  0.00           C  
ATOM   3067  O   CYS A 525     198.747 170.243 217.693  1.00  0.00           O  
ATOM   3068  CB  CYS A 525     198.942 172.875 216.094  1.00  0.00           C  
ATOM   3069  SG  CYS A 525     197.208 173.280 215.642  1.00  0.00           S  
ATOM   3070  H   CYS A 525     200.976 171.385 217.953  1.00  0.00           H  
ATOM   3071  HA  CYS A 525     198.795 173.409 218.171  1.00  0.00           H  
ATOM   3072 1HB  CYS A 525     199.568 173.713 215.814  1.00  0.00           H  
ATOM   3073 2HB  CYS A 525     199.253 172.020 215.500  1.00  0.00           H  
ATOM   3074  HG  CYS A 525     196.620 172.207 216.233  1.00  0.00           H  
ATOM   3075  N   GLY A 526     197.122 171.529 218.487  1.00  0.00           N  
ATOM   3076  CA  GLY A 526     196.347 170.328 218.798  1.00  0.00           C  
ATOM   3077  C   GLY A 526     195.712 169.722 217.560  1.00  0.00           C  
ATOM   3078  O   GLY A 526     195.990 170.158 216.442  1.00  0.00           O  
ATOM   3079  H   GLY A 526     196.755 172.463 218.728  1.00  0.00           H  
ATOM   3080 1HA  GLY A 526     197.004 169.596 219.245  1.00  0.00           H  
ATOM   3081 2HA  GLY A 526     195.586 170.559 219.536  1.00  0.00           H  
ATOM   3082  N   PRO A 527     194.897 168.667 217.726  1.00  0.00           N  
ATOM   3083  CA  PRO A 527     194.218 167.960 216.661  1.00  0.00           C  
ATOM   3084  C   PRO A 527     193.432 168.973 215.868  1.00  0.00           C  
ATOM   3085  O   PRO A 527     192.789 169.841 216.457  1.00  0.00           O  
ATOM   3086  CB  PRO A 527     193.313 166.993 217.427  1.00  0.00           C  
ATOM   3087  CG  PRO A 527     194.034 166.776 218.744  1.00  0.00           C  
ATOM   3088  CD  PRO A 527     194.634 168.127 219.068  1.00  0.00           C  
ATOM   3089  HA  PRO A 527     194.951 167.437 216.033  1.00  0.00           H  
ATOM   3090 1HB  PRO A 527     192.316 167.444 217.557  1.00  0.00           H  
ATOM   3091 2HB  PRO A 527     193.176 166.086 216.852  1.00  0.00           H  
ATOM   3092 1HG  PRO A 527     193.330 166.423 219.513  1.00  0.00           H  
ATOM   3093 2HG  PRO A 527     194.798 165.988 218.635  1.00  0.00           H  
ATOM   3094 1HD  PRO A 527     193.914 168.749 219.616  1.00  0.00           H  
ATOM   3095 2HD  PRO A 527     195.553 167.972 219.629  1.00  0.00           H  
ATOM   3096  N   LYS A 528     193.445 168.849 214.550  1.00  0.00           N  
ATOM   3097  CA  LYS A 528     192.787 169.842 213.718  1.00  0.00           C  
ATOM   3098  C   LYS A 528     192.337 169.252 212.389  1.00  0.00           C  
ATOM   3099  O   LYS A 528     192.381 168.036 212.199  1.00  0.00           O  
ATOM   3100  CB  LYS A 528     193.770 170.992 213.506  1.00  0.00           C  
ATOM   3101  CG  LYS A 528     193.267 172.207 212.757  1.00  0.00           C  
ATOM   3102  CD  LYS A 528     194.357 173.268 212.743  1.00  0.00           C  
ATOM   3103  CE  LYS A 528     193.919 174.545 212.068  1.00  0.00           C  
ATOM   3104  NZ  LYS A 528     194.970 175.578 212.166  1.00  0.00           N  
ATOM   3105  H   LYS A 528     193.962 168.095 214.120  1.00  0.00           H  
ATOM   3106  HA  LYS A 528     191.905 170.214 214.244  1.00  0.00           H  
ATOM   3107 1HB  LYS A 528     194.116 171.353 214.489  1.00  0.00           H  
ATOM   3108 2HB  LYS A 528     194.653 170.622 212.983  1.00  0.00           H  
ATOM   3109 1HG  LYS A 528     192.992 171.938 211.738  1.00  0.00           H  
ATOM   3110 2HG  LYS A 528     192.387 172.613 213.271  1.00  0.00           H  
ATOM   3111 1HD  LYS A 528     194.661 173.490 213.763  1.00  0.00           H  
ATOM   3112 2HD  LYS A 528     195.228 172.875 212.219  1.00  0.00           H  
ATOM   3113 1HE  LYS A 528     193.706 174.350 211.019  1.00  0.00           H  
ATOM   3114 2HE  LYS A 528     193.013 174.914 212.555  1.00  0.00           H  
ATOM   3115 1HZ  LYS A 528     194.666 176.431 211.725  1.00  0.00           H  
ATOM   3116 2HZ  LYS A 528     195.144 175.755 213.176  1.00  0.00           H  
ATOM   3117 3HZ  LYS A 528     195.814 175.251 211.720  1.00  0.00           H  
TER                                                                             
ATOM   3119  N   SER D  19     214.820 197.883 261.167  1.00  0.00           N  
ATOM   3120  CA  SER D  19     213.379 197.616 261.064  1.00  0.00           C  
ATOM   3121  C   SER D  19     212.620 197.982 262.339  1.00  0.00           C  
ATOM   3122  O   SER D  19     213.196 198.029 263.430  1.00  0.00           O  
ATOM   3123  CB  SER D  19     213.129 196.163 260.673  1.00  0.00           C  
ATOM   3124  OG  SER D  19     213.588 195.255 261.647  1.00  0.00           O  
ATOM   3125  H   SER D  19     215.499 197.154 261.373  1.00  0.00           H  
ATOM   3126  HA  SER D  19     212.977 198.236 260.259  1.00  0.00           H  
ATOM   3127 1HB  SER D  19     212.058 196.013 260.515  1.00  0.00           H  
ATOM   3128 2HB  SER D  19     213.624 195.953 259.728  1.00  0.00           H  
ATOM   3129  HG  SER D  19     213.485 194.356 261.234  1.00  0.00           H  
ATOM   3130  N   THR D  20     211.318 198.231 262.176  1.00  0.00           N  
ATOM   3131  CA  THR D  20     210.393 198.633 263.245  1.00  0.00           C  
ATOM   3132  C   THR D  20     209.659 197.485 263.908  1.00  0.00           C  
ATOM   3133  O   THR D  20     209.600 196.381 263.356  1.00  0.00           O  
ATOM   3134  CB  THR D  20     209.335 199.573 262.668  1.00  0.00           C  
ATOM   3135  OG1 THR D  20     208.597 198.863 261.642  1.00  0.00           O  
ATOM   3136  CG2 THR D  20     209.981 200.805 262.071  1.00  0.00           C  
ATOM   3137  H   THR D  20     210.936 198.163 261.227  1.00  0.00           H  
ATOM   3138  HA  THR D  20     210.964 199.159 264.013  1.00  0.00           H  
ATOM   3139  HB  THR D  20     208.647 199.872 263.461  1.00  0.00           H  
ATOM   3140  HG1 THR D  20     209.211 198.698 260.875  1.00  0.00           H  
ATOM   3141 1HG2 THR D  20     209.210 201.459 261.664  1.00  0.00           H  
ATOM   3142 2HG2 THR D  20     210.535 201.334 262.849  1.00  0.00           H  
ATOM   3143 3HG2 THR D  20     210.663 200.506 261.274  1.00  0.00           H  
ATOM   3144  N   ILE D  21     208.989 197.764 265.041  1.00  0.00           N  
ATOM   3145  CA  ILE D  21     208.221 196.689 265.664  1.00  0.00           C  
ATOM   3146  C   ILE D  21     207.136 196.206 264.721  1.00  0.00           C  
ATOM   3147  O   ILE D  21     206.996 195.002 264.559  1.00  0.00           O  
ATOM   3148  CB  ILE D  21     207.499 197.067 266.973  1.00  0.00           C  
ATOM   3149  CG1 ILE D  21     208.483 197.354 268.112  1.00  0.00           C  
ATOM   3150  CG2 ILE D  21     206.631 195.926 267.359  1.00  0.00           C  
ATOM   3151  CD1 ILE D  21     207.823 197.990 269.323  1.00  0.00           C  
ATOM   3152  H   ILE D  21     209.088 198.689 265.476  1.00  0.00           H  
ATOM   3153  HA  ILE D  21     208.890 195.857 265.874  1.00  0.00           H  
ATOM   3154  HB  ILE D  21     206.862 197.915 266.814  1.00  0.00           H  
ATOM   3155 1HG1 ILE D  21     208.959 196.421 268.421  1.00  0.00           H  
ATOM   3156 2HG1 ILE D  21     209.257 198.038 267.744  1.00  0.00           H  
ATOM   3157 1HG2 ILE D  21     206.085 196.165 268.267  1.00  0.00           H  
ATOM   3158 2HG2 ILE D  21     205.940 195.726 266.555  1.00  0.00           H  
ATOM   3159 3HG2 ILE D  21     207.247 195.068 267.518  1.00  0.00           H  
ATOM   3160 1HD1 ILE D  21     208.573 198.179 270.087  1.00  0.00           H  
ATOM   3161 2HD1 ILE D  21     207.373 198.918 269.039  1.00  0.00           H  
ATOM   3162 3HD1 ILE D  21     207.069 197.321 269.710  1.00  0.00           H  
ATOM   3163  N   GLU D  22     206.380 197.106 264.072  1.00  0.00           N  
ATOM   3164  CA  GLU D  22     205.348 196.625 263.149  1.00  0.00           C  
ATOM   3165  C   GLU D  22     205.911 195.729 262.075  1.00  0.00           C  
ATOM   3166  O   GLU D  22     205.314 194.701 261.750  1.00  0.00           O  
ATOM   3167  CB  GLU D  22     204.628 197.781 262.459  1.00  0.00           C  
ATOM   3168  CG  GLU D  22     203.470 197.361 261.551  1.00  0.00           C  
ATOM   3169  CD  GLU D  22     202.699 198.536 260.967  1.00  0.00           C  
ATOM   3170  OE1 GLU D  22     202.246 199.420 261.701  1.00  0.00           O  
ATOM   3171  OE2 GLU D  22     202.538 198.545 259.772  1.00  0.00           O  
ATOM   3172  H   GLU D  22     206.473 198.110 264.243  1.00  0.00           H  
ATOM   3173  HA  GLU D  22     204.625 196.041 263.711  1.00  0.00           H  
ATOM   3174 1HB  GLU D  22     204.274 198.451 263.167  1.00  0.00           H  
ATOM   3175 2HB  GLU D  22     205.346 198.325 261.845  1.00  0.00           H  
ATOM   3176 1HG  GLU D  22     203.874 196.765 260.731  1.00  0.00           H  
ATOM   3177 2HG  GLU D  22     202.789 196.728 262.109  1.00  0.00           H  
ATOM   3178  N   GLU D  23     207.051 196.095 261.494  1.00  0.00           N  
ATOM   3179  CA  GLU D  23     207.572 195.237 260.442  1.00  0.00           C  
ATOM   3180  C   GLU D  23     207.965 193.863 260.971  1.00  0.00           C  
ATOM   3181  O   GLU D  23     207.591 192.842 260.391  1.00  0.00           O  
ATOM   3182  CB  GLU D  23     208.774 195.925 259.792  1.00  0.00           C  
ATOM   3183  CG  GLU D  23     208.401 197.126 258.921  1.00  0.00           C  
ATOM   3184  CD  GLU D  23     209.571 197.991 258.558  1.00  0.00           C  
ATOM   3185  OE1 GLU D  23     210.333 198.317 259.455  1.00  0.00           O  
ATOM   3186  OE2 GLU D  23     209.721 198.325 257.408  1.00  0.00           O  
ATOM   3187  H   GLU D  23     207.541 196.955 261.761  1.00  0.00           H  
ATOM   3188  HA  GLU D  23     206.791 195.104 259.693  1.00  0.00           H  
ATOM   3189 1HB  GLU D  23     209.451 196.270 260.574  1.00  0.00           H  
ATOM   3190 2HB  GLU D  23     209.317 195.205 259.180  1.00  0.00           H  
ATOM   3191 1HG  GLU D  23     207.941 196.760 258.004  1.00  0.00           H  
ATOM   3192 2HG  GLU D  23     207.657 197.723 259.448  1.00  0.00           H  
ATOM   3193  N   GLN D  24     208.629 193.831 262.124  1.00  0.00           N  
ATOM   3194  CA  GLN D  24     209.092 192.576 262.697  1.00  0.00           C  
ATOM   3195  C   GLN D  24     207.924 191.716 263.132  1.00  0.00           C  
ATOM   3196  O   GLN D  24     207.890 190.500 262.902  1.00  0.00           O  
ATOM   3197  CB  GLN D  24     209.974 192.886 263.894  1.00  0.00           C  
ATOM   3198  CG  GLN D  24     211.288 193.520 263.542  1.00  0.00           C  
ATOM   3199  CD  GLN D  24     212.032 194.039 264.760  1.00  0.00           C  
ATOM   3200  OE1 GLN D  24     211.794 193.633 265.918  1.00  0.00           O  
ATOM   3201  NE2 GLN D  24     212.957 194.944 264.501  1.00  0.00           N  
ATOM   3202  H   GLN D  24     208.870 194.711 262.585  1.00  0.00           H  
ATOM   3203  HA  GLN D  24     209.667 192.040 261.951  1.00  0.00           H  
ATOM   3204 1HB  GLN D  24     209.442 193.556 264.573  1.00  0.00           H  
ATOM   3205 2HB  GLN D  24     210.172 191.980 264.421  1.00  0.00           H  
ATOM   3206 1HG  GLN D  24     211.911 192.775 263.053  1.00  0.00           H  
ATOM   3207 2HG  GLN D  24     211.114 194.358 262.864  1.00  0.00           H  
ATOM   3208 1HE2 GLN D  24     213.492 195.357 265.235  1.00  0.00           H  
ATOM   3209 2HE2 GLN D  24     213.120 195.217 263.535  1.00  0.00           H  
ATOM   3210  N   ALA D  25     206.956 192.384 263.747  1.00  0.00           N  
ATOM   3211  CA  ALA D  25     205.741 191.796 264.242  1.00  0.00           C  
ATOM   3212  C   ALA D  25     204.922 191.211 263.116  1.00  0.00           C  
ATOM   3213  O   ALA D  25     204.324 190.159 263.289  1.00  0.00           O  
ATOM   3214  CB  ALA D  25     204.944 192.818 264.979  1.00  0.00           C  
ATOM   3215  H   ALA D  25     207.073 193.377 263.888  1.00  0.00           H  
ATOM   3216  HA  ALA D  25     205.999 190.995 264.929  1.00  0.00           H  
ATOM   3217 1HB  ALA D  25     204.042 192.345 265.331  1.00  0.00           H  
ATOM   3218 2HB  ALA D  25     205.527 193.208 265.811  1.00  0.00           H  
ATOM   3219 3HB  ALA D  25     204.705 193.620 264.304  1.00  0.00           H  
ATOM   3220  N   LYS D  26     204.916 191.858 261.949  1.00  0.00           N  
ATOM   3221  CA  LYS D  26     204.169 191.322 260.826  1.00  0.00           C  
ATOM   3222  C   LYS D  26     204.734 189.973 260.423  1.00  0.00           C  
ATOM   3223  O   LYS D  26     203.985 189.021 260.232  1.00  0.00           O  
ATOM   3224  CB  LYS D  26     204.227 192.265 259.627  1.00  0.00           C  
ATOM   3225  CG  LYS D  26     203.468 191.772 258.375  1.00  0.00           C  
ATOM   3226  CD  LYS D  26     201.958 191.728 258.588  1.00  0.00           C  
ATOM   3227  CE  LYS D  26     201.199 191.545 257.254  1.00  0.00           C  
ATOM   3228  NZ  LYS D  26     201.367 190.167 256.650  1.00  0.00           N  
ATOM   3229  H   LYS D  26     205.394 192.752 261.846  1.00  0.00           H  
ATOM   3230  HA  LYS D  26     203.131 191.186 261.126  1.00  0.00           H  
ATOM   3231 1HB  LYS D  26     203.827 193.240 259.916  1.00  0.00           H  
ATOM   3232 2HB  LYS D  26     205.268 192.417 259.342  1.00  0.00           H  
ATOM   3233 1HG  LYS D  26     203.689 192.431 257.539  1.00  0.00           H  
ATOM   3234 2HG  LYS D  26     203.812 190.762 258.116  1.00  0.00           H  
ATOM   3235 1HD  LYS D  26     201.712 190.889 259.246  1.00  0.00           H  
ATOM   3236 2HD  LYS D  26     201.629 192.649 259.054  1.00  0.00           H  
ATOM   3237 1HE  LYS D  26     200.138 191.724 257.427  1.00  0.00           H  
ATOM   3238 2HE  LYS D  26     201.568 192.281 256.542  1.00  0.00           H  
ATOM   3239 1HZ  LYS D  26     200.856 190.100 255.796  1.00  0.00           H  
ATOM   3240 2HZ  LYS D  26     202.342 189.902 256.461  1.00  0.00           H  
ATOM   3241 3HZ  LYS D  26     201.030 189.445 257.284  1.00  0.00           H  
ATOM   3242  N   TYR D  27     206.063 189.853 260.359  1.00  0.00           N  
ATOM   3243  CA  TYR D  27     206.633 188.575 259.936  1.00  0.00           C  
ATOM   3244  C   TYR D  27     206.346 187.509 260.985  1.00  0.00           C  
ATOM   3245  O   TYR D  27     205.981 186.375 260.667  1.00  0.00           O  
ATOM   3246  CB  TYR D  27     208.123 188.712 259.733  1.00  0.00           C  
ATOM   3247  CG  TYR D  27     208.476 189.605 258.611  1.00  0.00           C  
ATOM   3248  CD1 TYR D  27     208.999 190.819 258.891  1.00  0.00           C  
ATOM   3249  CD2 TYR D  27     208.290 189.224 257.322  1.00  0.00           C  
ATOM   3250  CE1 TYR D  27     209.368 191.668 257.906  1.00  0.00           C  
ATOM   3251  CE2 TYR D  27     208.650 190.054 256.310  1.00  0.00           C  
ATOM   3252  CZ  TYR D  27     209.199 191.280 256.610  1.00  0.00           C  
ATOM   3253  OH  TYR D  27     209.638 192.076 255.613  1.00  0.00           O  
ATOM   3254  H   TYR D  27     206.654 190.672 260.546  1.00  0.00           H  
ATOM   3255  HA  TYR D  27     206.163 188.271 259.003  1.00  0.00           H  
ATOM   3256 1HB  TYR D  27     208.584 189.102 260.644  1.00  0.00           H  
ATOM   3257 2HB  TYR D  27     208.553 187.734 259.530  1.00  0.00           H  
ATOM   3258  HD1 TYR D  27     209.133 191.100 259.919  1.00  0.00           H  
ATOM   3259  HD2 TYR D  27     207.880 188.280 257.104  1.00  0.00           H  
ATOM   3260  HE1 TYR D  27     209.806 192.634 258.154  1.00  0.00           H  
ATOM   3261  HE2 TYR D  27     208.524 189.740 255.273  1.00  0.00           H  
ATOM   3262  HH  TYR D  27     210.070 191.534 254.946  1.00  0.00           H  
ATOM   3263  N   PHE D  28     206.418 187.919 262.252  1.00  0.00           N  
ATOM   3264  CA  PHE D  28     206.093 187.028 263.353  1.00  0.00           C  
ATOM   3265  C   PHE D  28     204.681 186.527 263.199  1.00  0.00           C  
ATOM   3266  O   PHE D  28     204.435 185.317 263.237  1.00  0.00           O  
ATOM   3267  CB  PHE D  28     206.294 187.768 264.685  1.00  0.00           C  
ATOM   3268  CG  PHE D  28     205.797 187.081 265.900  1.00  0.00           C  
ATOM   3269  CD1 PHE D  28     206.440 185.995 266.440  1.00  0.00           C  
ATOM   3270  CD2 PHE D  28     204.686 187.573 266.546  1.00  0.00           C  
ATOM   3271  CE1 PHE D  28     205.954 185.410 267.586  1.00  0.00           C  
ATOM   3272  CE2 PHE D  28     204.210 186.996 267.687  1.00  0.00           C  
ATOM   3273  CZ  PHE D  28     204.839 185.916 268.208  1.00  0.00           C  
ATOM   3274  H   PHE D  28     206.734 188.868 262.459  1.00  0.00           H  
ATOM   3275  HA  PHE D  28     206.761 186.177 263.327  1.00  0.00           H  
ATOM   3276 1HB  PHE D  28     207.346 187.975 264.824  1.00  0.00           H  
ATOM   3277 2HB  PHE D  28     205.802 188.714 264.633  1.00  0.00           H  
ATOM   3278  HD1 PHE D  28     207.329 185.598 265.951  1.00  0.00           H  
ATOM   3279  HD2 PHE D  28     204.192 188.443 266.128  1.00  0.00           H  
ATOM   3280  HE1 PHE D  28     206.456 184.536 268.003  1.00  0.00           H  
ATOM   3281  HE2 PHE D  28     203.337 187.394 268.174  1.00  0.00           H  
ATOM   3282  HZ  PHE D  28     204.463 185.451 269.110  1.00  0.00           H  
ATOM   3283  N   LEU D  29     203.752 187.441 262.988  1.00  0.00           N  
ATOM   3284  CA  LEU D  29     202.366 187.092 262.853  1.00  0.00           C  
ATOM   3285  C   LEU D  29     202.060 186.288 261.580  1.00  0.00           C  
ATOM   3286  O   LEU D  29     201.170 185.442 261.589  1.00  0.00           O  
ATOM   3287  CB  LEU D  29     201.530 188.331 263.013  1.00  0.00           C  
ATOM   3288  CG  LEU D  29     201.606 188.854 264.464  1.00  0.00           C  
ATOM   3289  CD1 LEU D  29     200.952 190.129 264.547  1.00  0.00           C  
ATOM   3290  CD2 LEU D  29     200.988 187.809 265.434  1.00  0.00           C  
ATOM   3291  H   LEU D  29     204.017 188.419 262.948  1.00  0.00           H  
ATOM   3292  HA  LEU D  29     202.117 186.494 263.713  1.00  0.00           H  
ATOM   3293 1HB  LEU D  29     201.906 189.108 262.336  1.00  0.00           H  
ATOM   3294 2HB  LEU D  29     200.501 188.107 262.766  1.00  0.00           H  
ATOM   3295  HG  LEU D  29     202.634 189.012 264.734  1.00  0.00           H  
ATOM   3296 1HD1 LEU D  29     201.014 190.505 265.546  1.00  0.00           H  
ATOM   3297 2HD1 LEU D  29     201.451 190.795 263.870  1.00  0.00           H  
ATOM   3298 3HD1 LEU D  29     199.919 190.036 264.266  1.00  0.00           H  
ATOM   3299 1HD2 LEU D  29     201.052 188.182 266.459  1.00  0.00           H  
ATOM   3300 2HD2 LEU D  29     199.949 187.638 265.177  1.00  0.00           H  
ATOM   3301 3HD2 LEU D  29     201.538 186.870 265.358  1.00  0.00           H  
ATOM   3302  N   ASP D  30     202.778 186.512 260.475  1.00  0.00           N  
ATOM   3303  CA  ASP D  30     202.525 185.679 259.298  1.00  0.00           C  
ATOM   3304  C   ASP D  30     202.930 184.220 259.580  1.00  0.00           C  
ATOM   3305  O   ASP D  30     202.218 183.270 259.215  1.00  0.00           O  
ATOM   3306  CB  ASP D  30     203.254 186.226 258.069  1.00  0.00           C  
ATOM   3307  CG  ASP D  30     202.605 187.519 257.504  1.00  0.00           C  
ATOM   3308  OD1 ASP D  30     201.494 187.838 257.889  1.00  0.00           O  
ATOM   3309  OD2 ASP D  30     203.197 188.207 256.683  1.00  0.00           O  
ATOM   3310  H   ASP D  30     203.476 187.253 260.451  1.00  0.00           H  
ATOM   3311  HA  ASP D  30     201.453 185.693 259.087  1.00  0.00           H  
ATOM   3312 1HB  ASP D  30     204.277 186.459 258.357  1.00  0.00           H  
ATOM   3313 2HB  ASP D  30     203.297 185.468 257.291  1.00  0.00           H  
ATOM   3314  N   LYS D  31     204.051 184.038 260.292  1.00  0.00           N  
ATOM   3315  CA  LYS D  31     204.516 182.702 260.663  1.00  0.00           C  
ATOM   3316  C   LYS D  31     203.512 182.095 261.644  1.00  0.00           C  
ATOM   3317  O   LYS D  31     203.093 180.938 261.502  1.00  0.00           O  
ATOM   3318  CB  LYS D  31     205.932 182.767 261.243  1.00  0.00           C  
ATOM   3319  CG  LYS D  31     206.666 181.420 261.330  1.00  0.00           C  
ATOM   3320  CD  LYS D  31     206.671 180.866 262.757  1.00  0.00           C  
ATOM   3321  CE  LYS D  31     207.594 179.650 262.868  1.00  0.00           C  
ATOM   3322  NZ  LYS D  31     207.627 179.075 264.260  1.00  0.00           N  
ATOM   3323  H   LYS D  31     204.607 184.853 260.567  1.00  0.00           H  
ATOM   3324  HA  LYS D  31     204.536 182.075 259.773  1.00  0.00           H  
ATOM   3325 1HB  LYS D  31     206.539 183.449 260.659  1.00  0.00           H  
ATOM   3326 2HB  LYS D  31     205.882 183.182 262.252  1.00  0.00           H  
ATOM   3327 1HG  LYS D  31     206.157 180.700 260.687  1.00  0.00           H  
ATOM   3328 2HG  LYS D  31     207.683 181.525 260.972  1.00  0.00           H  
ATOM   3329 1HD  LYS D  31     207.007 181.639 263.448  1.00  0.00           H  
ATOM   3330 2HD  LYS D  31     205.656 180.564 263.039  1.00  0.00           H  
ATOM   3331 1HE  LYS D  31     207.240 178.881 262.183  1.00  0.00           H  
ATOM   3332 2HE  LYS D  31     208.603 179.944 262.582  1.00  0.00           H  
ATOM   3333 1HZ  LYS D  31     208.233 178.272 264.274  1.00  0.00           H  
ATOM   3334 2HZ  LYS D  31     207.958 179.760 264.912  1.00  0.00           H  
ATOM   3335 3HZ  LYS D  31     206.672 178.776 264.526  1.00  0.00           H  
ATOM   3336  N   PHE D  32     203.083 182.923 262.604  1.00  0.00           N  
ATOM   3337  CA  PHE D  32     202.093 182.575 263.610  1.00  0.00           C  
ATOM   3338  C   PHE D  32     200.815 182.108 262.960  1.00  0.00           C  
ATOM   3339  O   PHE D  32     200.315 181.056 263.327  1.00  0.00           O  
ATOM   3340  CB  PHE D  32     201.779 183.787 264.480  1.00  0.00           C  
ATOM   3341  CG  PHE D  32     200.672 183.644 265.448  1.00  0.00           C  
ATOM   3342  CD1 PHE D  32     200.833 182.987 266.610  1.00  0.00           C  
ATOM   3343  CD2 PHE D  32     199.452 184.213 265.178  1.00  0.00           C  
ATOM   3344  CE1 PHE D  32     199.820 182.859 267.507  1.00  0.00           C  
ATOM   3345  CE2 PHE D  32     198.433 184.100 266.057  1.00  0.00           C  
ATOM   3346  CZ  PHE D  32     198.612 183.409 267.236  1.00  0.00           C  
ATOM   3347  H   PHE D  32     203.490 183.854 262.660  1.00  0.00           H  
ATOM   3348  HA  PHE D  32     202.493 181.778 264.233  1.00  0.00           H  
ATOM   3349 1HB  PHE D  32     202.679 184.120 265.006  1.00  0.00           H  
ATOM   3350 2HB  PHE D  32     201.485 184.538 263.832  1.00  0.00           H  
ATOM   3351  HD1 PHE D  32     201.782 182.558 266.805  1.00  0.00           H  
ATOM   3352  HD2 PHE D  32     199.304 184.760 264.239  1.00  0.00           H  
ATOM   3353  HE1 PHE D  32     199.987 182.318 268.431  1.00  0.00           H  
ATOM   3354  HE2 PHE D  32     197.489 184.558 265.815  1.00  0.00           H  
ATOM   3355  HZ  PHE D  32     197.801 183.305 267.945  1.00  0.00           H  
ATOM   3356  N   ASN D  33     200.281 182.849 261.985  1.00  0.00           N  
ATOM   3357  CA  ASN D  33     199.044 182.434 261.340  1.00  0.00           C  
ATOM   3358  C   ASN D  33     199.159 181.050 260.729  1.00  0.00           C  
ATOM   3359  O   ASN D  33     198.216 180.262 260.836  1.00  0.00           O  
ATOM   3360  CB  ASN D  33     198.621 183.411 260.251  1.00  0.00           C  
ATOM   3361  CG  ASN D  33     197.954 184.679 260.733  1.00  0.00           C  
ATOM   3362  OD1 ASN D  33     197.407 184.733 261.836  1.00  0.00           O  
ATOM   3363  ND2 ASN D  33     197.981 185.692 259.903  1.00  0.00           N  
ATOM   3364  H   ASN D  33     200.727 183.718 261.707  1.00  0.00           H  
ATOM   3365  HA  ASN D  33     198.261 182.397 262.097  1.00  0.00           H  
ATOM   3366 1HB  ASN D  33     199.508 183.690 259.669  1.00  0.00           H  
ATOM   3367 2HB  ASN D  33     197.940 182.905 259.570  1.00  0.00           H  
ATOM   3368 1HD2 ASN D  33     197.555 186.559 260.143  1.00  0.00           H  
ATOM   3369 2HD2 ASN D  33     198.438 185.595 259.017  1.00  0.00           H  
ATOM   3370  N   HIS D  34     200.308 180.714 260.135  1.00  0.00           N  
ATOM   3371  CA  HIS D  34     200.440 179.380 259.563  1.00  0.00           C  
ATOM   3372  C   HIS D  34     200.291 178.322 260.647  1.00  0.00           C  
ATOM   3373  O   HIS D  34     199.428 177.437 260.567  1.00  0.00           O  
ATOM   3374  CB  HIS D  34     201.808 179.222 258.851  1.00  0.00           C  
ATOM   3375  CG  HIS D  34     202.075 177.836 258.240  1.00  0.00           C  
ATOM   3376  ND1 HIS D  34     202.679 176.784 258.939  1.00  0.00           N  
ATOM   3377  CD2 HIS D  34     201.806 177.351 257.011  1.00  0.00           C  
ATOM   3378  CE1 HIS D  34     202.740 175.723 258.151  1.00  0.00           C  
ATOM   3379  NE2 HIS D  34     202.231 176.047 256.983  1.00  0.00           N  
ATOM   3380  H   HIS D  34     201.067 181.399 260.051  1.00  0.00           H  
ATOM   3381  HA  HIS D  34     199.655 179.217 258.829  1.00  0.00           H  
ATOM   3382 1HB  HIS D  34     201.889 179.968 258.060  1.00  0.00           H  
ATOM   3383 2HB  HIS D  34     202.604 179.428 259.560  1.00  0.00           H  
ATOM   3384  HD2 HIS D  34     201.336 177.886 256.205  1.00  0.00           H  
ATOM   3385  HE1 HIS D  34     203.151 174.749 258.418  1.00  0.00           H  
ATOM   3386  HE2 HIS D  34     202.153 175.424 256.171  1.00  0.00           H  
ATOM   3387  N   GLU D  35     201.118 178.423 261.681  1.00  0.00           N  
ATOM   3388  CA  GLU D  35     201.089 177.407 262.720  1.00  0.00           C  
ATOM   3389  C   GLU D  35     199.819 177.431 263.541  1.00  0.00           C  
ATOM   3390  O   GLU D  35     199.266 176.379 263.862  1.00  0.00           O  
ATOM   3391  CB  GLU D  35     202.322 177.538 263.604  1.00  0.00           C  
ATOM   3392  CG  GLU D  35     203.563 177.125 262.879  1.00  0.00           C  
ATOM   3393  CD  GLU D  35     204.882 177.245 263.628  1.00  0.00           C  
ATOM   3394  OE1 GLU D  35     204.996 177.997 264.572  1.00  0.00           O  
ATOM   3395  OE2 GLU D  35     205.812 176.571 263.216  1.00  0.00           O  
ATOM   3396  H   GLU D  35     201.777 179.207 261.719  1.00  0.00           H  
ATOM   3397  HA  GLU D  35     201.141 176.436 262.228  1.00  0.00           H  
ATOM   3398 1HB  GLU D  35     202.442 178.581 263.884  1.00  0.00           H  
ATOM   3399 2HB  GLU D  35     202.207 176.939 264.508  1.00  0.00           H  
ATOM   3400 1HG  GLU D  35     203.440 176.093 262.553  1.00  0.00           H  
ATOM   3401 2HG  GLU D  35     203.617 177.749 261.984  1.00  0.00           H  
ATOM   3402  N   ALA D  36     199.328 178.623 263.835  1.00  0.00           N  
ATOM   3403  CA  ALA D  36     198.144 178.798 264.638  1.00  0.00           C  
ATOM   3404  C   ALA D  36     196.937 178.178 263.985  1.00  0.00           C  
ATOM   3405  O   ALA D  36     196.158 177.507 264.657  1.00  0.00           O  
ATOM   3406  CB  ALA D  36     197.878 180.271 264.864  1.00  0.00           C  
ATOM   3407  H   ALA D  36     199.812 179.445 263.517  1.00  0.00           H  
ATOM   3408  HA  ALA D  36     198.308 178.304 265.593  1.00  0.00           H  
ATOM   3409 1HB  ALA D  36     197.020 180.364 265.484  1.00  0.00           H  
ATOM   3410 2HB  ALA D  36     198.718 180.742 265.342  1.00  0.00           H  
ATOM   3411 3HB  ALA D  36     197.701 180.755 263.909  1.00  0.00           H  
ATOM   3412  N   GLU D  37     196.793 178.331 262.664  1.00  0.00           N  
ATOM   3413  CA  GLU D  37     195.624 177.762 262.018  1.00  0.00           C  
ATOM   3414  C   GLU D  37     195.753 176.243 261.972  1.00  0.00           C  
ATOM   3415  O   GLU D  37     194.766 175.533 262.179  1.00  0.00           O  
ATOM   3416  CB  GLU D  37     195.424 178.320 260.606  1.00  0.00           C  
ATOM   3417  CG  GLU D  37     194.075 177.923 259.926  1.00  0.00           C  
ATOM   3418  CD  GLU D  37     192.848 178.536 260.596  1.00  0.00           C  
ATOM   3419  OE1 GLU D  37     193.013 179.460 261.351  1.00  0.00           O  
ATOM   3420  OE2 GLU D  37     191.744 178.094 260.325  1.00  0.00           O  
ATOM   3421  H   GLU D  37     197.454 178.884 262.112  1.00  0.00           H  
ATOM   3422  HA  GLU D  37     194.746 178.016 262.609  1.00  0.00           H  
ATOM   3423 1HB  GLU D  37     195.480 179.410 260.639  1.00  0.00           H  
ATOM   3424 2HB  GLU D  37     196.240 177.974 259.965  1.00  0.00           H  
ATOM   3425 1HG  GLU D  37     194.099 178.220 258.878  1.00  0.00           H  
ATOM   3426 2HG  GLU D  37     193.980 176.846 259.969  1.00  0.00           H  
ATOM   3427  N   ASP D  38     196.962 175.718 261.715  1.00  0.00           N  
ATOM   3428  CA  ASP D  38     197.095 174.264 261.664  1.00  0.00           C  
ATOM   3429  C   ASP D  38     196.876 173.623 263.032  1.00  0.00           C  
ATOM   3430  O   ASP D  38     196.202 172.592 263.140  1.00  0.00           O  
ATOM   3431  CB  ASP D  38     198.470 173.852 261.133  1.00  0.00           C  
ATOM   3432  CG  ASP D  38     198.624 174.125 259.653  1.00  0.00           C  
ATOM   3433  OD1 ASP D  38     197.625 174.432 259.032  1.00  0.00           O  
ATOM   3434  OD2 ASP D  38     199.693 173.974 259.133  1.00  0.00           O  
ATOM   3435  H   ASP D  38     197.773 176.320 261.538  1.00  0.00           H  
ATOM   3436  HA  ASP D  38     196.336 173.877 260.986  1.00  0.00           H  
ATOM   3437 1HB  ASP D  38     199.241 174.418 261.669  1.00  0.00           H  
ATOM   3438 2HB  ASP D  38     198.641 172.796 261.326  1.00  0.00           H  
ATOM   3439  N   LEU D  39     197.415 174.242 264.079  1.00  0.00           N  
ATOM   3440  CA  LEU D  39     197.255 173.724 265.426  1.00  0.00           C  
ATOM   3441  C   LEU D  39     195.826 173.868 265.888  1.00  0.00           C  
ATOM   3442  O   LEU D  39     195.280 172.967 266.526  1.00  0.00           O  
ATOM   3443  CB  LEU D  39     198.224 174.413 266.354  1.00  0.00           C  
ATOM   3444  CG  LEU D  39     199.657 174.045 266.097  1.00  0.00           C  
ATOM   3445  CD1 LEU D  39     200.540 174.923 266.890  1.00  0.00           C  
ATOM   3446  CD2 LEU D  39     199.843 172.585 266.478  1.00  0.00           C  
ATOM   3447  H   LEU D  39     197.965 175.090 263.938  1.00  0.00           H  
ATOM   3448  HA  LEU D  39     197.500 172.660 265.411  1.00  0.00           H  
ATOM   3449 1HB  LEU D  39     198.119 175.495 266.235  1.00  0.00           H  
ATOM   3450 2HB  LEU D  39     197.983 174.143 267.364  1.00  0.00           H  
ATOM   3451  HG  LEU D  39     199.895 174.185 265.043  1.00  0.00           H  
ATOM   3452 1HD1 LEU D  39     201.581 174.663 266.708  1.00  0.00           H  
ATOM   3453 2HD1 LEU D  39     200.366 175.955 266.590  1.00  0.00           H  
ATOM   3454 3HD1 LEU D  39     200.317 174.799 267.936  1.00  0.00           H  
ATOM   3455 1HD2 LEU D  39     200.876 172.291 266.306  1.00  0.00           H  
ATOM   3456 2HD2 LEU D  39     199.596 172.461 267.529  1.00  0.00           H  
ATOM   3457 3HD2 LEU D  39     199.181 171.960 265.873  1.00  0.00           H  
ATOM   3458  N   PHE D  40     195.200 174.984 265.529  1.00  0.00           N  
ATOM   3459  CA  PHE D  40     193.808 175.225 265.818  1.00  0.00           C  
ATOM   3460  C   PHE D  40     192.988 174.133 265.174  1.00  0.00           C  
ATOM   3461  O   PHE D  40     192.122 173.544 265.813  1.00  0.00           O  
ATOM   3462  CB  PHE D  40     193.390 176.592 265.324  1.00  0.00           C  
ATOM   3463  CG  PHE D  40     191.958 176.920 265.471  1.00  0.00           C  
ATOM   3464  CD1 PHE D  40     191.444 177.222 266.699  1.00  0.00           C  
ATOM   3465  CD2 PHE D  40     191.128 176.975 264.364  1.00  0.00           C  
ATOM   3466  CE1 PHE D  40     190.124 177.561 266.852  1.00  0.00           C  
ATOM   3467  CE2 PHE D  40     189.800 177.317 264.507  1.00  0.00           C  
ATOM   3468  CZ  PHE D  40     189.299 177.606 265.750  1.00  0.00           C  
ATOM   3469  H   PHE D  40     195.704 175.719 265.034  1.00  0.00           H  
ATOM   3470  HA  PHE D  40     193.662 175.185 266.900  1.00  0.00           H  
ATOM   3471 1HB  PHE D  40     193.963 177.326 265.858  1.00  0.00           H  
ATOM   3472 2HB  PHE D  40     193.647 176.684 264.276  1.00  0.00           H  
ATOM   3473  HD1 PHE D  40     192.096 177.182 267.548  1.00  0.00           H  
ATOM   3474  HD2 PHE D  40     191.539 176.751 263.377  1.00  0.00           H  
ATOM   3475  HE1 PHE D  40     189.730 177.791 267.842  1.00  0.00           H  
ATOM   3476  HE2 PHE D  40     189.140 177.363 263.643  1.00  0.00           H  
ATOM   3477  HZ  PHE D  40     188.246 177.872 265.856  1.00  0.00           H  
ATOM   3478  N   TYR D  41     193.253 173.856 263.893  1.00  0.00           N  
ATOM   3479  CA  TYR D  41     192.499 172.832 263.203  1.00  0.00           C  
ATOM   3480  C   TYR D  41     192.607 171.528 263.983  1.00  0.00           C  
ATOM   3481  O   TYR D  41     191.602 170.880 264.272  1.00  0.00           O  
ATOM   3482  CB  TYR D  41     192.993 172.622 261.755  1.00  0.00           C  
ATOM   3483  CG  TYR D  41     192.090 171.673 260.949  1.00  0.00           C  
ATOM   3484  CD1 TYR D  41     190.972 172.214 260.424  1.00  0.00           C  
ATOM   3485  CD2 TYR D  41     192.338 170.325 260.757  1.00  0.00           C  
ATOM   3486  CE1 TYR D  41     190.060 171.492 259.726  1.00  0.00           C  
ATOM   3487  CE2 TYR D  41     191.403 169.565 260.024  1.00  0.00           C  
ATOM   3488  CZ  TYR D  41     190.250 170.175 259.522  1.00  0.00           C  
ATOM   3489  OH  TYR D  41     189.286 169.464 258.818  1.00  0.00           O  
ATOM   3490  H   TYR D  41     193.966 174.372 263.384  1.00  0.00           H  
ATOM   3491  HA  TYR D  41     191.467 173.124 263.192  1.00  0.00           H  
ATOM   3492 1HB  TYR D  41     193.029 173.583 261.240  1.00  0.00           H  
ATOM   3493 2HB  TYR D  41     194.003 172.217 261.765  1.00  0.00           H  
ATOM   3494  HD1 TYR D  41     190.804 173.258 260.581  1.00  0.00           H  
ATOM   3495  HD2 TYR D  41     193.232 169.865 261.172  1.00  0.00           H  
ATOM   3496  HE1 TYR D  41     189.180 171.979 259.340  1.00  0.00           H  
ATOM   3497  HE2 TYR D  41     191.568 168.501 259.861  1.00  0.00           H  
ATOM   3498  HH  TYR D  41     188.389 169.909 258.897  1.00  0.00           H  
ATOM   3499  N   GLN D  42     193.827 171.145 264.377  1.00  0.00           N  
ATOM   3500  CA  GLN D  42     193.983 169.901 265.119  1.00  0.00           C  
ATOM   3501  C   GLN D  42     193.261 169.922 266.470  1.00  0.00           C  
ATOM   3502  O   GLN D  42     192.623 168.939 266.845  1.00  0.00           O  
ATOM   3503  CB  GLN D  42     195.473 169.624 265.366  1.00  0.00           C  
ATOM   3504  CG  GLN D  42     196.253 169.270 264.119  1.00  0.00           C  
ATOM   3505  CD  GLN D  42     197.775 169.137 264.350  1.00  0.00           C  
ATOM   3506  OE1 GLN D  42     198.273 168.627 265.383  1.00  0.00           O  
ATOM   3507  NE2 GLN D  42     198.524 169.613 263.358  1.00  0.00           N  
ATOM   3508  H   GLN D  42     194.646 171.706 264.127  1.00  0.00           H  
ATOM   3509  HA  GLN D  42     193.563 169.094 264.524  1.00  0.00           H  
ATOM   3510 1HB  GLN D  42     195.932 170.506 265.814  1.00  0.00           H  
ATOM   3511 2HB  GLN D  42     195.577 168.806 266.072  1.00  0.00           H  
ATOM   3512 1HG  GLN D  42     195.883 168.323 263.736  1.00  0.00           H  
ATOM   3513 2HG  GLN D  42     196.090 170.056 263.380  1.00  0.00           H  
ATOM   3514 1HE2 GLN D  42     199.518 169.581 263.396  1.00  0.00           H  
ATOM   3515 2HE2 GLN D  42     198.076 170.011 262.557  1.00  0.00           H  
ATOM   3516  N   SER D  43     193.324 171.042 267.196  1.00  0.00           N  
ATOM   3517  CA  SER D  43     192.688 171.130 268.511  1.00  0.00           C  
ATOM   3518  C   SER D  43     191.172 171.091 268.417  1.00  0.00           C  
ATOM   3519  O   SER D  43     190.509 170.314 269.123  1.00  0.00           O  
ATOM   3520  CB  SER D  43     193.154 172.381 269.238  1.00  0.00           C  
ATOM   3521  OG  SER D  43     192.527 172.502 270.496  1.00  0.00           O  
ATOM   3522  H   SER D  43     193.857 171.838 266.847  1.00  0.00           H  
ATOM   3523  HA  SER D  43     192.991 170.275 269.103  1.00  0.00           H  
ATOM   3524 1HB  SER D  43     194.236 172.324 269.374  1.00  0.00           H  
ATOM   3525 2HB  SER D  43     192.950 173.264 268.629  1.00  0.00           H  
ATOM   3526  HG  SER D  43     191.682 172.927 270.326  1.00  0.00           H  
ATOM   3527  N   SER D  44     190.608 171.940 267.564  1.00  0.00           N  
ATOM   3528  CA  SER D  44     189.170 172.007 267.427  1.00  0.00           C  
ATOM   3529  C   SER D  44     188.617 170.744 266.777  1.00  0.00           C  
ATOM   3530  O   SER D  44     187.593 170.228 267.228  1.00  0.00           O  
ATOM   3531  CB  SER D  44     188.773 173.252 266.672  1.00  0.00           C  
ATOM   3532  OG  SER D  44     189.058 174.408 267.407  1.00  0.00           O  
ATOM   3533  H   SER D  44     191.193 172.544 266.989  1.00  0.00           H  
ATOM   3534  HA  SER D  44     188.740 172.083 268.424  1.00  0.00           H  
ATOM   3535 1HB  SER D  44     189.301 173.282 265.713  1.00  0.00           H  
ATOM   3536 2HB  SER D  44     187.723 173.221 266.477  1.00  0.00           H  
ATOM   3537  HG  SER D  44     188.868 175.148 266.805  1.00  0.00           H  
ATOM   3538  N   LEU D  45     189.296 170.205 265.755  1.00  0.00           N  
ATOM   3539  CA  LEU D  45     188.801 168.991 265.126  1.00  0.00           C  
ATOM   3540  C   LEU D  45     188.892 167.824 266.088  1.00  0.00           C  
ATOM   3541  O   LEU D  45     187.963 167.028 266.180  1.00  0.00           O  
ATOM   3542  CB  LEU D  45     189.534 168.640 263.834  1.00  0.00           C  
ATOM   3543  CG  LEU D  45     188.998 167.363 263.171  1.00  0.00           C  
ATOM   3544  CD1 LEU D  45     187.512 167.552 262.865  1.00  0.00           C  
ATOM   3545  CD2 LEU D  45     189.764 167.079 261.903  1.00  0.00           C  
ATOM   3546  H   LEU D  45     190.147 170.632 265.389  1.00  0.00           H  
ATOM   3547  HA  LEU D  45     187.756 169.138 264.872  1.00  0.00           H  
ATOM   3548 1HB  LEU D  45     189.439 169.469 263.129  1.00  0.00           H  
ATOM   3549 2HB  LEU D  45     190.593 168.490 264.058  1.00  0.00           H  
ATOM   3550  HG  LEU D  45     189.107 166.527 263.861  1.00  0.00           H  
ATOM   3551 1HD1 LEU D  45     187.113 166.648 262.407  1.00  0.00           H  
ATOM   3552 2HD1 LEU D  45     186.976 167.752 263.784  1.00  0.00           H  
ATOM   3553 3HD1 LEU D  45     187.389 168.392 262.178  1.00  0.00           H  
ATOM   3554 1HD2 LEU D  45     189.379 166.173 261.437  1.00  0.00           H  
ATOM   3555 2HD2 LEU D  45     189.626 167.909 261.234  1.00  0.00           H  
ATOM   3556 3HD2 LEU D  45     190.820 166.953 262.129  1.00  0.00           H  
ATOM   3557  N   ALA D  46     190.014 167.673 266.798  1.00  0.00           N  
ATOM   3558  CA  ALA D  46     190.115 166.570 267.738  1.00  0.00           C  
ATOM   3559  C   ALA D  46     189.027 166.685 268.811  1.00  0.00           C  
ATOM   3560  O   ALA D  46     188.424 165.677 269.195  1.00  0.00           O  
ATOM   3561  CB  ALA D  46     191.488 166.537 268.369  1.00  0.00           C  
ATOM   3562  H   ALA D  46     190.804 168.312 266.706  1.00  0.00           H  
ATOM   3563  HA  ALA D  46     189.957 165.642 267.190  1.00  0.00           H  
ATOM   3564 1HB  ALA D  46     191.547 165.697 269.040  1.00  0.00           H  
ATOM   3565 2HB  ALA D  46     192.247 166.437 267.594  1.00  0.00           H  
ATOM   3566 3HB  ALA D  46     191.656 167.464 268.918  1.00  0.00           H  
ATOM   3567  N   SER D  47     188.731 167.919 269.257  1.00  0.00           N  
ATOM   3568  CA  SER D  47     187.689 168.132 270.252  1.00  0.00           C  
ATOM   3569  C   SER D  47     186.330 167.726 269.672  1.00  0.00           C  
ATOM   3570  O   SER D  47     185.535 167.059 270.341  1.00  0.00           O  
ATOM   3571  CB  SER D  47     187.683 169.583 270.678  1.00  0.00           C  
ATOM   3572  OG  SER D  47     188.881 169.931 271.322  1.00  0.00           O  
ATOM   3573  H   SER D  47     189.263 168.728 268.935  1.00  0.00           H  
ATOM   3574  HA  SER D  47     187.894 167.505 271.115  1.00  0.00           H  
ATOM   3575 1HB  SER D  47     187.540 170.213 269.812  1.00  0.00           H  
ATOM   3576 2HB  SER D  47     186.857 169.746 271.350  1.00  0.00           H  
ATOM   3577  HG  SER D  47     189.574 169.932 270.617  1.00  0.00           H  
ATOM   3578  N   TRP D  48     186.088 168.090 268.407  1.00  0.00           N  
ATOM   3579  CA  TRP D  48     184.885 167.693 267.684  1.00  0.00           C  
ATOM   3580  C   TRP D  48     184.762 166.179 267.641  1.00  0.00           C  
ATOM   3581  O   TRP D  48     183.706 165.627 267.977  1.00  0.00           O  
ATOM   3582  CB  TRP D  48     184.892 168.213 266.251  1.00  0.00           C  
ATOM   3583  CG  TRP D  48     183.786 167.661 265.428  1.00  0.00           C  
ATOM   3584  CD1 TRP D  48     183.812 166.469 264.780  1.00  0.00           C  
ATOM   3585  CD2 TRP D  48     182.518 168.244 265.128  1.00  0.00           C  
ATOM   3586  NE1 TRP D  48     182.639 166.259 264.131  1.00  0.00           N  
ATOM   3587  CE2 TRP D  48     181.834 167.332 264.324  1.00  0.00           C  
ATOM   3588  CE3 TRP D  48     181.923 169.423 265.461  1.00  0.00           C  
ATOM   3589  CZ2 TRP D  48     180.572 167.576 263.862  1.00  0.00           C  
ATOM   3590  CZ3 TRP D  48     180.653 169.680 264.991  1.00  0.00           C  
ATOM   3591  CH2 TRP D  48     179.994 168.782 264.218  1.00  0.00           C  
ATOM   3592  H   TRP D  48     186.767 168.673 267.923  1.00  0.00           H  
ATOM   3593  HA  TRP D  48     184.017 168.103 268.203  1.00  0.00           H  
ATOM   3594 1HB  TRP D  48     184.806 169.284 266.273  1.00  0.00           H  
ATOM   3595 2HB  TRP D  48     185.810 167.975 265.777  1.00  0.00           H  
ATOM   3596  HD1 TRP D  48     184.644 165.774 264.791  1.00  0.00           H  
ATOM   3597  HE1 TRP D  48     182.412 165.433 263.593  1.00  0.00           H  
ATOM   3598  HE3 TRP D  48     182.454 170.128 266.078  1.00  0.00           H  
ATOM   3599  HZ2 TRP D  48     180.041 166.854 263.237  1.00  0.00           H  
ATOM   3600  HZ3 TRP D  48     180.177 170.620 265.251  1.00  0.00           H  
ATOM   3601  HH2 TRP D  48     178.990 169.030 263.878  1.00  0.00           H  
ATOM   3602  N   ASN D  49     185.842 165.510 267.212  1.00  0.00           N  
ATOM   3603  CA  ASN D  49     185.842 164.070 267.075  1.00  0.00           C  
ATOM   3604  C   ASN D  49     185.485 163.438 268.401  1.00  0.00           C  
ATOM   3605  O   ASN D  49     184.636 162.555 268.443  1.00  0.00           O  
ATOM   3606  CB  ASN D  49     187.195 163.566 266.600  1.00  0.00           C  
ATOM   3607  CG  ASN D  49     187.494 163.833 265.134  1.00  0.00           C  
ATOM   3608  OD1 ASN D  49     186.606 164.108 264.317  1.00  0.00           O  
ATOM   3609  ND2 ASN D  49     188.752 163.729 264.789  1.00  0.00           N  
ATOM   3610  H   ASN D  49     186.676 166.033 266.960  1.00  0.00           H  
ATOM   3611  HA  ASN D  49     185.077 163.783 266.352  1.00  0.00           H  
ATOM   3612 1HB  ASN D  49     187.974 164.035 267.197  1.00  0.00           H  
ATOM   3613 2HB  ASN D  49     187.259 162.497 266.777  1.00  0.00           H  
ATOM   3614 1HD2 ASN D  49     189.023 163.871 263.839  1.00  0.00           H  
ATOM   3615 2HD2 ASN D  49     189.439 163.498 265.477  1.00  0.00           H  
ATOM   3616  N   TYR D  50     186.070 163.944 269.486  1.00  0.00           N  
ATOM   3617  CA  TYR D  50     185.734 163.445 270.803  1.00  0.00           C  
ATOM   3618  C   TYR D  50     184.264 163.626 271.113  1.00  0.00           C  
ATOM   3619  O   TYR D  50     183.600 162.678 271.518  1.00  0.00           O  
ATOM   3620  CB  TYR D  50     186.593 164.093 271.881  1.00  0.00           C  
ATOM   3621  CG  TYR D  50     186.132 163.710 273.234  1.00  0.00           C  
ATOM   3622  CD1 TYR D  50     186.390 162.458 273.732  1.00  0.00           C  
ATOM   3623  CD2 TYR D  50     185.443 164.630 273.991  1.00  0.00           C  
ATOM   3624  CE1 TYR D  50     185.940 162.135 274.980  1.00  0.00           C  
ATOM   3625  CE2 TYR D  50     185.006 164.310 275.245  1.00  0.00           C  
ATOM   3626  CZ  TYR D  50     185.251 163.066 275.743  1.00  0.00           C  
ATOM   3627  OH  TYR D  50     184.819 162.732 277.011  1.00  0.00           O  
ATOM   3628  H   TYR D  50     186.778 164.671 269.390  1.00  0.00           H  
ATOM   3629  HA  TYR D  50     185.917 162.378 270.826  1.00  0.00           H  
ATOM   3630 1HB  TYR D  50     187.636 163.807 271.769  1.00  0.00           H  
ATOM   3631 2HB  TYR D  50     186.538 165.173 271.794  1.00  0.00           H  
ATOM   3632  HD1 TYR D  50     186.932 161.722 273.138  1.00  0.00           H  
ATOM   3633  HD2 TYR D  50     185.249 165.623 273.585  1.00  0.00           H  
ATOM   3634  HE1 TYR D  50     186.122 161.141 275.375  1.00  0.00           H  
ATOM   3635  HE2 TYR D  50     184.463 165.045 275.836  1.00  0.00           H  
ATOM   3636  HH  TYR D  50     185.065 161.826 277.209  1.00  0.00           H  
ATOM   3637  N   ASN D  51     183.736 164.817 270.912  1.00  0.00           N  
ATOM   3638  CA  ASN D  51     182.344 165.069 271.227  1.00  0.00           C  
ATOM   3639  C   ASN D  51     181.363 164.269 270.361  1.00  0.00           C  
ATOM   3640  O   ASN D  51     180.246 163.995 270.796  1.00  0.00           O  
ATOM   3641  CB  ASN D  51     182.092 166.549 271.215  1.00  0.00           C  
ATOM   3642  CG  ASN D  51     182.677 167.167 272.462  1.00  0.00           C  
ATOM   3643  OD1 ASN D  51     182.843 166.475 273.472  1.00  0.00           O  
ATOM   3644  ND2 ASN D  51     182.999 168.413 272.423  1.00  0.00           N  
ATOM   3645  H   ASN D  51     184.322 165.577 270.557  1.00  0.00           H  
ATOM   3646  HA  ASN D  51     182.184 164.736 272.253  1.00  0.00           H  
ATOM   3647 1HB  ASN D  51     182.560 166.995 270.331  1.00  0.00           H  
ATOM   3648 2HB  ASN D  51     181.030 166.742 271.169  1.00  0.00           H  
ATOM   3649 1HD2 ASN D  51     183.395 168.852 273.228  1.00  0.00           H  
ATOM   3650 2HD2 ASN D  51     182.867 168.926 271.586  1.00  0.00           H  
ATOM   3651  N   THR D  52     181.758 163.881 269.143  1.00  0.00           N  
ATOM   3652  CA  THR D  52     180.869 163.048 268.332  1.00  0.00           C  
ATOM   3653  C   THR D  52     181.169 161.550 268.493  1.00  0.00           C  
ATOM   3654  O   THR D  52     180.351 160.707 268.126  1.00  0.00           O  
ATOM   3655  CB  THR D  52     180.903 163.438 266.846  1.00  0.00           C  
ATOM   3656  OG1 THR D  52     182.224 163.321 266.335  1.00  0.00           O  
ATOM   3657  CG2 THR D  52     180.431 164.808 266.679  1.00  0.00           C  
ATOM   3658  H   THR D  52     182.665 164.182 268.779  1.00  0.00           H  
ATOM   3659  HA  THR D  52     179.852 163.219 268.664  1.00  0.00           H  
ATOM   3660  HB  THR D  52     180.252 162.770 266.291  1.00  0.00           H  
ATOM   3661  HG1 THR D  52     182.793 163.951 266.819  1.00  0.00           H  
ATOM   3662 1HG2 THR D  52     180.438 165.067 265.627  1.00  0.00           H  
ATOM   3663 2HG2 THR D  52     179.419 164.870 267.067  1.00  0.00           H  
ATOM   3664 3HG2 THR D  52     181.088 165.481 267.231  1.00  0.00           H  
ATOM   3665  N   ASN D  53     182.346 161.214 269.008  1.00  0.00           N  
ATOM   3666  CA  ASN D  53     182.758 159.832 269.224  1.00  0.00           C  
ATOM   3667  C   ASN D  53     183.481 159.715 270.558  1.00  0.00           C  
ATOM   3668  O   ASN D  53     184.723 159.667 270.619  1.00  0.00           O  
ATOM   3669  CB  ASN D  53     183.631 159.317 268.091  1.00  0.00           C  
ATOM   3670  CG  ASN D  53     182.918 159.237 266.770  1.00  0.00           C  
ATOM   3671  OD1 ASN D  53     182.154 158.296 266.509  1.00  0.00           O  
ATOM   3672  ND2 ASN D  53     183.157 160.212 265.927  1.00  0.00           N  
ATOM   3673  H   ASN D  53     183.008 161.944 269.254  1.00  0.00           H  
ATOM   3674  HA  ASN D  53     181.865 159.209 269.290  1.00  0.00           H  
ATOM   3675 1HB  ASN D  53     184.474 159.985 267.972  1.00  0.00           H  
ATOM   3676 2HB  ASN D  53     184.023 158.335 268.348  1.00  0.00           H  
ATOM   3677 1HD2 ASN D  53     182.714 160.222 265.032  1.00  0.00           H  
ATOM   3678 2HD2 ASN D  53     183.786 160.953 266.188  1.00  0.00           H  
ATOM   3679  N   ILE D  54     182.714 159.637 271.635  1.00  0.00           N  
ATOM   3680  CA  ILE D  54     183.340 159.680 272.937  1.00  0.00           C  
ATOM   3681  C   ILE D  54     183.999 158.369 273.300  1.00  0.00           C  
ATOM   3682  O   ILE D  54     183.404 157.468 273.894  1.00  0.00           O  
ATOM   3683  CB  ILE D  54     182.314 160.085 273.997  1.00  0.00           C  
ATOM   3684  CG1 ILE D  54     181.781 161.477 273.663  1.00  0.00           C  
ATOM   3685  CG2 ILE D  54     182.897 160.011 275.373  1.00  0.00           C  
ATOM   3686  CD1 ILE D  54     180.621 161.911 274.489  1.00  0.00           C  
ATOM   3687  H   ILE D  54     181.697 159.622 271.543  1.00  0.00           H  
ATOM   3688  HA  ILE D  54     184.110 160.451 272.912  1.00  0.00           H  
ATOM   3689  HB  ILE D  54     181.485 159.418 273.929  1.00  0.00           H  
ATOM   3690 1HG1 ILE D  54     182.586 162.198 273.806  1.00  0.00           H  
ATOM   3691 2HG1 ILE D  54     181.487 161.496 272.611  1.00  0.00           H  
ATOM   3692 1HG2 ILE D  54     182.144 160.287 276.099  1.00  0.00           H  
ATOM   3693 2HG2 ILE D  54     183.239 158.997 275.566  1.00  0.00           H  
ATOM   3694 3HG2 ILE D  54     183.716 160.678 275.444  1.00  0.00           H  
ATOM   3695 1HD1 ILE D  54     180.323 162.894 274.185  1.00  0.00           H  
ATOM   3696 2HD1 ILE D  54     179.798 161.238 274.348  1.00  0.00           H  
ATOM   3697 3HD1 ILE D  54     180.904 161.926 275.535  1.00  0.00           H  
ATOM   3698  N   THR D  55     185.275 158.327 272.952  1.00  0.00           N  
ATOM   3699  CA  THR D  55     186.181 157.208 273.122  1.00  0.00           C  
ATOM   3700  C   THR D  55     187.463 157.660 273.792  1.00  0.00           C  
ATOM   3701  O   THR D  55     187.871 158.813 273.639  1.00  0.00           O  
ATOM   3702  CB  THR D  55     186.559 156.623 271.750  1.00  0.00           C  
ATOM   3703  OG1 THR D  55     187.247 157.641 270.982  1.00  0.00           O  
ATOM   3704  CG2 THR D  55     185.316 156.180 270.986  1.00  0.00           C  
ATOM   3705  H   THR D  55     185.591 159.136 272.428  1.00  0.00           H  
ATOM   3706  HA  THR D  55     185.703 156.449 273.741  1.00  0.00           H  
ATOM   3707  HB  THR D  55     187.223 155.772 271.891  1.00  0.00           H  
ATOM   3708  HG1 THR D  55     186.588 158.323 270.730  1.00  0.00           H  
ATOM   3709 1HG2 THR D  55     185.608 155.775 270.020  1.00  0.00           H  
ATOM   3710 2HG2 THR D  55     184.793 155.415 271.558  1.00  0.00           H  
ATOM   3711 3HG2 THR D  55     184.658 157.025 270.831  1.00  0.00           H  
ATOM   3712  N   GLU D  56     188.165 156.724 274.427  1.00  0.00           N  
ATOM   3713  CA  GLU D  56     189.456 157.030 275.039  1.00  0.00           C  
ATOM   3714  C   GLU D  56     190.476 157.493 274.007  1.00  0.00           C  
ATOM   3715  O   GLU D  56     191.321 158.348 274.285  1.00  0.00           O  
ATOM   3716  CB  GLU D  56     189.999 155.813 275.780  1.00  0.00           C  
ATOM   3717  CG  GLU D  56     189.225 155.452 277.036  1.00  0.00           C  
ATOM   3718  CD  GLU D  56     189.776 154.234 277.739  1.00  0.00           C  
ATOM   3719  OE1 GLU D  56     190.663 153.610 277.203  1.00  0.00           O  
ATOM   3720  OE2 GLU D  56     189.310 153.930 278.814  1.00  0.00           O  
ATOM   3721  H   GLU D  56     187.783 155.793 274.513  1.00  0.00           H  
ATOM   3722  HA  GLU D  56     189.311 157.836 275.759  1.00  0.00           H  
ATOM   3723 1HB  GLU D  56     189.985 154.950 275.114  1.00  0.00           H  
ATOM   3724 2HB  GLU D  56     191.037 155.992 276.060  1.00  0.00           H  
ATOM   3725 1HG  GLU D  56     189.253 156.300 277.720  1.00  0.00           H  
ATOM   3726 2HG  GLU D  56     188.184 155.273 276.767  1.00  0.00           H  
ATOM   3727  N   GLU D  57     190.420 156.920 272.804  1.00  0.00           N  
ATOM   3728  CA  GLU D  57     191.379 157.331 271.792  1.00  0.00           C  
ATOM   3729  C   GLU D  57     191.166 158.797 271.459  1.00  0.00           C  
ATOM   3730  O   GLU D  57     192.132 159.561 271.362  1.00  0.00           O  
ATOM   3731  CB  GLU D  57     191.245 156.477 270.529  1.00  0.00           C  
ATOM   3732  CG  GLU D  57     191.707 155.027 270.690  1.00  0.00           C  
ATOM   3733  CD  GLU D  57     191.525 154.198 269.434  1.00  0.00           C  
ATOM   3734  OE1 GLU D  57     190.952 154.694 268.492  1.00  0.00           O  
ATOM   3735  OE2 GLU D  57     191.963 153.071 269.422  1.00  0.00           O  
ATOM   3736  H   GLU D  57     189.720 156.223 272.604  1.00  0.00           H  
ATOM   3737  HA  GLU D  57     192.386 157.215 272.193  1.00  0.00           H  
ATOM   3738 1HB  GLU D  57     190.198 156.463 270.216  1.00  0.00           H  
ATOM   3739 2HB  GLU D  57     191.821 156.930 269.722  1.00  0.00           H  
ATOM   3740 1HG  GLU D  57     192.761 155.023 270.965  1.00  0.00           H  
ATOM   3741 2HG  GLU D  57     191.145 154.571 271.506  1.00  0.00           H  
ATOM   3742  N   ASN D  58     189.901 159.224 271.346  1.00  0.00           N  
ATOM   3743  CA  ASN D  58     189.674 160.628 271.066  1.00  0.00           C  
ATOM   3744  C   ASN D  58     189.984 161.515 272.259  1.00  0.00           C  
ATOM   3745  O   ASN D  58     190.367 162.667 272.070  1.00  0.00           O  
ATOM   3746  CB  ASN D  58     188.330 160.884 270.468  1.00  0.00           C  
ATOM   3747  CG  ASN D  58     188.291 160.476 269.014  1.00  0.00           C  
ATOM   3748  OD1 ASN D  58     189.313 160.473 268.284  1.00  0.00           O  
ATOM   3749  ND2 ASN D  58     187.130 160.127 268.560  1.00  0.00           N  
ATOM   3750  H   ASN D  58     189.102 158.587 271.422  1.00  0.00           H  
ATOM   3751  HA  ASN D  58     190.373 160.908 270.293  1.00  0.00           H  
ATOM   3752 1HB  ASN D  58     187.551 160.362 271.030  1.00  0.00           H  
ATOM   3753 2HB  ASN D  58     188.141 161.934 270.517  1.00  0.00           H  
ATOM   3754 1HD2 ASN D  58     187.027 159.840 267.607  1.00  0.00           H  
ATOM   3755 2HD2 ASN D  58     186.327 160.138 269.173  1.00  0.00           H  
ATOM   3756  N   VAL D  59     189.873 160.994 273.486  1.00  0.00           N  
ATOM   3757  CA  VAL D  59     190.253 161.822 274.623  1.00  0.00           C  
ATOM   3758  C   VAL D  59     191.713 162.182 274.493  1.00  0.00           C  
ATOM   3759  O   VAL D  59     192.098 163.340 274.667  1.00  0.00           O  
ATOM   3760  CB  VAL D  59     190.109 161.108 275.979  1.00  0.00           C  
ATOM   3761  CG1 VAL D  59     190.745 161.965 277.051  1.00  0.00           C  
ATOM   3762  CG2 VAL D  59     188.700 160.892 276.311  1.00  0.00           C  
ATOM   3763  H   VAL D  59     189.501 160.052 273.618  1.00  0.00           H  
ATOM   3764  HA  VAL D  59     189.644 162.719 274.618  1.00  0.00           H  
ATOM   3765  HB  VAL D  59     190.629 160.155 275.940  1.00  0.00           H  
ATOM   3766 1HG1 VAL D  59     190.662 161.466 278.014  1.00  0.00           H  
ATOM   3767 2HG1 VAL D  59     191.795 162.117 276.809  1.00  0.00           H  
ATOM   3768 3HG1 VAL D  59     190.238 162.930 277.096  1.00  0.00           H  
ATOM   3769 1HG2 VAL D  59     188.621 160.390 277.272  1.00  0.00           H  
ATOM   3770 2HG2 VAL D  59     188.219 161.856 276.366  1.00  0.00           H  
ATOM   3771 3HG2 VAL D  59     188.246 160.284 275.546  1.00  0.00           H  
ATOM   3772  N   GLN D  60     192.531 161.181 274.164  1.00  0.00           N  
ATOM   3773  CA  GLN D  60     193.952 161.412 274.003  1.00  0.00           C  
ATOM   3774  C   GLN D  60     194.238 162.330 272.821  1.00  0.00           C  
ATOM   3775  O   GLN D  60     195.037 163.256 272.947  1.00  0.00           O  
ATOM   3776  CB  GLN D  60     194.679 160.081 273.814  1.00  0.00           C  
ATOM   3777  CG  GLN D  60     194.694 159.207 275.057  1.00  0.00           C  
ATOM   3778  CD  GLN D  60     195.339 157.847 274.820  1.00  0.00           C  
ATOM   3779  OE1 GLN D  60     196.331 157.719 274.089  1.00  0.00           O  
ATOM   3780  NE2 GLN D  60     194.774 156.818 275.444  1.00  0.00           N  
ATOM   3781  H   GLN D  60     192.147 160.240 274.041  1.00  0.00           H  
ATOM   3782  HA  GLN D  60     194.327 161.892 274.905  1.00  0.00           H  
ATOM   3783 1HB  GLN D  60     194.191 159.517 273.014  1.00  0.00           H  
ATOM   3784 2HB  GLN D  60     195.706 160.265 273.506  1.00  0.00           H  
ATOM   3785 1HG  GLN D  60     195.246 159.719 275.841  1.00  0.00           H  
ATOM   3786 2HG  GLN D  60     193.660 159.042 275.372  1.00  0.00           H  
ATOM   3787 1HE2 GLN D  60     195.145 155.897 275.333  1.00  0.00           H  
ATOM   3788 2HE2 GLN D  60     193.972 156.970 276.025  1.00  0.00           H  
ATOM   3789  N   ASN D  61     193.519 162.153 271.705  1.00  0.00           N  
ATOM   3790  CA  ASN D  61     193.734 162.997 270.530  1.00  0.00           C  
ATOM   3791  C   ASN D  61     193.407 164.450 270.854  1.00  0.00           C  
ATOM   3792  O   ASN D  61     194.130 165.374 270.467  1.00  0.00           O  
ATOM   3793  CB  ASN D  61     192.837 162.523 269.399  1.00  0.00           C  
ATOM   3794  CG  ASN D  61     193.274 161.204 268.804  1.00  0.00           C  
ATOM   3795  OD1 ASN D  61     194.459 160.851 268.883  1.00  0.00           O  
ATOM   3796  ND2 ASN D  61     192.346 160.446 268.247  1.00  0.00           N  
ATOM   3797  H   ASN D  61     192.859 161.375 271.650  1.00  0.00           H  
ATOM   3798  HA  ASN D  61     194.781 162.939 270.234  1.00  0.00           H  
ATOM   3799 1HB  ASN D  61     191.825 162.452 269.753  1.00  0.00           H  
ATOM   3800 2HB  ASN D  61     192.838 163.272 268.610  1.00  0.00           H  
ATOM   3801 1HD2 ASN D  61     192.599 159.559 267.861  1.00  0.00           H  
ATOM   3802 2HD2 ASN D  61     191.365 160.726 268.233  1.00  0.00           H  
ATOM   3803  N   MET D  62     192.325 164.639 271.609  1.00  0.00           N  
ATOM   3804  CA  MET D  62     191.862 165.942 272.049  1.00  0.00           C  
ATOM   3805  C   MET D  62     192.868 166.596 272.965  1.00  0.00           C  
ATOM   3806  O   MET D  62     193.260 167.746 272.750  1.00  0.00           O  
ATOM   3807  CB  MET D  62     190.509 165.784 272.736  1.00  0.00           C  
ATOM   3808  CG  MET D  62     189.924 167.032 273.330  1.00  0.00           C  
ATOM   3809  SD  MET D  62     188.369 166.683 274.159  1.00  0.00           S  
ATOM   3810  CE  MET D  62     188.970 165.713 275.546  1.00  0.00           C  
ATOM   3811  H   MET D  62     191.771 163.830 271.880  1.00  0.00           H  
ATOM   3812  HA  MET D  62     191.742 166.587 271.187  1.00  0.00           H  
ATOM   3813 1HB  MET D  62     189.788 165.386 272.017  1.00  0.00           H  
ATOM   3814 2HB  MET D  62     190.595 165.051 273.533  1.00  0.00           H  
ATOM   3815 1HG  MET D  62     190.619 167.441 274.061  1.00  0.00           H  
ATOM   3816 2HG  MET D  62     189.760 167.776 272.560  1.00  0.00           H  
ATOM   3817 1HE  MET D  62     188.130 165.394 276.163  1.00  0.00           H  
ATOM   3818 2HE  MET D  62     189.498 164.849 275.174  1.00  0.00           H  
ATOM   3819 3HE  MET D  62     189.657 166.316 276.142  1.00  0.00           H  
ATOM   3820  N   ASN D  63     193.301 165.870 273.991  1.00  0.00           N  
ATOM   3821  CA  ASN D  63     194.235 166.431 274.942  1.00  0.00           C  
ATOM   3822  C   ASN D  63     195.582 166.735 274.300  1.00  0.00           C  
ATOM   3823  O   ASN D  63     196.168 167.786 274.553  1.00  0.00           O  
ATOM   3824  CB  ASN D  63     194.393 165.495 276.120  1.00  0.00           C  
ATOM   3825  CG  ASN D  63     193.177 165.493 277.022  1.00  0.00           C  
ATOM   3826  OD1 ASN D  63     192.354 166.419 277.005  1.00  0.00           O  
ATOM   3827  ND2 ASN D  63     193.056 164.472 277.825  1.00  0.00           N  
ATOM   3828  H   ASN D  63     192.956 164.920 274.127  1.00  0.00           H  
ATOM   3829  HA  ASN D  63     193.829 167.375 275.305  1.00  0.00           H  
ATOM   3830 1HB  ASN D  63     194.558 164.479 275.746  1.00  0.00           H  
ATOM   3831 2HB  ASN D  63     195.272 165.780 276.698  1.00  0.00           H  
ATOM   3832 1HD2 ASN D  63     192.278 164.419 278.451  1.00  0.00           H  
ATOM   3833 2HD2 ASN D  63     193.741 163.746 277.814  1.00  0.00           H  
ATOM   3834  N   ASN D  64     196.045 165.865 273.403  1.00  0.00           N  
ATOM   3835  CA  ASN D  64     197.332 166.089 272.771  1.00  0.00           C  
ATOM   3836  C   ASN D  64     197.275 167.306 271.868  1.00  0.00           C  
ATOM   3837  O   ASN D  64     198.130 168.190 271.958  1.00  0.00           O  
ATOM   3838  CB  ASN D  64     197.743 164.869 271.973  1.00  0.00           C  
ATOM   3839  CG  ASN D  64     198.158 163.707 272.838  1.00  0.00           C  
ATOM   3840  OD1 ASN D  64     198.494 163.862 274.019  1.00  0.00           O  
ATOM   3841  ND2 ASN D  64     198.137 162.532 272.265  1.00  0.00           N  
ATOM   3842  H   ASN D  64     195.530 165.012 273.194  1.00  0.00           H  
ATOM   3843  HA  ASN D  64     198.073 166.285 273.547  1.00  0.00           H  
ATOM   3844 1HB  ASN D  64     196.904 164.553 271.346  1.00  0.00           H  
ATOM   3845 2HB  ASN D  64     198.567 165.130 271.308  1.00  0.00           H  
ATOM   3846 1HD2 ASN D  64     198.393 161.717 272.784  1.00  0.00           H  
ATOM   3847 2HD2 ASN D  64     197.855 162.450 271.310  1.00  0.00           H  
ATOM   3848  N   ALA D  65     196.252 167.383 271.014  1.00  0.00           N  
ATOM   3849  CA  ALA D  65     196.130 168.522 270.123  1.00  0.00           C  
ATOM   3850  C   ALA D  65     195.961 169.811 270.924  1.00  0.00           C  
ATOM   3851  O   ALA D  65     196.539 170.852 270.587  1.00  0.00           O  
ATOM   3852  CB  ALA D  65     194.975 168.313 269.181  1.00  0.00           C  
ATOM   3853  H   ALA D  65     195.549 166.642 270.967  1.00  0.00           H  
ATOM   3854  HA  ALA D  65     197.048 168.601 269.543  1.00  0.00           H  
ATOM   3855 1HB  ALA D  65     194.929 169.151 268.521  1.00  0.00           H  
ATOM   3856 2HB  ALA D  65     195.126 167.402 268.608  1.00  0.00           H  
ATOM   3857 3HB  ALA D  65     194.051 168.229 269.752  1.00  0.00           H  
ATOM   3858  N   GLY D  66     195.212 169.725 272.028  1.00  0.00           N  
ATOM   3859  CA  GLY D  66     194.981 170.849 272.911  1.00  0.00           C  
ATOM   3860  C   GLY D  66     196.309 171.376 273.418  1.00  0.00           C  
ATOM   3861  O   GLY D  66     196.582 172.580 273.323  1.00  0.00           O  
ATOM   3862  H   GLY D  66     194.747 168.850 272.263  1.00  0.00           H  
ATOM   3863 1HA  GLY D  66     194.442 171.633 272.378  1.00  0.00           H  
ATOM   3864 2HA  GLY D  66     194.362 170.527 273.749  1.00  0.00           H  
ATOM   3865  N   ASP D  67     197.131 170.476 273.976  1.00  0.00           N  
ATOM   3866  CA  ASP D  67     198.443 170.845 274.486  1.00  0.00           C  
ATOM   3867  C   ASP D  67     199.378 171.382 273.403  1.00  0.00           C  
ATOM   3868  O   ASP D  67     200.142 172.308 273.667  1.00  0.00           O  
ATOM   3869  CB  ASP D  67     199.125 169.666 275.189  1.00  0.00           C  
ATOM   3870  CG  ASP D  67     198.524 169.320 276.571  1.00  0.00           C  
ATOM   3871  OD1 ASP D  67     197.754 170.102 277.085  1.00  0.00           O  
ATOM   3872  OD2 ASP D  67     198.883 168.295 277.115  1.00  0.00           O  
ATOM   3873  H   ASP D  67     196.832 169.501 274.042  1.00  0.00           H  
ATOM   3874  HA  ASP D  67     198.302 171.628 275.227  1.00  0.00           H  
ATOM   3875 1HB  ASP D  67     199.036 168.780 274.548  1.00  0.00           H  
ATOM   3876 2HB  ASP D  67     200.185 169.876 275.307  1.00  0.00           H  
ATOM   3877  N   LYS D  68     199.333 170.835 272.181  1.00  0.00           N  
ATOM   3878  CA  LYS D  68     200.232 171.338 271.135  1.00  0.00           C  
ATOM   3879  C   LYS D  68     199.898 172.784 270.792  1.00  0.00           C  
ATOM   3880  O   LYS D  68     200.787 173.634 270.653  1.00  0.00           O  
ATOM   3881  CB  LYS D  68     200.116 170.501 269.862  1.00  0.00           C  
ATOM   3882  CG  LYS D  68     200.695 169.109 269.935  1.00  0.00           C  
ATOM   3883  CD  LYS D  68     200.372 168.337 268.657  1.00  0.00           C  
ATOM   3884  CE  LYS D  68     201.231 168.814 267.490  1.00  0.00           C  
ATOM   3885  NZ  LYS D  68     200.941 168.065 266.237  1.00  0.00           N  
ATOM   3886  H   LYS D  68     198.706 170.050 271.991  1.00  0.00           H  
ATOM   3887  HA  LYS D  68     201.256 171.300 271.505  1.00  0.00           H  
ATOM   3888 1HB  LYS D  68     199.062 170.408 269.589  1.00  0.00           H  
ATOM   3889 2HB  LYS D  68     200.618 171.014 269.051  1.00  0.00           H  
ATOM   3890 1HG  LYS D  68     201.775 169.171 270.054  1.00  0.00           H  
ATOM   3891 2HG  LYS D  68     200.283 168.585 270.792  1.00  0.00           H  
ATOM   3892 1HD  LYS D  68     200.535 167.272 268.819  1.00  0.00           H  
ATOM   3893 2HD  LYS D  68     199.322 168.490 268.398  1.00  0.00           H  
ATOM   3894 1HE  LYS D  68     201.058 169.873 267.317  1.00  0.00           H  
ATOM   3895 2HE  LYS D  68     202.278 168.664 267.750  1.00  0.00           H  
ATOM   3896 1HZ  LYS D  68     201.539 168.402 265.503  1.00  0.00           H  
ATOM   3897 2HZ  LYS D  68     201.103 167.081 266.378  1.00  0.00           H  
ATOM   3898 3HZ  LYS D  68     199.955 168.218 265.963  1.00  0.00           H  
ATOM   3899  N   TRP D  69     198.602 173.068 270.687  1.00  0.00           N  
ATOM   3900  CA  TRP D  69     198.133 174.404 270.368  1.00  0.00           C  
ATOM   3901  C   TRP D  69     198.421 175.340 271.537  1.00  0.00           C  
ATOM   3902  O   TRP D  69     198.909 176.455 271.355  1.00  0.00           O  
ATOM   3903  CB  TRP D  69     196.646 174.412 270.035  1.00  0.00           C  
ATOM   3904  CG  TRP D  69     196.165 175.756 269.576  1.00  0.00           C  
ATOM   3905  CD1 TRP D  69     196.873 176.681 268.855  1.00  0.00           C  
ATOM   3906  CD2 TRP D  69     194.882 176.350 269.837  1.00  0.00           C  
ATOM   3907  NE1 TRP D  69     196.113 177.795 268.645  1.00  0.00           N  
ATOM   3908  CE2 TRP D  69     194.890 177.614 269.252  1.00  0.00           C  
ATOM   3909  CE3 TRP D  69     193.745 175.922 270.521  1.00  0.00           C  
ATOM   3910  CZ2 TRP D  69     193.802 178.463 269.343  1.00  0.00           C  
ATOM   3911  CZ3 TRP D  69     192.655 176.771 270.605  1.00  0.00           C  
ATOM   3912  CH2 TRP D  69     192.686 178.012 270.034  1.00  0.00           C  
ATOM   3913  H   TRP D  69     197.912 172.321 270.805  1.00  0.00           H  
ATOM   3914  HA  TRP D  69     198.678 174.768 269.507  1.00  0.00           H  
ATOM   3915 1HB  TRP D  69     196.443 173.679 269.250  1.00  0.00           H  
ATOM   3916 2HB  TRP D  69     196.072 174.110 270.915  1.00  0.00           H  
ATOM   3917  HD1 TRP D  69     197.895 176.547 268.501  1.00  0.00           H  
ATOM   3918  HE1 TRP D  69     196.408 178.616 268.140  1.00  0.00           H  
ATOM   3919  HE3 TRP D  69     193.722 174.935 270.988  1.00  0.00           H  
ATOM   3920  HZ2 TRP D  69     193.801 179.450 268.908  1.00  0.00           H  
ATOM   3921  HZ3 TRP D  69     191.772 176.426 271.144  1.00  0.00           H  
ATOM   3922  HH2 TRP D  69     191.814 178.659 270.123  1.00  0.00           H  
ATOM   3923  N   SER D  70     198.079 174.903 272.746  1.00  0.00           N  
ATOM   3924  CA  SER D  70     198.260 175.731 273.918  1.00  0.00           C  
ATOM   3925  C   SER D  70     199.740 176.053 274.138  1.00  0.00           C  
ATOM   3926  O   SER D  70     200.090 177.203 274.423  1.00  0.00           O  
ATOM   3927  CB  SER D  70     197.713 174.998 275.123  1.00  0.00           C  
ATOM   3928  OG  SER D  70     196.333 174.784 274.994  1.00  0.00           O  
ATOM   3929  H   SER D  70     197.673 173.976 272.862  1.00  0.00           H  
ATOM   3930  HA  SER D  70     197.712 176.663 273.775  1.00  0.00           H  
ATOM   3931 1HB  SER D  70     198.224 174.045 275.230  1.00  0.00           H  
ATOM   3932 2HB  SER D  70     197.912 175.581 276.020  1.00  0.00           H  
ATOM   3933  HG  SER D  70     196.247 174.057 274.328  1.00  0.00           H  
ATOM   3934  N   ALA D  71     200.620 175.053 273.978  1.00  0.00           N  
ATOM   3935  CA  ALA D  71     202.053 175.267 274.144  1.00  0.00           C  
ATOM   3936  C   ALA D  71     202.537 176.288 273.137  1.00  0.00           C  
ATOM   3937  O   ALA D  71     203.298 177.190 273.472  1.00  0.00           O  
ATOM   3938  CB  ALA D  71     202.806 173.964 273.976  1.00  0.00           C  
ATOM   3939  H   ALA D  71     200.298 174.115 273.751  1.00  0.00           H  
ATOM   3940  HA  ALA D  71     202.230 175.662 275.146  1.00  0.00           H  
ATOM   3941 1HB  ALA D  71     203.874 174.134 274.111  1.00  0.00           H  
ATOM   3942 2HB  ALA D  71     202.455 173.242 274.713  1.00  0.00           H  
ATOM   3943 3HB  ALA D  71     202.622 173.574 272.973  1.00  0.00           H  
ATOM   3944  N   PHE D  72     202.034 176.174 271.904  1.00  0.00           N  
ATOM   3945  CA  PHE D  72     202.359 177.128 270.865  1.00  0.00           C  
ATOM   3946  C   PHE D  72     201.964 178.522 271.279  1.00  0.00           C  
ATOM   3947  O   PHE D  72     202.788 179.437 271.215  1.00  0.00           O  
ATOM   3948  CB  PHE D  72     201.649 176.733 269.585  1.00  0.00           C  
ATOM   3949  CG  PHE D  72     201.618 177.744 268.516  1.00  0.00           C  
ATOM   3950  CD1 PHE D  72     202.680 177.997 267.682  1.00  0.00           C  
ATOM   3951  CD2 PHE D  72     200.449 178.446 268.343  1.00  0.00           C  
ATOM   3952  CE1 PHE D  72     202.549 178.941 266.689  1.00  0.00           C  
ATOM   3953  CE2 PHE D  72     200.324 179.365 267.377  1.00  0.00           C  
ATOM   3954  CZ  PHE D  72     201.368 179.617 266.532  1.00  0.00           C  
ATOM   3955  H   PHE D  72     201.429 175.391 271.665  1.00  0.00           H  
ATOM   3956  HA  PHE D  72     203.432 177.106 270.692  1.00  0.00           H  
ATOM   3957 1HB  PHE D  72     202.134 175.843 269.190  1.00  0.00           H  
ATOM   3958 2HB  PHE D  72     200.645 176.457 269.796  1.00  0.00           H  
ATOM   3959  HD1 PHE D  72     203.614 177.445 267.800  1.00  0.00           H  
ATOM   3960  HD2 PHE D  72     199.611 178.236 269.008  1.00  0.00           H  
ATOM   3961  HE1 PHE D  72     203.383 179.146 266.016  1.00  0.00           H  
ATOM   3962  HE2 PHE D  72     199.386 179.893 267.274  1.00  0.00           H  
ATOM   3963  HZ  PHE D  72     201.265 180.351 265.740  1.00  0.00           H  
ATOM   3964  N   LEU D  73     200.742 178.705 271.744  1.00  0.00           N  
ATOM   3965  CA  LEU D  73     200.327 180.045 272.109  1.00  0.00           C  
ATOM   3966  C   LEU D  73     201.202 180.587 273.239  1.00  0.00           C  
ATOM   3967  O   LEU D  73     201.535 181.775 273.236  1.00  0.00           O  
ATOM   3968  CB  LEU D  73     198.849 180.056 272.495  1.00  0.00           C  
ATOM   3969  CG  LEU D  73     197.859 179.811 271.326  1.00  0.00           C  
ATOM   3970  CD1 LEU D  73     196.453 179.706 271.881  1.00  0.00           C  
ATOM   3971  CD2 LEU D  73     197.983 180.946 270.296  1.00  0.00           C  
ATOM   3972  H   LEU D  73     200.088 177.921 271.796  1.00  0.00           H  
ATOM   3973  HA  LEU D  73     200.450 180.684 271.240  1.00  0.00           H  
ATOM   3974 1HB  LEU D  73     198.690 179.263 273.226  1.00  0.00           H  
ATOM   3975 2HB  LEU D  73     198.609 181.011 272.960  1.00  0.00           H  
ATOM   3976  HG  LEU D  73     198.096 178.864 270.842  1.00  0.00           H  
ATOM   3977 1HD1 LEU D  73     195.763 179.528 271.081  1.00  0.00           H  
ATOM   3978 2HD1 LEU D  73     196.404 178.881 272.592  1.00  0.00           H  
ATOM   3979 3HD1 LEU D  73     196.189 180.634 272.381  1.00  0.00           H  
ATOM   3980 1HD2 LEU D  73     197.298 180.766 269.467  1.00  0.00           H  
ATOM   3981 2HD2 LEU D  73     197.746 181.902 270.762  1.00  0.00           H  
ATOM   3982 3HD2 LEU D  73     199.004 180.963 269.927  1.00  0.00           H  
ATOM   3983  N   LYS D  74     201.619 179.735 274.184  1.00  0.00           N  
ATOM   3984  CA  LYS D  74     202.488 180.203 275.263  1.00  0.00           C  
ATOM   3985  C   LYS D  74     203.863 180.641 274.730  1.00  0.00           C  
ATOM   3986  O   LYS D  74     204.401 181.672 275.159  1.00  0.00           O  
ATOM   3987  CB  LYS D  74     202.653 179.118 276.324  1.00  0.00           C  
ATOM   3988  CG  LYS D  74     201.398 178.859 277.153  1.00  0.00           C  
ATOM   3989  CD  LYS D  74     201.617 177.739 278.159  1.00  0.00           C  
ATOM   3990  CE  LYS D  74     200.354 177.461 278.964  1.00  0.00           C  
ATOM   3991  NZ  LYS D  74     200.549 176.345 279.932  1.00  0.00           N  
ATOM   3992  H   LYS D  74     201.308 178.763 274.164  1.00  0.00           H  
ATOM   3993  HA  LYS D  74     202.018 181.068 275.727  1.00  0.00           H  
ATOM   3994 1HB  LYS D  74     202.933 178.182 275.842  1.00  0.00           H  
ATOM   3995 2HB  LYS D  74     203.460 179.389 277.002  1.00  0.00           H  
ATOM   3996 1HG  LYS D  74     201.131 179.769 277.686  1.00  0.00           H  
ATOM   3997 2HG  LYS D  74     200.576 178.595 276.491  1.00  0.00           H  
ATOM   3998 1HD  LYS D  74     201.906 176.830 277.628  1.00  0.00           H  
ATOM   3999 2HD  LYS D  74     202.421 178.014 278.840  1.00  0.00           H  
ATOM   4000 1HE  LYS D  74     200.073 178.359 279.511  1.00  0.00           H  
ATOM   4001 2HE  LYS D  74     199.547 177.197 278.278  1.00  0.00           H  
ATOM   4002 1HZ  LYS D  74     199.692 176.189 280.444  1.00  0.00           H  
ATOM   4003 2HZ  LYS D  74     200.799 175.504 279.431  1.00  0.00           H  
ATOM   4004 3HZ  LYS D  74     201.288 176.583 280.578  1.00  0.00           H  
ATOM   4005  N   GLU D  75     204.432 179.888 273.777  1.00  0.00           N  
ATOM   4006  CA  GLU D  75     205.720 180.299 273.215  1.00  0.00           C  
ATOM   4007  C   GLU D  75     205.560 181.606 272.443  1.00  0.00           C  
ATOM   4008  O   GLU D  75     206.416 182.502 272.503  1.00  0.00           O  
ATOM   4009  CB  GLU D  75     206.317 179.226 272.291  1.00  0.00           C  
ATOM   4010  CG  GLU D  75     206.818 177.951 272.991  1.00  0.00           C  
ATOM   4011  CD  GLU D  75     207.430 176.938 272.021  1.00  0.00           C  
ATOM   4012  OE1 GLU D  75     207.362 177.156 270.830  1.00  0.00           O  
ATOM   4013  OE2 GLU D  75     207.973 175.958 272.482  1.00  0.00           O  
ATOM   4014  H   GLU D  75     203.971 179.032 273.457  1.00  0.00           H  
ATOM   4015  HA  GLU D  75     206.417 180.470 274.036  1.00  0.00           H  
ATOM   4016 1HB  GLU D  75     205.554 178.919 271.570  1.00  0.00           H  
ATOM   4017 2HB  GLU D  75     207.145 179.651 271.725  1.00  0.00           H  
ATOM   4018 1HG  GLU D  75     207.564 178.225 273.734  1.00  0.00           H  
ATOM   4019 2HG  GLU D  75     205.979 177.488 273.510  1.00  0.00           H  
ATOM   4020  N   GLN D  76     204.436 181.726 271.733  1.00  0.00           N  
ATOM   4021  CA  GLN D  76     204.146 182.907 270.944  1.00  0.00           C  
ATOM   4022  C   GLN D  76     203.931 184.096 271.863  1.00  0.00           C  
ATOM   4023  O   GLN D  76     204.342 185.199 271.529  1.00  0.00           O  
ATOM   4024  CB  GLN D  76     202.954 182.635 270.040  1.00  0.00           C  
ATOM   4025  CG  GLN D  76     203.253 181.571 268.992  1.00  0.00           C  
ATOM   4026  CD  GLN D  76     204.241 181.997 267.940  1.00  0.00           C  
ATOM   4027  OE1 GLN D  76     204.057 183.026 267.305  1.00  0.00           O  
ATOM   4028  NE2 GLN D  76     205.294 181.213 267.742  1.00  0.00           N  
ATOM   4029  H   GLN D  76     203.775 180.947 271.717  1.00  0.00           H  
ATOM   4030  HA  GLN D  76     205.007 183.120 270.313  1.00  0.00           H  
ATOM   4031 1HB  GLN D  76     202.111 182.305 270.636  1.00  0.00           H  
ATOM   4032 2HB  GLN D  76     202.660 183.545 269.525  1.00  0.00           H  
ATOM   4033 1HG  GLN D  76     203.701 180.726 269.484  1.00  0.00           H  
ATOM   4034 2HG  GLN D  76     202.332 181.272 268.545  1.00  0.00           H  
ATOM   4035 1HE2 GLN D  76     205.975 181.461 267.057  1.00  0.00           H  
ATOM   4036 2HE2 GLN D  76     205.404 180.371 268.278  1.00  0.00           H  
ATOM   4037  N   SER D  77     203.344 183.869 273.044  1.00  0.00           N  
ATOM   4038  CA  SER D  77     203.170 184.922 274.035  1.00  0.00           C  
ATOM   4039  C   SER D  77     204.524 185.415 274.489  1.00  0.00           C  
ATOM   4040  O   SER D  77     204.781 186.619 274.518  1.00  0.00           O  
ATOM   4041  CB  SER D  77     202.404 184.431 275.238  1.00  0.00           C  
ATOM   4042  OG  SER D  77     202.241 185.462 276.180  1.00  0.00           O  
ATOM   4043  H   SER D  77     202.976 182.944 273.249  1.00  0.00           H  
ATOM   4044  HA  SER D  77     202.635 185.750 273.593  1.00  0.00           H  
ATOM   4045 1HB  SER D  77     201.427 184.060 274.923  1.00  0.00           H  
ATOM   4046 2HB  SER D  77     202.934 183.609 275.694  1.00  0.00           H  
ATOM   4047  HG  SER D  77     201.518 186.010 275.826  1.00  0.00           H  
ATOM   4048  N   THR D  78     205.421 184.482 274.808  1.00  0.00           N  
ATOM   4049  CA  THR D  78     206.739 184.870 275.274  1.00  0.00           C  
ATOM   4050  C   THR D  78     207.403 185.767 274.238  1.00  0.00           C  
ATOM   4051  O   THR D  78     207.969 186.807 274.580  1.00  0.00           O  
ATOM   4052  CB  THR D  78     207.618 183.638 275.550  1.00  0.00           C  
ATOM   4053  OG1 THR D  78     207.014 182.839 276.583  1.00  0.00           O  
ATOM   4054  CG2 THR D  78     209.009 184.074 275.981  1.00  0.00           C  
ATOM   4055  H   THR D  78     205.159 183.494 274.770  1.00  0.00           H  
ATOM   4056  HA  THR D  78     206.630 185.435 276.199  1.00  0.00           H  
ATOM   4057  HB  THR D  78     207.697 183.039 274.646  1.00  0.00           H  
ATOM   4058  HG1 THR D  78     206.133 182.544 276.283  1.00  0.00           H  
ATOM   4059 1HG2 THR D  78     209.625 183.196 276.170  1.00  0.00           H  
ATOM   4060 2HG2 THR D  78     209.460 184.671 275.186  1.00  0.00           H  
ATOM   4061 3HG2 THR D  78     208.938 184.672 276.888  1.00  0.00           H  
ATOM   4062  N   THR D  79     207.320 185.369 272.970  1.00  0.00           N  
ATOM   4063  CA  THR D  79     207.881 186.164 271.891  1.00  0.00           C  
ATOM   4064  C   THR D  79     207.123 187.483 271.687  1.00  0.00           C  
ATOM   4065  O   THR D  79     207.725 188.523 271.453  1.00  0.00           O  
ATOM   4066  CB  THR D  79     207.920 185.397 270.575  1.00  0.00           C  
ATOM   4067  OG1 THR D  79     208.719 184.213 270.724  1.00  0.00           O  
ATOM   4068  CG2 THR D  79     208.556 186.296 269.544  1.00  0.00           C  
ATOM   4069  H   THR D  79     206.860 184.481 272.758  1.00  0.00           H  
ATOM   4070  HA  THR D  79     208.907 186.412 272.154  1.00  0.00           H  
ATOM   4071  HB  THR D  79     206.914 185.112 270.281  1.00  0.00           H  
ATOM   4072  HG1 THR D  79     208.254 183.592 271.310  1.00  0.00           H  
ATOM   4073 1HG2 THR D  79     208.629 185.790 268.590  1.00  0.00           H  
ATOM   4074 2HG2 THR D  79     207.961 187.198 269.433  1.00  0.00           H  
ATOM   4075 3HG2 THR D  79     209.541 186.553 269.894  1.00  0.00           H  
ATOM   4076  N   ALA D  80     205.798 187.456 271.765  1.00  0.00           N  
ATOM   4077  CA  ALA D  80     204.975 188.641 271.559  1.00  0.00           C  
ATOM   4078  C   ALA D  80     205.340 189.735 272.551  1.00  0.00           C  
ATOM   4079  O   ALA D  80     205.327 190.923 272.231  1.00  0.00           O  
ATOM   4080  CB  ALA D  80     203.510 188.308 271.696  1.00  0.00           C  
ATOM   4081  H   ALA D  80     205.331 186.581 271.956  1.00  0.00           H  
ATOM   4082  HA  ALA D  80     205.159 188.995 270.556  1.00  0.00           H  
ATOM   4083 1HB  ALA D  80     202.906 189.195 271.510  1.00  0.00           H  
ATOM   4084 2HB  ALA D  80     203.267 187.544 270.975  1.00  0.00           H  
ATOM   4085 3HB  ALA D  80     203.316 187.943 272.701  1.00  0.00           H  
ATOM   4086  N   GLN D  81     205.744 189.342 273.753  1.00  0.00           N  
ATOM   4087  CA  GLN D  81     206.100 190.291 274.799  1.00  0.00           C  
ATOM   4088  C   GLN D  81     207.445 190.981 274.523  1.00  0.00           C  
ATOM   4089  O   GLN D  81     207.827 191.912 275.235  1.00  0.00           O  
ATOM   4090  CB  GLN D  81     206.106 189.571 276.154  1.00  0.00           C  
ATOM   4091  CG  GLN D  81     204.702 189.096 276.618  1.00  0.00           C  
ATOM   4092  CD  GLN D  81     204.726 188.280 277.899  1.00  0.00           C  
ATOM   4093  OE1 GLN D  81     205.175 188.777 278.943  1.00  0.00           O  
ATOM   4094  NE2 GLN D  81     204.234 187.035 277.870  1.00  0.00           N  
ATOM   4095  H   GLN D  81     205.732 188.342 273.973  1.00  0.00           H  
ATOM   4096  HA  GLN D  81     205.340 191.067 274.833  1.00  0.00           H  
ATOM   4097 1HB  GLN D  81     206.746 188.686 276.080  1.00  0.00           H  
ATOM   4098 2HB  GLN D  81     206.528 190.221 276.918  1.00  0.00           H  
ATOM   4099 1HG  GLN D  81     204.098 189.977 276.811  1.00  0.00           H  
ATOM   4100 2HG  GLN D  81     204.238 188.509 275.843  1.00  0.00           H  
ATOM   4101 1HE2 GLN D  81     204.228 186.485 278.705  1.00  0.00           H  
ATOM   4102 2HE2 GLN D  81     203.802 186.635 277.040  1.00  0.00           H  
ATOM   4103  N   MET D  82     208.143 190.560 273.458  1.00  0.00           N  
ATOM   4104  CA  MET D  82     209.393 191.169 273.021  1.00  0.00           C  
ATOM   4105  C   MET D  82     209.105 192.314 272.028  1.00  0.00           C  
ATOM   4106  O   MET D  82     210.029 192.950 271.511  1.00  0.00           O  
ATOM   4107  CB  MET D  82     210.301 190.120 272.388  1.00  0.00           C  
ATOM   4108  CG  MET D  82     210.734 189.006 273.343  1.00  0.00           C  
ATOM   4109  SD  MET D  82     211.714 187.730 272.533  1.00  0.00           S  
ATOM   4110  CE  MET D  82     213.259 188.594 272.301  1.00  0.00           C  
ATOM   4111  H   MET D  82     207.797 189.783 272.899  1.00  0.00           H  
ATOM   4112  HA  MET D  82     209.896 191.595 273.886  1.00  0.00           H  
ATOM   4113 1HB  MET D  82     209.807 189.680 271.545  1.00  0.00           H  
ATOM   4114 2HB  MET D  82     211.202 190.605 272.020  1.00  0.00           H  
ATOM   4115 1HG  MET D  82     211.312 189.422 274.164  1.00  0.00           H  
ATOM   4116 2HG  MET D  82     209.839 188.532 273.760  1.00  0.00           H  
ATOM   4117 1HE  MET D  82     213.969 187.941 271.796  1.00  0.00           H  
ATOM   4118 2HE  MET D  82     213.090 189.482 271.700  1.00  0.00           H  
ATOM   4119 3HE  MET D  82     213.660 188.888 273.269  1.00  0.00           H  
ATOM   4120  N   TYR D  83     207.810 192.585 271.791  1.00  0.00           N  
ATOM   4121  CA  TYR D  83     207.323 193.629 270.886  1.00  0.00           C  
ATOM   4122  C   TYR D  83     206.382 194.618 271.613  1.00  0.00           C  
ATOM   4123  O   TYR D  83     205.167 194.510 271.485  1.00  0.00           O  
ATOM   4124  CB  TYR D  83     206.524 193.041 269.724  1.00  0.00           C  
ATOM   4125  CG  TYR D  83     207.226 192.072 268.809  1.00  0.00           C  
ATOM   4126  CD1 TYR D  83     206.778 190.786 268.772  1.00  0.00           C  
ATOM   4127  CD2 TYR D  83     208.299 192.451 268.024  1.00  0.00           C  
ATOM   4128  CE1 TYR D  83     207.357 189.860 267.964  1.00  0.00           C  
ATOM   4129  CE2 TYR D  83     208.895 191.527 267.209  1.00  0.00           C  
ATOM   4130  CZ  TYR D  83     208.423 190.231 267.173  1.00  0.00           C  
ATOM   4131  OH  TYR D  83     209.016 189.302 266.369  1.00  0.00           O  
ATOM   4132  H   TYR D  83     207.102 192.004 272.237  1.00  0.00           H  
ATOM   4133  HA  TYR D  83     208.176 194.168 270.477  1.00  0.00           H  
ATOM   4134 1HB  TYR D  83     205.683 192.504 270.154  1.00  0.00           H  
ATOM   4135 2HB  TYR D  83     206.105 193.832 269.130  1.00  0.00           H  
ATOM   4136  HD1 TYR D  83     205.955 190.521 269.388  1.00  0.00           H  
ATOM   4137  HD2 TYR D  83     208.680 193.470 268.052  1.00  0.00           H  
ATOM   4138  HE1 TYR D  83     206.981 188.841 267.945  1.00  0.00           H  
ATOM   4139  HE2 TYR D  83     209.742 191.816 266.598  1.00  0.00           H  
ATOM   4140  HH  TYR D  83     209.818 189.677 265.965  1.00  0.00           H  
ATOM   4141  N   PRO D  84     206.901 195.632 272.335  1.00  0.00           N  
ATOM   4142  CA  PRO D  84     206.184 196.608 273.181  1.00  0.00           C  
ATOM   4143  C   PRO D  84     204.964 197.329 272.562  1.00  0.00           C  
ATOM   4144  O   PRO D  84     204.273 198.086 273.248  1.00  0.00           O  
ATOM   4145  CB  PRO D  84     207.294 197.626 273.486  1.00  0.00           C  
ATOM   4146  CG  PRO D  84     208.573 196.848 273.405  1.00  0.00           C  
ATOM   4147  CD  PRO D  84     208.365 195.841 272.318  1.00  0.00           C  
ATOM   4148  HA  PRO D  84     205.878 196.097 274.109  1.00  0.00           H  
ATOM   4149 1HB  PRO D  84     207.267 198.435 272.753  1.00  0.00           H  
ATOM   4150 2HB  PRO D  84     207.126 198.080 274.475  1.00  0.00           H  
ATOM   4151 1HG  PRO D  84     209.413 197.528 273.187  1.00  0.00           H  
ATOM   4152 2HG  PRO D  84     208.794 196.380 274.376  1.00  0.00           H  
ATOM   4153 1HD  PRO D  84     208.715 196.209 271.360  1.00  0.00           H  
ATOM   4154 2HD  PRO D  84     208.892 194.950 272.626  1.00  0.00           H  
ATOM   4155  N   LEU D  85     204.765 197.172 271.249  1.00  0.00           N  
ATOM   4156  CA  LEU D  85     203.686 197.759 270.442  1.00  0.00           C  
ATOM   4157  C   LEU D  85     203.791 199.282 270.295  1.00  0.00           C  
ATOM   4158  O   LEU D  85     202.908 199.925 269.724  1.00  0.00           O  
ATOM   4159  CB  LEU D  85     202.301 197.477 271.085  1.00  0.00           C  
ATOM   4160  CG  LEU D  85     201.948 196.010 271.499  1.00  0.00           C  
ATOM   4161  CD1 LEU D  85     200.541 195.965 272.108  1.00  0.00           C  
ATOM   4162  CD2 LEU D  85     202.021 195.113 270.359  1.00  0.00           C  
ATOM   4163  H   LEU D  85     205.373 196.533 270.765  1.00  0.00           H  
ATOM   4164  HA  LEU D  85     203.732 197.312 269.458  1.00  0.00           H  
ATOM   4165 1HB  LEU D  85     202.181 198.106 271.959  1.00  0.00           H  
ATOM   4166 2HB  LEU D  85     201.556 197.776 270.368  1.00  0.00           H  
ATOM   4167  HG  LEU D  85     202.653 195.674 272.259  1.00  0.00           H  
ATOM   4168 1HD1 LEU D  85     200.315 194.944 272.416  1.00  0.00           H  
ATOM   4169 2HD1 LEU D  85     200.502 196.621 272.976  1.00  0.00           H  
ATOM   4170 3HD1 LEU D  85     199.807 196.290 271.371  1.00  0.00           H  
ATOM   4171 1HD2 LEU D  85     201.787 194.131 270.721  1.00  0.00           H  
ATOM   4172 2HD2 LEU D  85     201.307 195.407 269.605  1.00  0.00           H  
ATOM   4173 3HD2 LEU D  85     203.030 195.131 269.954  1.00  0.00           H  
ATOM   4174  N   GLN D  86     204.930 199.855 270.673  1.00  0.00           N  
ATOM   4175  CA  GLN D  86     205.100 201.311 270.652  1.00  0.00           C  
ATOM   4176  C   GLN D  86     205.443 201.846 269.271  1.00  0.00           C  
ATOM   4177  O   GLN D  86     205.459 203.054 269.037  1.00  0.00           O  
ATOM   4178  CB  GLN D  86     206.207 201.702 271.630  1.00  0.00           C  
ATOM   4179  CG  GLN D  86     205.932 201.270 273.057  1.00  0.00           C  
ATOM   4180  CD  GLN D  86     204.689 201.878 273.650  1.00  0.00           C  
ATOM   4181  OE1 GLN D  86     204.544 203.104 273.735  1.00  0.00           O  
ATOM   4182  NE2 GLN D  86     203.766 201.013 274.065  1.00  0.00           N  
ATOM   4183  H   GLN D  86     205.646 199.274 271.080  1.00  0.00           H  
ATOM   4184  HA  GLN D  86     204.167 201.770 270.973  1.00  0.00           H  
ATOM   4185 1HB  GLN D  86     207.149 201.259 271.310  1.00  0.00           H  
ATOM   4186 2HB  GLN D  86     206.330 202.785 271.623  1.00  0.00           H  
ATOM   4187 1HG  GLN D  86     205.798 200.199 273.070  1.00  0.00           H  
ATOM   4188 2HG  GLN D  86     206.781 201.546 273.679  1.00  0.00           H  
ATOM   4189 1HE2 GLN D  86     202.913 201.342 274.468  1.00  0.00           H  
ATOM   4190 2HE2 GLN D  86     203.923 200.003 273.949  1.00  0.00           H  
ATOM   4191  N   GLU D  87     205.728 200.929 268.369  1.00  0.00           N  
ATOM   4192  CA  GLU D  87     206.058 201.227 266.995  1.00  0.00           C  
ATOM   4193  C   GLU D  87     205.100 200.509 266.062  1.00  0.00           C  
ATOM   4194  O   GLU D  87     205.498 200.152 264.943  1.00  0.00           O  
ATOM   4195  CB  GLU D  87     207.501 200.861 266.648  1.00  0.00           C  
ATOM   4196  CG  GLU D  87     208.557 201.612 267.387  1.00  0.00           C  
ATOM   4197  CD  GLU D  87     209.916 201.179 266.958  1.00  0.00           C  
ATOM   4198  OE1 GLU D  87     210.004 200.224 266.203  1.00  0.00           O  
ATOM   4199  OE2 GLU D  87     210.876 201.789 267.365  1.00  0.00           O  
ATOM   4200  H   GLU D  87     205.689 199.966 268.659  1.00  0.00           H  
ATOM   4201  HA  GLU D  87     205.936 202.297 266.835  1.00  0.00           H  
ATOM   4202 1HB  GLU D  87     207.675 199.852 266.846  1.00  0.00           H  
ATOM   4203 2HB  GLU D  87     207.667 201.018 265.582  1.00  0.00           H  
ATOM   4204 1HG  GLU D  87     208.439 202.678 267.198  1.00  0.00           H  
ATOM   4205 2HG  GLU D  87     208.440 201.438 268.457  1.00  0.00           H  
ATOM   4206  N   ILE D  88     203.862 200.243 266.531  1.00  0.00           N  
ATOM   4207  CA  ILE D  88     202.901 199.606 265.638  1.00  0.00           C  
ATOM   4208  C   ILE D  88     201.679 200.480 265.406  1.00  0.00           C  
ATOM   4209  O   ILE D  88     201.067 200.967 266.359  1.00  0.00           O  
ATOM   4210  CB  ILE D  88     202.399 198.252 266.148  1.00  0.00           C  
ATOM   4211  CG1 ILE D  88     203.495 197.329 266.390  1.00  0.00           C  
ATOM   4212  CG2 ILE D  88     201.536 197.619 265.074  1.00  0.00           C  
ATOM   4213  CD1 ILE D  88     202.997 196.085 266.969  1.00  0.00           C  
ATOM   4214  H   ILE D  88     203.587 200.486 267.486  1.00  0.00           H  
ATOM   4215  HA  ILE D  88     203.360 199.470 264.682  1.00  0.00           H  
ATOM   4216  HB  ILE D  88     201.837 198.377 267.072  1.00  0.00           H  
ATOM   4217 1HG1 ILE D  88     203.998 197.127 265.491  1.00  0.00           H  
ATOM   4218 2HG1 ILE D  88     204.197 197.780 267.087  1.00  0.00           H  
ATOM   4219 1HG2 ILE D  88     201.200 196.659 265.405  1.00  0.00           H  
ATOM   4220 2HG2 ILE D  88     200.683 198.241 264.858  1.00  0.00           H  
ATOM   4221 3HG2 ILE D  88     202.118 197.495 264.178  1.00  0.00           H  
ATOM   4222 1HD1 ILE D  88     203.804 195.403 267.162  1.00  0.00           H  
ATOM   4223 2HD1 ILE D  88     202.486 196.309 267.876  1.00  0.00           H  
ATOM   4224 3HD1 ILE D  88     202.305 195.632 266.283  1.00  0.00           H  
ATOM   4225  N   GLN D  89     201.342 200.699 264.130  1.00  0.00           N  
ATOM   4226  CA  GLN D  89     200.170 201.496 263.782  1.00  0.00           C  
ATOM   4227  C   GLN D  89     199.067 200.590 263.223  1.00  0.00           C  
ATOM   4228  O   GLN D  89     197.874 200.847 263.394  1.00  0.00           O  
ATOM   4229  CB  GLN D  89     200.535 202.563 262.745  1.00  0.00           C  
ATOM   4230  CG  GLN D  89     201.620 203.550 263.194  1.00  0.00           C  
ATOM   4231  CD  GLN D  89     201.214 204.387 264.399  1.00  0.00           C  
ATOM   4232  OE1 GLN D  89     200.170 205.047 264.392  1.00  0.00           O  
ATOM   4233  NE2 GLN D  89     202.048 204.373 265.434  1.00  0.00           N  
ATOM   4234  H   GLN D  89     201.886 200.271 263.376  1.00  0.00           H  
ATOM   4235  HA  GLN D  89     199.791 201.984 264.678  1.00  0.00           H  
ATOM   4236 1HB  GLN D  89     200.884 202.070 261.834  1.00  0.00           H  
ATOM   4237 2HB  GLN D  89     199.645 203.134 262.487  1.00  0.00           H  
ATOM   4238 1HG  GLN D  89     202.515 202.985 263.456  1.00  0.00           H  
ATOM   4239 2HG  GLN D  89     201.839 204.227 262.367  1.00  0.00           H  
ATOM   4240 1HE2 GLN D  89     201.839 204.904 266.256  1.00  0.00           H  
ATOM   4241 2HE2 GLN D  89     202.889 203.837 265.392  1.00  0.00           H  
ATOM   4242  N   ASN D  90     199.484 199.503 262.578  1.00  0.00           N  
ATOM   4243  CA  ASN D  90     198.581 198.552 261.941  1.00  0.00           C  
ATOM   4244  C   ASN D  90     197.944 197.611 262.962  1.00  0.00           C  
ATOM   4245  O   ASN D  90     198.629 196.790 263.577  1.00  0.00           O  
ATOM   4246  CB  ASN D  90     199.322 197.759 260.885  1.00  0.00           C  
ATOM   4247  CG  ASN D  90     198.452 196.838 260.074  1.00  0.00           C  
ATOM   4248  OD1 ASN D  90     197.394 196.346 260.511  1.00  0.00           O  
ATOM   4249  ND2 ASN D  90     198.887 196.585 258.860  1.00  0.00           N  
ATOM   4250  H   ASN D  90     200.487 199.369 262.452  1.00  0.00           H  
ATOM   4251  HA  ASN D  90     197.776 199.110 261.462  1.00  0.00           H  
ATOM   4252 1HB  ASN D  90     199.829 198.450 260.208  1.00  0.00           H  
ATOM   4253 2HB  ASN D  90     200.095 197.163 261.371  1.00  0.00           H  
ATOM   4254 1HD2 ASN D  90     198.368 195.980 258.253  1.00  0.00           H  
ATOM   4255 2HD2 ASN D  90     199.743 196.999 258.538  1.00  0.00           H  
ATOM   4256  N   LEU D  91     196.634 197.731 263.144  1.00  0.00           N  
ATOM   4257  CA  LEU D  91     195.909 196.948 264.140  1.00  0.00           C  
ATOM   4258  C   LEU D  91     195.900 195.441 263.880  1.00  0.00           C  
ATOM   4259  O   LEU D  91     195.748 194.654 264.811  1.00  0.00           O  
ATOM   4260  CB  LEU D  91     194.483 197.467 264.288  1.00  0.00           C  
ATOM   4261  CG  LEU D  91     194.393 198.854 264.921  1.00  0.00           C  
ATOM   4262  CD1 LEU D  91     192.961 199.308 264.957  1.00  0.00           C  
ATOM   4263  CD2 LEU D  91     194.986 198.801 266.314  1.00  0.00           C  
ATOM   4264  H   LEU D  91     196.133 198.417 262.596  1.00  0.00           H  
ATOM   4265  HA  LEU D  91     196.398 197.111 265.093  1.00  0.00           H  
ATOM   4266 1HB  LEU D  91     194.025 197.516 263.302  1.00  0.00           H  
ATOM   4267 2HB  LEU D  91     193.914 196.779 264.886  1.00  0.00           H  
ATOM   4268  HG  LEU D  91     194.963 199.569 264.318  1.00  0.00           H  
ATOM   4269 1HD1 LEU D  91     192.939 200.291 265.409  1.00  0.00           H  
ATOM   4270 2HD1 LEU D  91     192.558 199.353 263.943  1.00  0.00           H  
ATOM   4271 3HD1 LEU D  91     192.368 198.615 265.553  1.00  0.00           H  
ATOM   4272 1HD2 LEU D  91     194.939 199.791 266.768  1.00  0.00           H  
ATOM   4273 2HD2 LEU D  91     194.427 198.102 266.921  1.00  0.00           H  
ATOM   4274 3HD2 LEU D  91     196.021 198.481 266.247  1.00  0.00           H  
ATOM   4275  N   THR D  92     196.135 195.008 262.640  1.00  0.00           N  
ATOM   4276  CA  THR D  92     196.126 193.569 262.366  1.00  0.00           C  
ATOM   4277  C   THR D  92     197.417 192.924 262.870  1.00  0.00           C  
ATOM   4278  O   THR D  92     197.556 191.694 262.906  1.00  0.00           O  
ATOM   4279  CB  THR D  92     195.901 193.254 260.870  1.00  0.00           C  
ATOM   4280  OG1 THR D  92     196.922 193.838 260.055  1.00  0.00           O  
ATOM   4281  CG2 THR D  92     194.542 193.767 260.437  1.00  0.00           C  
ATOM   4282  H   THR D  92     196.338 195.664 261.889  1.00  0.00           H  
ATOM   4283  HA  THR D  92     195.299 193.125 262.913  1.00  0.00           H  
ATOM   4284  HB  THR D  92     195.950 192.195 260.733  1.00  0.00           H  
ATOM   4285  HG1 THR D  92     196.966 194.787 260.214  1.00  0.00           H  
ATOM   4286 1HG2 THR D  92     194.380 193.524 259.388  1.00  0.00           H  
ATOM   4287 2HG2 THR D  92     193.767 193.296 261.044  1.00  0.00           H  
ATOM   4288 3HG2 THR D  92     194.502 194.849 260.572  1.00  0.00           H  
ATOM   4289  N   VAL D  93     198.362 193.776 263.253  1.00  0.00           N  
ATOM   4290  CA  VAL D  93     199.630 193.367 263.784  1.00  0.00           C  
ATOM   4291  C   VAL D  93     199.583 193.605 265.299  1.00  0.00           C  
ATOM   4292  O   VAL D  93     199.850 192.709 266.110  1.00  0.00           O  
ATOM   4293  CB  VAL D  93     200.748 194.194 263.112  1.00  0.00           C  
ATOM   4294  CG1 VAL D  93     202.061 193.865 263.676  1.00  0.00           C  
ATOM   4295  CG2 VAL D  93     200.743 193.930 261.626  1.00  0.00           C  
ATOM   4296  H   VAL D  93     198.191 194.778 263.191  1.00  0.00           H  
ATOM   4297  HA  VAL D  93     199.775 192.319 263.568  1.00  0.00           H  
ATOM   4298  HB  VAL D  93     200.568 195.249 263.297  1.00  0.00           H  
ATOM   4299 1HG1 VAL D  93     202.817 194.476 263.188  1.00  0.00           H  
ATOM   4300 2HG1 VAL D  93     202.063 194.059 264.733  1.00  0.00           H  
ATOM   4301 3HG1 VAL D  93     202.280 192.825 263.500  1.00  0.00           H  
ATOM   4302 1HG2 VAL D  93     201.522 194.527 261.148  1.00  0.00           H  
ATOM   4303 2HG2 VAL D  93     200.932 192.873 261.452  1.00  0.00           H  
ATOM   4304 3HG2 VAL D  93     199.771 194.201 261.208  1.00  0.00           H  
ATOM   4305  N   LYS D  94     199.189 194.825 265.670  1.00  0.00           N  
ATOM   4306  CA  LYS D  94     199.171 195.260 267.058  1.00  0.00           C  
ATOM   4307  C   LYS D  94     198.221 194.460 267.922  1.00  0.00           C  
ATOM   4308  O   LYS D  94     198.565 194.104 269.048  1.00  0.00           O  
ATOM   4309  CB  LYS D  94     198.760 196.726 267.136  1.00  0.00           C  
ATOM   4310  CG  LYS D  94     198.885 197.367 268.472  1.00  0.00           C  
ATOM   4311  CD  LYS D  94     198.632 198.857 268.331  1.00  0.00           C  
ATOM   4312  CE  LYS D  94     198.834 199.600 269.626  1.00  0.00           C  
ATOM   4313  NZ  LYS D  94     198.652 201.061 269.438  1.00  0.00           N  
ATOM   4314  H   LYS D  94     198.940 195.500 264.950  1.00  0.00           H  
ATOM   4315  HA  LYS D  94     200.171 195.141 267.468  1.00  0.00           H  
ATOM   4316 1HB  LYS D  94     199.258 197.317 266.416  1.00  0.00           H  
ATOM   4317 2HB  LYS D  94     197.708 196.783 266.898  1.00  0.00           H  
ATOM   4318 1HG  LYS D  94     198.169 196.927 269.172  1.00  0.00           H  
ATOM   4319 2HG  LYS D  94     199.886 197.213 268.848  1.00  0.00           H  
ATOM   4320 1HD  LYS D  94     199.312 199.271 267.578  1.00  0.00           H  
ATOM   4321 2HD  LYS D  94     197.611 199.020 267.994  1.00  0.00           H  
ATOM   4322 1HE  LYS D  94     198.122 199.242 270.368  1.00  0.00           H  
ATOM   4323 2HE  LYS D  94     199.846 199.419 269.989  1.00  0.00           H  
ATOM   4324 1HZ  LYS D  94     198.803 201.534 270.313  1.00  0.00           H  
ATOM   4325 2HZ  LYS D  94     199.330 201.395 268.751  1.00  0.00           H  
ATOM   4326 3HZ  LYS D  94     197.717 201.248 269.108  1.00  0.00           H  
ATOM   4327  N   LEU D  95     197.017 194.174 267.413  1.00  0.00           N  
ATOM   4328  CA  LEU D  95     196.020 193.514 268.230  1.00  0.00           C  
ATOM   4329  C   LEU D  95     196.301 192.031 268.402  1.00  0.00           C  
ATOM   4330  O   LEU D  95     195.949 191.448 269.427  1.00  0.00           O  
ATOM   4331  CB  LEU D  95     194.638 193.722 267.633  1.00  0.00           C  
ATOM   4332  CG  LEU D  95     194.173 195.156 267.595  1.00  0.00           C  
ATOM   4333  CD1 LEU D  95     192.816 195.204 266.920  1.00  0.00           C  
ATOM   4334  CD2 LEU D  95     194.147 195.727 268.998  1.00  0.00           C  
ATOM   4335  H   LEU D  95     196.757 194.446 266.465  1.00  0.00           H  
ATOM   4336  HA  LEU D  95     196.028 193.982 269.211  1.00  0.00           H  
ATOM   4337 1HB  LEU D  95     194.627 193.337 266.623  1.00  0.00           H  
ATOM   4338 2HB  LEU D  95     193.917 193.167 268.228  1.00  0.00           H  
ATOM   4339  HG  LEU D  95     194.866 195.738 266.996  1.00  0.00           H  
ATOM   4340 1HD1 LEU D  95     192.466 196.232 266.858  1.00  0.00           H  
ATOM   4341 2HD1 LEU D  95     192.896 194.787 265.913  1.00  0.00           H  
ATOM   4342 3HD1 LEU D  95     192.110 194.615 267.498  1.00  0.00           H  
ATOM   4343 1HD2 LEU D  95     193.821 196.766 268.965  1.00  0.00           H  
ATOM   4344 2HD2 LEU D  95     193.458 195.152 269.617  1.00  0.00           H  
ATOM   4345 3HD2 LEU D  95     195.148 195.676 269.432  1.00  0.00           H  
ATOM   4346  N   GLN D  96     196.939 191.381 267.426  1.00  0.00           N  
ATOM   4347  CA  GLN D  96     197.221 189.976 267.672  1.00  0.00           C  
ATOM   4348  C   GLN D  96     198.326 189.892 268.704  1.00  0.00           C  
ATOM   4349  O   GLN D  96     198.280 189.047 269.599  1.00  0.00           O  
ATOM   4350  CB  GLN D  96     197.637 189.199 266.441  1.00  0.00           C  
ATOM   4351  CG  GLN D  96     196.583 189.001 265.415  1.00  0.00           C  
ATOM   4352  CD  GLN D  96     197.066 188.095 264.365  1.00  0.00           C  
ATOM   4353  OE1 GLN D  96     196.827 186.868 264.419  1.00  0.00           O  
ATOM   4354  NE2 GLN D  96     197.747 188.661 263.379  1.00  0.00           N  
ATOM   4355  H   GLN D  96     197.228 191.847 266.576  1.00  0.00           H  
ATOM   4356  HA  GLN D  96     196.329 189.504 268.087  1.00  0.00           H  
ATOM   4357 1HB  GLN D  96     198.450 189.728 265.973  1.00  0.00           H  
ATOM   4358 2HB  GLN D  96     198.011 188.221 266.738  1.00  0.00           H  
ATOM   4359 1HG  GLN D  96     195.721 188.570 265.871  1.00  0.00           H  
ATOM   4360 2HG  GLN D  96     196.345 189.965 264.960  1.00  0.00           H  
ATOM   4361 1HE2 GLN D  96     198.108 188.109 262.629  1.00  0.00           H  
ATOM   4362 2HE2 GLN D  96     197.863 189.686 263.352  1.00  0.00           H  
ATOM   4363  N   LEU D  97     199.308 190.800 268.627  1.00  0.00           N  
ATOM   4364  CA  LEU D  97     200.336 190.763 269.648  1.00  0.00           C  
ATOM   4365  C   LEU D  97     199.739 191.104 270.995  1.00  0.00           C  
ATOM   4366  O   LEU D  97     200.062 190.471 271.997  1.00  0.00           O  
ATOM   4367  CB  LEU D  97     201.435 191.758 269.383  1.00  0.00           C  
ATOM   4368  CG  LEU D  97     202.356 191.522 268.266  1.00  0.00           C  
ATOM   4369  CD1 LEU D  97     203.208 192.710 268.178  1.00  0.00           C  
ATOM   4370  CD2 LEU D  97     203.143 190.300 268.524  1.00  0.00           C  
ATOM   4371  H   LEU D  97     199.350 191.491 267.872  1.00  0.00           H  
ATOM   4372  HA  LEU D  97     200.757 189.762 269.687  1.00  0.00           H  
ATOM   4373 1HB  LEU D  97     200.948 192.707 269.172  1.00  0.00           H  
ATOM   4374 2HB  LEU D  97     202.032 191.860 270.289  1.00  0.00           H  
ATOM   4375  HG  LEU D  97     201.822 191.418 267.344  1.00  0.00           H  
ATOM   4376 1HD1 LEU D  97     203.912 192.607 267.421  1.00  0.00           H  
ATOM   4377 2HD1 LEU D  97     202.574 193.557 267.985  1.00  0.00           H  
ATOM   4378 3HD1 LEU D  97     203.719 192.845 269.115  1.00  0.00           H  
ATOM   4379 1HD2 LEU D  97     203.845 190.145 267.712  1.00  0.00           H  
ATOM   4380 2HD2 LEU D  97     203.678 190.428 269.453  1.00  0.00           H  
ATOM   4381 3HD2 LEU D  97     202.469 189.453 268.599  1.00  0.00           H  
ATOM   4382  N   GLN D  98     198.836 192.087 271.024  1.00  0.00           N  
ATOM   4383  CA  GLN D  98     198.235 192.487 272.276  1.00  0.00           C  
ATOM   4384  C   GLN D  98     197.543 191.288 272.895  1.00  0.00           C  
ATOM   4385  O   GLN D  98     197.698 191.035 274.091  1.00  0.00           O  
ATOM   4386  CB  GLN D  98     197.249 193.636 272.059  1.00  0.00           C  
ATOM   4387  CG  GLN D  98     196.655 194.204 273.321  1.00  0.00           C  
ATOM   4388  CD  GLN D  98     195.727 195.376 273.052  1.00  0.00           C  
ATOM   4389  OE1 GLN D  98     194.753 195.275 272.301  1.00  0.00           O  
ATOM   4390  NE2 GLN D  98     196.030 196.510 273.671  1.00  0.00           N  
ATOM   4391  H   GLN D  98     198.601 192.602 270.177  1.00  0.00           H  
ATOM   4392  HA  GLN D  98     199.021 192.819 272.953  1.00  0.00           H  
ATOM   4393 1HB  GLN D  98     197.737 194.441 271.509  1.00  0.00           H  
ATOM   4394 2HB  GLN D  98     196.425 193.279 271.447  1.00  0.00           H  
ATOM   4395 1HG  GLN D  98     196.079 193.420 273.812  1.00  0.00           H  
ATOM   4396 2HG  GLN D  98     197.464 194.542 273.969  1.00  0.00           H  
ATOM   4397 1HE2 GLN D  98     195.458 197.321 273.539  1.00  0.00           H  
ATOM   4398 2HE2 GLN D  98     196.829 196.553 274.271  1.00  0.00           H  
ATOM   4399  N   ALA D  99     196.809 190.519 272.075  1.00  0.00           N  
ATOM   4400  CA  ALA D  99     196.139 189.314 272.547  1.00  0.00           C  
ATOM   4401  C   ALA D  99     197.153 188.288 273.077  1.00  0.00           C  
ATOM   4402  O   ALA D  99     196.976 187.733 274.165  1.00  0.00           O  
ATOM   4403  CB  ALA D  99     195.322 188.715 271.416  1.00  0.00           C  
ATOM   4404  H   ALA D  99     196.696 190.788 271.098  1.00  0.00           H  
ATOM   4405  HA  ALA D  99     195.472 189.589 273.360  1.00  0.00           H  
ATOM   4406 1HB  ALA D  99     194.802 187.825 271.763  1.00  0.00           H  
ATOM   4407 2HB  ALA D  99     194.597 189.447 271.063  1.00  0.00           H  
ATOM   4408 3HB  ALA D  99     195.987 188.457 270.605  1.00  0.00           H  
ATOM   4409  N   LEU D 100     198.273 188.110 272.370  1.00  0.00           N  
ATOM   4410  CA  LEU D 100     199.314 187.179 272.805  1.00  0.00           C  
ATOM   4411  C   LEU D 100     199.938 187.603 274.127  1.00  0.00           C  
ATOM   4412  O   LEU D 100     200.316 186.754 274.930  1.00  0.00           O  
ATOM   4413  CB  LEU D 100     200.397 187.008 271.726  1.00  0.00           C  
ATOM   4414  CG  LEU D 100     200.001 186.221 270.502  1.00  0.00           C  
ATOM   4415  CD1 LEU D 100     201.066 186.306 269.426  1.00  0.00           C  
ATOM   4416  CD2 LEU D 100     199.805 184.745 270.927  1.00  0.00           C  
ATOM   4417  H   LEU D 100     198.386 188.600 271.483  1.00  0.00           H  
ATOM   4418  HA  LEU D 100     198.851 186.206 272.954  1.00  0.00           H  
ATOM   4419 1HB  LEU D 100     200.691 187.994 271.394  1.00  0.00           H  
ATOM   4420 2HB  LEU D 100     201.238 186.521 272.152  1.00  0.00           H  
ATOM   4421  HG  LEU D 100     199.112 186.630 270.107  1.00  0.00           H  
ATOM   4422 1HD1 LEU D 100     200.755 185.731 268.551  1.00  0.00           H  
ATOM   4423 2HD1 LEU D 100     201.200 187.345 269.146  1.00  0.00           H  
ATOM   4424 3HD1 LEU D 100     201.998 185.903 269.809  1.00  0.00           H  
ATOM   4425 1HD2 LEU D 100     199.512 184.153 270.074  1.00  0.00           H  
ATOM   4426 2HD2 LEU D 100     200.737 184.354 271.331  1.00  0.00           H  
ATOM   4427 3HD2 LEU D 100     199.030 184.685 271.690  1.00  0.00           H  
ATOM   4428  N   GLN D 101     199.984 188.908 274.384  1.00  0.00           N  
ATOM   4429  CA  GLN D 101     200.569 189.473 275.596  1.00  0.00           C  
ATOM   4430  C   GLN D 101     199.609 189.465 276.809  1.00  0.00           C  
ATOM   4431  O   GLN D 101     199.978 189.916 277.900  1.00  0.00           O  
ATOM   4432  CB  GLN D 101     201.053 190.917 275.329  1.00  0.00           C  
ATOM   4433  CG  GLN D 101     202.240 191.039 274.336  1.00  0.00           C  
ATOM   4434  CD  GLN D 101     202.694 192.504 274.039  1.00  0.00           C  
ATOM   4435  OE1 GLN D 101     202.349 193.450 274.761  1.00  0.00           O  
ATOM   4436  NE2 GLN D 101     203.512 192.656 272.992  1.00  0.00           N  
ATOM   4437  H   GLN D 101     199.649 189.552 273.666  1.00  0.00           H  
ATOM   4438  HA  GLN D 101     201.436 188.869 275.862  1.00  0.00           H  
ATOM   4439 1HB  GLN D 101     200.223 191.496 274.922  1.00  0.00           H  
ATOM   4440 2HB  GLN D 101     201.345 191.381 276.269  1.00  0.00           H  
ATOM   4441 1HG  GLN D 101     203.071 190.513 274.747  1.00  0.00           H  
ATOM   4442 2HG  GLN D 101     201.973 190.580 273.402  1.00  0.00           H  
ATOM   4443 1HE2 GLN D 101     203.924 193.552 272.730  1.00  0.00           H  
ATOM   4444 2HE2 GLN D 101     203.803 191.852 272.449  1.00  0.00           H  
ATOM   4445  N   GLN D 102     198.377 188.947 276.660  1.00  0.00           N  
ATOM   4446  CA  GLN D 102     197.439 188.958 277.792  1.00  0.00           C  
ATOM   4447  C   GLN D 102     197.762 187.842 278.786  1.00  0.00           C  
ATOM   4448  O   GLN D 102     197.091 186.811 278.845  1.00  0.00           O  
ATOM   4449  CB  GLN D 102     195.979 188.822 277.341  1.00  0.00           C  
ATOM   4450  CG  GLN D 102     195.492 189.923 276.426  1.00  0.00           C  
ATOM   4451  CD  GLN D 102     195.474 191.323 277.041  1.00  0.00           C  
ATOM   4452  OE1 GLN D 102     194.728 191.640 277.992  1.00  0.00           O  
ATOM   4453  NE2 GLN D 102     196.324 192.174 276.481  1.00  0.00           N  
ATOM   4454  H   GLN D 102     198.073 188.561 275.763  1.00  0.00           H  
ATOM   4455  HA  GLN D 102     197.544 189.908 278.314  1.00  0.00           H  
ATOM   4456 1HB  GLN D 102     195.861 187.879 276.802  1.00  0.00           H  
ATOM   4457 2HB  GLN D 102     195.329 188.789 278.212  1.00  0.00           H  
ATOM   4458 1HG  GLN D 102     196.156 189.943 275.584  1.00  0.00           H  
ATOM   4459 2HG  GLN D 102     194.485 189.682 276.092  1.00  0.00           H  
ATOM   4460 1HE2 GLN D 102     196.398 193.115 276.814  1.00  0.00           H  
ATOM   4461 2HE2 GLN D 102     196.913 191.842 275.704  1.00  0.00           H  
ATOM   4462  N   ASN D 103     198.793 188.092 279.585  1.00  0.00           N  
ATOM   4463  CA  ASN D 103     199.351 187.152 280.563  1.00  0.00           C  
ATOM   4464  C   ASN D 103     198.346 186.685 281.634  1.00  0.00           C  
ATOM   4465  O   ASN D 103     198.436 185.555 282.140  1.00  0.00           O  
ATOM   4466  CB  ASN D 103     200.554 187.794 281.218  1.00  0.00           C  
ATOM   4467  CG  ASN D 103     201.763 187.856 280.342  1.00  0.00           C  
ATOM   4468  OD1 ASN D 103     201.852 187.127 279.352  1.00  0.00           O  
ATOM   4469  ND2 ASN D 103     202.711 188.706 280.695  1.00  0.00           N  
ATOM   4470  H   ASN D 103     199.261 188.983 279.424  1.00  0.00           H  
ATOM   4471  HA  ASN D 103     199.682 186.263 280.023  1.00  0.00           H  
ATOM   4472 1HB  ASN D 103     200.286 188.813 281.488  1.00  0.00           H  
ATOM   4473 2HB  ASN D 103     200.806 187.261 282.126  1.00  0.00           H  
ATOM   4474 1HD2 ASN D 103     203.573 188.779 280.146  1.00  0.00           H  
ATOM   4475 2HD2 ASN D 103     202.594 189.275 281.506  1.00  0.00           H  
ATOM   4476  N   GLY D 104     197.400 187.547 281.987  1.00  0.00           N  
ATOM   4477  CA  GLY D 104     196.371 187.214 282.967  1.00  0.00           C  
ATOM   4478  C   GLY D 104     196.995 186.884 284.307  1.00  0.00           C  
ATOM   4479  O   GLY D 104     197.868 187.607 284.762  1.00  0.00           O  
ATOM   4480  H   GLY D 104     197.421 188.481 281.589  1.00  0.00           H  
ATOM   4481 1HA  GLY D 104     195.683 188.055 283.074  1.00  0.00           H  
ATOM   4482 2HA  GLY D 104     195.785 186.369 282.610  1.00  0.00           H  
ATOM   4483  N   SER D 105     196.617 185.763 284.914  1.00  0.00           N  
ATOM   4484  CA  SER D 105     197.143 185.374 286.227  1.00  0.00           C  
ATOM   4485  C   SER D 105     198.637 185.042 286.249  1.00  0.00           C  
ATOM   4486  O   SER D 105     199.245 184.993 287.320  1.00  0.00           O  
ATOM   4487  CB  SER D 105     196.358 184.197 286.778  1.00  0.00           C  
ATOM   4488  OG  SER D 105     196.560 183.044 286.010  1.00  0.00           O  
ATOM   4489  H   SER D 105     195.920 185.180 284.471  1.00  0.00           H  
ATOM   4490  HA  SER D 105     196.996 186.211 286.905  1.00  0.00           H  
ATOM   4491 1HB  SER D 105     196.667 184.006 287.808  1.00  0.00           H  
ATOM   4492 2HB  SER D 105     195.300 184.443 286.797  1.00  0.00           H  
ATOM   4493  HG  SER D 105     196.022 182.353 286.413  1.00  0.00           H  
ATOM   4494  N   SER D 106     199.254 184.837 285.081  1.00  0.00           N  
ATOM   4495  CA  SER D 106     200.666 184.470 285.048  1.00  0.00           C  
ATOM   4496  C   SER D 106     201.582 185.642 285.415  1.00  0.00           C  
ATOM   4497  O   SER D 106     202.785 185.457 285.585  1.00  0.00           O  
ATOM   4498  CB  SER D 106     201.053 183.864 283.708  1.00  0.00           C  
ATOM   4499  OG  SER D 106     200.994 184.789 282.684  1.00  0.00           O  
ATOM   4500  H   SER D 106     198.746 184.935 284.199  1.00  0.00           H  
ATOM   4501  HA  SER D 106     200.822 183.693 285.798  1.00  0.00           H  
ATOM   4502 1HB  SER D 106     202.064 183.465 283.776  1.00  0.00           H  
ATOM   4503 2HB  SER D 106     200.388 183.033 283.482  1.00  0.00           H  
ATOM   4504  HG  SER D 106     200.053 185.058 282.624  1.00  0.00           H  
ATOM   4505  N   VAL D 107     201.018 186.850 285.539  1.00  0.00           N  
ATOM   4506  CA  VAL D 107     201.792 188.026 285.929  1.00  0.00           C  
ATOM   4507  C   VAL D 107     202.060 188.050 287.432  1.00  0.00           C  
ATOM   4508  O   VAL D 107     202.844 188.869 287.916  1.00  0.00           O  
ATOM   4509  CB  VAL D 107     201.017 189.299 285.626  1.00  0.00           C  
ATOM   4510  CG1 VAL D 107     200.684 189.367 284.203  1.00  0.00           C  
ATOM   4511  CG2 VAL D 107     199.789 189.334 286.510  1.00  0.00           C  
ATOM   4512  H   VAL D 107     200.016 186.957 285.362  1.00  0.00           H  
ATOM   4513  HA  VAL D 107     202.737 188.019 285.388  1.00  0.00           H  
ATOM   4514  HB  VAL D 107     201.636 190.147 285.814  1.00  0.00           H  
ATOM   4515 1HG1 VAL D 107     200.159 190.290 284.000  1.00  0.00           H  
ATOM   4516 2HG1 VAL D 107     201.599 189.334 283.621  1.00  0.00           H  
ATOM   4517 3HG1 VAL D 107     200.051 188.525 283.955  1.00  0.00           H  
ATOM   4518 1HG2 VAL D 107     199.216 190.211 286.286  1.00  0.00           H  
ATOM   4519 2HG2 VAL D 107     199.196 188.485 286.344  1.00  0.00           H  
ATOM   4520 3HG2 VAL D 107     200.080 189.351 287.552  1.00  0.00           H  
ATOM   4521  N   LEU D 108     201.359 187.203 288.178  1.00  0.00           N  
ATOM   4522  CA  LEU D 108     201.472 187.183 289.621  1.00  0.00           C  
ATOM   4523  C   LEU D 108     202.698 186.410 290.106  1.00  0.00           C  
ATOM   4524  O   LEU D 108     203.188 185.497 289.440  1.00  0.00           O  
ATOM   4525  CB  LEU D 108     200.184 186.624 290.230  1.00  0.00           C  
ATOM   4526  CG  LEU D 108     198.890 187.433 290.028  1.00  0.00           C  
ATOM   4527  CD1 LEU D 108     197.727 186.667 290.651  1.00  0.00           C  
ATOM   4528  CD2 LEU D 108     199.033 188.802 290.675  1.00  0.00           C  
ATOM   4529  H   LEU D 108     200.729 186.533 287.735  1.00  0.00           H  
ATOM   4530  HA  LEU D 108     201.575 188.211 289.962  1.00  0.00           H  
ATOM   4531 1HB  LEU D 108     199.994 185.681 289.759  1.00  0.00           H  
ATOM   4532 2HB  LEU D 108     200.328 186.456 291.262  1.00  0.00           H  
ATOM   4533  HG  LEU D 108     198.687 187.549 288.962  1.00  0.00           H  
ATOM   4534 1HD1 LEU D 108     196.813 187.232 290.509  1.00  0.00           H  
ATOM   4535 2HD1 LEU D 108     197.634 185.695 290.170  1.00  0.00           H  
ATOM   4536 3HD1 LEU D 108     197.899 186.528 291.714  1.00  0.00           H  
ATOM   4537 1HD2 LEU D 108     198.121 189.350 290.545  1.00  0.00           H  
ATOM   4538 2HD2 LEU D 108     199.222 188.697 291.727  1.00  0.00           H  
ATOM   4539 3HD2 LEU D 108     199.856 189.345 290.214  1.00  0.00           H  
ATOM   4540  N   SER D 109     203.186 186.787 291.288  1.00  0.00           N  
ATOM   4541  CA  SER D 109     204.333 186.137 291.922  1.00  0.00           C  
ATOM   4542  C   SER D 109     203.998 184.716 292.309  1.00  0.00           C  
ATOM   4543  O   SER D 109     202.830 184.333 292.307  1.00  0.00           O  
ATOM   4544  CB  SER D 109     204.760 186.899 293.166  1.00  0.00           C  
ATOM   4545  OG  SER D 109     203.802 186.814 294.218  1.00  0.00           O  
ATOM   4546  H   SER D 109     202.749 187.564 291.758  1.00  0.00           H  
ATOM   4547  HA  SER D 109     205.160 186.118 291.209  1.00  0.00           H  
ATOM   4548 1HB  SER D 109     205.714 186.509 293.516  1.00  0.00           H  
ATOM   4549 2HB  SER D 109     204.916 187.944 292.906  1.00  0.00           H  
ATOM   4550  HG  SER D 109     204.151 187.372 294.929  1.00  0.00           H  
ATOM   4551  N   GLU D 110     205.002 183.921 292.663  1.00  0.00           N  
ATOM   4552  CA  GLU D 110     204.708 182.551 293.057  1.00  0.00           C  
ATOM   4553  C   GLU D 110     203.625 182.488 294.130  1.00  0.00           C  
ATOM   4554  O   GLU D 110     202.658 181.736 294.007  1.00  0.00           O  
ATOM   4555  CB  GLU D 110     205.962 181.860 293.593  1.00  0.00           C  
ATOM   4556  CG  GLU D 110     205.718 180.421 293.992  1.00  0.00           C  
ATOM   4557  CD  GLU D 110     206.929 179.698 294.519  1.00  0.00           C  
ATOM   4558  OE1 GLU D 110     207.980 180.288 294.609  1.00  0.00           O  
ATOM   4559  OE2 GLU D 110     206.790 178.525 294.830  1.00  0.00           O  
ATOM   4560  H   GLU D 110     205.954 184.258 292.650  1.00  0.00           H  
ATOM   4561  HA  GLU D 110     204.349 182.008 292.181  1.00  0.00           H  
ATOM   4562 1HB  GLU D 110     206.746 181.879 292.837  1.00  0.00           H  
ATOM   4563 2HB  GLU D 110     206.330 182.395 294.468  1.00  0.00           H  
ATOM   4564 1HG  GLU D 110     204.949 180.413 294.762  1.00  0.00           H  
ATOM   4565 2HG  GLU D 110     205.332 179.891 293.128  1.00  0.00           H  
ATOM   4566  N   ASP D 111     203.732 183.322 295.166  1.00  0.00           N  
ATOM   4567  CA  ASP D 111     202.707 183.261 296.188  1.00  0.00           C  
ATOM   4568  C   ASP D 111     201.390 183.842 295.690  1.00  0.00           C  
ATOM   4569  O   ASP D 111     200.331 183.282 295.958  1.00  0.00           O  
ATOM   4570  CB  ASP D 111     203.109 184.001 297.465  1.00  0.00           C  
ATOM   4571  CG  ASP D 111     202.144 183.676 298.644  1.00  0.00           C  
ATOM   4572  OD1 ASP D 111     202.133 182.545 299.069  1.00  0.00           O  
ATOM   4573  OD2 ASP D 111     201.410 184.545 299.079  1.00  0.00           O  
ATOM   4574  H   ASP D 111     204.516 183.952 295.243  1.00  0.00           H  
ATOM   4575  HA  ASP D 111     202.539 182.214 296.440  1.00  0.00           H  
ATOM   4576 1HB  ASP D 111     204.124 183.722 297.745  1.00  0.00           H  
ATOM   4577 2HB  ASP D 111     203.096 185.076 297.281  1.00  0.00           H  
ATOM   4578  N   LYS D 112     201.417 184.969 294.966  1.00  0.00           N  
ATOM   4579  CA  LYS D 112     200.142 185.554 294.558  1.00  0.00           C  
ATOM   4580  C   LYS D 112     199.381 184.659 293.573  1.00  0.00           C  
ATOM   4581  O   LYS D 112     198.155 184.555 293.646  1.00  0.00           O  
ATOM   4582  CB  LYS D 112     200.357 186.955 293.982  1.00  0.00           C  
ATOM   4583  CG  LYS D 112     200.740 188.030 295.004  1.00  0.00           C  
ATOM   4584  CD  LYS D 112     200.976 189.409 294.339  1.00  0.00           C  
ATOM   4585  CE  LYS D 112     201.415 190.452 295.383  1.00  0.00           C  
ATOM   4586  NZ  LYS D 112     201.787 191.787 294.778  1.00  0.00           N  
ATOM   4587  H   LYS D 112     202.294 185.425 294.704  1.00  0.00           H  
ATOM   4588  HA  LYS D 112     199.523 185.656 295.449  1.00  0.00           H  
ATOM   4589 1HB  LYS D 112     201.166 186.914 293.270  1.00  0.00           H  
ATOM   4590 2HB  LYS D 112     199.473 187.273 293.463  1.00  0.00           H  
ATOM   4591 1HG  LYS D 112     199.949 188.123 295.746  1.00  0.00           H  
ATOM   4592 2HG  LYS D 112     201.649 187.721 295.515  1.00  0.00           H  
ATOM   4593 1HD  LYS D 112     201.746 189.322 293.573  1.00  0.00           H  
ATOM   4594 2HD  LYS D 112     200.053 189.754 293.867  1.00  0.00           H  
ATOM   4595 1HE  LYS D 112     200.604 190.605 296.093  1.00  0.00           H  
ATOM   4596 2HE  LYS D 112     202.281 190.059 295.915  1.00  0.00           H  
ATOM   4597 1HZ  LYS D 112     202.070 192.413 295.513  1.00  0.00           H  
ATOM   4598 2HZ  LYS D 112     202.547 191.673 294.132  1.00  0.00           H  
ATOM   4599 3HZ  LYS D 112     201.002 192.229 294.283  1.00  0.00           H  
ATOM   4600  N   SER D 113     200.103 183.999 292.661  1.00  0.00           N  
ATOM   4601  CA  SER D 113     199.482 183.136 291.661  1.00  0.00           C  
ATOM   4602  C   SER D 113     198.974 181.839 292.268  1.00  0.00           C  
ATOM   4603  O   SER D 113     197.854 181.407 291.975  1.00  0.00           O  
ATOM   4604  CB  SER D 113     200.480 182.807 290.560  1.00  0.00           C  
ATOM   4605  OG  SER D 113     201.569 182.100 291.074  1.00  0.00           O  
ATOM   4606  H   SER D 113     201.109 184.112 292.646  1.00  0.00           H  
ATOM   4607  HA  SER D 113     198.637 183.667 291.225  1.00  0.00           H  
ATOM   4608 1HB  SER D 113     199.987 182.215 289.793  1.00  0.00           H  
ATOM   4609 2HB  SER D 113     200.842 183.707 290.094  1.00  0.00           H  
ATOM   4610  HG  SER D 113     202.086 182.767 291.584  1.00  0.00           H  
ATOM   4611  N   LYS D 114     199.752 181.230 293.170  1.00  0.00           N  
ATOM   4612  CA  LYS D 114     199.284 180.002 293.788  1.00  0.00           C  
ATOM   4613  C   LYS D 114     198.108 180.312 294.692  1.00  0.00           C  
ATOM   4614  O   LYS D 114     197.115 179.576 294.705  1.00  0.00           O  
ATOM   4615  CB  LYS D 114     200.418 179.303 294.541  1.00  0.00           C  
ATOM   4616  CG  LYS D 114     201.464 178.668 293.610  1.00  0.00           C  
ATOM   4617  CD  LYS D 114     202.617 178.008 294.372  1.00  0.00           C  
ATOM   4618  CE  LYS D 114     203.555 177.276 293.401  1.00  0.00           C  
ATOM   4619  NZ  LYS D 114     204.755 176.686 294.078  1.00  0.00           N  
ATOM   4620  H   LYS D 114     200.682 181.587 293.402  1.00  0.00           H  
ATOM   4621  HA  LYS D 114     198.936 179.331 293.004  1.00  0.00           H  
ATOM   4622 1HB  LYS D 114     200.931 180.030 295.180  1.00  0.00           H  
ATOM   4623 2HB  LYS D 114     200.008 178.527 295.183  1.00  0.00           H  
ATOM   4624 1HG  LYS D 114     200.982 177.925 292.978  1.00  0.00           H  
ATOM   4625 2HG  LYS D 114     201.877 179.452 292.967  1.00  0.00           H  
ATOM   4626 1HD  LYS D 114     203.182 178.775 294.904  1.00  0.00           H  
ATOM   4627 2HD  LYS D 114     202.226 177.300 295.099  1.00  0.00           H  
ATOM   4628 1HE  LYS D 114     202.992 176.471 292.933  1.00  0.00           H  
ATOM   4629 2HE  LYS D 114     203.889 177.966 292.628  1.00  0.00           H  
ATOM   4630 1HZ  LYS D 114     205.321 176.208 293.398  1.00  0.00           H  
ATOM   4631 2HZ  LYS D 114     205.332 177.432 294.504  1.00  0.00           H  
ATOM   4632 3HZ  LYS D 114     204.468 176.036 294.789  1.00  0.00           H  
ATOM   4633  N   ARG D 115     198.190 181.427 295.421  1.00  0.00           N  
ATOM   4634  CA  ARG D 115     197.120 181.848 296.298  1.00  0.00           C  
ATOM   4635  C   ARG D 115     195.852 182.089 295.483  1.00  0.00           C  
ATOM   4636  O   ARG D 115     194.799 181.560 295.819  1.00  0.00           O  
ATOM   4637  CB  ARG D 115     197.553 183.098 297.051  1.00  0.00           C  
ATOM   4638  CG  ARG D 115     196.628 183.670 298.106  1.00  0.00           C  
ATOM   4639  CD  ARG D 115     197.262 184.934 298.676  1.00  0.00           C  
ATOM   4640  NE  ARG D 115     198.424 184.645 299.500  1.00  0.00           N  
ATOM   4641  CZ  ARG D 115     198.391 184.377 300.808  1.00  0.00           C  
ATOM   4642  NH1 ARG D 115     197.260 184.430 301.505  1.00  0.00           N  
ATOM   4643  NH2 ARG D 115     199.531 184.077 301.381  1.00  0.00           N  
ATOM   4644  H   ARG D 115     199.029 182.007 295.394  1.00  0.00           H  
ATOM   4645  HA  ARG D 115     196.929 181.056 297.021  1.00  0.00           H  
ATOM   4646 1HB  ARG D 115     198.496 182.893 297.555  1.00  0.00           H  
ATOM   4647 2HB  ARG D 115     197.744 183.894 296.330  1.00  0.00           H  
ATOM   4648 1HG  ARG D 115     195.649 183.885 297.690  1.00  0.00           H  
ATOM   4649 2HG  ARG D 115     196.521 182.954 298.918  1.00  0.00           H  
ATOM   4650 1HD  ARG D 115     197.596 185.561 297.855  1.00  0.00           H  
ATOM   4651 2HD  ARG D 115     196.540 185.477 299.273  1.00  0.00           H  
ATOM   4652  HE  ARG D 115     199.361 184.586 299.060  1.00  0.00           H  
ATOM   4653 1HH1 ARG D 115     196.376 184.733 301.058  1.00  0.00           H  
ATOM   4654 2HH1 ARG D 115     197.267 184.231 302.493  1.00  0.00           H  
ATOM   4655 1HH2 ARG D 115     200.379 184.073 300.777  1.00  0.00           H  
ATOM   4656 2HH2 ARG D 115     199.581 183.871 302.362  1.00  0.00           H  
ATOM   4657  N   LEU D 116     195.947 182.810 294.362  1.00  0.00           N  
ATOM   4658  CA  LEU D 116     194.753 183.090 293.569  1.00  0.00           C  
ATOM   4659  C   LEU D 116     194.104 181.820 293.060  1.00  0.00           C  
ATOM   4660  O   LEU D 116     192.884 181.654 293.175  1.00  0.00           O  
ATOM   4661  CB  LEU D 116     195.073 184.004 292.383  1.00  0.00           C  
ATOM   4662  CG  LEU D 116     193.897 184.327 291.488  1.00  0.00           C  
ATOM   4663  CD1 LEU D 116     192.792 185.009 292.321  1.00  0.00           C  
ATOM   4664  CD2 LEU D 116     194.382 185.253 290.386  1.00  0.00           C  
ATOM   4665  H   LEU D 116     196.835 183.226 294.081  1.00  0.00           H  
ATOM   4666  HA  LEU D 116     194.034 183.599 294.209  1.00  0.00           H  
ATOM   4667 1HB  LEU D 116     195.496 184.927 292.722  1.00  0.00           H  
ATOM   4668 2HB  LEU D 116     195.828 183.504 291.769  1.00  0.00           H  
ATOM   4669  HG  LEU D 116     193.498 183.406 291.059  1.00  0.00           H  
ATOM   4670 1HD1 LEU D 116     191.950 185.243 291.698  1.00  0.00           H  
ATOM   4671 2HD1 LEU D 116     192.468 184.338 293.118  1.00  0.00           H  
ATOM   4672 3HD1 LEU D 116     193.176 185.912 292.747  1.00  0.00           H  
ATOM   4673 1HD2 LEU D 116     193.581 185.502 289.726  1.00  0.00           H  
ATOM   4674 2HD2 LEU D 116     194.771 186.163 290.841  1.00  0.00           H  
ATOM   4675 3HD2 LEU D 116     195.171 184.756 289.824  1.00  0.00           H  
ATOM   4676  N   ASN D 117     194.908 180.912 292.504  1.00  0.00           N  
ATOM   4677  CA  ASN D 117     194.367 179.663 291.997  1.00  0.00           C  
ATOM   4678  C   ASN D 117     193.748 178.829 293.117  1.00  0.00           C  
ATOM   4679  O   ASN D 117     192.687 178.227 292.933  1.00  0.00           O  
ATOM   4680  CB  ASN D 117     195.448 178.883 291.285  1.00  0.00           C  
ATOM   4681  CG  ASN D 117     195.798 179.482 289.952  1.00  0.00           C  
ATOM   4682  OD1 ASN D 117     195.015 180.243 289.367  1.00  0.00           O  
ATOM   4683  ND2 ASN D 117     196.959 179.153 289.452  1.00  0.00           N  
ATOM   4684  H   ASN D 117     195.912 181.092 292.427  1.00  0.00           H  
ATOM   4685  HA  ASN D 117     193.574 179.895 291.286  1.00  0.00           H  
ATOM   4686 1HB  ASN D 117     196.346 178.869 291.910  1.00  0.00           H  
ATOM   4687 2HB  ASN D 117     195.125 177.852 291.145  1.00  0.00           H  
ATOM   4688 1HD2 ASN D 117     197.245 179.519 288.568  1.00  0.00           H  
ATOM   4689 2HD2 ASN D 117     197.563 178.537 289.958  1.00  0.00           H  
ATOM   4690  N   THR D 118     194.370 178.844 294.300  1.00  0.00           N  
ATOM   4691  CA  THR D 118     193.862 178.106 295.444  1.00  0.00           C  
ATOM   4692  C   THR D 118     192.500 178.646 295.842  1.00  0.00           C  
ATOM   4693  O   THR D 118     191.556 177.879 296.076  1.00  0.00           O  
ATOM   4694  CB  THR D 118     194.829 178.211 296.638  1.00  0.00           C  
ATOM   4695  OG1 THR D 118     196.096 177.634 296.280  1.00  0.00           O  
ATOM   4696  CG2 THR D 118     194.256 177.505 297.854  1.00  0.00           C  
ATOM   4697  H   THR D 118     195.248 179.351 294.408  1.00  0.00           H  
ATOM   4698  HA  THR D 118     193.753 177.059 295.168  1.00  0.00           H  
ATOM   4699  HB  THR D 118     194.982 179.259 296.881  1.00  0.00           H  
ATOM   4700  HG1 THR D 118     196.494 178.178 295.563  1.00  0.00           H  
ATOM   4701 1HG2 THR D 118     194.950 177.600 298.686  1.00  0.00           H  
ATOM   4702 2HG2 THR D 118     193.301 177.964 298.121  1.00  0.00           H  
ATOM   4703 3HG2 THR D 118     194.101 176.452 297.627  1.00  0.00           H  
ATOM   4704  N   ILE D 119     192.386 179.972 295.884  1.00  0.00           N  
ATOM   4705  CA  ILE D 119     191.144 180.607 296.268  1.00  0.00           C  
ATOM   4706  C   ILE D 119     190.053 180.308 295.264  1.00  0.00           C  
ATOM   4707  O   ILE D 119     188.973 179.879 295.651  1.00  0.00           O  
ATOM   4708  CB  ILE D 119     191.351 182.131 296.379  1.00  0.00           C  
ATOM   4709  CG1 ILE D 119     192.312 182.452 297.520  1.00  0.00           C  
ATOM   4710  CG2 ILE D 119     190.051 182.835 296.571  1.00  0.00           C  
ATOM   4711  CD1 ILE D 119     191.805 182.092 298.849  1.00  0.00           C  
ATOM   4712  H   ILE D 119     193.203 180.549 295.677  1.00  0.00           H  
ATOM   4713  HA  ILE D 119     190.840 180.220 297.238  1.00  0.00           H  
ATOM   4714  HB  ILE D 119     191.817 182.492 295.462  1.00  0.00           H  
ATOM   4715 1HG1 ILE D 119     193.205 181.896 297.397  1.00  0.00           H  
ATOM   4716 2HG1 ILE D 119     192.547 183.507 297.489  1.00  0.00           H  
ATOM   4717 1HG2 ILE D 119     190.241 183.896 296.634  1.00  0.00           H  
ATOM   4718 2HG2 ILE D 119     189.395 182.629 295.733  1.00  0.00           H  
ATOM   4719 3HG2 ILE D 119     189.593 182.498 297.482  1.00  0.00           H  
ATOM   4720 1HD1 ILE D 119     192.552 182.344 299.602  1.00  0.00           H  
ATOM   4721 2HD1 ILE D 119     190.900 182.652 299.035  1.00  0.00           H  
ATOM   4722 3HD1 ILE D 119     191.601 181.026 298.883  1.00  0.00           H  
ATOM   4723  N   LEU D 120     190.325 180.447 293.975  1.00  0.00           N  
ATOM   4724  CA  LEU D 120     189.285 180.145 293.001  1.00  0.00           C  
ATOM   4725  C   LEU D 120     188.880 178.677 292.961  1.00  0.00           C  
ATOM   4726  O   LEU D 120     187.691 178.365 292.858  1.00  0.00           O  
ATOM   4727  CB  LEU D 120     189.692 180.680 291.640  1.00  0.00           C  
ATOM   4728  CG  LEU D 120     189.600 182.193 291.566  1.00  0.00           C  
ATOM   4729  CD1 LEU D 120     190.213 182.708 290.284  1.00  0.00           C  
ATOM   4730  CD2 LEU D 120     188.094 182.536 291.643  1.00  0.00           C  
ATOM   4731  H   LEU D 120     191.242 180.785 293.674  1.00  0.00           H  
ATOM   4732  HA  LEU D 120     188.401 180.708 293.296  1.00  0.00           H  
ATOM   4733 1HB  LEU D 120     190.729 180.388 291.446  1.00  0.00           H  
ATOM   4734 2HB  LEU D 120     189.050 180.246 290.876  1.00  0.00           H  
ATOM   4735  HG  LEU D 120     190.134 182.647 292.406  1.00  0.00           H  
ATOM   4736 1HD1 LEU D 120     190.116 183.789 290.247  1.00  0.00           H  
ATOM   4737 2HD1 LEU D 120     191.269 182.434 290.256  1.00  0.00           H  
ATOM   4738 3HD1 LEU D 120     189.697 182.269 289.433  1.00  0.00           H  
ATOM   4739 1HD2 LEU D 120     187.940 183.573 291.599  1.00  0.00           H  
ATOM   4740 2HD2 LEU D 120     187.571 182.071 290.806  1.00  0.00           H  
ATOM   4741 3HD2 LEU D 120     187.674 182.159 292.577  1.00  0.00           H  
ATOM   4742  N   ASN D 121     189.833 177.755 293.104  1.00  0.00           N  
ATOM   4743  CA  ASN D 121     189.462 176.347 293.121  1.00  0.00           C  
ATOM   4744  C   ASN D 121     188.582 176.067 294.338  1.00  0.00           C  
ATOM   4745  O   ASN D 121     187.609 175.298 294.272  1.00  0.00           O  
ATOM   4746  CB  ASN D 121     190.701 175.476 293.149  1.00  0.00           C  
ATOM   4747  CG  ASN D 121     191.426 175.441 291.832  1.00  0.00           C  
ATOM   4748  OD1 ASN D 121     190.856 175.729 290.772  1.00  0.00           O  
ATOM   4749  ND2 ASN D 121     192.685 175.089 291.878  1.00  0.00           N  
ATOM   4750  H   ASN D 121     190.816 178.018 293.179  1.00  0.00           H  
ATOM   4751  HA  ASN D 121     188.880 176.121 292.228  1.00  0.00           H  
ATOM   4752 1HB  ASN D 121     191.384 175.863 293.910  1.00  0.00           H  
ATOM   4753 2HB  ASN D 121     190.430 174.461 293.438  1.00  0.00           H  
ATOM   4754 1HD2 ASN D 121     193.223 175.049 291.038  1.00  0.00           H  
ATOM   4755 2HD2 ASN D 121     193.108 174.869 292.756  1.00  0.00           H  
ATOM   4756  N   THR D 122     188.905 176.721 295.457  1.00  0.00           N  
ATOM   4757  CA  THR D 122     188.149 176.542 296.675  1.00  0.00           C  
ATOM   4758  C   THR D 122     186.751 177.130 296.520  1.00  0.00           C  
ATOM   4759  O   THR D 122     185.760 176.481 296.859  1.00  0.00           O  
ATOM   4760  CB  THR D 122     188.860 177.209 297.864  1.00  0.00           C  
ATOM   4761  OG1 THR D 122     190.166 176.633 298.031  1.00  0.00           O  
ATOM   4762  CG2 THR D 122     188.057 176.984 299.113  1.00  0.00           C  
ATOM   4763  H   THR D 122     189.724 177.331 295.481  1.00  0.00           H  
ATOM   4764  HA  THR D 122     188.053 175.475 296.874  1.00  0.00           H  
ATOM   4765  HB  THR D 122     188.958 178.277 297.679  1.00  0.00           H  
ATOM   4766  HG1 THR D 122     190.709 176.867 297.241  1.00  0.00           H  
ATOM   4767 1HG2 THR D 122     188.553 177.459 299.955  1.00  0.00           H  
ATOM   4768 2HG2 THR D 122     187.075 177.412 298.975  1.00  0.00           H  
ATOM   4769 3HG2 THR D 122     187.961 175.918 299.299  1.00  0.00           H  
ATOM   4770  N   MET D 123     186.656 178.347 295.973  1.00  0.00           N  
ATOM   4771  CA  MET D 123     185.362 178.999 295.850  1.00  0.00           C  
ATOM   4772  C   MET D 123     184.438 178.218 294.929  1.00  0.00           C  
ATOM   4773  O   MET D 123     183.254 178.031 295.232  1.00  0.00           O  
ATOM   4774  CB  MET D 123     185.511 180.435 295.322  1.00  0.00           C  
ATOM   4775  CG  MET D 123     186.192 181.409 296.272  1.00  0.00           C  
ATOM   4776  SD  MET D 123     186.415 183.074 295.585  1.00  0.00           S  
ATOM   4777  CE  MET D 123     184.757 183.725 295.730  1.00  0.00           C  
ATOM   4778  H   MET D 123     187.498 178.839 295.686  1.00  0.00           H  
ATOM   4779  HA  MET D 123     184.917 179.022 296.834  1.00  0.00           H  
ATOM   4780 1HB  MET D 123     186.084 180.416 294.391  1.00  0.00           H  
ATOM   4781 2HB  MET D 123     184.538 180.841 295.091  1.00  0.00           H  
ATOM   4782 1HG  MET D 123     185.613 181.494 297.173  1.00  0.00           H  
ATOM   4783 2HG  MET D 123     187.152 181.027 296.545  1.00  0.00           H  
ATOM   4784 1HE  MET D 123     184.732 184.731 295.336  1.00  0.00           H  
ATOM   4785 2HE  MET D 123     184.062 183.103 295.180  1.00  0.00           H  
ATOM   4786 3HE  MET D 123     184.468 183.740 296.784  1.00  0.00           H  
ATOM   4787  N   SER D 124     184.996 177.725 293.818  1.00  0.00           N  
ATOM   4788  CA  SER D 124     184.258 176.947 292.834  1.00  0.00           C  
ATOM   4789  C   SER D 124     183.718 175.677 293.481  1.00  0.00           C  
ATOM   4790  O   SER D 124     182.554 175.300 293.284  1.00  0.00           O  
ATOM   4791  CB  SER D 124     185.166 176.596 291.669  1.00  0.00           C  
ATOM   4792  OG  SER D 124     184.485 175.857 290.679  1.00  0.00           O  
ATOM   4793  H   SER D 124     185.978 177.922 293.624  1.00  0.00           H  
ATOM   4794  HA  SER D 124     183.422 177.546 292.468  1.00  0.00           H  
ATOM   4795 1HB  SER D 124     185.576 177.512 291.233  1.00  0.00           H  
ATOM   4796 2HB  SER D 124     186.008 176.015 292.045  1.00  0.00           H  
ATOM   4797  HG  SER D 124     184.205 176.513 290.013  1.00  0.00           H  
ATOM   4798  N   THR D 125     184.563 175.009 294.274  1.00  0.00           N  
ATOM   4799  CA  THR D 125     184.164 173.792 294.956  1.00  0.00           C  
ATOM   4800  C   THR D 125     183.031 174.074 295.947  1.00  0.00           C  
ATOM   4801  O   THR D 125     182.038 173.343 295.986  1.00  0.00           O  
ATOM   4802  CB  THR D 125     185.351 173.172 295.704  1.00  0.00           C  
ATOM   4803  OG1 THR D 125     186.398 172.854 294.767  1.00  0.00           O  
ATOM   4804  CG2 THR D 125     184.893 171.902 296.404  1.00  0.00           C  
ATOM   4805  H   THR D 125     185.525 175.333 294.388  1.00  0.00           H  
ATOM   4806  HA  THR D 125     183.806 173.078 294.216  1.00  0.00           H  
ATOM   4807  HB  THR D 125     185.733 173.882 296.439  1.00  0.00           H  
ATOM   4808  HG1 THR D 125     186.785 173.698 294.420  1.00  0.00           H  
ATOM   4809 1HG2 THR D 125     185.732 171.458 296.937  1.00  0.00           H  
ATOM   4810 2HG2 THR D 125     184.099 172.143 297.113  1.00  0.00           H  
ATOM   4811 3HG2 THR D 125     184.517 171.195 295.665  1.00  0.00           H  
ATOM   4812  N   ILE D 126     183.152 175.150 296.731  1.00  0.00           N  
ATOM   4813  CA  ILE D 126     182.122 175.475 297.716  1.00  0.00           C  
ATOM   4814  C   ILE D 126     180.798 175.745 297.017  1.00  0.00           C  
ATOM   4815  O   ILE D 126     179.753 175.232 297.425  1.00  0.00           O  
ATOM   4816  CB  ILE D 126     182.530 176.708 298.528  1.00  0.00           C  
ATOM   4817  CG1 ILE D 126     183.699 176.391 299.409  1.00  0.00           C  
ATOM   4818  CG2 ILE D 126     181.362 177.214 299.373  1.00  0.00           C  
ATOM   4819  CD1 ILE D 126     184.306 177.612 299.960  1.00  0.00           C  
ATOM   4820  H   ILE D 126     183.991 175.728 296.665  1.00  0.00           H  
ATOM   4821  HA  ILE D 126     182.001 174.634 298.390  1.00  0.00           H  
ATOM   4822  HB  ILE D 126     182.845 177.470 297.845  1.00  0.00           H  
ATOM   4823 1HG1 ILE D 126     183.361 175.769 300.234  1.00  0.00           H  
ATOM   4824 2HG1 ILE D 126     184.449 175.842 298.849  1.00  0.00           H  
ATOM   4825 1HG2 ILE D 126     181.666 178.098 299.923  1.00  0.00           H  
ATOM   4826 2HG2 ILE D 126     180.546 177.457 298.725  1.00  0.00           H  
ATOM   4827 3HG2 ILE D 126     181.050 176.441 300.077  1.00  0.00           H  
ATOM   4828 1HD1 ILE D 126     185.138 177.348 300.607  1.00  0.00           H  
ATOM   4829 2HD1 ILE D 126     184.654 178.217 299.138  1.00  0.00           H  
ATOM   4830 3HD1 ILE D 126     183.567 178.153 300.519  1.00  0.00           H  
ATOM   4831  N   TYR D 127     180.828 176.526 295.949  1.00  0.00           N  
ATOM   4832  CA  TYR D 127     179.619 176.769 295.192  1.00  0.00           C  
ATOM   4833  C   TYR D 127     179.008 175.493 294.605  1.00  0.00           C  
ATOM   4834  O   TYR D 127     177.859 175.147 294.888  1.00  0.00           O  
ATOM   4835  CB  TYR D 127     179.930 177.735 294.044  1.00  0.00           C  
ATOM   4836  CG  TYR D 127     178.815 177.867 293.046  1.00  0.00           C  
ATOM   4837  CD1 TYR D 127     177.741 178.646 293.314  1.00  0.00           C  
ATOM   4838  CD2 TYR D 127     178.884 177.169 291.846  1.00  0.00           C  
ATOM   4839  CE1 TYR D 127     176.720 178.741 292.395  1.00  0.00           C  
ATOM   4840  CE2 TYR D 127     177.868 177.257 290.940  1.00  0.00           C  
ATOM   4841  CZ  TYR D 127     176.788 178.041 291.211  1.00  0.00           C  
ATOM   4842  OH  TYR D 127     175.762 178.135 290.298  1.00  0.00           O  
ATOM   4843  H   TYR D 127     181.706 176.954 295.649  1.00  0.00           H  
ATOM   4844  HA  TYR D 127     178.882 177.215 295.857  1.00  0.00           H  
ATOM   4845 1HB  TYR D 127     180.145 178.727 294.450  1.00  0.00           H  
ATOM   4846 2HB  TYR D 127     180.826 177.403 293.517  1.00  0.00           H  
ATOM   4847  HD1 TYR D 127     177.694 179.185 294.255  1.00  0.00           H  
ATOM   4848  HD2 TYR D 127     179.750 176.541 291.631  1.00  0.00           H  
ATOM   4849  HE1 TYR D 127     175.869 179.356 292.603  1.00  0.00           H  
ATOM   4850  HE2 TYR D 127     177.918 176.701 290.005  1.00  0.00           H  
ATOM   4851  HH  TYR D 127     176.000 177.652 289.499  1.00  0.00           H  
ATOM   4852  N   SER D 128     179.800 174.762 293.822  1.00  0.00           N  
ATOM   4853  CA  SER D 128     179.298 173.609 293.089  1.00  0.00           C  
ATOM   4854  C   SER D 128     178.895 172.400 293.924  1.00  0.00           C  
ATOM   4855  O   SER D 128     178.101 171.580 293.460  1.00  0.00           O  
ATOM   4856  CB  SER D 128     180.310 173.215 292.030  1.00  0.00           C  
ATOM   4857  OG  SER D 128     181.506 172.792 292.603  1.00  0.00           O  
ATOM   4858  H   SER D 128     180.769 175.040 293.681  1.00  0.00           H  
ATOM   4859  HA  SER D 128     178.403 173.940 292.562  1.00  0.00           H  
ATOM   4860 1HB  SER D 128     179.895 172.417 291.419  1.00  0.00           H  
ATOM   4861 2HB  SER D 128     180.501 174.065 291.378  1.00  0.00           H  
ATOM   4862  HG  SER D 128     181.913 173.608 292.980  1.00  0.00           H  
ATOM   4863  N   THR D 129     179.391 172.292 295.155  1.00  0.00           N  
ATOM   4864  CA  THR D 129     179.034 171.160 295.992  1.00  0.00           C  
ATOM   4865  C   THR D 129     178.136 171.579 297.154  1.00  0.00           C  
ATOM   4866  O   THR D 129     177.871 170.770 298.047  1.00  0.00           O  
ATOM   4867  CB  THR D 129     180.289 170.450 296.546  1.00  0.00           C  
ATOM   4868  OG1 THR D 129     181.038 171.339 297.376  1.00  0.00           O  
ATOM   4869  CG2 THR D 129     181.183 170.018 295.388  1.00  0.00           C  
ATOM   4870  H   THR D 129     180.079 172.965 295.495  1.00  0.00           H  
ATOM   4871  HA  THR D 129     178.480 170.442 295.389  1.00  0.00           H  
ATOM   4872  HB  THR D 129     179.989 169.579 297.125  1.00  0.00           H  
ATOM   4873  HG1 THR D 129     181.318 172.112 296.844  1.00  0.00           H  
ATOM   4874 1HG2 THR D 129     182.067 169.518 295.778  1.00  0.00           H  
ATOM   4875 2HG2 THR D 129     180.634 169.337 294.739  1.00  0.00           H  
ATOM   4876 3HG2 THR D 129     181.487 170.901 294.818  1.00  0.00           H  
ATOM   4877  N   GLY D 130     177.684 172.841 297.164  1.00  0.00           N  
ATOM   4878  CA  GLY D 130     176.876 173.340 298.277  1.00  0.00           C  
ATOM   4879  C   GLY D 130     175.557 172.591 298.355  1.00  0.00           C  
ATOM   4880  O   GLY D 130     175.027 172.146 297.331  1.00  0.00           O  
ATOM   4881  H   GLY D 130     177.899 173.479 296.395  1.00  0.00           H  
ATOM   4882 1HA  GLY D 130     177.424 173.220 299.213  1.00  0.00           H  
ATOM   4883 2HA  GLY D 130     176.699 174.406 298.149  1.00  0.00           H  
ATOM   4884  N   LYS D 131     174.986 172.470 299.555  1.00  0.00           N  
ATOM   4885  CA  LYS D 131     173.721 171.733 299.647  1.00  0.00           C  
ATOM   4886  C   LYS D 131     172.793 172.229 300.737  1.00  0.00           C  
ATOM   4887  O   LYS D 131     173.230 172.786 301.744  1.00  0.00           O  
ATOM   4888  CB  LYS D 131     173.990 170.249 299.923  1.00  0.00           C  
ATOM   4889  CG  LYS D 131     174.552 169.937 301.298  1.00  0.00           C  
ATOM   4890  CD  LYS D 131     174.885 168.451 301.430  1.00  0.00           C  
ATOM   4891  CE  LYS D 131     175.350 168.109 302.840  1.00  0.00           C  
ATOM   4892  NZ  LYS D 131     175.782 166.687 302.962  1.00  0.00           N  
ATOM   4893  H   LYS D 131     175.439 172.876 300.384  1.00  0.00           H  
ATOM   4894  HA  LYS D 131     173.193 171.831 298.698  1.00  0.00           H  
ATOM   4895 1HB  LYS D 131     173.071 169.672 299.779  1.00  0.00           H  
ATOM   4896 2HB  LYS D 131     174.725 169.889 299.217  1.00  0.00           H  
ATOM   4897 1HG  LYS D 131     175.454 170.534 301.469  1.00  0.00           H  
ATOM   4898 2HG  LYS D 131     173.809 170.203 302.055  1.00  0.00           H  
ATOM   4899 1HD  LYS D 131     174.001 167.862 301.200  1.00  0.00           H  
ATOM   4900 2HD  LYS D 131     175.670 168.189 300.718  1.00  0.00           H  
ATOM   4901 1HE  LYS D 131     176.182 168.758 303.111  1.00  0.00           H  
ATOM   4902 2HE  LYS D 131     174.527 168.283 303.529  1.00  0.00           H  
ATOM   4903 1HZ  LYS D 131     176.073 166.510 303.911  1.00  0.00           H  
ATOM   4904 2HZ  LYS D 131     175.026 166.062 302.722  1.00  0.00           H  
ATOM   4905 3HZ  LYS D 131     176.558 166.521 302.336  1.00  0.00           H  
ATOM   4906  N   VAL D 132     171.508 171.978 300.547  1.00  0.00           N  
ATOM   4907  CA  VAL D 132     170.540 172.286 301.582  1.00  0.00           C  
ATOM   4908  C   VAL D 132     169.755 171.036 301.911  1.00  0.00           C  
ATOM   4909  O   VAL D 132     169.184 170.393 301.023  1.00  0.00           O  
ATOM   4910  CB  VAL D 132     169.584 173.417 301.167  1.00  0.00           C  
ATOM   4911  CG1 VAL D 132     168.590 173.658 302.301  1.00  0.00           C  
ATOM   4912  CG2 VAL D 132     170.406 174.681 300.770  1.00  0.00           C  
ATOM   4913  H   VAL D 132     171.222 171.520 299.680  1.00  0.00           H  
ATOM   4914  HA  VAL D 132     171.068 172.605 302.480  1.00  0.00           H  
ATOM   4915  HB  VAL D 132     169.017 173.114 300.361  1.00  0.00           H  
ATOM   4916 1HG1 VAL D 132     167.891 174.418 302.046  1.00  0.00           H  
ATOM   4917 2HG1 VAL D 132     168.042 172.743 302.503  1.00  0.00           H  
ATOM   4918 3HG1 VAL D 132     169.115 173.952 303.198  1.00  0.00           H  
ATOM   4919 1HG2 VAL D 132     169.736 175.488 300.467  1.00  0.00           H  
ATOM   4920 2HG2 VAL D 132     171.005 175.000 301.605  1.00  0.00           H  
ATOM   4921 3HG2 VAL D 132     171.067 174.448 299.953  1.00  0.00           H  
ATOM   4922  N   CYS D 133     169.735 170.683 303.190  1.00  0.00           N  
ATOM   4923  CA  CYS D 133     169.025 169.493 303.603  1.00  0.00           C  
ATOM   4924  C   CYS D 133     167.653 169.879 304.160  1.00  0.00           C  
ATOM   4925  O   CYS D 133     167.511 170.904 304.794  1.00  0.00           O  
ATOM   4926  CB  CYS D 133     169.836 168.739 304.651  1.00  0.00           C  
ATOM   4927  SG  CYS D 133     171.456 168.205 304.016  1.00  0.00           S  
ATOM   4928  H   CYS D 133     170.223 171.248 303.872  1.00  0.00           H  
ATOM   4929  HA  CYS D 133     168.873 168.850 302.756  1.00  0.00           H  
ATOM   4930 1HB  CYS D 133     170.000 169.365 305.526  1.00  0.00           H  
ATOM   4931 2HB  CYS D 133     169.286 167.850 304.972  1.00  0.00           H  
ATOM   4932  N   ASN D 134     166.668 169.028 303.891  1.00  0.00           N
[truncated: 733,837 more chars]
