# Supplementary material for: An ACE2 decoy can be administered by inhalation and potently targets omicron variants of SARS‐CoV‐2
Source: EMBO Mol Med. 2022 Sep 23;14(11):e16109. doi: 10.15252/emmm.202216109 (PMC9539395; doi:10.15252/emmm.202216109)
Supplement: Supplementary file 3 — Source Data for Figure 7 [file EMMM-14-e16109-s003.gz › Model-BA2-ACE2.pdb]

HEADER                                            20-MAR-22   XXXX              
EXPDTA    THEORETICAL MODEL                                                     
REMARK 220                                                                      
REMARK 220 EXPERIMENTAL DETAILS                                                 
REMARK 220  EXPERIMENT TYPE                : THEORETICAL MODELLING              
REMARK 220  DATE OF DATA COLLECTION        : 20-MAR-22                          
REMARK 220                                                                      
REMARK 220 REMARK: MODEL GENERATED BY ROSETTA                                   
REMARK 220  VERSION 2016.22.post.dev+51604.argo.master.1ee13f687e8              
SSBOND     CYS A  336   CYS A  336                                      2.04  
SSBOND     CYS A  379   CYS A  379                                      2.04  
SSBOND     CYS A  480   CYS A  480                                      2.02  
SSBOND     CYS D  133   CYS D  133                                      2.03  
SSBOND     CYS D  344   CYS D  344                                      2.05  
SSBOND     CYS D  530   CYS D  530                                      2.02  
ATOM      1  N   ASN A 331     195.533 165.676 210.313  1.00  0.00           N  
ATOM      2  CA  ASN A 331     196.093 164.483 210.939  1.00  0.00           C  
ATOM      3  C   ASN A 331     196.740 164.799 212.279  1.00  0.00           C  
ATOM      4  O   ASN A 331     197.156 165.931 212.534  1.00  0.00           O  
ATOM      5  CB  ASN A 331     197.098 163.810 210.021  1.00  0.00           C  
ATOM      6  CG  ASN A 331     196.464 163.206 208.792  1.00  0.00           C  
ATOM      7  OD1 ASN A 331     195.414 162.557 208.868  1.00  0.00           O  
ATOM      8  ND2 ASN A 331     197.088 163.407 207.659  1.00  0.00           N  
ATOM      9  H   ASN A 331     196.052 166.541 210.357  1.00  0.00           H  
ATOM     10  HA  ASN A 331     195.279 163.783 211.135  1.00  0.00           H  
ATOM     11 1HB  ASN A 331     197.846 164.538 209.709  1.00  0.00           H  
ATOM     12 2HB  ASN A 331     197.620 163.025 210.571  1.00  0.00           H  
ATOM     13 1HD2 ASN A 331     196.716 163.030 206.810  1.00  0.00           H  
ATOM     14 2HD2 ASN A 331     197.935 163.937 207.642  1.00  0.00           H  
ATOM     15  N   ILE A 332     196.816 163.785 213.131  1.00  0.00           N  
ATOM     16  CA  ILE A 332     197.416 163.920 214.449  1.00  0.00           C  
ATOM     17  C   ILE A 332     198.792 163.270 214.475  1.00  0.00           C  
ATOM     18  O   ILE A 332     198.956 162.124 214.055  1.00  0.00           O  
ATOM     19  CB  ILE A 332     196.502 163.293 215.523  1.00  0.00           C  
ATOM     20  CG1 ILE A 332     195.126 163.936 215.448  1.00  0.00           C  
ATOM     21  CG2 ILE A 332     197.074 163.478 216.920  1.00  0.00           C  
ATOM     22  CD1 ILE A 332     195.166 165.432 215.667  1.00  0.00           C  
ATOM     23  H   ILE A 332     196.448 162.888 212.852  1.00  0.00           H  
ATOM     24  HA  ILE A 332     197.537 164.978 214.676  1.00  0.00           H  
ATOM     25  HB  ILE A 332     196.393 162.229 215.321  1.00  0.00           H  
ATOM     26 1HG1 ILE A 332     194.686 163.737 214.471  1.00  0.00           H  
ATOM     27 2HG1 ILE A 332     194.486 163.491 216.212  1.00  0.00           H  
ATOM     28 1HG2 ILE A 332     196.409 163.022 217.648  1.00  0.00           H  
ATOM     29 2HG2 ILE A 332     198.057 163.008 216.986  1.00  0.00           H  
ATOM     30 3HG2 ILE A 332     197.160 164.527 217.132  1.00  0.00           H  
ATOM     31 1HD1 ILE A 332     194.155 165.834 215.610  1.00  0.00           H  
ATOM     32 2HD1 ILE A 332     195.591 165.635 216.646  1.00  0.00           H  
ATOM     33 3HD1 ILE A 332     195.784 165.903 214.906  1.00  0.00           H  
ATOM     34  N   THR A 333     199.766 164.027 214.953  1.00  0.00           N  
ATOM     35  CA  THR A 333     201.153 163.605 215.073  1.00  0.00           C  
ATOM     36  C   THR A 333     201.504 163.422 216.544  1.00  0.00           C  
ATOM     37  O   THR A 333     200.612 163.328 217.387  1.00  0.00           O  
ATOM     38  CB  THR A 333     202.123 164.595 214.362  1.00  0.00           C  
ATOM     39  OG1 THR A 333     203.438 164.023 214.332  1.00  0.00           O  
ATOM     40  CG2 THR A 333     202.172 165.960 215.048  1.00  0.00           C  
ATOM     41  H   THR A 333     199.527 164.960 215.256  1.00  0.00           H  
ATOM     42  HA  THR A 333     201.265 162.636 214.586  1.00  0.00           H  
ATOM     43  HB  THR A 333     201.783 164.735 213.335  1.00  0.00           H  
ATOM     44  HG1 THR A 333     204.010 164.574 213.787  1.00  0.00           H  
ATOM     45 1HG2 THR A 333     202.855 166.611 214.505  1.00  0.00           H  
ATOM     46 2HG2 THR A 333     201.178 166.393 215.037  1.00  0.00           H  
ATOM     47 3HG2 THR A 333     202.518 165.866 216.076  1.00  0.00           H  
ATOM     48  N   ASN A 334     202.794 163.314 216.833  1.00  0.00           N  
ATOM     49  CA  ASN A 334     203.262 163.104 218.195  1.00  0.00           C  
ATOM     50  C   ASN A 334     202.584 164.099 219.120  1.00  0.00           C  
ATOM     51  O   ASN A 334     202.463 165.286 218.793  1.00  0.00           O  
ATOM     52  CB  ASN A 334     204.768 163.249 218.277  1.00  0.00           C  
ATOM     53  CG  ASN A 334     205.505 162.128 217.594  1.00  0.00           C  
ATOM     54  OD1 ASN A 334     204.983 161.016 217.441  1.00  0.00           O  
ATOM     55  ND2 ASN A 334     206.715 162.402 217.175  1.00  0.00           N  
ATOM     56  H   ASN A 334     203.440 163.403 216.060  1.00  0.00           H  
ATOM     57  HA  ASN A 334     202.976 162.103 218.519  1.00  0.00           H  
ATOM     58 1HB  ASN A 334     205.064 164.195 217.820  1.00  0.00           H  
ATOM     59 2HB  ASN A 334     205.071 163.287 219.326  1.00  0.00           H  
ATOM     60 1HD2 ASN A 334     207.255 161.700 216.711  1.00  0.00           H  
ATOM     61 2HD2 ASN A 334     207.097 163.317 217.318  1.00  0.00           H  
ATOM     62  N   LEU A 335     202.142 163.617 220.270  1.00  0.00           N  
ATOM     63  CA  LEU A 335     201.461 164.496 221.196  1.00  0.00           C  
ATOM     64  C   LEU A 335     202.468 165.225 222.053  1.00  0.00           C  
ATOM     65  O   LEU A 335     203.527 164.682 222.380  1.00  0.00           O  
ATOM     66  CB  LEU A 335     200.515 163.702 222.095  1.00  0.00           C  
ATOM     67  CG  LEU A 335     199.432 162.862 221.368  1.00  0.00           C  
ATOM     68  CD1 LEU A 335     198.567 162.170 222.413  1.00  0.00           C  
ATOM     69  CD2 LEU A 335     198.625 163.731 220.431  1.00  0.00           C  
ATOM     70  H   LEU A 335     202.264 162.640 220.493  1.00  0.00           H  
ATOM     71  HA  LEU A 335     200.894 165.232 220.641  1.00  0.00           H  
ATOM     72 1HB  LEU A 335     201.108 163.030 222.711  1.00  0.00           H  
ATOM     73 2HB  LEU A 335     200.003 164.406 222.757  1.00  0.00           H  
ATOM     74  HG  LEU A 335     199.916 162.080 220.780  1.00  0.00           H  
ATOM     75 1HD1 LEU A 335     197.818 161.554 221.916  1.00  0.00           H  
ATOM     76 2HD1 LEU A 335     199.191 161.541 223.048  1.00  0.00           H  
ATOM     77 3HD1 LEU A 335     198.063 162.923 223.029  1.00  0.00           H  
ATOM     78 1HD2 LEU A 335     197.878 163.123 219.925  1.00  0.00           H  
ATOM     79 2HD2 LEU A 335     198.131 164.522 220.988  1.00  0.00           H  
ATOM     80 3HD2 LEU A 335     199.295 164.153 219.695  1.00  0.00           H  
ATOM     81  N   CYS A 336     202.134 166.443 222.442  1.00  0.00           N  
ATOM     82  CA  CYS A 336     202.982 167.212 223.323  1.00  0.00           C  
ATOM     83  C   CYS A 336     203.051 166.563 224.700  1.00  0.00           C  
ATOM     84  O   CYS A 336     202.022 166.191 225.247  1.00  0.00           O  
ATOM     85  CB  CYS A 336     202.459 168.634 223.503  1.00  0.00           C  
ATOM     86  SG  CYS A 336     202.540 169.660 222.020  1.00  0.00           S  
ATOM     87  H   CYS A 336     201.265 166.854 222.102  1.00  0.00           H  
ATOM     88  HA  CYS A 336     203.974 167.245 222.895  1.00  0.00           H  
ATOM     89 1HB  CYS A 336     201.413 168.588 223.814  1.00  0.00           H  
ATOM     90 2HB  CYS A 336     203.003 169.122 224.298  1.00  0.00           H  
ATOM     91  N   PRO A 337     204.229 166.492 225.332  1.00  0.00           N  
ATOM     92  CA  PRO A 337     204.428 165.879 226.631  1.00  0.00           C  
ATOM     93  C   PRO A 337     203.938 166.744 227.785  1.00  0.00           C  
ATOM     94  O   PRO A 337     204.607 166.895 228.800  1.00  0.00           O  
ATOM     95  CB  PRO A 337     205.948 165.723 226.656  1.00  0.00           C  
ATOM     96  CG  PRO A 337     206.449 166.909 225.866  1.00  0.00           C  
ATOM     97  CD  PRO A 337     205.455 167.056 224.737  1.00  0.00           C  
ATOM     98  HA  PRO A 337     203.938 164.896 226.645  1.00  0.00           H  
ATOM     99 1HB  PRO A 337     206.299 165.731 227.688  1.00  0.00           H  
ATOM    100 2HB  PRO A 337     206.242 164.754 226.225  1.00  0.00           H  
ATOM    101 1HG  PRO A 337     206.487 167.794 226.509  1.00  0.00           H  
ATOM    102 2HG  PRO A 337     207.478 166.726 225.515  1.00  0.00           H  
ATOM    103 1HD  PRO A 337     205.331 168.108 224.500  1.00  0.00           H  
ATOM    104 2HD  PRO A 337     205.784 166.456 223.869  1.00  0.00           H  
ATOM    105  N   PHE A 338     202.691 167.196 227.689  1.00  0.00           N  
ATOM    106  CA  PHE A 338     202.036 167.949 228.743  1.00  0.00           C  
ATOM    107  C   PHE A 338     201.945 167.005 229.923  1.00  0.00           C  
ATOM    108  O   PHE A 338     202.144 167.388 231.081  1.00  0.00           O  
ATOM    109  CB  PHE A 338     200.636 168.403 228.298  1.00  0.00           C  
ATOM    110  CG  PHE A 338     200.615 169.532 227.297  1.00  0.00           C  
ATOM    111  CD1 PHE A 338     201.711 170.338 227.100  1.00  0.00           C  
ATOM    112  CD2 PHE A 338     199.467 169.790 226.564  1.00  0.00           C  
ATOM    113  CE1 PHE A 338     201.664 171.371 226.189  1.00  0.00           C  
ATOM    114  CE2 PHE A 338     199.417 170.823 225.656  1.00  0.00           C  
ATOM    115  CZ  PHE A 338     200.522 171.617 225.464  1.00  0.00           C  
ATOM    116  H   PHE A 338     202.174 166.986 226.846  1.00  0.00           H  
ATOM    117  HA  PHE A 338     202.642 168.814 229.016  1.00  0.00           H  
ATOM    118 1HB  PHE A 338     200.112 167.552 227.852  1.00  0.00           H  
ATOM    119 2HB  PHE A 338     200.059 168.711 229.145  1.00  0.00           H  
ATOM    120  HD1 PHE A 338     202.617 170.154 227.675  1.00  0.00           H  
ATOM    121  HD2 PHE A 338     198.594 169.160 226.718  1.00  0.00           H  
ATOM    122  HE1 PHE A 338     202.536 171.996 226.050  1.00  0.00           H  
ATOM    123  HE2 PHE A 338     198.499 171.006 225.097  1.00  0.00           H  
ATOM    124  HZ  PHE A 338     200.489 172.436 224.746  1.00  0.00           H  
ATOM    125  N   ASP A 339     201.702 165.742 229.567  1.00  0.00           N  
ATOM    126  CA  ASP A 339     201.538 164.601 230.442  1.00  0.00           C  
ATOM    127  C   ASP A 339     202.748 164.354 231.329  1.00  0.00           C  
ATOM    128  O   ASP A 339     202.593 163.822 232.428  1.00  0.00           O  
ATOM    129  CB  ASP A 339     201.270 163.353 229.601  1.00  0.00           C  
ATOM    130  CG  ASP A 339     199.873 163.348 228.970  1.00  0.00           C  
ATOM    131  OD1 ASP A 339     199.061 164.150 229.367  1.00  0.00           O  
ATOM    132  OD2 ASP A 339     199.633 162.535 228.114  1.00  0.00           O  
ATOM    133  H   ASP A 339     201.596 165.575 228.576  1.00  0.00           H  
ATOM    134  HA  ASP A 339     200.675 164.777 231.079  1.00  0.00           H  
ATOM    135 1HB  ASP A 339     202.011 163.289 228.801  1.00  0.00           H  
ATOM    136 2HB  ASP A 339     201.380 162.464 230.221  1.00  0.00           H  
ATOM    137  N   GLU A 340     203.956 164.771 230.908  1.00  0.00           N  
ATOM    138  CA  GLU A 340     205.120 164.530 231.758  1.00  0.00           C  
ATOM    139  C   GLU A 340     204.987 165.325 233.052  1.00  0.00           C  
ATOM    140  O   GLU A 340     205.621 164.999 234.056  1.00  0.00           O  
ATOM    141  CB  GLU A 340     206.454 164.829 231.057  1.00  0.00           C  
ATOM    142  CG  GLU A 340     206.816 163.830 229.942  1.00  0.00           C  
ATOM    143  CD  GLU A 340     208.219 164.034 229.355  1.00  0.00           C  
ATOM    144  OE1 GLU A 340     208.983 164.826 229.891  1.00  0.00           O  
ATOM    145  OE2 GLU A 340     208.516 163.412 228.360  1.00  0.00           O  
ATOM    146  H   GLU A 340     204.080 165.281 230.034  1.00  0.00           H  
ATOM    147  HA  GLU A 340     205.131 163.474 232.024  1.00  0.00           H  
ATOM    148 1HB  GLU A 340     206.415 165.828 230.611  1.00  0.00           H  
ATOM    149 2HB  GLU A 340     207.260 164.829 231.788  1.00  0.00           H  
ATOM    150 1HG  GLU A 340     206.757 162.824 230.354  1.00  0.00           H  
ATOM    151 2HG  GLU A 340     206.072 163.904 229.152  1.00  0.00           H  
ATOM    152  N   VAL A 341     204.173 166.379 233.017  1.00  0.00           N  
ATOM    153  CA  VAL A 341     203.914 167.167 234.193  1.00  0.00           C  
ATOM    154  C   VAL A 341     202.537 166.814 234.743  1.00  0.00           C  
ATOM    155  O   VAL A 341     202.411 166.484 235.915  1.00  0.00           O  
ATOM    156  CB  VAL A 341     203.974 168.666 233.908  1.00  0.00           C  
ATOM    157  CG1 VAL A 341     203.602 169.360 235.149  1.00  0.00           C  
ATOM    158  CG2 VAL A 341     205.371 169.065 233.461  1.00  0.00           C  
ATOM    159  H   VAL A 341     203.674 166.614 232.163  1.00  0.00           H  
ATOM    160  HA  VAL A 341     204.664 166.934 234.948  1.00  0.00           H  
ATOM    161  HB  VAL A 341     203.247 168.929 233.134  1.00  0.00           H  
ATOM    162 1HG1 VAL A 341     203.625 170.439 234.990  1.00  0.00           H  
ATOM    163 2HG1 VAL A 341     202.612 169.041 235.433  1.00  0.00           H  
ATOM    164 3HG1 VAL A 341     204.291 169.079 235.923  1.00  0.00           H  
ATOM    165 1HG2 VAL A 341     205.402 170.138 233.284  1.00  0.00           H  
ATOM    166 2HG2 VAL A 341     206.089 168.807 234.238  1.00  0.00           H  
ATOM    167 3HG2 VAL A 341     205.627 168.536 232.540  1.00  0.00           H  
ATOM    168  N   PHE A 342     201.513 166.804 233.890  1.00  0.00           N  
ATOM    169  CA  PHE A 342     200.146 166.572 234.371  1.00  0.00           C  
ATOM    170  C   PHE A 342     199.944 165.219 235.049  1.00  0.00           C  
ATOM    171  O   PHE A 342     199.197 165.129 236.024  1.00  0.00           O  
ATOM    172  CB  PHE A 342     199.124 166.726 233.240  1.00  0.00           C  
ATOM    173  CG  PHE A 342     198.707 168.143 232.939  1.00  0.00           C  
ATOM    174  CD1 PHE A 342     199.271 168.844 231.918  1.00  0.00           C  
ATOM    175  CD2 PHE A 342     197.706 168.746 233.659  1.00  0.00           C  
ATOM    176  CE1 PHE A 342     198.873 170.116 231.618  1.00  0.00           C  
ATOM    177  CE2 PHE A 342     197.304 170.028 233.375  1.00  0.00           C  
ATOM    178  CZ  PHE A 342     197.893 170.715 232.346  1.00  0.00           C  
ATOM    179  H   PHE A 342     201.681 167.010 232.906  1.00  0.00           H  
ATOM    180  HA  PHE A 342     199.930 167.342 235.104  1.00  0.00           H  
ATOM    181 1HB  PHE A 342     199.538 166.310 232.330  1.00  0.00           H  
ATOM    182 2HB  PHE A 342     198.231 166.148 233.478  1.00  0.00           H  
ATOM    183  HD1 PHE A 342     200.039 168.380 231.347  1.00  0.00           H  
ATOM    184  HD2 PHE A 342     197.230 168.189 234.457  1.00  0.00           H  
ATOM    185  HE1 PHE A 342     199.342 170.642 230.804  1.00  0.00           H  
ATOM    186  HE2 PHE A 342     196.523 170.492 233.958  1.00  0.00           H  
ATOM    187  HZ  PHE A 342     197.583 171.728 232.115  1.00  0.00           H  
ATOM    188  N   ASN A 343     200.589 164.166 234.548  1.00  0.00           N  
ATOM    189  CA  ASN A 343     200.442 162.840 235.123  1.00  0.00           C  
ATOM    190  C   ASN A 343     201.646 162.478 235.993  1.00  0.00           C  
ATOM    191  O   ASN A 343     201.881 161.301 236.284  1.00  0.00           O  
ATOM    192  CB  ASN A 343     200.237 161.805 234.032  1.00  0.00           C  
ATOM    193  CG  ASN A 343     198.920 161.972 233.310  1.00  0.00           C  
ATOM    194  OD1 ASN A 343     197.881 162.278 233.912  1.00  0.00           O  
ATOM    195  ND2 ASN A 343     198.951 161.768 232.021  1.00  0.00           N  
ATOM    196  H   ASN A 343     201.214 164.258 233.750  1.00  0.00           H  
ATOM    197  HA  ASN A 343     199.566 162.836 235.771  1.00  0.00           H  
ATOM    198 1HB  ASN A 343     201.046 161.885 233.305  1.00  0.00           H  
ATOM    199 2HB  ASN A 343     200.282 160.807 234.465  1.00  0.00           H  
ATOM    200 1HD2 ASN A 343     198.119 161.865 231.469  1.00  0.00           H  
ATOM    201 2HD2 ASN A 343     199.813 161.513 231.580  1.00  0.00           H  
ATOM    202  N   ALA A 344     202.429 163.478 236.402  1.00  0.00           N  
ATOM    203  CA  ALA A 344     203.599 163.212 237.221  1.00  0.00           C  
ATOM    204  C   ALA A 344     203.175 162.545 238.515  1.00  0.00           C  
ATOM    205  O   ALA A 344     202.129 162.862 239.082  1.00  0.00           O  
ATOM    206  CB  ALA A 344     204.359 164.499 237.509  1.00  0.00           C  
ATOM    207  H   ALA A 344     202.220 164.446 236.158  1.00  0.00           H  
ATOM    208  HA  ALA A 344     204.249 162.527 236.678  1.00  0.00           H  
ATOM    209 1HB  ALA A 344     205.240 164.277 238.109  1.00  0.00           H  
ATOM    210 2HB  ALA A 344     204.667 164.950 236.566  1.00  0.00           H  
ATOM    211 3HB  ALA A 344     203.730 165.190 238.043  1.00  0.00           H  
ATOM    212  N   THR A 345     204.017 161.644 239.017  1.00  0.00           N  
ATOM    213  CA  THR A 345     203.726 160.956 240.273  1.00  0.00           C  
ATOM    214  C   THR A 345     204.025 161.853 241.472  1.00  0.00           C  
ATOM    215  O   THR A 345     203.592 161.581 242.593  1.00  0.00           O  
ATOM    216  CB  THR A 345     204.541 159.660 240.372  1.00  0.00           C  
ATOM    217  OG1 THR A 345     205.937 159.978 240.347  1.00  0.00           O  
ATOM    218  CG2 THR A 345     204.211 158.744 239.202  1.00  0.00           C  
ATOM    219  H   THR A 345     204.857 161.411 238.508  1.00  0.00           H  
ATOM    220  HA  THR A 345     202.667 160.703 240.291  1.00  0.00           H  
ATOM    221  HB  THR A 345     204.308 159.154 241.308  1.00  0.00           H  
ATOM    222  HG1 THR A 345     206.137 160.569 241.081  1.00  0.00           H  
ATOM    223 1HG2 THR A 345     204.796 157.827 239.279  1.00  0.00           H  
ATOM    224 2HG2 THR A 345     203.148 158.500 239.221  1.00  0.00           H  
ATOM    225 3HG2 THR A 345     204.448 159.249 238.266  1.00  0.00           H  
ATOM    226  N   ARG A 346     204.767 162.920 241.213  1.00  0.00           N  
ATOM    227  CA  ARG A 346     205.118 163.933 242.194  1.00  0.00           C  
ATOM    228  C   ARG A 346     205.339 165.249 241.471  1.00  0.00           C  
ATOM    229  O   ARG A 346     206.007 165.290 240.434  1.00  0.00           O  
ATOM    230  CB  ARG A 346     206.367 163.572 242.990  1.00  0.00           C  
ATOM    231  CG  ARG A 346     206.708 164.579 244.118  1.00  0.00           C  
ATOM    232  CD  ARG A 346     207.905 164.169 244.912  1.00  0.00           C  
ATOM    233  NE  ARG A 346     208.211 165.119 245.997  1.00  0.00           N  
ATOM    234  CZ  ARG A 346     209.351 165.105 246.727  1.00  0.00           C  
ATOM    235  NH1 ARG A 346     210.277 164.201 246.470  1.00  0.00           N  
ATOM    236  NH2 ARG A 346     209.550 165.992 247.698  1.00  0.00           N  
ATOM    237  H   ARG A 346     205.079 163.044 240.263  1.00  0.00           H  
ATOM    238  HA  ARG A 346     204.286 164.058 242.891  1.00  0.00           H  
ATOM    239 1HB  ARG A 346     206.240 162.591 243.446  1.00  0.00           H  
ATOM    240 2HB  ARG A 346     207.223 163.521 242.321  1.00  0.00           H  
ATOM    241 1HG  ARG A 346     206.923 165.553 243.678  1.00  0.00           H  
ATOM    242 2HG  ARG A 346     205.855 164.674 244.793  1.00  0.00           H  
ATOM    243 1HD  ARG A 346     207.725 163.190 245.356  1.00  0.00           H  
ATOM    244 2HD  ARG A 346     208.770 164.115 244.253  1.00  0.00           H  
ATOM    245  HE  ARG A 346     207.517 165.828 246.216  1.00  0.00           H  
ATOM    246 1HH1 ARG A 346     210.133 163.525 245.734  1.00  0.00           H  
ATOM    247 2HH1 ARG A 346     211.131 164.185 247.010  1.00  0.00           H  
ATOM    248 1HH2 ARG A 346     208.834 166.706 247.928  1.00  0.00           H  
ATOM    249 2HH2 ARG A 346     210.406 165.967 248.230  1.00  0.00           H  
ATOM    250  N   PHE A 347     204.781 166.310 242.018  1.00  0.00           N  
ATOM    251  CA  PHE A 347     204.935 167.657 241.479  1.00  0.00           C  
ATOM    252  C   PHE A 347     205.999 168.441 242.200  1.00  0.00           C  
ATOM    253  O   PHE A 347     206.337 168.146 243.347  1.00  0.00           O  
ATOM    254  CB  PHE A 347     203.606 168.371 241.497  1.00  0.00           C  
ATOM    255  CG  PHE A 347     202.723 168.005 240.390  1.00  0.00           C  
ATOM    256  CD1 PHE A 347     202.275 166.713 240.208  1.00  0.00           C  
ATOM    257  CD2 PHE A 347     202.309 168.995 239.504  1.00  0.00           C  
ATOM    258  CE1 PHE A 347     201.467 166.418 239.146  1.00  0.00           C  
ATOM    259  CE2 PHE A 347     201.494 168.698 238.466  1.00  0.00           C  
ATOM    260  CZ  PHE A 347     201.079 167.405 238.285  1.00  0.00           C  
ATOM    261  H   PHE A 347     204.228 166.189 242.873  1.00  0.00           H  
ATOM    262  HA  PHE A 347     205.243 167.575 240.436  1.00  0.00           H  
ATOM    263 1HB  PHE A 347     203.101 168.088 242.411  1.00  0.00           H  
ATOM    264 2HB  PHE A 347     203.762 169.451 241.497  1.00  0.00           H  
ATOM    265  HD1 PHE A 347     202.576 165.923 240.895  1.00  0.00           H  
ATOM    266  HD2 PHE A 347     202.650 170.022 239.655  1.00  0.00           H  
ATOM    267  HE1 PHE A 347     201.132 165.393 238.983  1.00  0.00           H  
ATOM    268  HE2 PHE A 347     201.179 169.475 237.782  1.00  0.00           H  
ATOM    269  HZ  PHE A 347     200.444 167.150 237.452  1.00  0.00           H  
ATOM    270  N   ALA A 348     206.584 169.413 241.537  1.00  0.00           N  
ATOM    271  CA  ALA A 348     207.556 170.204 242.265  1.00  0.00           C  
ATOM    272  C   ALA A 348     206.889 170.993 243.393  1.00  0.00           C  
ATOM    273  O   ALA A 348     205.735 171.425 243.283  1.00  0.00           O  
ATOM    274  CB  ALA A 348     208.267 171.144 241.338  1.00  0.00           C  
ATOM    275  H   ALA A 348     206.334 169.634 240.563  1.00  0.00           H  
ATOM    276  HA  ALA A 348     208.284 169.522 242.706  1.00  0.00           H  
ATOM    277 1HB  ALA A 348     209.011 171.711 241.892  1.00  0.00           H  
ATOM    278 2HB  ALA A 348     208.739 170.587 240.560  1.00  0.00           H  
ATOM    279 3HB  ALA A 348     207.566 171.798 240.923  1.00  0.00           H  
ATOM    280  N   SER A 349     207.606 171.203 244.478  1.00  0.00           N  
ATOM    281  CA  SER A 349     207.094 172.131 245.472  1.00  0.00           C  
ATOM    282  C   SER A 349     206.986 173.469 244.790  1.00  0.00           C  
ATOM    283  O   SER A 349     207.920 173.838 244.084  1.00  0.00           O  
ATOM    284  CB  SER A 349     208.055 172.245 246.611  1.00  0.00           C  
ATOM    285  OG  SER A 349     208.089 171.109 247.376  1.00  0.00           O  
ATOM    286  H   SER A 349     208.518 170.779 244.584  1.00  0.00           H  
ATOM    287  HA  SER A 349     206.111 171.813 245.816  1.00  0.00           H  
ATOM    288 1HB  SER A 349     209.047 172.448 246.216  1.00  0.00           H  
ATOM    289 2HB  SER A 349     207.782 173.055 247.198  1.00  0.00           H  
ATOM    290  HG  SER A 349     208.212 170.371 246.765  1.00  0.00           H  
ATOM    291  N   VAL A 350     205.952 174.273 245.045  1.00  0.00           N  
ATOM    292  CA  VAL A 350     205.970 175.554 244.351  1.00  0.00           C  
ATOM    293  C   VAL A 350     207.185 176.444 244.650  1.00  0.00           C  
ATOM    294  O   VAL A 350     207.624 177.171 243.758  1.00  0.00           O  
ATOM    295  CB  VAL A 350     204.692 176.345 244.633  1.00  0.00           C  
ATOM    296  CG1 VAL A 350     204.683 176.833 246.086  1.00  0.00           C  
ATOM    297  CG2 VAL A 350     204.603 177.492 243.596  1.00  0.00           C  
ATOM    298  H   VAL A 350     205.145 173.995 245.618  1.00  0.00           H  
ATOM    299  HA  VAL A 350     205.999 175.348 243.290  1.00  0.00           H  
ATOM    300  HB  VAL A 350     203.832 175.690 244.525  1.00  0.00           H  
ATOM    301 1HG1 VAL A 350     203.783 177.373 246.286  1.00  0.00           H  
ATOM    302 2HG1 VAL A 350     204.738 175.970 246.751  1.00  0.00           H  
ATOM    303 3HG1 VAL A 350     205.509 177.472 246.276  1.00  0.00           H  
ATOM    304 1HG2 VAL A 350     203.694 178.069 243.755  1.00  0.00           H  
ATOM    305 2HG2 VAL A 350     205.459 178.129 243.673  1.00  0.00           H  
ATOM    306 3HG2 VAL A 350     204.593 177.083 242.603  1.00  0.00           H  
ATOM    307  N   TYR A 351     207.808 176.357 245.838  1.00  0.00           N  
ATOM    308  CA  TYR A 351     208.982 177.227 246.072  1.00  0.00           C  
ATOM    309  C   TYR A 351     210.098 176.908 245.071  1.00  0.00           C  
ATOM    310  O   TYR A 351     210.970 177.737 244.796  1.00  0.00           O  
ATOM    311  CB  TYR A 351     209.542 177.095 247.491  1.00  0.00           C  
ATOM    312  CG  TYR A 351     210.532 175.986 247.724  1.00  0.00           C  
ATOM    313  CD1 TYR A 351     211.883 176.261 247.642  1.00  0.00           C  
ATOM    314  CD2 TYR A 351     210.110 174.730 248.012  1.00  0.00           C  
ATOM    315  CE1 TYR A 351     212.809 175.266 247.865  1.00  0.00           C  
ATOM    316  CE2 TYR A 351     211.024 173.717 248.229  1.00  0.00           C  
ATOM    317  CZ  TYR A 351     212.371 173.984 248.159  1.00  0.00           C  
ATOM    318  OH  TYR A 351     213.284 172.980 248.379  1.00  0.00           O  
ATOM    319  H   TYR A 351     207.443 175.746 246.574  1.00  0.00           H  
ATOM    320  HA  TYR A 351     208.683 178.261 245.907  1.00  0.00           H  
ATOM    321 1HB  TYR A 351     210.019 178.032 247.770  1.00  0.00           H  
ATOM    322 2HB  TYR A 351     208.741 176.943 248.169  1.00  0.00           H  
ATOM    323  HD1 TYR A 351     212.203 177.273 247.414  1.00  0.00           H  
ATOM    324  HD2 TYR A 351     209.059 174.543 248.074  1.00  0.00           H  
ATOM    325  HE1 TYR A 351     213.877 175.487 247.810  1.00  0.00           H  
ATOM    326  HE2 TYR A 351     210.678 172.710 248.463  1.00  0.00           H  
ATOM    327  HH  TYR A 351     214.174 173.336 248.312  1.00  0.00           H  
ATOM    328  N   ALA A 352     210.075 175.681 244.561  1.00  0.00           N  
ATOM    329  CA  ALA A 352     211.050 175.167 243.640  1.00  0.00           C  
ATOM    330  C   ALA A 352     210.343 174.610 242.430  1.00  0.00           C  
ATOM    331  O   ALA A 352     210.695 173.535 241.946  1.00  0.00           O  
ATOM    332  CB  ALA A 352     211.877 174.074 244.291  1.00  0.00           C  
ATOM    333  H   ALA A 352     209.297 175.069 244.785  1.00  0.00           H  
ATOM    334  HA  ALA A 352     211.684 175.984 243.316  1.00  0.00           H  
ATOM    335 1HB  ALA A 352     212.609 173.699 243.577  1.00  0.00           H  
ATOM    336 2HB  ALA A 352     212.387 174.463 245.155  1.00  0.00           H  
ATOM    337 3HB  ALA A 352     211.218 173.265 244.601  1.00  0.00           H  
ATOM    338  N   TRP A 353     209.374 175.362 241.907  1.00  0.00           N  
ATOM    339  CA  TRP A 353     208.626 174.885 240.755  1.00  0.00           C  
ATOM    340  C   TRP A 353     209.565 174.505 239.604  1.00  0.00           C  
ATOM    341  O   TRP A 353     210.613 175.133 239.411  1.00  0.00           O  
ATOM    342  CB  TRP A 353     207.637 175.971 240.314  1.00  0.00           C  
ATOM    343  CG  TRP A 353     208.254 177.317 239.953  1.00  0.00           C  
ATOM    344  CD1 TRP A 353     208.499 178.380 240.796  1.00  0.00           C  
ATOM    345  CD2 TRP A 353     208.660 177.760 238.640  1.00  0.00           C  
ATOM    346  NE1 TRP A 353     209.031 179.439 240.082  1.00  0.00           N  
ATOM    347  CE2 TRP A 353     209.131 179.079 238.775  1.00  0.00           C  
ATOM    348  CE3 TRP A 353     208.655 177.168 237.375  1.00  0.00           C  
ATOM    349  CZ2 TRP A 353     209.584 179.795 237.708  1.00  0.00           C  
ATOM    350  CZ3 TRP A 353     209.118 177.909 236.300  1.00  0.00           C  
ATOM    351  CH2 TRP A 353     209.570 179.190 236.465  1.00  0.00           C  
ATOM    352  H   TRP A 353     209.086 176.225 242.376  1.00  0.00           H  
ATOM    353  HA  TRP A 353     208.054 174.011 241.055  1.00  0.00           H  
ATOM    354 1HB  TRP A 353     207.069 175.609 239.455  1.00  0.00           H  
ATOM    355 2HB  TRP A 353     206.927 176.150 241.120  1.00  0.00           H  
ATOM    356  HD1 TRP A 353     208.298 178.399 241.860  1.00  0.00           H  
ATOM    357  HE1 TRP A 353     209.302 180.372 240.451  1.00  0.00           H  
ATOM    358  HE3 TRP A 353     208.290 176.148 237.234  1.00  0.00           H  
ATOM    359  HZ2 TRP A 353     209.945 180.803 237.827  1.00  0.00           H  
ATOM    360  HZ3 TRP A 353     209.107 177.449 235.318  1.00  0.00           H  
ATOM    361  HH2 TRP A 353     209.927 179.748 235.598  1.00  0.00           H  
ATOM    362  N   ASN A 354     209.176 173.478 238.840  1.00  0.00           N  
ATOM    363  CA  ASN A 354     209.973 172.997 237.697  1.00  0.00           C  
ATOM    364  C   ASN A 354     209.363 173.343 236.351  1.00  0.00           C  
ATOM    365  O   ASN A 354     208.194 173.699 236.279  1.00  0.00           O  
ATOM    366  CB  ASN A 354     210.274 171.508 237.788  1.00  0.00           C  
ATOM    367  CG  ASN A 354     211.284 171.183 238.874  1.00  0.00           C  
ATOM    368  OD1 ASN A 354     212.251 171.927 239.057  1.00  0.00           O  
ATOM    369  ND2 ASN A 354     211.102 170.083 239.557  1.00  0.00           N  
ATOM    370  H   ASN A 354     208.277 173.041 239.063  1.00  0.00           H  
ATOM    371  HA  ASN A 354     210.936 173.508 237.729  1.00  0.00           H  
ATOM    372 1HB  ASN A 354     209.352 170.968 237.996  1.00  0.00           H  
ATOM    373 2HB  ASN A 354     210.654 171.149 236.831  1.00  0.00           H  
ATOM    374 1HD2 ASN A 354     211.752 169.825 240.273  1.00  0.00           H  
ATOM    375 2HD2 ASN A 354     210.314 169.500 239.366  1.00  0.00           H  
ATOM    376  N   ARG A 355     210.149 173.222 235.272  1.00  0.00           N  
ATOM    377  CA  ARG A 355     209.622 173.517 233.932  1.00  0.00           C  
ATOM    378  C   ARG A 355     209.976 172.512 232.835  1.00  0.00           C  
ATOM    379  O   ARG A 355     211.138 172.132 232.662  1.00  0.00           O  
ATOM    380  CB  ARG A 355     210.109 174.881 233.471  1.00  0.00           C  
ATOM    381  CG  ARG A 355     209.748 175.232 232.027  1.00  0.00           C  
ATOM    382  CD  ARG A 355     210.155 176.614 231.662  1.00  0.00           C  
ATOM    383  NE  ARG A 355     209.315 177.601 232.276  1.00  0.00           N  
ATOM    384  CZ  ARG A 355     209.491 178.926 232.178  1.00  0.00           C  
ATOM    385  NH1 ARG A 355     210.506 179.419 231.484  1.00  0.00           N  
ATOM    386  NH2 ARG A 355     208.645 179.730 232.774  1.00  0.00           N  
ATOM    387  H   ARG A 355     211.110 172.929 235.379  1.00  0.00           H  
ATOM    388  HA  ARG A 355     208.537 173.560 234.002  1.00  0.00           H  
ATOM    389 1HB  ARG A 355     209.664 175.641 234.100  1.00  0.00           H  
ATOM    390 2HB  ARG A 355     211.189 174.947 233.576  1.00  0.00           H  
ATOM    391 1HG  ARG A 355     210.235 174.543 231.340  1.00  0.00           H  
ATOM    392 2HG  ARG A 355     208.660 175.153 231.911  1.00  0.00           H  
ATOM    393 1HD  ARG A 355     211.173 176.783 232.005  1.00  0.00           H  
ATOM    394 2HD  ARG A 355     210.115 176.749 230.602  1.00  0.00           H  
ATOM    395  HE  ARG A 355     208.506 177.267 232.824  1.00  0.00           H  
ATOM    396 1HH1 ARG A 355     211.153 178.793 231.025  1.00  0.00           H  
ATOM    397 2HH1 ARG A 355     210.631 180.418 231.412  1.00  0.00           H  
ATOM    398 1HH2 ARG A 355     207.845 179.328 233.313  1.00  0.00           H  
ATOM    399 2HH2 ARG A 355     208.773 180.726 232.709  1.00  0.00           H  
ATOM    400  N   LYS A 356     208.955 172.141 232.057  1.00  0.00           N  
ATOM    401  CA  LYS A 356     209.078 171.280 230.878  1.00  0.00           C  
ATOM    402  C   LYS A 356     208.879 172.059 229.570  1.00  0.00           C  
ATOM    403  O   LYS A 356     207.901 172.791 229.419  1.00  0.00           O  
ATOM    404  CB  LYS A 356     208.052 170.144 230.947  1.00  0.00           C  
ATOM    405  CG  LYS A 356     207.975 169.263 229.699  1.00  0.00           C  
ATOM    406  CD  LYS A 356     209.179 168.358 229.571  1.00  0.00           C  
ATOM    407  CE  LYS A 356     209.102 167.548 228.298  1.00  0.00           C  
ATOM    408  NZ  LYS A 356     210.211 166.566 228.191  1.00  0.00           N  
ATOM    409  H   LYS A 356     208.024 172.472 232.322  1.00  0.00           H  
ATOM    410  HA  LYS A 356     210.079 170.850 230.865  1.00  0.00           H  
ATOM    411 1HB  LYS A 356     208.289 169.493 231.789  1.00  0.00           H  
ATOM    412 2HB  LYS A 356     207.088 170.548 231.129  1.00  0.00           H  
ATOM    413 1HG  LYS A 356     207.074 168.638 229.750  1.00  0.00           H  
ATOM    414 2HG  LYS A 356     207.900 169.886 228.807  1.00  0.00           H  
ATOM    415 1HD  LYS A 356     210.096 168.945 229.573  1.00  0.00           H  
ATOM    416 2HD  LYS A 356     209.201 167.665 230.414  1.00  0.00           H  
ATOM    417 1HE  LYS A 356     208.162 167.018 228.275  1.00  0.00           H  
ATOM    418 2HE  LYS A 356     209.148 168.229 227.447  1.00  0.00           H  
ATOM    419 1HZ  LYS A 356     210.117 166.045 227.336  1.00  0.00           H  
ATOM    420 2HZ  LYS A 356     211.100 167.030 228.213  1.00  0.00           H  
ATOM    421 3HZ  LYS A 356     210.119 165.920 228.983  1.00  0.00           H  
ATOM    422  N   ARG A 357     209.810 171.926 228.618  1.00  0.00           N  
ATOM    423  CA  ARG A 357     209.640 172.589 227.314  1.00  0.00           C  
ATOM    424  C   ARG A 357     208.944 171.690 226.293  1.00  0.00           C  
ATOM    425  O   ARG A 357     209.358 170.549 226.066  1.00  0.00           O  
ATOM    426  CB  ARG A 357     210.963 173.041 226.707  1.00  0.00           C  
ATOM    427  CG  ARG A 357     210.809 173.743 225.323  1.00  0.00           C  
ATOM    428  CD  ARG A 357     212.120 174.144 224.726  1.00  0.00           C  
ATOM    429  NE  ARG A 357     211.967 174.719 223.374  1.00  0.00           N  
ATOM    430  CZ  ARG A 357     212.958 174.865 222.479  1.00  0.00           C  
ATOM    431  NH1 ARG A 357     214.184 174.481 222.758  1.00  0.00           N  
ATOM    432  NH2 ARG A 357     212.671 175.399 221.313  1.00  0.00           N  
ATOM    433  H   ARG A 357     210.621 171.347 228.787  1.00  0.00           H  
ATOM    434  HA  ARG A 357     209.018 173.474 227.457  1.00  0.00           H  
ATOM    435 1HB  ARG A 357     211.454 173.742 227.381  1.00  0.00           H  
ATOM    436 2HB  ARG A 357     211.624 172.185 226.578  1.00  0.00           H  
ATOM    437 1HG  ARG A 357     210.330 173.061 224.622  1.00  0.00           H  
ATOM    438 2HG  ARG A 357     210.186 174.634 225.431  1.00  0.00           H  
ATOM    439 1HD  ARG A 357     212.590 174.895 225.361  1.00  0.00           H  
ATOM    440 2HD  ARG A 357     212.768 173.272 224.654  1.00  0.00           H  
ATOM    441  HE  ARG A 357     211.046 175.049 223.067  1.00  0.00           H  
ATOM    442 1HH1 ARG A 357     214.393 174.070 223.656  1.00  0.00           H  
ATOM    443 2HH1 ARG A 357     214.916 174.597 222.072  1.00  0.00           H  
ATOM    444 1HH2 ARG A 357     211.703 175.690 221.140  1.00  0.00           H  
ATOM    445 2HH2 ARG A 357     213.384 175.522 220.614  1.00  0.00           H  
ATOM    446  N   ILE A 358     207.906 172.236 225.667  1.00  0.00           N  
ATOM    447  CA  ILE A 358     207.104 171.597 224.637  1.00  0.00           C  
ATOM    448  C   ILE A 358     207.255 172.261 223.253  1.00  0.00           C  
ATOM    449  O   ILE A 358     207.072 173.474 223.104  1.00  0.00           O  
ATOM    450  CB  ILE A 358     205.639 171.606 225.070  1.00  0.00           C  
ATOM    451  CG1 ILE A 358     205.449 170.782 226.342  1.00  0.00           C  
ATOM    452  CG2 ILE A 358     204.808 171.199 224.019  1.00  0.00           C  
ATOM    453  CD1 ILE A 358     205.376 171.619 227.594  1.00  0.00           C  
ATOM    454  H   ILE A 358     207.613 173.169 225.939  1.00  0.00           H  
ATOM    455  HA  ILE A 358     207.426 170.560 224.548  1.00  0.00           H  
ATOM    456  HB  ILE A 358     205.391 172.588 225.336  1.00  0.00           H  
ATOM    457 1HG1 ILE A 358     204.550 170.183 226.252  1.00  0.00           H  
ATOM    458 2HG1 ILE A 358     206.298 170.114 226.444  1.00  0.00           H  
ATOM    459 1HG2 ILE A 358     203.785 171.252 224.318  1.00  0.00           H  
ATOM    460 2HG2 ILE A 358     204.957 171.838 223.164  1.00  0.00           H  
ATOM    461 3HG2 ILE A 358     205.075 170.200 223.776  1.00  0.00           H  
ATOM    462 1HD1 ILE A 358     205.266 170.969 228.460  1.00  0.00           H  
ATOM    463 2HD1 ILE A 358     206.282 172.199 227.688  1.00  0.00           H  
ATOM    464 3HD1 ILE A 358     204.527 172.298 227.538  1.00  0.00           H  
ATOM    465  N   SER A 359     207.597 171.458 222.238  1.00  0.00           N  
ATOM    466  CA  SER A 359     207.800 171.950 220.867  1.00  0.00           C  
ATOM    467  C   SER A 359     207.618 170.833 219.834  1.00  0.00           C  
ATOM    468  O   SER A 359     207.883 169.667 220.128  1.00  0.00           O  
ATOM    469  CB  SER A 359     209.166 172.596 220.724  1.00  0.00           C  
ATOM    470  OG  SER A 359     209.394 173.053 219.405  1.00  0.00           O  
ATOM    471  H   SER A 359     207.727 170.474 222.422  1.00  0.00           H  
ATOM    472  HA  SER A 359     207.057 172.716 220.664  1.00  0.00           H  
ATOM    473 1HB  SER A 359     209.228 173.443 221.410  1.00  0.00           H  
ATOM    474 2HB  SER A 359     209.944 171.891 221.008  1.00  0.00           H  
ATOM    475  HG  SER A 359     208.551 173.439 219.082  1.00  0.00           H  
ATOM    476  N   ASN A 360     207.177 171.209 218.626  1.00  0.00           N  
ATOM    477  CA  ASN A 360     206.979 170.285 217.487  1.00  0.00           C  
ATOM    478  C   ASN A 360     206.004 169.162 217.820  1.00  0.00           C  
ATOM    479  O   ASN A 360     206.367 167.983 217.788  1.00  0.00           O  
ATOM    480  CB  ASN A 360     208.308 169.696 217.023  1.00  0.00           C  
ATOM    481  CG  ASN A 360     209.290 170.727 216.488  1.00  0.00           C  
ATOM    482  OD1 ASN A 360     208.980 171.514 215.584  1.00  0.00           O  
ATOM    483  ND2 ASN A 360     210.477 170.728 217.043  1.00  0.00           N  
ATOM    484  H   ASN A 360     206.987 172.197 218.493  1.00  0.00           H  
ATOM    485  HA  ASN A 360     206.542 170.840 216.661  1.00  0.00           H  
ATOM    486 1HB  ASN A 360     208.782 169.154 217.838  1.00  0.00           H  
ATOM    487 2HB  ASN A 360     208.112 168.971 216.233  1.00  0.00           H  
ATOM    488 1HD2 ASN A 360     211.170 171.383 216.742  1.00  0.00           H  
ATOM    489 2HD2 ASN A 360     210.688 170.077 217.773  1.00  0.00           H  
ATOM    490  N   CYS A 361     204.777 169.536 218.180  1.00  0.00           N  
ATOM    491  CA  CYS A 361     203.802 168.550 218.642  1.00  0.00           C  
ATOM    492  C   CYS A 361     202.333 169.001 218.696  1.00  0.00           C  
ATOM    493  O   CYS A 361     202.010 170.186 218.529  1.00  0.00           O  
ATOM    494  CB  CYS A 361     204.252 168.077 220.011  1.00  0.00           C  
ATOM    495  SG  CYS A 361     204.388 169.407 221.204  1.00  0.00           S  
ATOM    496  H   CYS A 361     204.535 170.522 218.102  1.00  0.00           H  
ATOM    497  HA  CYS A 361     203.855 167.697 217.966  1.00  0.00           H  
ATOM    498 1HB  CYS A 361     203.551 167.356 220.375  1.00  0.00           H  
ATOM    499 2HB  CYS A 361     205.216 167.577 219.947  1.00  0.00           H  
ATOM    500  N   VAL A 362     201.451 168.029 218.969  1.00  0.00           N  
ATOM    501  CA  VAL A 362     200.027 168.304 219.132  1.00  0.00           C  
ATOM    502  C   VAL A 362     199.667 168.715 220.564  1.00  0.00           C  
ATOM    503  O   VAL A 362     199.897 167.979 221.534  1.00  0.00           O  
ATOM    504  CB  VAL A 362     199.194 167.074 218.760  1.00  0.00           C  
ATOM    505  CG1 VAL A 362     197.719 167.342 218.968  1.00  0.00           C  
ATOM    506  CG2 VAL A 362     199.492 166.685 217.366  1.00  0.00           C  
ATOM    507  H   VAL A 362     201.789 167.070 219.056  1.00  0.00           H  
ATOM    508  HA  VAL A 362     199.772 169.099 218.450  1.00  0.00           H  
ATOM    509  HB  VAL A 362     199.457 166.290 219.399  1.00  0.00           H  
ATOM    510 1HG1 VAL A 362     197.143 166.454 218.721  1.00  0.00           H  
ATOM    511 2HG1 VAL A 362     197.546 167.607 220.004  1.00  0.00           H  
ATOM    512 3HG1 VAL A 362     197.416 168.165 218.322  1.00  0.00           H  
ATOM    513 1HG2 VAL A 362     198.945 165.804 217.107  1.00  0.00           H  
ATOM    514 2HG2 VAL A 362     199.224 167.499 216.689  1.00  0.00           H  
ATOM    515 3HG2 VAL A 362     200.551 166.481 217.306  1.00  0.00           H  
ATOM    516  N   ALA A 363     199.071 169.887 220.710  1.00  0.00           N  
ATOM    517  CA  ALA A 363     198.761 170.439 222.035  1.00  0.00           C  
ATOM    518  C   ALA A 363     197.544 169.773 222.650  1.00  0.00           C  
ATOM    519  O   ALA A 363     196.466 170.360 222.782  1.00  0.00           O  
ATOM    520  CB  ALA A 363     198.517 171.936 221.983  1.00  0.00           C  
ATOM    521  H   ALA A 363     198.865 170.399 219.864  1.00  0.00           H  
ATOM    522  HA  ALA A 363     199.616 170.246 222.680  1.00  0.00           H  
ATOM    523 1HB  ALA A 363     198.328 172.307 222.986  1.00  0.00           H  
ATOM    524 2HB  ALA A 363     199.369 172.416 221.585  1.00  0.00           H  
ATOM    525 3HB  ALA A 363     197.673 172.158 221.375  1.00  0.00           H  
ATOM    526  N   ASP A 364     197.727 168.545 223.069  1.00  0.00           N  
ATOM    527  CA  ASP A 364     196.639 167.784 223.631  1.00  0.00           C  
ATOM    528  C   ASP A 364     196.362 168.174 225.069  1.00  0.00           C  
ATOM    529  O   ASP A 364     196.830 167.544 226.012  1.00  0.00           O  
ATOM    530  CB  ASP A 364     196.948 166.290 223.534  1.00  0.00           C  
ATOM    531  CG  ASP A 364     195.840 165.404 224.079  1.00  0.00           C  
ATOM    532  OD1 ASP A 364     195.001 165.900 224.817  1.00  0.00           O  
ATOM    533  OD2 ASP A 364     195.817 164.241 223.755  1.00  0.00           O  
ATOM    534  H   ASP A 364     198.645 168.131 222.927  1.00  0.00           H  
ATOM    535  HA  ASP A 364     195.744 167.988 223.047  1.00  0.00           H  
ATOM    536 1HB  ASP A 364     197.120 166.031 222.492  1.00  0.00           H  
ATOM    537 2HB  ASP A 364     197.870 166.071 224.077  1.00  0.00           H  
ATOM    538  N   TYR A 365     195.515 169.181 225.220  1.00  0.00           N  
ATOM    539  CA  TYR A 365     195.132 169.720 226.524  1.00  0.00           C  
ATOM    540  C   TYR A 365     193.886 168.994 227.068  1.00  0.00           C  
ATOM    541  O   TYR A 365     193.144 169.561 227.883  1.00  0.00           O  
ATOM    542  CB  TYR A 365     194.823 171.215 226.432  1.00  0.00           C  
ATOM    543  CG  TYR A 365     193.621 171.479 225.590  1.00  0.00           C  
ATOM    544  CD1 TYR A 365     192.380 171.432 226.201  1.00  0.00           C  
ATOM    545  CD2 TYR A 365     193.722 171.726 224.230  1.00  0.00           C  
ATOM    546  CE1 TYR A 365     191.242 171.632 225.472  1.00  0.00           C  
ATOM    547  CE2 TYR A 365     192.571 171.927 223.494  1.00  0.00           C  
ATOM    548  CZ  TYR A 365     191.333 171.877 224.115  1.00  0.00           C  
ATOM    549  OH  TYR A 365     190.178 172.061 223.398  1.00  0.00           O  
ATOM    550  H   TYR A 365     195.210 169.641 224.364  1.00  0.00           H  
ATOM    551  HA  TYR A 365     195.955 169.561 227.222  1.00  0.00           H  
ATOM    552 1HB  TYR A 365     194.647 171.621 227.429  1.00  0.00           H  
ATOM    553 2HB  TYR A 365     195.674 171.746 225.996  1.00  0.00           H  
ATOM    554  HD1 TYR A 365     192.307 171.230 227.269  1.00  0.00           H  
ATOM    555  HD2 TYR A 365     194.696 171.760 223.747  1.00  0.00           H  
ATOM    556  HE1 TYR A 365     190.268 171.596 225.957  1.00  0.00           H  
ATOM    557  HE2 TYR A 365     192.641 172.121 222.431  1.00  0.00           H  
ATOM    558  HH  TYR A 365     189.460 172.251 224.009  1.00  0.00           H  
ATOM    559  N   SER A 366     193.660 167.732 226.650  1.00  0.00           N  
ATOM    560  CA  SER A 366     192.488 166.935 227.055  1.00  0.00           C  
ATOM    561  C   SER A 366     192.390 166.658 228.551  1.00  0.00           C  
ATOM    562  O   SER A 366     191.417 166.066 229.010  1.00  0.00           O  
ATOM    563  CB  SER A 366     192.408 165.612 226.312  1.00  0.00           C  
ATOM    564  OG  SER A 366     193.453 164.760 226.657  1.00  0.00           O  
ATOM    565  H   SER A 366     194.317 167.279 225.994  1.00  0.00           H  
ATOM    566  HA  SER A 366     191.602 167.507 226.773  1.00  0.00           H  
ATOM    567 1HB  SER A 366     191.460 165.130 226.542  1.00  0.00           H  
ATOM    568 2HB  SER A 366     192.432 165.792 225.237  1.00  0.00           H  
ATOM    569  HG  SER A 366     194.179 165.008 226.042  1.00  0.00           H  
ATOM    570  N   VAL A 367     193.374 167.098 229.324  1.00  0.00           N  
ATOM    571  CA  VAL A 367     193.385 166.961 230.773  1.00  0.00           C  
ATOM    572  C   VAL A 367     192.160 167.652 231.385  1.00  0.00           C  
ATOM    573  O   VAL A 367     191.701 167.272 232.456  1.00  0.00           O  
ATOM    574  CB  VAL A 367     194.663 167.621 231.322  1.00  0.00           C  
ATOM    575  CG1 VAL A 367     195.869 166.915 230.748  1.00  0.00           C  
ATOM    576  CG2 VAL A 367     194.676 169.120 230.964  1.00  0.00           C  
ATOM    577  H   VAL A 367     194.147 167.562 228.874  1.00  0.00           H  
ATOM    578  HA  VAL A 367     193.372 165.902 231.026  1.00  0.00           H  
ATOM    579  HB  VAL A 367     194.702 167.503 232.397  1.00  0.00           H  
ATOM    580 1HG1 VAL A 367     196.770 167.360 231.128  1.00  0.00           H  
ATOM    581 2HG1 VAL A 367     195.844 165.861 231.023  1.00  0.00           H  
ATOM    582 3HG1 VAL A 367     195.861 167.006 229.658  1.00  0.00           H  
ATOM    583 1HG2 VAL A 367     195.562 169.568 231.334  1.00  0.00           H  
ATOM    584 2HG2 VAL A 367     194.649 169.236 229.891  1.00  0.00           H  
ATOM    585 3HG2 VAL A 367     193.828 169.615 231.408  1.00  0.00           H  
ATOM    586  N   LEU A 368     191.561 168.591 230.649  1.00  0.00           N  
ATOM    587  CA  LEU A 368     190.380 169.294 231.131  1.00  0.00           C  
ATOM    588  C   LEU A 368     189.091 168.481 230.956  1.00  0.00           C  
ATOM    589  O   LEU A 368     188.019 168.911 231.383  1.00  0.00           O  
ATOM    590  CB  LEU A 368     190.241 170.644 230.420  1.00  0.00           C  
ATOM    591  CG  LEU A 368     191.350 171.650 230.709  1.00  0.00           C  
ATOM    592  CD1 LEU A 368     191.136 172.908 229.874  1.00  0.00           C  
ATOM    593  CD2 LEU A 368     191.343 171.947 232.182  1.00  0.00           C  
ATOM    594  H   LEU A 368     191.975 168.853 229.749  1.00  0.00           H  
ATOM    595  HA  LEU A 368     190.515 169.481 232.198  1.00  0.00           H  
ATOM    596 1HB  LEU A 368     190.237 170.463 229.343  1.00  0.00           H  
ATOM    597 2HB  LEU A 368     189.292 171.095 230.703  1.00  0.00           H  
ATOM    598  HG  LEU A 368     192.315 171.234 230.424  1.00  0.00           H  
ATOM    599 1HD1 LEU A 368     191.930 173.626 230.081  1.00  0.00           H  
ATOM    600 2HD1 LEU A 368     191.148 172.652 228.818  1.00  0.00           H  
ATOM    601 3HD1 LEU A 368     190.178 173.350 230.125  1.00  0.00           H  
ATOM    602 1HD2 LEU A 368     192.111 172.662 232.401  1.00  0.00           H  
ATOM    603 2HD2 LEU A 368     190.385 172.356 232.460  1.00  0.00           H  
ATOM    604 3HD2 LEU A 368     191.521 171.031 232.740  1.00  0.00           H  
ATOM    605  N   TYR A 369     189.196 167.295 230.336  1.00  0.00           N  
ATOM    606  CA  TYR A 369     188.065 166.390 230.150  1.00  0.00           C  
ATOM    607  C   TYR A 369     187.411 166.094 231.492  1.00  0.00           C  
ATOM    608  O   TYR A 369     186.197 166.221 231.658  1.00  0.00           O  
ATOM    609  CB  TYR A 369     188.525 165.093 229.482  1.00  0.00           C  
ATOM    610  CG  TYR A 369     187.451 164.045 229.355  1.00  0.00           C  
ATOM    611  CD1 TYR A 369     186.509 164.115 228.340  1.00  0.00           C  
ATOM    612  CD2 TYR A 369     187.418 163.001 230.260  1.00  0.00           C  
ATOM    613  CE1 TYR A 369     185.533 163.139 228.240  1.00  0.00           C  
ATOM    614  CE2 TYR A 369     186.450 162.030 230.166  1.00  0.00           C  
ATOM    615  CZ  TYR A 369     185.508 162.093 229.161  1.00  0.00           C  
ATOM    616  OH  TYR A 369     184.538 161.121 229.068  1.00  0.00           O  
ATOM    617  H   TYR A 369     190.102 166.990 229.986  1.00  0.00           H  
ATOM    618  HA  TYR A 369     187.326 166.877 229.514  1.00  0.00           H  
ATOM    619 1HB  TYR A 369     188.906 165.315 228.484  1.00  0.00           H  
ATOM    620 2HB  TYR A 369     189.352 164.666 230.053  1.00  0.00           H  
ATOM    621  HD1 TYR A 369     186.539 164.937 227.624  1.00  0.00           H  
ATOM    622  HD2 TYR A 369     188.162 162.952 231.049  1.00  0.00           H  
ATOM    623  HE1 TYR A 369     184.790 163.190 227.445  1.00  0.00           H  
ATOM    624  HE2 TYR A 369     186.431 161.213 230.888  1.00  0.00           H  
ATOM    625  HH  TYR A 369     184.654 160.486 229.781  1.00  0.00           H  
ATOM    626  N   ASN A 370     188.220 165.732 232.486  1.00  0.00           N  
ATOM    627  CA  ASN A 370     187.703 165.424 233.811  1.00  0.00           C  
ATOM    628  C   ASN A 370     187.473 166.728 234.559  1.00  0.00           C  
ATOM    629  O   ASN A 370     188.139 167.032 235.548  1.00  0.00           O  
ATOM    630  CB  ASN A 370     188.657 164.522 234.565  1.00  0.00           C  
ATOM    631  CG  ASN A 370     188.756 163.153 233.959  1.00  0.00           C  
ATOM    632  OD1 ASN A 370     187.750 162.554 233.561  1.00  0.00           O  
ATOM    633  ND2 ASN A 370     189.955 162.644 233.874  1.00  0.00           N  
ATOM    634  H   ASN A 370     189.214 165.673 232.311  1.00  0.00           H  
ATOM    635  HA  ASN A 370     186.738 164.923 233.710  1.00  0.00           H  
ATOM    636 1HB  ASN A 370     189.648 164.975 234.580  1.00  0.00           H  
ATOM    637 2HB  ASN A 370     188.322 164.425 235.594  1.00  0.00           H  
ATOM    638 1HD2 ASN A 370     190.086 161.735 233.477  1.00  0.00           H  
ATOM    639 2HD2 ASN A 370     190.744 163.164 234.205  1.00  0.00           H  
ATOM    640  N   PHE A 371     186.490 167.470 234.079  1.00  0.00           N  
ATOM    641  CA  PHE A 371     186.180 168.805 234.545  1.00  0.00           C  
ATOM    642  C   PHE A 371     186.010 168.906 236.037  1.00  0.00           C  
ATOM    643  O   PHE A 371     186.486 169.855 236.636  1.00  0.00           O  
ATOM    644  CB  PHE A 371     184.910 169.338 233.902  1.00  0.00           C  
ATOM    645  CG  PHE A 371     184.549 170.716 234.414  1.00  0.00           C  
ATOM    646  CD1 PHE A 371     185.127 171.854 233.865  1.00  0.00           C  
ATOM    647  CD2 PHE A 371     183.647 170.872 235.458  1.00  0.00           C  
ATOM    648  CE1 PHE A 371     184.805 173.112 234.344  1.00  0.00           C  
ATOM    649  CE2 PHE A 371     183.330 172.125 235.939  1.00  0.00           C  
ATOM    650  CZ  PHE A 371     183.909 173.246 235.380  1.00  0.00           C  
ATOM    651  H   PHE A 371     185.993 167.094 233.270  1.00  0.00           H  
ATOM    652  HA  PHE A 371     187.006 169.455 234.251  1.00  0.00           H  
ATOM    653 1HB  PHE A 371     185.041 169.389 232.820  1.00  0.00           H  
ATOM    654 2HB  PHE A 371     184.081 168.665 234.106  1.00  0.00           H  
ATOM    655  HD1 PHE A 371     185.842 171.744 233.048  1.00  0.00           H  
ATOM    656  HD2 PHE A 371     183.191 169.985 235.903  1.00  0.00           H  
ATOM    657  HE1 PHE A 371     185.264 173.998 233.906  1.00  0.00           H  
ATOM    658  HE2 PHE A 371     182.622 172.229 236.761  1.00  0.00           H  
ATOM    659  HZ  PHE A 371     183.659 174.236 235.760  1.00  0.00           H  
ATOM    660  N   ALA A 372     185.264 167.998 236.655  1.00  0.00           N  
ATOM    661  CA  ALA A 372     185.023 168.190 238.079  1.00  0.00           C  
ATOM    662  C   ALA A 372     186.343 168.380 238.873  1.00  0.00           C  
ATOM    663  O   ALA A 372     186.535 169.461 239.424  1.00  0.00           O  
ATOM    664  CB  ALA A 372     184.158 167.054 238.626  1.00  0.00           C  
ATOM    665  H   ALA A 372     184.883 167.213 236.147  1.00  0.00           H  
ATOM    666  HA  ALA A 372     184.456 169.110 238.199  1.00  0.00           H  
ATOM    667 1HB  ALA A 372     183.946 167.247 239.678  1.00  0.00           H  
ATOM    668 2HB  ALA A 372     183.224 167.032 238.067  1.00  0.00           H  
ATOM    669 3HB  ALA A 372     184.609 166.099 238.535  1.00  0.00           H  
ATOM    670  N   PRO A 373     187.325 167.438 238.942  1.00  0.00           N  
ATOM    671  CA  PRO A 373     188.567 167.699 239.638  1.00  0.00           C  
ATOM    672  C   PRO A 373     189.378 168.817 238.994  1.00  0.00           C  
ATOM    673  O   PRO A 373     190.128 169.499 239.695  1.00  0.00           O  
ATOM    674  CB  PRO A 373     189.291 166.343 239.564  1.00  0.00           C  
ATOM    675  CG  PRO A 373     188.655 165.624 238.399  1.00  0.00           C  
ATOM    676  CD  PRO A 373     187.209 166.079 238.401  1.00  0.00           C  
ATOM    677  HA  PRO A 373     188.338 167.951 240.682  1.00  0.00           H  
ATOM    678 1HB  PRO A 373     190.369 166.507 239.422  1.00  0.00           H  
ATOM    679 2HB  PRO A 373     189.172 165.806 240.517  1.00  0.00           H  
ATOM    680 1HG  PRO A 373     189.176 165.883 237.480  1.00  0.00           H  
ATOM    681 2HG  PRO A 373     188.758 164.539 238.524  1.00  0.00           H  
ATOM    682 1HD  PRO A 373     186.811 166.055 237.399  1.00  0.00           H  
ATOM    683 2HD  PRO A 373     186.650 165.442 239.095  1.00  0.00           H  
ATOM    684  N   PHE A 374     189.169 169.058 237.685  1.00  0.00           N  
ATOM    685  CA  PHE A 374     189.854 170.104 236.924  1.00  0.00           C  
ATOM    686  C   PHE A 374     189.067 171.379 236.693  1.00  0.00           C  
ATOM    687  O   PHE A 374     189.401 172.128 235.792  1.00  0.00           O  
ATOM    688  CB  PHE A 374     190.290 169.589 235.536  1.00  0.00           C  
ATOM    689  CG  PHE A 374     191.509 168.706 235.487  1.00  0.00           C  
ATOM    690  CD1 PHE A 374     191.469 167.350 235.727  1.00  0.00           C  
ATOM    691  CD2 PHE A 374     192.717 169.267 235.112  1.00  0.00           C  
ATOM    692  CE1 PHE A 374     192.623 166.582 235.626  1.00  0.00           C  
ATOM    693  CE2 PHE A 374     193.858 168.517 234.998  1.00  0.00           C  
ATOM    694  CZ  PHE A 374     193.821 167.173 235.257  1.00  0.00           C  
ATOM    695  H   PHE A 374     188.536 168.458 237.146  1.00  0.00           H  
ATOM    696  HA  PHE A 374     190.745 170.385 237.475  1.00  0.00           H  
ATOM    697 1HB  PHE A 374     189.467 169.049 235.091  1.00  0.00           H  
ATOM    698 2HB  PHE A 374     190.477 170.448 234.897  1.00  0.00           H  
ATOM    699  HD1 PHE A 374     190.531 166.888 235.999  1.00  0.00           H  
ATOM    700  HD2 PHE A 374     192.739 170.323 234.904  1.00  0.00           H  
ATOM    701  HE1 PHE A 374     192.582 165.514 235.828  1.00  0.00           H  
ATOM    702  HE2 PHE A 374     194.790 168.984 234.704  1.00  0.00           H  
ATOM    703  HZ  PHE A 374     194.729 166.576 235.178  1.00  0.00           H  
ATOM    704  N   PHE A 375     188.045 171.658 237.494  1.00  0.00           N  
ATOM    705  CA  PHE A 375     187.259 172.890 237.330  1.00  0.00           C  
ATOM    706  C   PHE A 375     188.080 174.181 237.480  1.00  0.00           C  
ATOM    707  O   PHE A 375     187.740 175.236 236.934  1.00  0.00           O  
ATOM    708  CB  PHE A 375     186.164 172.916 238.392  1.00  0.00           C  
ATOM    709  CG  PHE A 375     186.680 173.334 239.768  1.00  0.00           C  
ATOM    710  CD1 PHE A 375     186.615 174.663 240.184  1.00  0.00           C  
ATOM    711  CD2 PHE A 375     187.271 172.417 240.621  1.00  0.00           C  
ATOM    712  CE1 PHE A 375     187.112 175.044 241.422  1.00  0.00           C  
ATOM    713  CE2 PHE A 375     187.765 172.791 241.844  1.00  0.00           C  
ATOM    714  CZ  PHE A 375     187.687 174.104 242.254  1.00  0.00           C  
ATOM    715  H   PHE A 375     187.753 170.973 238.195  1.00  0.00           H  
ATOM    716  HA  PHE A 375     186.815 172.870 236.339  1.00  0.00           H  
ATOM    717 1HB  PHE A 375     185.371 173.595 238.090  1.00  0.00           H  
ATOM    718 2HB  PHE A 375     185.729 171.913 238.476  1.00  0.00           H  
ATOM    719  HD1 PHE A 375     186.168 175.405 239.525  1.00  0.00           H  
ATOM    720  HD2 PHE A 375     187.351 171.388 240.315  1.00  0.00           H  
ATOM    721  HE1 PHE A 375     187.053 176.082 241.736  1.00  0.00           H  
ATOM    722  HE2 PHE A 375     188.218 172.042 242.483  1.00  0.00           H  
ATOM    723  HZ  PHE A 375     188.081 174.401 243.225  1.00  0.00           H  
ATOM    724  N   ALA A 376     189.170 174.107 238.232  1.00  0.00           N  
ATOM    725  CA  ALA A 376     189.978 175.267 238.583  1.00  0.00           C  
ATOM    726  C   ALA A 376     190.926 175.737 237.475  1.00  0.00           C  
ATOM    727  O   ALA A 376     192.144 175.598 237.599  1.00  0.00           O  
ATOM    728  CB  ALA A 376     190.772 174.946 239.838  1.00  0.00           C  
ATOM    729  H   ALA A 376     189.418 173.202 238.612  1.00  0.00           H  
ATOM    730  HA  ALA A 376     189.292 176.090 238.799  1.00  0.00           H  
ATOM    731 1HB  ALA A 376     191.335 175.819 240.139  1.00  0.00           H  
ATOM    732 2HB  ALA A 376     190.095 174.661 240.638  1.00  0.00           H  
ATOM    733 3HB  ALA A 376     191.446 174.125 239.636  1.00  0.00           H  
ATOM    734  N   PHE A 377     190.391 176.342 236.417  1.00  0.00           N  
ATOM    735  CA  PHE A 377     191.300 176.815 235.363  1.00  0.00           C  
ATOM    736  C   PHE A 377     190.830 178.078 234.647  1.00  0.00           C  
ATOM    737  O   PHE A 377     189.647 178.422 234.649  1.00  0.00           O  
ATOM    738  CB  PHE A 377     191.524 175.729 234.305  1.00  0.00           C  
ATOM    739  CG  PHE A 377     190.349 175.403 233.481  1.00  0.00           C  
ATOM    740  CD1 PHE A 377     190.153 175.963 232.226  1.00  0.00           C  
ATOM    741  CD2 PHE A 377     189.427 174.558 233.967  1.00  0.00           C  
ATOM    742  CE1 PHE A 377     189.030 175.624 231.487  1.00  0.00           C  
ATOM    743  CE2 PHE A 377     188.312 174.207 233.260  1.00  0.00           C  
ATOM    744  CZ  PHE A 377     188.106 174.737 232.007  1.00  0.00           C  
ATOM    745  H   PHE A 377     189.373 176.406 236.356  1.00  0.00           H  
ATOM    746  HA  PHE A 377     192.262 177.043 235.824  1.00  0.00           H  
ATOM    747 1HB  PHE A 377     192.316 176.039 233.635  1.00  0.00           H  
ATOM    748 2HB  PHE A 377     191.848 174.810 234.794  1.00  0.00           H  
ATOM    749  HD1 PHE A 377     190.894 176.661 231.826  1.00  0.00           H  
ATOM    750  HD2 PHE A 377     189.596 174.166 234.944  1.00  0.00           H  
ATOM    751  HE1 PHE A 377     188.876 176.049 230.505  1.00  0.00           H  
ATOM    752  HE2 PHE A 377     187.604 173.510 233.701  1.00  0.00           H  
ATOM    753  HZ  PHE A 377     187.223 174.461 231.434  1.00  0.00           H  
ATOM    754  N   LYS A 378     191.795 178.756 234.025  1.00  0.00           N  
ATOM    755  CA  LYS A 378     191.535 179.931 233.190  1.00  0.00           C  
ATOM    756  C   LYS A 378     192.675 180.184 232.220  1.00  0.00           C  
ATOM    757  O   LYS A 378     193.845 180.008 232.569  1.00  0.00           O  
ATOM    758  CB  LYS A 378     191.286 181.187 234.038  1.00  0.00           C  
ATOM    759  CG  LYS A 378     190.909 182.437 233.203  1.00  0.00           C  
ATOM    760  CD  LYS A 378     190.499 183.619 234.069  1.00  0.00           C  
ATOM    761  CE  LYS A 378     190.142 184.823 233.204  1.00  0.00           C  
ATOM    762  NZ  LYS A 378     189.698 185.995 234.022  1.00  0.00           N  
ATOM    763  H   LYS A 378     192.747 178.399 234.109  1.00  0.00           H  
ATOM    764  HA  LYS A 378     190.641 179.740 232.599  1.00  0.00           H  
ATOM    765 1HB  LYS A 378     190.484 181.001 234.749  1.00  0.00           H  
ATOM    766 2HB  LYS A 378     192.185 181.428 234.604  1.00  0.00           H  
ATOM    767 1HG  LYS A 378     191.773 182.751 232.614  1.00  0.00           H  
ATOM    768 2HG  LYS A 378     190.097 182.195 232.520  1.00  0.00           H  
ATOM    769 1HD  LYS A 378     189.635 183.345 234.675  1.00  0.00           H  
ATOM    770 2HD  LYS A 378     191.315 183.889 234.733  1.00  0.00           H  
ATOM    771 1HE  LYS A 378     191.018 185.109 232.619  1.00  0.00           H  
ATOM    772 2HE  LYS A 378     189.340 184.545 232.523  1.00  0.00           H  
ATOM    773 1HZ  LYS A 378     189.473 186.767 233.410  1.00  0.00           H  
ATOM    774 2HZ  LYS A 378     188.880 185.742 234.558  1.00  0.00           H  
ATOM    775 3HZ  LYS A 378     190.440 186.269 234.650  1.00  0.00           H  
ATOM    776  N   CYS A 379     192.341 180.598 231.005  1.00  0.00           N  
ATOM    777  CA  CYS A 379     193.377 180.960 230.058  1.00  0.00           C  
ATOM    778  C   CYS A 379     193.441 182.456 229.828  1.00  0.00           C  
ATOM    779  O   CYS A 379     192.441 183.170 230.023  1.00  0.00           O  
ATOM    780  CB  CYS A 379     193.171 180.271 228.719  1.00  0.00           C  
ATOM    781  SG  CYS A 379     193.247 178.461 228.766  1.00  0.00           S  
ATOM    782  H   CYS A 379     191.370 180.702 230.750  1.00  0.00           H  
ATOM    783  HA  CYS A 379     194.335 180.653 230.456  1.00  0.00           H  
ATOM    784 1HB  CYS A 379     192.218 180.570 228.308  1.00  0.00           H  
ATOM    785 2HB  CYS A 379     193.932 180.622 228.046  1.00  0.00           H  
ATOM    786  N   TYR A 380     194.612 182.930 229.436  1.00  0.00           N  
ATOM    787  CA  TYR A 380     194.847 184.333 229.194  1.00  0.00           C  
ATOM    788  C   TYR A 380     195.415 184.581 227.791  1.00  0.00           C  
ATOM    789  O   TYR A 380     196.472 184.070 227.411  1.00  0.00           O  
ATOM    790  CB  TYR A 380     195.810 184.824 230.271  1.00  0.00           C  
ATOM    791  CG  TYR A 380     195.287 184.544 231.699  1.00  0.00           C  
ATOM    792  CD1 TYR A 380     195.583 183.321 232.315  1.00  0.00           C  
ATOM    793  CD2 TYR A 380     194.512 185.471 232.373  1.00  0.00           C  
ATOM    794  CE1 TYR A 380     195.114 183.042 233.581  1.00  0.00           C  
ATOM    795  CE2 TYR A 380     194.045 185.183 233.647  1.00  0.00           C  
ATOM    796  CZ  TYR A 380     194.347 183.973 234.246  1.00  0.00           C  
ATOM    797  OH  TYR A 380     193.889 183.698 235.514  1.00  0.00           O  
ATOM    798  H   TYR A 380     195.380 182.278 229.316  1.00  0.00           H  
ATOM    799  HA  TYR A 380     193.899 184.867 229.275  1.00  0.00           H  
ATOM    800 1HB  TYR A 380     196.763 184.319 230.144  1.00  0.00           H  
ATOM    801 2HB  TYR A 380     195.984 185.894 230.163  1.00  0.00           H  
ATOM    802  HD1 TYR A 380     196.180 182.580 231.788  1.00  0.00           H  
ATOM    803  HD2 TYR A 380     194.269 186.425 231.904  1.00  0.00           H  
ATOM    804  HE1 TYR A 380     195.343 182.090 234.052  1.00  0.00           H  
ATOM    805  HE2 TYR A 380     193.438 185.914 234.179  1.00  0.00           H  
ATOM    806  HH  TYR A 380     194.100 182.784 235.741  1.00  0.00           H  
ATOM    807  N   GLY A 381     194.652 185.297 226.974  1.00  0.00           N  
ATOM    808  CA  GLY A 381     195.044 185.628 225.599  1.00  0.00           C  
ATOM    809  C   GLY A 381     194.626 184.555 224.587  1.00  0.00           C  
ATOM    810  O   GLY A 381     194.589 184.804 223.380  1.00  0.00           O  
ATOM    811  H   GLY A 381     193.776 185.661 227.328  1.00  0.00           H  
ATOM    812 1HA  GLY A 381     194.594 186.581 225.319  1.00  0.00           H  
ATOM    813 2HA  GLY A 381     196.123 185.764 225.557  1.00  0.00           H  
ATOM    814  N   VAL A 382     194.300 183.374 225.100  1.00  0.00           N  
ATOM    815  CA  VAL A 382     193.892 182.229 224.304  1.00  0.00           C  
ATOM    816  C   VAL A 382     192.659 181.633 224.968  1.00  0.00           C  
ATOM    817  O   VAL A 382     192.474 181.785 226.170  1.00  0.00           O  
ATOM    818  CB  VAL A 382     195.023 181.157 224.266  1.00  0.00           C  
ATOM    819  CG1 VAL A 382     196.284 181.731 223.670  1.00  0.00           C  
ATOM    820  CG2 VAL A 382     195.291 180.639 225.645  1.00  0.00           C  
ATOM    821  H   VAL A 382     194.364 183.268 226.100  1.00  0.00           H  
ATOM    822  HA  VAL A 382     193.643 182.549 223.292  1.00  0.00           H  
ATOM    823  HB  VAL A 382     194.709 180.331 223.636  1.00  0.00           H  
ATOM    824 1HG1 VAL A 382     197.043 180.959 223.654  1.00  0.00           H  
ATOM    825 2HG1 VAL A 382     196.091 182.086 222.659  1.00  0.00           H  
ATOM    826 3HG1 VAL A 382     196.631 182.553 224.279  1.00  0.00           H  
ATOM    827 1HG2 VAL A 382     196.071 179.880 225.616  1.00  0.00           H  
ATOM    828 2HG2 VAL A 382     195.605 181.452 226.305  1.00  0.00           H  
ATOM    829 3HG2 VAL A 382     194.373 180.196 226.000  1.00  0.00           H  
ATOM    830  N   SER A 383     191.814 180.964 224.210  1.00  0.00           N  
ATOM    831  CA  SER A 383     190.708 180.236 224.822  1.00  0.00           C  
ATOM    832  C   SER A 383     191.122 178.795 225.024  1.00  0.00           C  
ATOM    833  O   SER A 383     191.700 178.225 224.107  1.00  0.00           O  
ATOM    834  CB  SER A 383     189.474 180.249 223.938  1.00  0.00           C  
ATOM    835  OG  SER A 383     188.467 179.402 224.467  1.00  0.00           O  
ATOM    836  H   SER A 383     191.970 180.915 223.214  1.00  0.00           H  
ATOM    837  HA  SER A 383     190.482 180.708 225.776  1.00  0.00           H  
ATOM    838 1HB  SER A 383     189.093 181.262 223.839  1.00  0.00           H  
ATOM    839 2HB  SER A 383     189.750 179.913 222.973  1.00  0.00           H  
ATOM    840  HG  SER A 383     188.063 179.903 225.192  1.00  0.00           H  
ATOM    841  N   PRO A 384     190.695 178.105 226.096  1.00  0.00           N  
ATOM    842  CA  PRO A 384     190.941 176.693 226.325  1.00  0.00           C  
ATOM    843  C   PRO A 384     190.267 175.847 225.247  1.00  0.00           C  
ATOM    844  O   PRO A 384     190.562 174.665 225.112  1.00  0.00           O  
ATOM    845  CB  PRO A 384     190.335 176.452 227.716  1.00  0.00           C  
ATOM    846  CG  PRO A 384     189.313 177.551 227.894  1.00  0.00           C  
ATOM    847  CD  PRO A 384     189.885 178.744 227.169  1.00  0.00           C  
ATOM    848  HA  PRO A 384     192.027 176.517 226.335  1.00  0.00           H  
ATOM    849 1HB  PRO A 384     189.879 175.451 227.746  1.00  0.00           H  
ATOM    850 2HB  PRO A 384     191.120 176.458 228.481  1.00  0.00           H  
ATOM    851 1HG  PRO A 384     188.341 177.238 227.499  1.00  0.00           H  
ATOM    852 2HG  PRO A 384     189.172 177.760 228.958  1.00  0.00           H  
ATOM    853 1HD  PRO A 384     189.061 179.326 226.794  1.00  0.00           H  
ATOM    854 2HD  PRO A 384     190.504 179.316 227.836  1.00  0.00           H  
ATOM    855  N   THR A 385     189.311 176.440 224.512  1.00  0.00           N  
ATOM    856  CA  THR A 385     188.590 175.718 223.482  1.00  0.00           C  
ATOM    857  C   THR A 385     189.122 175.997 222.071  1.00  0.00           C  
ATOM    858  O   THR A 385     188.677 175.368 221.110  1.00  0.00           O  
ATOM    859  CB  THR A 385     187.098 176.084 223.527  1.00  0.00           C  
ATOM    860  OG1 THR A 385     186.918 177.481 223.204  1.00  0.00           O  
ATOM    861  CG2 THR A 385     186.568 175.837 224.925  1.00  0.00           C  
ATOM    862  H   THR A 385     189.070 177.422 224.642  1.00  0.00           H  
ATOM    863  HA  THR A 385     188.694 174.650 223.675  1.00  0.00           H  
ATOM    864  HB  THR A 385     186.547 175.474 222.814  1.00  0.00           H  
ATOM    865  HG1 THR A 385     187.575 178.036 223.664  1.00  0.00           H  
ATOM    866 1HG2 THR A 385     185.511 176.096 224.965  1.00  0.00           H  
ATOM    867 2HG2 THR A 385     186.698 174.787 225.182  1.00  0.00           H  
ATOM    868 3HG2 THR A 385     187.118 176.453 225.628  1.00  0.00           H  
ATOM    869  N   LYS A 386     190.042 176.963 221.930  1.00  0.00           N  
ATOM    870  CA  LYS A 386     190.548 177.335 220.608  1.00  0.00           C  
ATOM    871  C   LYS A 386     191.992 176.931 220.418  1.00  0.00           C  
ATOM    872  O   LYS A 386     192.557 177.137 219.347  1.00  0.00           O  
ATOM    873  CB  LYS A 386     190.404 178.829 220.345  1.00  0.00           C  
ATOM    874  CG  LYS A 386     188.964 179.323 220.284  1.00  0.00           C  
ATOM    875  CD  LYS A 386     188.906 180.817 219.996  1.00  0.00           C  
ATOM    876  CE  LYS A 386     187.467 181.316 219.946  1.00  0.00           C  
ATOM    877  NZ  LYS A 386     187.396 182.782 219.688  1.00  0.00           N  
ATOM    878  H   LYS A 386     190.418 177.437 222.748  1.00  0.00           H  
ATOM    879  HA  LYS A 386     189.960 176.809 219.855  1.00  0.00           H  
ATOM    880 1HB  LYS A 386     190.938 179.381 221.108  1.00  0.00           H  
ATOM    881 2HB  LYS A 386     190.868 179.068 219.390  1.00  0.00           H  
ATOM    882 1HG  LYS A 386     188.443 178.790 219.487  1.00  0.00           H  
ATOM    883 2HG  LYS A 386     188.452 179.108 221.221  1.00  0.00           H  
ATOM    884 1HD  LYS A 386     189.446 181.359 220.773  1.00  0.00           H  
ATOM    885 2HD  LYS A 386     189.385 181.020 219.038  1.00  0.00           H  
ATOM    886 1HE  LYS A 386     186.935 180.791 219.154  1.00  0.00           H  
ATOM    887 2HE  LYS A 386     186.983 181.100 220.900  1.00  0.00           H  
ATOM    888 1HZ  LYS A 386     186.429 183.075 219.663  1.00  0.00           H  
ATOM    889 2HZ  LYS A 386     187.878 183.279 220.424  1.00  0.00           H  
ATOM    890 3HZ  LYS A 386     187.833 182.989 218.801  1.00  0.00           H  
ATOM    891  N   LEU A 387     192.562 176.257 221.414  1.00  0.00           N  
ATOM    892  CA  LEU A 387     193.957 175.808 221.374  1.00  0.00           C  
ATOM    893  C   LEU A 387     194.156 174.821 220.215  1.00  0.00           C  
ATOM    894  O   LEU A 387     195.278 174.606 219.748  1.00  0.00           O  
ATOM    895  CB  LEU A 387     194.344 175.158 222.705  1.00  0.00           C  
ATOM    896  CG  LEU A 387     194.386 176.096 223.936  1.00  0.00           C  
ATOM    897  CD1 LEU A 387     194.634 175.269 225.186  1.00  0.00           C  
ATOM    898  CD2 LEU A 387     195.459 177.168 223.750  1.00  0.00           C  
ATOM    899  H   LEU A 387     192.023 176.096 222.257  1.00  0.00           H  
ATOM    900  HA  LEU A 387     194.597 176.672 221.215  1.00  0.00           H  
ATOM    901 1HB  LEU A 387     193.615 174.402 222.922  1.00  0.00           H  
ATOM    902 2HB  LEU A 387     195.321 174.682 222.602  1.00  0.00           H  
ATOM    903  HG  LEU A 387     193.429 176.574 224.049  1.00  0.00           H  
ATOM    904 1HD1 LEU A 387     194.642 175.914 226.052  1.00  0.00           H  
ATOM    905 2HD1 LEU A 387     193.834 174.535 225.294  1.00  0.00           H  
ATOM    906 3HD1 LEU A 387     195.589 174.759 225.105  1.00  0.00           H  
ATOM    907 1HD2 LEU A 387     195.461 177.816 224.621  1.00  0.00           H  
ATOM    908 2HD2 LEU A 387     196.435 176.704 223.642  1.00  0.00           H  
ATOM    909 3HD2 LEU A 387     195.240 177.753 222.861  1.00  0.00           H  
ATOM    910  N   ASN A 388     193.042 174.218 219.785  1.00  0.00           N  
ATOM    911  CA  ASN A 388     192.943 173.297 218.657  1.00  0.00           C  
ATOM    912  C   ASN A 388     193.272 173.975 217.316  1.00  0.00           C  
ATOM    913  O   ASN A 388     193.764 173.338 216.389  1.00  0.00           O  
ATOM    914  CB  ASN A 388     191.532 172.759 218.589  1.00  0.00           C  
ATOM    915  CG  ASN A 388     191.189 171.769 219.657  1.00  0.00           C  
ATOM    916  OD1 ASN A 388     192.050 171.145 220.280  1.00  0.00           O  
ATOM    917  ND2 ASN A 388     189.914 171.617 219.892  1.00  0.00           N  
ATOM    918  H   ASN A 388     192.185 174.447 220.266  1.00  0.00           H  
ATOM    919  HA  ASN A 388     193.637 172.482 218.796  1.00  0.00           H  
ATOM    920 1HB  ASN A 388     190.828 173.592 218.649  1.00  0.00           H  
ATOM    921 2HB  ASN A 388     191.386 172.292 217.633  1.00  0.00           H  
ATOM    922 1HD2 ASN A 388     189.609 170.975 220.594  1.00  0.00           H  
ATOM    923 2HD2 ASN A 388     189.245 172.145 219.370  1.00  0.00           H  
ATOM    924  N   ASP A 389     192.941 175.267 217.208  1.00  0.00           N  
ATOM    925  CA  ASP A 389     193.172 176.057 215.998  1.00  0.00           C  
ATOM    926  C   ASP A 389     194.361 177.013 216.143  1.00  0.00           C  
ATOM    927  O   ASP A 389     195.082 177.294 215.181  1.00  0.00           O  
ATOM    928  CB  ASP A 389     191.901 176.829 215.646  1.00  0.00           C  
ATOM    929  CG  ASP A 389     190.743 175.900 215.251  1.00  0.00           C  
ATOM    930  OD1 ASP A 389     190.873 175.168 214.285  1.00  0.00           O  
ATOM    931  OD2 ASP A 389     189.728 175.866 215.918  1.00  0.00           O  
ATOM    932  H   ASP A 389     192.568 175.749 218.018  1.00  0.00           H  
ATOM    933  HA  ASP A 389     193.395 175.372 215.182  1.00  0.00           H  
ATOM    934 1HB  ASP A 389     191.597 177.433 216.507  1.00  0.00           H  
ATOM    935 2HB  ASP A 389     192.106 177.511 214.822  1.00  0.00           H  
ATOM    936  N   LEU A 390     194.544 177.534 217.352  1.00  0.00           N  
ATOM    937  CA  LEU A 390     195.595 178.499 217.626  1.00  0.00           C  
ATOM    938  C   LEU A 390     196.947 177.813 217.519  1.00  0.00           C  
ATOM    939  O   LEU A 390     197.121 176.702 218.020  1.00  0.00           O  
ATOM    940  CB  LEU A 390     195.410 179.063 219.038  1.00  0.00           C  
ATOM    941  CG  LEU A 390     194.142 179.904 219.300  1.00  0.00           C  
ATOM    942  CD1 LEU A 390     194.007 180.174 220.808  1.00  0.00           C  
ATOM    943  CD2 LEU A 390     194.244 181.191 218.549  1.00  0.00           C  
ATOM    944  H   LEU A 390     193.916 177.270 218.104  1.00  0.00           H  
ATOM    945  HA  LEU A 390     195.546 179.302 216.894  1.00  0.00           H  
ATOM    946 1HB  LEU A 390     195.408 178.237 219.733  1.00  0.00           H  
ATOM    947 2HB  LEU A 390     196.261 179.698 219.245  1.00  0.00           H  
ATOM    948  HG  LEU A 390     193.272 179.372 218.960  1.00  0.00           H  
ATOM    949 1HD1 LEU A 390     193.116 180.770 220.994  1.00  0.00           H  
ATOM    950 2HD1 LEU A 390     193.929 179.230 221.345  1.00  0.00           H  
ATOM    951 3HD1 LEU A 390     194.876 180.717 221.149  1.00  0.00           H  
ATOM    952 1HD2 LEU A 390     193.349 181.787 218.729  1.00  0.00           H  
ATOM    953 2HD2 LEU A 390     195.124 181.740 218.886  1.00  0.00           H  
ATOM    954 3HD2 LEU A 390     194.333 180.980 217.484  1.00  0.00           H  
ATOM    955  N   CYS A 391     197.911 178.469 216.899  1.00  0.00           N  
ATOM    956  CA  CYS A 391     199.228 177.857 216.778  1.00  0.00           C  
ATOM    957  C   CYS A 391     200.252 178.653 217.578  1.00  0.00           C  
ATOM    958  O   CYS A 391     200.221 179.883 217.572  1.00  0.00           O  
ATOM    959  CB  CYS A 391     199.604 177.775 215.307  1.00  0.00           C  
ATOM    960  SG  CYS A 391     198.471 176.778 214.305  1.00  0.00           S  
ATOM    961  H   CYS A 391     197.735 179.378 216.499  1.00  0.00           H  
ATOM    962  HA  CYS A 391     199.191 176.848 217.182  1.00  0.00           H  
ATOM    963 1HB  CYS A 391     199.674 178.771 214.875  1.00  0.00           H  
ATOM    964 2HB  CYS A 391     200.551 177.309 215.227  1.00  0.00           H  
ATOM    965  HG  CYS A 391     197.329 177.389 214.660  1.00  0.00           H  
ATOM    966  N   PHE A 392     201.172 177.943 218.237  1.00  0.00           N  
ATOM    967  CA  PHE A 392     202.163 178.575 219.104  1.00  0.00           C  
ATOM    968  C   PHE A 392     203.576 178.117 218.786  1.00  0.00           C  
ATOM    969  O   PHE A 392     203.766 177.047 218.200  1.00  0.00           O  
ATOM    970  CB  PHE A 392     201.830 178.223 220.532  1.00  0.00           C  
ATOM    971  CG  PHE A 392     200.428 178.578 220.849  1.00  0.00           C  
ATOM    972  CD1 PHE A 392     199.431 177.608 220.743  1.00  0.00           C  
ATOM    973  CD2 PHE A 392     200.075 179.849 221.216  1.00  0.00           C  
ATOM    974  CE1 PHE A 392     198.132 177.911 221.044  1.00  0.00           C  
ATOM    975  CE2 PHE A 392     198.778 180.155 221.512  1.00  0.00           C  
ATOM    976  CZ  PHE A 392     197.810 179.181 221.437  1.00  0.00           C  
ATOM    977  H   PHE A 392     201.136 176.927 218.189  1.00  0.00           H  
ATOM    978  HA  PHE A 392     202.112 179.648 218.973  1.00  0.00           H  
ATOM    979 1HB  PHE A 392     201.967 177.153 220.700  1.00  0.00           H  
ATOM    980 2HB  PHE A 392     202.495 178.762 221.219  1.00  0.00           H  
ATOM    981  HD1 PHE A 392     199.699 176.595 220.428  1.00  0.00           H  
ATOM    982  HD2 PHE A 392     200.847 180.609 221.287  1.00  0.00           H  
ATOM    983  HE1 PHE A 392     197.360 177.139 220.967  1.00  0.00           H  
ATOM    984  HE2 PHE A 392     198.520 181.167 221.811  1.00  0.00           H  
ATOM    985  HZ  PHE A 392     196.784 179.420 221.680  1.00  0.00           H  
ATOM    986  N   THR A 393     204.571 178.925 219.157  1.00  0.00           N  
ATOM    987  CA  THR A 393     205.965 178.576 218.896  1.00  0.00           C  
ATOM    988  C   THR A 393     206.380 177.462 219.839  1.00  0.00           C  
ATOM    989  O   THR A 393     206.400 176.304 219.422  1.00  0.00           O  
ATOM    990  CB  THR A 393     206.831 179.839 219.021  1.00  0.00           C  
ATOM    991  OG1 THR A 393     206.763 180.362 220.333  1.00  0.00           O  
ATOM    992  CG2 THR A 393     206.250 180.880 218.086  1.00  0.00           C  
ATOM    993  H   THR A 393     204.370 179.781 219.671  1.00  0.00           H  
ATOM    994  HA  THR A 393     206.092 178.203 217.899  1.00  0.00           H  
ATOM    995  HB  THR A 393     207.866 179.617 218.759  1.00  0.00           H  
ATOM    996  HG1 THR A 393     205.843 180.634 220.510  1.00  0.00           H  
ATOM    997 1HG2 THR A 393     206.816 181.802 218.148  1.00  0.00           H  
ATOM    998 2HG2 THR A 393     206.279 180.495 217.082  1.00  0.00           H  
ATOM    999 3HG2 THR A 393     205.218 181.081 218.363  1.00  0.00           H  
ATOM   1000  N   ASN A 394     206.600 177.823 221.104  1.00  0.00           N  
ATOM   1001  CA  ASN A 394     206.909 176.925 222.219  1.00  0.00           C  
ATOM   1002  C   ASN A 394     205.798 176.953 223.250  1.00  0.00           C  
ATOM   1003  O   ASN A 394     205.089 177.960 223.391  1.00  0.00           O  
ATOM   1004  CB  ASN A 394     208.170 177.331 222.963  1.00  0.00           C  
ATOM   1005  CG  ASN A 394     209.466 177.200 222.242  1.00  0.00           C  
ATOM   1006  OD1 ASN A 394     209.844 176.131 221.731  1.00  0.00           O  
ATOM   1007  ND2 ASN A 394     210.172 178.305 222.196  1.00  0.00           N  
ATOM   1008  H   ASN A 394     206.576 178.816 221.272  1.00  0.00           H  
ATOM   1009  HA  ASN A 394     206.995 175.900 221.850  1.00  0.00           H  
ATOM   1010 1HB  ASN A 394     208.063 178.363 223.275  1.00  0.00           H  
ATOM   1011 2HB  ASN A 394     208.236 176.734 223.876  1.00  0.00           H  
ATOM   1012 1HD2 ASN A 394     211.057 178.342 221.736  1.00  0.00           H  
ATOM   1013 2HD2 ASN A 394     209.806 179.152 222.647  1.00  0.00           H  
ATOM   1014  N   VAL A 395     205.678 175.868 223.994  1.00  0.00           N  
ATOM   1015  CA  VAL A 395     204.772 175.822 225.122  1.00  0.00           C  
ATOM   1016  C   VAL A 395     205.563 175.389 226.356  1.00  0.00           C  
ATOM   1017  O   VAL A 395     206.457 174.548 226.259  1.00  0.00           O  
ATOM   1018  CB  VAL A 395     203.554 174.912 224.852  1.00  0.00           C  
ATOM   1019  CG1 VAL A 395     202.610 174.882 226.098  1.00  0.00           C  
ATOM   1020  CG2 VAL A 395     202.851 175.423 223.640  1.00  0.00           C  
ATOM   1021  H   VAL A 395     206.250 175.050 223.780  1.00  0.00           H  
ATOM   1022  HA  VAL A 395     204.396 176.820 225.281  1.00  0.00           H  
ATOM   1023  HB  VAL A 395     203.865 173.917 224.668  1.00  0.00           H  
ATOM   1024 1HG1 VAL A 395     201.760 174.255 225.893  1.00  0.00           H  
ATOM   1025 2HG1 VAL A 395     203.141 174.493 226.964  1.00  0.00           H  
ATOM   1026 3HG1 VAL A 395     202.254 175.889 226.319  1.00  0.00           H  
ATOM   1027 1HG2 VAL A 395     201.990 174.809 223.447  1.00  0.00           H  
ATOM   1028 2HG2 VAL A 395     202.551 176.440 223.830  1.00  0.00           H  
ATOM   1029 3HG2 VAL A 395     203.514 175.401 222.780  1.00  0.00           H  
ATOM   1030  N   TYR A 396     205.338 176.020 227.498  1.00  0.00           N  
ATOM   1031  CA  TYR A 396     206.104 175.568 228.658  1.00  0.00           C  
ATOM   1032  C   TYR A 396     205.173 175.128 229.759  1.00  0.00           C  
ATOM   1033  O   TYR A 396     204.208 175.818 230.061  1.00  0.00           O  
ATOM   1034  CB  TYR A 396     207.007 176.673 229.174  1.00  0.00           C  
ATOM   1035  CG  TYR A 396     207.959 177.214 228.144  1.00  0.00           C  
ATOM   1036  CD1 TYR A 396     207.544 178.271 227.360  1.00  0.00           C  
ATOM   1037  CD2 TYR A 396     209.226 176.672 227.965  1.00  0.00           C  
ATOM   1038  CE1 TYR A 396     208.384 178.806 226.427  1.00  0.00           C  
ATOM   1039  CE2 TYR A 396     210.077 177.213 227.016  1.00  0.00           C  
ATOM   1040  CZ  TYR A 396     209.656 178.288 226.250  1.00  0.00           C  
ATOM   1041  OH  TYR A 396     210.502 178.860 225.313  1.00  0.00           O  
ATOM   1042  H   TYR A 396     204.630 176.755 227.538  1.00  0.00           H  
ATOM   1043  HA  TYR A 396     206.712 174.710 228.384  1.00  0.00           H  
ATOM   1044 1HB  TYR A 396     206.406 177.493 229.552  1.00  0.00           H  
ATOM   1045 2HB  TYR A 396     207.588 176.292 230.007  1.00  0.00           H  
ATOM   1046  HD1 TYR A 396     206.544 178.692 227.493  1.00  0.00           H  
ATOM   1047  HD2 TYR A 396     209.550 175.827 228.574  1.00  0.00           H  
ATOM   1048  HE1 TYR A 396     208.048 179.644 225.829  1.00  0.00           H  
ATOM   1049  HE2 TYR A 396     211.075 176.800 226.878  1.00  0.00           H  
ATOM   1050  HH  TYR A 396     210.008 179.543 224.791  1.00  0.00           H  
ATOM   1051  N   ALA A 397     205.473 173.990 230.380  1.00  0.00           N  
ATOM   1052  CA  ALA A 397     204.640 173.485 231.463  1.00  0.00           C  
ATOM   1053  C   ALA A 397     205.320 173.658 232.818  1.00  0.00           C  
ATOM   1054  O   ALA A 397     206.296 172.965 233.131  1.00  0.00           O  
ATOM   1055  CB  ALA A 397     204.279 172.031 231.216  1.00  0.00           C  
ATOM   1056  H   ALA A 397     206.297 173.472 230.084  1.00  0.00           H  
ATOM   1057  HA  ALA A 397     203.722 174.049 231.477  1.00  0.00           H  
ATOM   1058 1HB  ALA A 397     203.634 171.680 232.009  1.00  0.00           H  
ATOM   1059 2HB  ALA A 397     203.763 171.946 230.263  1.00  0.00           H  
ATOM   1060 3HB  ALA A 397     205.155 171.440 231.190  1.00  0.00           H  
ATOM   1061  N   ASP A 398     204.823 174.615 233.609  1.00  0.00           N  
ATOM   1062  CA  ASP A 398     205.405 174.895 234.926  1.00  0.00           C  
ATOM   1063  C   ASP A 398     204.698 174.048 235.975  1.00  0.00           C  
ATOM   1064  O   ASP A 398     203.485 174.152 236.143  1.00  0.00           O  
ATOM   1065  CB  ASP A 398     205.370 176.388 235.270  1.00  0.00           C  
ATOM   1066  CG  ASP A 398     206.355 177.199 234.388  1.00  0.00           C  
ATOM   1067  OD1 ASP A 398     207.157 176.572 233.740  1.00  0.00           O  
ATOM   1068  OD2 ASP A 398     206.310 178.418 234.359  1.00  0.00           O  
ATOM   1069  H   ASP A 398     204.022 175.154 233.270  1.00  0.00           H  
ATOM   1070  HA  ASP A 398     206.450 174.602 234.907  1.00  0.00           H  
ATOM   1071 1HB  ASP A 398     204.384 176.764 235.140  1.00  0.00           H  
ATOM   1072 2HB  ASP A 398     205.638 176.528 236.321  1.00  0.00           H  
ATOM   1073  N   SER A 399     205.462 173.172 236.631  1.00  0.00           N  
ATOM   1074  CA  SER A 399     204.956 172.177 237.583  1.00  0.00           C  
ATOM   1075  C   SER A 399     204.969 172.599 239.025  1.00  0.00           C  
ATOM   1076  O   SER A 399     206.045 172.856 239.569  1.00  0.00           O  
ATOM   1077  CB  SER A 399     205.850 170.943 237.548  1.00  0.00           C  
ATOM   1078  OG  SER A 399     205.480 169.995 238.560  1.00  0.00           O  
ATOM   1079  H   SER A 399     206.460 173.202 236.445  1.00  0.00           H  
ATOM   1080  HA  SER A 399     203.931 171.925 237.302  1.00  0.00           H  
ATOM   1081 1HB  SER A 399     205.819 170.496 236.574  1.00  0.00           H  
ATOM   1082 2HB  SER A 399     206.878 171.256 237.708  1.00  0.00           H  
ATOM   1083  HG  SER A 399     204.517 169.919 238.506  1.00  0.00           H  
ATOM   1084  N   PHE A 400     203.804 172.636 239.685  1.00  0.00           N  
ATOM   1085  CA  PHE A 400     203.838 172.921 241.117  1.00  0.00           C  
ATOM   1086  C   PHE A 400     202.594 172.564 241.943  1.00  0.00           C  
ATOM   1087  O   PHE A 400     201.487 172.464 241.414  1.00  0.00           O  
ATOM   1088  CB  PHE A 400     204.223 174.371 241.358  1.00  0.00           C  
ATOM   1089  CG  PHE A 400     203.404 175.422 240.685  1.00  0.00           C  
ATOM   1090  CD1 PHE A 400     202.326 175.978 241.323  1.00  0.00           C  
ATOM   1091  CD2 PHE A 400     203.736 175.878 239.413  1.00  0.00           C  
ATOM   1092  CE1 PHE A 400     201.599 176.963 240.730  1.00  0.00           C  
ATOM   1093  CE2 PHE A 400     202.998 176.854 238.814  1.00  0.00           C  
ATOM   1094  CZ  PHE A 400     201.932 177.399 239.475  1.00  0.00           C  
ATOM   1095  H   PHE A 400     202.916 172.501 239.197  1.00  0.00           H  
ATOM   1096  HA  PHE A 400     204.651 172.333 241.509  1.00  0.00           H  
ATOM   1097 1HB  PHE A 400     204.123 174.533 242.410  1.00  0.00           H  
ATOM   1098 2HB  PHE A 400     205.251 174.527 241.112  1.00  0.00           H  
ATOM   1099  HD1 PHE A 400     202.065 175.624 242.311  1.00  0.00           H  
ATOM   1100  HD2 PHE A 400     204.592 175.452 238.893  1.00  0.00           H  
ATOM   1101  HE1 PHE A 400     200.755 177.388 241.250  1.00  0.00           H  
ATOM   1102  HE2 PHE A 400     203.260 177.203 237.817  1.00  0.00           H  
ATOM   1103  HZ  PHE A 400     201.353 178.173 239.001  1.00  0.00           H  
ATOM   1104  N   VAL A 401     202.788 172.421 243.266  1.00  0.00           N  
ATOM   1105  CA  VAL A 401     201.657 172.244 244.203  1.00  0.00           C  
ATOM   1106  C   VAL A 401     201.526 173.324 245.266  1.00  0.00           C  
ATOM   1107  O   VAL A 401     202.502 173.720 245.932  1.00  0.00           O  
ATOM   1108  CB  VAL A 401     201.701 170.885 244.920  1.00  0.00           C  
ATOM   1109  CG1 VAL A 401     200.574 170.754 245.960  1.00  0.00           C  
ATOM   1110  CG2 VAL A 401     201.528 169.831 243.924  1.00  0.00           C  
ATOM   1111  H   VAL A 401     203.753 172.414 243.600  1.00  0.00           H  
ATOM   1112  HA  VAL A 401     200.740 172.261 243.614  1.00  0.00           H  
ATOM   1113  HB  VAL A 401     202.637 170.793 245.421  1.00  0.00           H  
ATOM   1114 1HG1 VAL A 401     200.635 169.776 246.443  1.00  0.00           H  
ATOM   1115 2HG1 VAL A 401     200.681 171.532 246.707  1.00  0.00           H  
ATOM   1116 3HG1 VAL A 401     199.602 170.854 245.469  1.00  0.00           H  
ATOM   1117 1HG2 VAL A 401     201.566 168.849 244.387  1.00  0.00           H  
ATOM   1118 2HG2 VAL A 401     200.577 169.955 243.440  1.00  0.00           H  
ATOM   1119 3HG2 VAL A 401     202.307 169.946 243.227  1.00  0.00           H  
ATOM   1120  N   ILE A 402     200.283 173.822 245.335  1.00  0.00           N  
ATOM   1121  CA  ILE A 402     199.783 174.865 246.236  1.00  0.00           C  
ATOM   1122  C   ILE A 402     198.419 174.469 246.840  1.00  0.00           C  
ATOM   1123  O   ILE A 402     197.875 173.419 246.489  1.00  0.00           O  
ATOM   1124  CB  ILE A 402     199.719 176.212 245.494  1.00  0.00           C  
ATOM   1125  CG1 ILE A 402     198.806 176.116 244.331  1.00  0.00           C  
ATOM   1126  CG2 ILE A 402     201.069 176.660 245.053  1.00  0.00           C  
ATOM   1127  CD1 ILE A 402     198.647 177.418 243.658  1.00  0.00           C  
ATOM   1128  H   ILE A 402     199.598 173.388 244.708  1.00  0.00           H  
ATOM   1129  HA  ILE A 402     200.487 174.972 247.052  1.00  0.00           H  
ATOM   1130  HB  ILE A 402     199.313 176.965 246.167  1.00  0.00           H  
ATOM   1131 1HG1 ILE A 402     199.199 175.388 243.627  1.00  0.00           H  
ATOM   1132 2HG1 ILE A 402     197.819 175.779 244.671  1.00  0.00           H  
ATOM   1133 1HG2 ILE A 402     200.997 177.616 244.556  1.00  0.00           H  
ATOM   1134 2HG2 ILE A 402     201.689 176.748 245.930  1.00  0.00           H  
ATOM   1135 3HG2 ILE A 402     201.489 175.945 244.381  1.00  0.00           H  
ATOM   1136 1HD1 ILE A 402     197.987 177.308 242.828  1.00  0.00           H  
ATOM   1137 2HD1 ILE A 402     198.251 178.136 244.349  1.00  0.00           H  
ATOM   1138 3HD1 ILE A 402     199.609 177.753 243.309  1.00  0.00           H  
ATOM   1139  N   ARG A 403     197.883 175.272 247.769  1.00  0.00           N  
ATOM   1140  CA  ARG A 403     196.523 175.024 248.300  1.00  0.00           C  
ATOM   1141  C   ARG A 403     195.427 175.510 247.343  1.00  0.00           C  
ATOM   1142  O   ARG A 403     195.656 176.397 246.518  1.00  0.00           O  
ATOM   1143  CB  ARG A 403     196.262 175.716 249.641  1.00  0.00           C  
ATOM   1144  CG  ARG A 403     197.026 175.227 250.853  1.00  0.00           C  
ATOM   1145  CD  ARG A 403     196.687 176.026 252.095  1.00  0.00           C  
ATOM   1146  NE  ARG A 403     197.189 177.390 252.067  1.00  0.00           N  
ATOM   1147  CZ  ARG A 403     196.788 178.387 252.878  1.00  0.00           C  
ATOM   1148  NH1 ARG A 403     195.842 178.233 253.794  1.00  0.00           N  
ATOM   1149  NH2 ARG A 403     197.372 179.555 252.729  1.00  0.00           N  
ATOM   1150  H   ARG A 403     198.393 176.110 248.070  1.00  0.00           H  
ATOM   1151  HA  ARG A 403     196.398 173.948 248.443  1.00  0.00           H  
ATOM   1152 1HB  ARG A 403     196.471 176.769 249.540  1.00  0.00           H  
ATOM   1153 2HB  ARG A 403     195.207 175.625 249.885  1.00  0.00           H  
ATOM   1154 1HG  ARG A 403     196.716 174.212 251.061  1.00  0.00           H  
ATOM   1155 2HG  ARG A 403     198.088 175.267 250.666  1.00  0.00           H  
ATOM   1156 1HD  ARG A 403     195.606 176.074 252.205  1.00  0.00           H  
ATOM   1157 2HD  ARG A 403     197.110 175.528 252.964  1.00  0.00           H  
ATOM   1158  HE  ARG A 403     197.932 177.634 251.401  1.00  0.00           H  
ATOM   1159 1HH1 ARG A 403     195.331 177.343 253.922  1.00  0.00           H  
ATOM   1160 2HH1 ARG A 403     195.588 179.018 254.375  1.00  0.00           H  
ATOM   1161 1HH2 ARG A 403     198.087 179.636 251.993  1.00  0.00           H  
ATOM   1162 2HH2 ARG A 403     197.114 180.342 253.302  1.00  0.00           H  
ATOM   1163  N   GLY A 404     194.226 174.968 247.494  1.00  0.00           N  
ATOM   1164  CA  GLY A 404     193.076 175.411 246.705  1.00  0.00           C  
ATOM   1165  C   GLY A 404     192.878 176.913 246.687  1.00  0.00           C  
ATOM   1166  O   GLY A 404     192.854 177.510 245.617  1.00  0.00           O  
ATOM   1167  H   GLY A 404     194.113 174.188 248.143  1.00  0.00           H  
ATOM   1168 1HA  GLY A 404     193.203 175.090 245.678  1.00  0.00           H  
ATOM   1169 2HA  GLY A 404     192.176 174.931 247.085  1.00  0.00           H  
ATOM   1170  N   ASN A 405     192.782 177.558 247.844  1.00  0.00           N  
ATOM   1171  CA  ASN A 405     192.573 179.005 247.824  1.00  0.00           C  
ATOM   1172  C   ASN A 405     193.718 179.718 247.099  1.00  0.00           C  
ATOM   1173  O   ASN A 405     193.507 180.706 246.387  1.00  0.00           O  
ATOM   1174  CB  ASN A 405     192.428 179.544 249.232  1.00  0.00           C  
ATOM   1175  CG  ASN A 405     191.103 179.201 249.859  1.00  0.00           C  
ATOM   1176  OD1 ASN A 405     190.131 178.861 249.168  1.00  0.00           O  
ATOM   1177  ND2 ASN A 405     191.042 179.291 251.162  1.00  0.00           N  
ATOM   1178  H   ASN A 405     192.823 177.048 248.725  1.00  0.00           H  
ATOM   1179  HA  ASN A 405     191.658 179.215 247.271  1.00  0.00           H  
ATOM   1180 1HB  ASN A 405     193.224 179.128 249.856  1.00  0.00           H  
ATOM   1181 2HB  ASN A 405     192.550 180.626 249.223  1.00  0.00           H  
ATOM   1182 1HD2 ASN A 405     190.189 179.074 251.639  1.00  0.00           H  
ATOM   1183 2HD2 ASN A 405     191.849 179.567 251.681  1.00  0.00           H  
ATOM   1184  N   GLU A 406     194.926 179.178 247.240  1.00  0.00           N  
ATOM   1185  CA  GLU A 406     196.137 179.721 246.635  1.00  0.00           C  
ATOM   1186  C   GLU A 406     196.102 179.636 245.110  1.00  0.00           C  
ATOM   1187  O   GLU A 406     196.770 180.408 244.426  1.00  0.00           O  
ATOM   1188  CB  GLU A 406     197.375 179.033 247.200  1.00  0.00           C  
ATOM   1189  CG  GLU A 406     197.655 179.370 248.666  1.00  0.00           C  
ATOM   1190  CD  GLU A 406     198.798 178.592 249.279  1.00  0.00           C  
ATOM   1191  OE1 GLU A 406     199.275 177.654 248.678  1.00  0.00           O  
ATOM   1192  OE2 GLU A 406     199.146 178.893 250.395  1.00  0.00           O  
ATOM   1193  H   GLU A 406     195.004 178.338 247.795  1.00  0.00           H  
ATOM   1194  HA  GLU A 406     196.201 180.775 246.902  1.00  0.00           H  
ATOM   1195 1HB  GLU A 406     197.288 177.981 247.120  1.00  0.00           H  
ATOM   1196 2HB  GLU A 406     198.212 179.322 246.607  1.00  0.00           H  
ATOM   1197 1HG  GLU A 406     197.889 180.432 248.732  1.00  0.00           H  
ATOM   1198 2HG  GLU A 406     196.748 179.191 249.243  1.00  0.00           H  
ATOM   1199  N   VAL A 407     195.291 178.737 244.557  1.00  0.00           N  
ATOM   1200  CA  VAL A 407     195.172 178.615 243.109  1.00  0.00           C  
ATOM   1201  C   VAL A 407     194.727 179.942 242.515  1.00  0.00           C  
ATOM   1202  O   VAL A 407     195.095 180.272 241.388  1.00  0.00           O  
ATOM   1203  CB  VAL A 407     194.211 177.493 242.678  1.00  0.00           C  
ATOM   1204  CG1 VAL A 407     193.996 177.558 241.172  1.00  0.00           C  
ATOM   1205  CG2 VAL A 407     194.791 176.138 243.066  1.00  0.00           C  
ATOM   1206  H   VAL A 407     194.751 178.104 245.154  1.00  0.00           H  
ATOM   1207  HA  VAL A 407     196.141 178.385 242.697  1.00  0.00           H  
ATOM   1208  HB  VAL A 407     193.248 177.635 243.164  1.00  0.00           H  
ATOM   1209 1HG1 VAL A 407     193.312 176.776 240.876  1.00  0.00           H  
ATOM   1210 2HG1 VAL A 407     193.575 178.527 240.907  1.00  0.00           H  
ATOM   1211 3HG1 VAL A 407     194.948 177.422 240.658  1.00  0.00           H  
ATOM   1212 1HG2 VAL A 407     194.101 175.357 242.762  1.00  0.00           H  
ATOM   1213 2HG2 VAL A 407     195.750 175.991 242.574  1.00  0.00           H  
ATOM   1214 3HG2 VAL A 407     194.929 176.103 244.142  1.00  0.00           H  
ATOM   1215  N   SER A 408     193.920 180.713 243.256  1.00  0.00           N  
ATOM   1216  CA  SER A 408     193.436 182.000 242.768  1.00  0.00           C  
ATOM   1217  C   SER A 408     194.576 183.009 242.515  1.00  0.00           C  
ATOM   1218  O   SER A 408     194.368 184.012 241.834  1.00  0.00           O  
ATOM   1219  CB  SER A 408     192.429 182.594 243.740  1.00  0.00           C  
ATOM   1220  OG  SER A 408     193.028 182.950 244.960  1.00  0.00           O  
ATOM   1221  H   SER A 408     193.673 180.429 244.207  1.00  0.00           H  
ATOM   1222  HA  SER A 408     192.927 181.828 241.819  1.00  0.00           H  
ATOM   1223 1HB  SER A 408     191.973 183.472 243.288  1.00  0.00           H  
ATOM   1224 2HB  SER A 408     191.638 181.870 243.924  1.00  0.00           H  
ATOM   1225  HG  SER A 408     193.209 182.108 245.434  1.00  0.00           H  
ATOM   1226  N   GLN A 409     195.771 182.753 243.069  1.00  0.00           N  
ATOM   1227  CA  GLN A 409     196.928 183.620 242.875  1.00  0.00           C  
ATOM   1228  C   GLN A 409     197.693 183.275 241.599  1.00  0.00           C  
ATOM   1229  O   GLN A 409     198.598 184.011 241.190  1.00  0.00           O  
ATOM   1230  CB  GLN A 409     197.886 183.520 244.069  1.00  0.00           C  
ATOM   1231  CG  GLN A 409     197.335 184.055 245.376  1.00  0.00           C  
ATOM   1232  CD  GLN A 409     198.304 183.865 246.543  1.00  0.00           C  
ATOM   1233  OE1 GLN A 409     199.510 184.162 246.455  1.00  0.00           O  
ATOM   1234  NE2 GLN A 409     197.770 183.356 247.648  1.00  0.00           N  
ATOM   1235  H   GLN A 409     195.907 181.911 243.620  1.00  0.00           H  
ATOM   1236  HA  GLN A 409     196.575 184.649 242.792  1.00  0.00           H  
ATOM   1237 1HB  GLN A 409     198.152 182.476 244.224  1.00  0.00           H  
ATOM   1238 2HB  GLN A 409     198.790 184.037 243.847  1.00  0.00           H  
ATOM   1239 1HG  GLN A 409     197.137 185.124 245.261  1.00  0.00           H  
ATOM   1240 2HG  GLN A 409     196.409 183.520 245.608  1.00  0.00           H  
ATOM   1241 1HE2 GLN A 409     198.329 183.172 248.476  1.00  0.00           H  
ATOM   1242 2HE2 GLN A 409     196.792 183.138 247.671  1.00  0.00           H  
ATOM   1243  N   ILE A 410     197.363 182.156 240.944  1.00  0.00           N  
ATOM   1244  CA  ILE A 410     198.147 181.815 239.769  1.00  0.00           C  
ATOM   1245  C   ILE A 410     197.521 182.443 238.552  1.00  0.00           C  
ATOM   1246  O   ILE A 410     196.771 181.824 237.801  1.00  0.00           O  
ATOM   1247  CB  ILE A 410     198.266 180.302 239.571  1.00  0.00           C  
ATOM   1248  CG1 ILE A 410     198.750 179.652 240.859  1.00  0.00           C  
ATOM   1249  CG2 ILE A 410     199.239 180.022 238.410  1.00  0.00           C  
ATOM   1250  CD1 ILE A 410     200.079 180.189 241.346  1.00  0.00           C  
ATOM   1251  H   ILE A 410     196.592 181.559 241.242  1.00  0.00           H  
ATOM   1252  HA  ILE A 410     199.152 182.216 239.883  1.00  0.00           H  
ATOM   1253  HB  ILE A 410     197.284 179.891 239.350  1.00  0.00           H  
ATOM   1254 1HG1 ILE A 410     198.003 179.823 241.640  1.00  0.00           H  
ATOM   1255 2HG1 ILE A 410     198.835 178.584 240.699  1.00  0.00           H  
ATOM   1256 1HG2 ILE A 410     199.319 178.954 238.256  1.00  0.00           H  
ATOM   1257 2HG2 ILE A 410     198.868 180.491 237.502  1.00  0.00           H  
ATOM   1258 3HG2 ILE A 410     200.213 180.432 238.650  1.00  0.00           H  
ATOM   1259 1HD1 ILE A 410     200.364 179.693 242.259  1.00  0.00           H  
ATOM   1260 2HD1 ILE A 410     200.829 180.011 240.597  1.00  0.00           H  
ATOM   1261 3HD1 ILE A 410     199.995 181.259 241.532  1.00  0.00           H  
ATOM   1262  N   ALA A 411     197.862 183.695 238.372  1.00  0.00           N  
ATOM   1263  CA  ALA A 411     197.312 184.496 237.304  1.00  0.00           C  
ATOM   1264  C   ALA A 411     198.247 185.681 237.071  1.00  0.00           C  
ATOM   1265  O   ALA A 411     199.094 185.969 237.920  1.00  0.00           O  
ATOM   1266  CB  ALA A 411     195.891 184.936 237.646  1.00  0.00           C  
ATOM   1267  H   ALA A 411     198.480 184.093 239.079  1.00  0.00           H  
ATOM   1268  HA  ALA A 411     197.265 183.874 236.418  1.00  0.00           H  
ATOM   1269 1HB  ALA A 411     195.462 185.518 236.848  1.00  0.00           H  
ATOM   1270 2HB  ALA A 411     195.272 184.055 237.811  1.00  0.00           H  
ATOM   1271 3HB  ALA A 411     195.879 185.524 238.528  1.00  0.00           H  
ATOM   1272  N   PRO A 412     198.213 186.313 235.903  1.00  0.00           N  
ATOM   1273  CA  PRO A 412     198.932 187.527 235.594  1.00  0.00           C  
ATOM   1274  C   PRO A 412     198.631 188.667 236.555  1.00  0.00           C  
ATOM   1275  O   PRO A 412     197.465 188.925 236.879  1.00  0.00           O  
ATOM   1276  CB  PRO A 412     198.377 187.845 234.205  1.00  0.00           C  
ATOM   1277  CG  PRO A 412     197.997 186.515 233.653  1.00  0.00           C  
ATOM   1278  CD  PRO A 412     197.450 185.769 234.775  1.00  0.00           C  
ATOM   1279  HA  PRO A 412     200.006 187.337 235.542  1.00  0.00           H  
ATOM   1280 1HB  PRO A 412     197.527 188.535 234.292  1.00  0.00           H  
ATOM   1281 2HB  PRO A 412     199.126 188.356 233.603  1.00  0.00           H  
ATOM   1282 1HG  PRO A 412     197.323 186.613 232.789  1.00  0.00           H  
ATOM   1283 2HG  PRO A 412     198.884 186.015 233.320  1.00  0.00           H  
ATOM   1284 1HD  PRO A 412     196.398 185.979 234.886  1.00  0.00           H  
ATOM   1285 2HD  PRO A 412     197.669 184.719 234.570  1.00  0.00           H  
ATOM   1286  N   GLY A 413     199.688 189.361 236.983  1.00  0.00           N  
ATOM   1287  CA  GLY A 413     199.531 190.569 237.806  1.00  0.00           C  
ATOM   1288  C   GLY A 413     199.019 190.364 239.240  1.00  0.00           C  
ATOM   1289  O   GLY A 413     198.410 191.269 239.812  1.00  0.00           O  
ATOM   1290  H   GLY A 413     200.624 189.040 236.722  1.00  0.00           H  
ATOM   1291 1HA  GLY A 413     200.493 191.082 237.842  1.00  0.00           H  
ATOM   1292 2HA  GLY A 413     198.863 191.253 237.285  1.00  0.00           H  
ATOM   1293  N   GLN A 414     199.251 189.198 239.828  1.00  0.00           N  
ATOM   1294  CA  GLN A 414     198.731 188.922 241.167  1.00  0.00           C  
ATOM   1295  C   GLN A 414     199.724 189.205 242.277  1.00  0.00           C  
ATOM   1296  O   GLN A 414     200.911 189.419 242.029  1.00  0.00           O  
ATOM   1297  CB  GLN A 414     198.248 187.486 241.267  1.00  0.00           C  
ATOM   1298  CG  GLN A 414     197.176 187.159 240.289  1.00  0.00           C  
ATOM   1299  CD  GLN A 414     195.924 187.970 240.440  1.00  0.00           C  
ATOM   1300  OE1 GLN A 414     195.264 187.954 241.487  1.00  0.00           O  
ATOM   1301  NE2 GLN A 414     195.575 188.707 239.379  1.00  0.00           N  
ATOM   1302  H   GLN A 414     199.757 188.480 239.326  1.00  0.00           H  
ATOM   1303  HA  GLN A 414     197.871 189.569 241.332  1.00  0.00           H  
ATOM   1304 1HB  GLN A 414     199.077 186.805 241.074  1.00  0.00           H  
ATOM   1305 2HB  GLN A 414     197.878 187.274 242.271  1.00  0.00           H  
ATOM   1306 1HG  GLN A 414     197.556 187.344 239.294  1.00  0.00           H  
ATOM   1307 2HG  GLN A 414     196.931 186.107 240.416  1.00  0.00           H  
ATOM   1308 1HE2 GLN A 414     194.753 189.275 239.411  1.00  0.00           H  
ATOM   1309 2HE2 GLN A 414     196.155 188.711 238.525  1.00  0.00           H  
ATOM   1310  N   THR A 415     199.211 189.199 243.505  1.00  0.00           N  
ATOM   1311  CA  THR A 415     199.986 189.446 244.719  1.00  0.00           C  
ATOM   1312  C   THR A 415     199.516 188.494 245.819  1.00  0.00           C  
ATOM   1313  O   THR A 415     198.353 188.084 245.826  1.00  0.00           O  
ATOM   1314  CB  THR A 415     199.802 190.914 245.158  1.00  0.00           C  
ATOM   1315  OG1 THR A 415     200.606 191.198 246.305  1.00  0.00           O  
ATOM   1316  CG2 THR A 415     198.342 191.183 245.484  1.00  0.00           C  
ATOM   1317  H   THR A 415     198.221 189.023 243.603  1.00  0.00           H  
ATOM   1318  HA  THR A 415     201.044 189.258 244.522  1.00  0.00           H  
ATOM   1319  HB  THR A 415     200.118 191.564 244.343  1.00  0.00           H  
ATOM   1320  HG1 THR A 415     201.469 190.727 246.224  1.00  0.00           H  
ATOM   1321 1HG2 THR A 415     198.221 192.224 245.780  1.00  0.00           H  
ATOM   1322 2HG2 THR A 415     197.731 190.980 244.603  1.00  0.00           H  
ATOM   1323 3HG2 THR A 415     198.031 190.533 246.302  1.00  0.00           H  
ATOM   1324  N   GLY A 416     200.421 188.114 246.722  1.00  0.00           N  
ATOM   1325  CA  GLY A 416     200.072 187.190 247.811  1.00  0.00           C  
ATOM   1326  C   GLY A 416     201.223 186.256 248.221  1.00  0.00           C  
ATOM   1327  O   GLY A 416     202.319 186.298 247.661  1.00  0.00           O  
ATOM   1328  H   GLY A 416     201.361 188.524 246.663  1.00  0.00           H  
ATOM   1329 1HA  GLY A 416     199.751 187.769 248.677  1.00  0.00           H  
ATOM   1330 2HA  GLY A 416     199.216 186.592 247.506  1.00  0.00           H  
ATOM   1331  N   ASN A 417     200.967 185.355 249.180  1.00  0.00           N  
ATOM   1332  CA  ASN A 417     202.033 184.466 249.673  1.00  0.00           C  
ATOM   1333  C   ASN A 417     202.625 183.560 248.589  1.00  0.00           C  
ATOM   1334  O   ASN A 417     203.769 183.124 248.714  1.00  0.00           O  
ATOM   1335  CB  ASN A 417     201.563 183.617 250.843  1.00  0.00           C  
ATOM   1336  CG  ASN A 417     200.513 182.596 250.486  1.00  0.00           C  
ATOM   1337  OD1 ASN A 417     199.420 182.929 249.994  1.00  0.00           O  
ATOM   1338  ND2 ASN A 417     200.835 181.345 250.745  1.00  0.00           N  
ATOM   1339  H   ASN A 417     200.049 185.319 249.598  1.00  0.00           H  
ATOM   1340  HA  ASN A 417     202.847 185.095 250.033  1.00  0.00           H  
ATOM   1341 1HB  ASN A 417     202.423 183.092 251.270  1.00  0.00           H  
ATOM   1342 2HB  ASN A 417     201.164 184.266 251.621  1.00  0.00           H  
ATOM   1343 1HD2 ASN A 417     200.189 180.582 250.541  1.00  0.00           H  
ATOM   1344 2HD2 ASN A 417     201.729 181.136 251.141  1.00  0.00           H  
ATOM   1345  N   ILE A 418     201.852 183.270 247.542  1.00  0.00           N  
ATOM   1346  CA  ILE A 418     202.357 182.456 246.460  1.00  0.00           C  
ATOM   1347  C   ILE A 418     202.778 183.363 245.322  1.00  0.00           C  
ATOM   1348  O   ILE A 418     203.921 183.296 244.860  1.00  0.00           O  
ATOM   1349  CB  ILE A 418     201.344 181.408 245.960  1.00  0.00           C  
ATOM   1350  CG1 ILE A 418     200.953 180.488 247.105  1.00  0.00           C  
ATOM   1351  CG2 ILE A 418     201.889 180.608 244.775  1.00  0.00           C  
ATOM   1352  CD1 ILE A 418     202.110 179.773 247.764  1.00  0.00           C  
ATOM   1353  H   ILE A 418     200.913 183.648 247.470  1.00  0.00           H  
ATOM   1354  HA  ILE A 418     203.218 181.919 246.811  1.00  0.00           H  
ATOM   1355  HB  ILE A 418     200.446 181.919 245.636  1.00  0.00           H  
ATOM   1356 1HG1 ILE A 418     200.412 181.062 247.851  1.00  0.00           H  
ATOM   1357 2HG1 ILE A 418     200.310 179.726 246.717  1.00  0.00           H  
ATOM   1358 1HG2 ILE A 418     201.128 179.914 244.455  1.00  0.00           H  
ATOM   1359 2HG2 ILE A 418     202.133 181.287 243.953  1.00  0.00           H  
ATOM   1360 3HG2 ILE A 418     202.765 180.059 245.065  1.00  0.00           H  
ATOM   1361 1HD1 ILE A 418     201.734 179.125 248.556  1.00  0.00           H  
ATOM   1362 2HD1 ILE A 418     202.630 179.181 247.028  1.00  0.00           H  
ATOM   1363 3HD1 ILE A 418     202.785 180.500 248.192  1.00  0.00           H  
ATOM   1364  N   ALA A 419     201.906 184.287 244.925  1.00  0.00           N  
ATOM   1365  CA  ALA A 419     202.237 185.150 243.800  1.00  0.00           C  
ATOM   1366  C   ALA A 419     203.531 185.940 244.019  1.00  0.00           C  
ATOM   1367  O   ALA A 419     204.315 186.087 243.099  1.00  0.00           O  
ATOM   1368  CB  ALA A 419     201.118 186.123 243.533  1.00  0.00           C  
ATOM   1369  H   ALA A 419     200.992 184.345 245.370  1.00  0.00           H  
ATOM   1370  HA  ALA A 419     202.365 184.528 242.927  1.00  0.00           H  
ATOM   1371 1HB  ALA A 419     201.378 186.740 242.676  1.00  0.00           H  
ATOM   1372 2HB  ALA A 419     200.205 185.601 243.331  1.00  0.00           H  
ATOM   1373 3HB  ALA A 419     201.001 186.731 244.393  1.00  0.00           H  
ATOM   1374  N   ASP A 420     203.807 186.422 245.226  1.00  0.00           N  
ATOM   1375  CA  ASP A 420     205.023 187.205 245.399  1.00  0.00           C  
ATOM   1376  C   ASP A 420     206.251 186.407 245.813  1.00  0.00           C  
ATOM   1377  O   ASP A 420     207.375 186.861 245.588  1.00  0.00           O  
ATOM   1378  CB  ASP A 420     204.785 188.371 246.343  1.00  0.00           C  
ATOM   1379  CG  ASP A 420     203.793 189.374 245.742  1.00  0.00           C  
ATOM   1380  OD1 ASP A 420     204.026 189.856 244.616  1.00  0.00           O  
ATOM   1381  OD2 ASP A 420     202.815 189.665 246.411  1.00  0.00           O  
ATOM   1382  H   ASP A 420     203.178 186.286 246.016  1.00  0.00           H  
ATOM   1383  HA  ASP A 420     205.258 187.650 244.434  1.00  0.00           H  
ATOM   1384 1HB  ASP A 420     204.379 187.991 247.285  1.00  0.00           H  
ATOM   1385 2HB  ASP A 420     205.722 188.860 246.568  1.00  0.00           H  
ATOM   1386  N   TYR A 421     206.078 185.250 246.448  1.00  0.00           N  
ATOM   1387  CA  TYR A 421     207.259 184.534 246.923  1.00  0.00           C  
ATOM   1388  C   TYR A 421     207.530 183.190 246.241  1.00  0.00           C  
ATOM   1389  O   TYR A 421     208.656 182.693 246.306  1.00  0.00           O  
ATOM   1390  CB  TYR A 421     207.165 184.341 248.426  1.00  0.00           C  
ATOM   1391  CG  TYR A 421     207.014 185.630 249.140  1.00  0.00           C  
ATOM   1392  CD1 TYR A 421     205.895 185.853 249.902  1.00  0.00           C  
ATOM   1393  CD2 TYR A 421     207.962 186.616 248.985  1.00  0.00           C  
ATOM   1394  CE1 TYR A 421     205.722 187.063 250.531  1.00  0.00           C  
ATOM   1395  CE2 TYR A 421     207.807 187.831 249.607  1.00  0.00           C  
ATOM   1396  CZ  TYR A 421     206.688 188.061 250.382  1.00  0.00           C  
ATOM   1397  OH  TYR A 421     206.516 189.281 251.002  1.00  0.00           O  
ATOM   1398  H   TYR A 421     205.149 184.885 246.611  1.00  0.00           H  
ATOM   1399  HA  TYR A 421     208.131 185.155 246.736  1.00  0.00           H  
ATOM   1400 1HB  TYR A 421     206.313 183.706 248.672  1.00  0.00           H  
ATOM   1401 2HB  TYR A 421     208.046 183.860 248.787  1.00  0.00           H  
ATOM   1402  HD1 TYR A 421     205.152 185.065 250.002  1.00  0.00           H  
ATOM   1403  HD2 TYR A 421     208.828 186.431 248.358  1.00  0.00           H  
ATOM   1404  HE1 TYR A 421     204.833 187.239 251.136  1.00  0.00           H  
ATOM   1405  HE2 TYR A 421     208.561 188.614 249.478  1.00  0.00           H  
ATOM   1406  HH  TYR A 421     207.256 189.857 250.780  1.00  0.00           H  
ATOM   1407  N   ASN A 422     206.524 182.593 245.597  1.00  0.00           N  
ATOM   1408  CA  ASN A 422     206.684 181.268 245.011  1.00  0.00           C  
ATOM   1409  C   ASN A 422     206.539 181.161 243.481  1.00  0.00           C  
ATOM   1410  O   ASN A 422     207.365 180.527 242.829  1.00  0.00           O  
ATOM   1411  CB  ASN A 422     205.704 180.390 245.696  1.00  0.00           C  
ATOM   1412  CG  ASN A 422     206.041 180.242 247.068  1.00  0.00           C  
ATOM   1413  OD1 ASN A 422     206.921 179.438 247.341  1.00  0.00           O  
ATOM   1414  ND2 ASN A 422     205.448 180.993 247.959  1.00  0.00           N  
ATOM   1415  H   ASN A 422     205.616 183.032 245.523  1.00  0.00           H  
ATOM   1416  HA  ASN A 422     207.687 180.914 245.250  1.00  0.00           H  
ATOM   1417 1HB  ASN A 422     204.738 180.803 245.602  1.00  0.00           H  
ATOM   1418 2HB  ASN A 422     205.715 179.459 245.253  1.00  0.00           H  
ATOM   1419 1HD2 ASN A 422     205.681 180.963 248.942  1.00  0.00           H  
ATOM   1420 2HD2 ASN A 422     204.754 181.679 247.717  1.00  0.00           H  
ATOM   1421  N   TYR A 423     205.514 181.786 242.903  1.00  0.00           N  
ATOM   1422  CA  TYR A 423     205.307 181.687 241.452  1.00  0.00           C  
ATOM   1423  C   TYR A 423     204.508 182.871 240.934  1.00  0.00           C  
ATOM   1424  O   TYR A 423     203.406 183.118 241.409  1.00  0.00           O  
ATOM   1425  CB  TYR A 423     204.561 180.401 241.087  1.00  0.00           C  
ATOM   1426  CG  TYR A 423     204.424 180.203 239.596  1.00  0.00           C  
ATOM   1427  CD1 TYR A 423     205.472 179.662 238.895  1.00  0.00           C  
ATOM   1428  CD2 TYR A 423     203.279 180.583 238.933  1.00  0.00           C  
ATOM   1429  CE1 TYR A 423     205.391 179.475 237.537  1.00  0.00           C  
ATOM   1430  CE2 TYR A 423     203.186 180.401 237.579  1.00  0.00           C  
ATOM   1431  CZ  TYR A 423     204.244 179.842 236.876  1.00  0.00           C  
ATOM   1432  OH  TYR A 423     204.151 179.647 235.519  1.00  0.00           O  
ATOM   1433  H   TYR A 423     204.875 182.327 243.482  1.00  0.00           H  
ATOM   1434  HA  TYR A 423     206.281 181.694 240.959  1.00  0.00           H  
ATOM   1435 1HB  TYR A 423     205.094 179.539 241.491  1.00  0.00           H  
ATOM   1436 2HB  TYR A 423     203.565 180.412 241.528  1.00  0.00           H  
ATOM   1437  HD1 TYR A 423     206.356 179.383 239.422  1.00  0.00           H  
ATOM   1438  HD2 TYR A 423     202.456 181.026 239.479  1.00  0.00           H  
ATOM   1439  HE1 TYR A 423     206.229 179.039 236.989  1.00  0.00           H  
ATOM   1440  HE2 TYR A 423     202.281 180.697 237.064  1.00  0.00           H  
ATOM   1441  HH  TYR A 423     204.997 179.266 235.169  1.00  0.00           H  
ATOM   1442  N   LYS A 424     204.995 183.537 239.882  1.00  0.00           N  
ATOM   1443  CA  LYS A 424     204.290 184.727 239.406  1.00  0.00           C  
ATOM   1444  C   LYS A 424     204.236 184.883 237.898  1.00  0.00           C  
ATOM   1445  O   LYS A 424     205.241 184.716 237.203  1.00  0.00           O  
ATOM   1446  CB  LYS A 424     204.982 185.953 240.001  1.00  0.00           C  
ATOM   1447  CG  LYS A 424     204.287 187.292 239.784  1.00  0.00           C  
ATOM   1448  CD  LYS A 424     204.905 188.356 240.709  1.00  0.00           C  
ATOM   1449  CE  LYS A 424     204.157 189.668 240.660  1.00  0.00           C  
ATOM   1450  NZ  LYS A 424     204.622 190.624 241.738  1.00  0.00           N  
ATOM   1451  H   LYS A 424     205.881 183.265 239.485  1.00  0.00           H  
ATOM   1452  HA  LYS A 424     203.262 184.684 239.767  1.00  0.00           H  
ATOM   1453 1HB  LYS A 424     205.155 185.797 241.027  1.00  0.00           H  
ATOM   1454 2HB  LYS A 424     205.971 186.050 239.548  1.00  0.00           H  
ATOM   1455 1HG  LYS A 424     204.398 187.604 238.744  1.00  0.00           H  
ATOM   1456 2HG  LYS A 424     203.224 187.197 240.012  1.00  0.00           H  
ATOM   1457 1HD  LYS A 424     204.917 188.006 241.735  1.00  0.00           H  
ATOM   1458 2HD  LYS A 424     205.936 188.534 240.402  1.00  0.00           H  
ATOM   1459 1HE  LYS A 424     204.329 190.125 239.689  1.00  0.00           H  
ATOM   1460 2HE  LYS A 424     203.092 189.485 240.779  1.00  0.00           H  
ATOM   1461 1HZ  LYS A 424     204.113 191.484 241.660  1.00  0.00           H  
ATOM   1462 2HZ  LYS A 424     204.451 190.223 242.707  1.00  0.00           H  
ATOM   1463 3HZ  LYS A 424     205.607 190.800 241.626  1.00  0.00           H  
ATOM   1464  N   LEU A 425     203.056 185.239 237.392  1.00  0.00           N  
ATOM   1465  CA  LEU A 425     202.899 185.490 235.970  1.00  0.00           C  
ATOM   1466  C   LEU A 425     202.918 187.008 235.698  1.00  0.00           C  
ATOM   1467  O   LEU A 425     202.371 187.786 236.492  1.00  0.00           O  
ATOM   1468  CB  LEU A 425     201.603 184.837 235.490  1.00  0.00           C  
ATOM   1469  CG  LEU A 425     201.557 183.330 235.679  1.00  0.00           C  
ATOM   1470  CD1 LEU A 425     200.210 182.786 235.241  1.00  0.00           C  
ATOM   1471  CD2 LEU A 425     202.677 182.737 234.891  1.00  0.00           C  
ATOM   1472  H   LEU A 425     202.256 185.340 238.008  1.00  0.00           H  
ATOM   1473  HA  LEU A 425     203.725 185.002 235.467  1.00  0.00           H  
ATOM   1474 1HB  LEU A 425     200.801 185.241 236.057  1.00  0.00           H  
ATOM   1475 2HB  LEU A 425     201.434 185.064 234.436  1.00  0.00           H  
ATOM   1476  HG  LEU A 425     201.685 183.083 236.732  1.00  0.00           H  
ATOM   1477 1HD1 LEU A 425     200.188 181.706 235.378  1.00  0.00           H  
ATOM   1478 2HD1 LEU A 425     199.440 183.235 235.835  1.00  0.00           H  
ATOM   1479 3HD1 LEU A 425     200.044 183.022 234.198  1.00  0.00           H  
ATOM   1480 1HD2 LEU A 425     202.683 181.671 234.998  1.00  0.00           H  
ATOM   1481 2HD2 LEU A 425     202.554 182.985 233.859  1.00  0.00           H  
ATOM   1482 3HD2 LEU A 425     203.626 183.143 235.249  1.00  0.00           H  
ATOM   1483  N   PRO A 426     203.519 187.455 234.585  1.00  0.00           N  
ATOM   1484  CA  PRO A 426     203.622 188.844 234.169  1.00  0.00           C  
ATOM   1485  C   PRO A 426     202.288 189.348 233.715  1.00  0.00           C  
ATOM   1486  O   PRO A 426     201.462 188.561 233.272  1.00  0.00           O  
ATOM   1487  CB  PRO A 426     204.613 188.783 232.999  1.00  0.00           C  
ATOM   1488  CG  PRO A 426     204.452 187.397 232.432  1.00  0.00           C  
ATOM   1489  CD  PRO A 426     204.128 186.501 233.629  1.00  0.00           C  
ATOM   1490  HA  PRO A 426     204.007 189.451 235.001  1.00  0.00           H  
ATOM   1491 1HB  PRO A 426     204.351 189.550 232.258  1.00  0.00           H  
ATOM   1492 2HB  PRO A 426     205.626 189.010 233.328  1.00  0.00           H  
ATOM   1493 1HG  PRO A 426     203.675 187.405 231.665  1.00  0.00           H  
ATOM   1494 2HG  PRO A 426     205.378 187.109 231.924  1.00  0.00           H  
ATOM   1495 1HD  PRO A 426     203.419 185.729 233.320  1.00  0.00           H  
ATOM   1496 2HD  PRO A 426     205.048 186.070 234.036  1.00  0.00           H  
ATOM   1497  N   ASP A 427     202.083 190.663 233.741  1.00  0.00           N  
ATOM   1498  CA  ASP A 427     200.841 191.188 233.177  1.00  0.00           C  
ATOM   1499  C   ASP A 427     200.762 190.760 231.707  1.00  0.00           C  
ATOM   1500  O   ASP A 427     199.724 190.319 231.211  1.00  0.00           O  
ATOM   1501  CB  ASP A 427     200.816 192.720 233.247  1.00  0.00           C  
ATOM   1502  CG  ASP A 427     200.668 193.289 234.660  1.00  0.00           C  
ATOM   1503  OD1 ASP A 427     200.343 192.555 235.558  1.00  0.00           O  
ATOM   1504  OD2 ASP A 427     200.893 194.463 234.820  1.00  0.00           O  
ATOM   1505  H   ASP A 427     202.769 191.291 234.140  1.00  0.00           H  
ATOM   1506  HA  ASP A 427     199.991 190.771 233.721  1.00  0.00           H  
ATOM   1507 1HB  ASP A 427     201.733 193.115 232.808  1.00  0.00           H  
ATOM   1508 2HB  ASP A 427     199.990 193.089 232.639  1.00  0.00           H  
ATOM   1509  N   ASP A 428     201.906 190.802 231.027  1.00  0.00           N  
ATOM   1510  CA  ASP A 428     201.993 190.418 229.627  1.00  0.00           C  
ATOM   1511  C   ASP A 428     202.209 188.911 229.498  1.00  0.00           C  
ATOM   1512  O   ASP A 428     203.263 188.451 229.051  1.00  0.00           O  
ATOM   1513  CB  ASP A 428     203.132 191.173 228.948  1.00  0.00           C  
ATOM   1514  CG  ASP A 428     202.859 192.668 228.856  1.00  0.00           C  
ATOM   1515  OD1 ASP A 428     201.742 193.040 228.585  1.00  0.00           O  
ATOM   1516  OD2 ASP A 428     203.768 193.425 229.080  1.00  0.00           O  
ATOM   1517  H   ASP A 428     202.731 191.137 231.500  1.00  0.00           H  
ATOM   1518  HA  ASP A 428     201.054 190.674 229.135  1.00  0.00           H  
ATOM   1519 1HB  ASP A 428     204.056 191.018 229.504  1.00  0.00           H  
ATOM   1520 2HB  ASP A 428     203.282 190.780 227.941  1.00  0.00           H  
ATOM   1521  N   PHE A 429     201.202 188.158 229.911  1.00  0.00           N  
ATOM   1522  CA  PHE A 429     201.232 186.699 229.890  1.00  0.00           C  
ATOM   1523  C   PHE A 429     200.267 186.119 228.890  1.00  0.00           C  
ATOM   1524  O   PHE A 429     199.117 186.550 228.806  1.00  0.00           O  
ATOM   1525  CB  PHE A 429     200.878 186.119 231.257  1.00  0.00           C  
ATOM   1526  CG  PHE A 429     200.727 184.587 231.285  1.00  0.00           C  
ATOM   1527  CD1 PHE A 429     201.823 183.754 231.256  1.00  0.00           C  
ATOM   1528  CD2 PHE A 429     199.467 183.997 231.341  1.00  0.00           C  
ATOM   1529  CE1 PHE A 429     201.663 182.369 231.270  1.00  0.00           C  
ATOM   1530  CE2 PHE A 429     199.312 182.621 231.357  1.00  0.00           C  
ATOM   1531  CZ  PHE A 429     200.410 181.811 231.320  1.00  0.00           C  
ATOM   1532  H   PHE A 429     200.390 188.655 230.281  1.00  0.00           H  
ATOM   1533  HA  PHE A 429     202.238 186.379 229.622  1.00  0.00           H  
ATOM   1534 1HB  PHE A 429     201.605 186.405 231.991  1.00  0.00           H  
ATOM   1535 2HB  PHE A 429     199.951 186.560 231.546  1.00  0.00           H  
ATOM   1536  HD1 PHE A 429     202.816 184.196 231.215  1.00  0.00           H  
ATOM   1537  HD2 PHE A 429     198.598 184.640 231.367  1.00  0.00           H  
ATOM   1538  HE1 PHE A 429     202.533 181.727 231.243  1.00  0.00           H  
ATOM   1539  HE2 PHE A 429     198.321 182.181 231.393  1.00  0.00           H  
ATOM   1540  HZ  PHE A 429     200.288 180.729 231.326  1.00  0.00           H  
ATOM   1541  N   THR A 430     200.731 185.119 228.153  1.00  0.00           N  
ATOM   1542  CA  THR A 430     199.868 184.387 227.247  1.00  0.00           C  
ATOM   1543  C   THR A 430     199.942 182.902 227.564  1.00  0.00           C  
ATOM   1544  O   THR A 430     201.030 182.319 227.650  1.00  0.00           O  
ATOM   1545  CB  THR A 430     200.246 184.626 225.767  1.00  0.00           C  
ATOM   1546  OG1 THR A 430     200.135 186.030 225.466  1.00  0.00           O  
ATOM   1547  CG2 THR A 430     199.311 183.823 224.839  1.00  0.00           C  
ATOM   1548  H   THR A 430     201.695 184.837 228.248  1.00  0.00           H  
ATOM   1549  HA  THR A 430     198.840 184.716 227.397  1.00  0.00           H  
ATOM   1550  HB  THR A 430     201.275 184.302 225.593  1.00  0.00           H  
ATOM   1551  HG1 THR A 430     199.284 186.356 225.779  1.00  0.00           H  
ATOM   1552 1HG2 THR A 430     199.586 183.999 223.801  1.00  0.00           H  
ATOM   1553 2HG2 THR A 430     199.401 182.758 225.055  1.00  0.00           H  
ATOM   1554 3HG2 THR A 430     198.283 184.143 225.005  1.00  0.00           H  
ATOM   1555  N   GLY A 431     198.787 182.287 227.742  1.00  0.00           N  
ATOM   1556  CA  GLY A 431     198.754 180.859 228.001  1.00  0.00           C  
ATOM   1557  C   GLY A 431     197.669 180.421 228.963  1.00  0.00           C  
ATOM   1558  O   GLY A 431     196.767 181.186 229.288  1.00  0.00           O  
ATOM   1559  H   GLY A 431     197.930 182.834 227.678  1.00  0.00           H  
ATOM   1560 1HA  GLY A 431     198.589 180.374 227.050  1.00  0.00           H  
ATOM   1561 2HA  GLY A 431     199.716 180.527 228.371  1.00  0.00           H  
ATOM   1562  N   CYS A 432     197.740 179.168 229.410  1.00  0.00           N  
ATOM   1563  CA  CYS A 432     196.699 178.645 230.284  1.00  0.00           C  
ATOM   1564  C   CYS A 432     197.157 178.191 231.658  1.00  0.00           C  
ATOM   1565  O   CYS A 432     198.194 177.560 231.821  1.00  0.00           O  
ATOM   1566  CB  CYS A 432     195.986 177.482 229.592  1.00  0.00           C  
ATOM   1567  SG  CYS A 432     195.099 177.961 228.086  1.00  0.00           S  
ATOM   1568  H   CYS A 432     198.531 178.587 229.143  1.00  0.00           H  
ATOM   1569  HA  CYS A 432     195.982 179.423 230.445  1.00  0.00           H  
ATOM   1570 1HB  CYS A 432     196.708 176.712 229.329  1.00  0.00           H  
ATOM   1571 2HB  CYS A 432     195.269 177.034 230.283  1.00  0.00           H  
ATOM   1572  N   VAL A 433     196.329 178.461 232.654  1.00  0.00           N  
ATOM   1573  CA  VAL A 433     196.588 177.988 234.001  1.00  0.00           C  
ATOM   1574  C   VAL A 433     195.584 176.917 234.354  1.00  0.00           C  
ATOM   1575  O   VAL A 433     194.378 177.179 234.405  1.00  0.00           O  
ATOM   1576  CB  VAL A 433     196.470 179.137 235.010  1.00  0.00           C  
ATOM   1577  CG1 VAL A 433     196.692 178.592 236.419  1.00  0.00           C  
ATOM   1578  CG2 VAL A 433     197.495 180.238 234.673  1.00  0.00           C  
ATOM   1579  H   VAL A 433     195.485 179.009 232.482  1.00  0.00           H  
ATOM   1580  HA  VAL A 433     197.590 177.562 234.053  1.00  0.00           H  
ATOM   1581  HB  VAL A 433     195.462 179.552 234.963  1.00  0.00           H  
ATOM   1582 1HG1 VAL A 433     196.585 179.399 237.132  1.00  0.00           H  
ATOM   1583 2HG1 VAL A 433     195.947 177.825 236.631  1.00  0.00           H  
ATOM   1584 3HG1 VAL A 433     197.677 178.160 236.502  1.00  0.00           H  
ATOM   1585 1HG2 VAL A 433     197.397 181.053 235.388  1.00  0.00           H  
ATOM   1586 2HG2 VAL A 433     198.489 179.831 234.730  1.00  0.00           H  
ATOM   1587 3HG2 VAL A 433     197.316 180.616 233.668  1.00  0.00           H  
ATOM   1588  N   ILE A 434     196.072 175.703 234.587  1.00  0.00           N  
ATOM   1589  CA  ILE A 434     195.184 174.599 234.901  1.00  0.00           C  
ATOM   1590  C   ILE A 434     195.498 173.973 236.246  1.00  0.00           C  
ATOM   1591  O   ILE A 434     196.617 173.514 236.486  1.00  0.00           O  
ATOM   1592  CB  ILE A 434     195.246 173.530 233.791  1.00  0.00           C  
ATOM   1593  CG1 ILE A 434     194.783 174.152 232.430  1.00  0.00           C  
ATOM   1594  CG2 ILE A 434     194.394 172.333 234.186  1.00  0.00           C  
ATOM   1595  CD1 ILE A 434     195.019 173.270 231.222  1.00  0.00           C  
ATOM   1596  H   ILE A 434     197.077 175.525 234.522  1.00  0.00           H  
ATOM   1597  HA  ILE A 434     194.171 174.975 234.952  1.00  0.00           H  
ATOM   1598  HB  ILE A 434     196.282 173.209 233.658  1.00  0.00           H  
ATOM   1599 1HG1 ILE A 434     193.723 174.372 232.494  1.00  0.00           H  
ATOM   1600 2HG1 ILE A 434     195.318 175.082 232.260  1.00  0.00           H  
ATOM   1601 1HG2 ILE A 434     194.437 171.572 233.406  1.00  0.00           H  
ATOM   1602 2HG2 ILE A 434     194.764 171.915 235.122  1.00  0.00           H  
ATOM   1603 3HG2 ILE A 434     193.365 172.656 234.326  1.00  0.00           H  
ATOM   1604 1HD1 ILE A 434     194.665 173.780 230.325  1.00  0.00           H  
ATOM   1605 2HD1 ILE A 434     196.080 173.069 231.123  1.00  0.00           H  
ATOM   1606 3HD1 ILE A 434     194.481 172.333 231.342  1.00  0.00           H  
ATOM   1607  N   ALA A 435     194.502 173.905 237.127  1.00  0.00           N  
ATOM   1608  CA  ALA A 435     194.738 173.300 238.420  1.00  0.00           C  
ATOM   1609  C   ALA A 435     193.713 172.225 238.717  1.00  0.00           C  
ATOM   1610  O   ALA A 435     192.581 172.284 238.233  1.00  0.00           O  
ATOM   1611  CB  ALA A 435     194.700 174.351 239.505  1.00  0.00           C  
ATOM   1612  H   ALA A 435     193.591 174.326 236.943  1.00  0.00           H  
ATOM   1613  HA  ALA A 435     195.707 172.844 238.391  1.00  0.00           H  
ATOM   1614 1HB  ALA A 435     194.909 173.885 240.464  1.00  0.00           H  
ATOM   1615 2HB  ALA A 435     195.441 175.112 239.291  1.00  0.00           H  
ATOM   1616 3HB  ALA A 435     193.725 174.806 239.529  1.00  0.00           H  
ATOM   1617  N   TRP A 436     194.100 171.234 239.517  1.00  0.00           N  
ATOM   1618  CA  TRP A 436     193.098 170.246 239.878  1.00  0.00           C  
ATOM   1619  C   TRP A 436     193.282 169.650 241.263  1.00  0.00           C  
ATOM   1620  O   TRP A 436     194.379 169.620 241.830  1.00  0.00           O  
ATOM   1621  CB  TRP A 436     193.053 169.161 238.804  1.00  0.00           C  
ATOM   1622  CG  TRP A 436     194.226 168.327 238.671  1.00  0.00           C  
ATOM   1623  CD1 TRP A 436     194.381 167.074 239.170  1.00  0.00           C  
ATOM   1624  CD2 TRP A 436     195.461 168.659 238.022  1.00  0.00           C  
ATOM   1625  NE1 TRP A 436     195.610 166.589 238.840  1.00  0.00           N  
ATOM   1626  CE2 TRP A 436     196.289 167.554 238.144  1.00  0.00           C  
ATOM   1627  CE3 TRP A 436     195.925 169.792 237.355  1.00  0.00           C  
ATOM   1628  CZ2 TRP A 436     197.547 167.545 237.628  1.00  0.00           C  
ATOM   1629  CZ3 TRP A 436     197.184 169.790 236.860  1.00  0.00           C  
ATOM   1630  CH2 TRP A 436     197.980 168.693 236.994  1.00  0.00           C  
ATOM   1631  H   TRP A 436     195.065 171.195 239.843  1.00  0.00           H  
ATOM   1632  HA  TRP A 436     192.135 170.752 239.874  1.00  0.00           H  
ATOM   1633 1HB  TRP A 436     192.226 168.496 238.987  1.00  0.00           H  
ATOM   1634 2HB  TRP A 436     192.886 169.630 237.858  1.00  0.00           H  
ATOM   1635  HD1 TRP A 436     193.620 166.532 239.735  1.00  0.00           H  
ATOM   1636  HE1 TRP A 436     195.957 165.676 239.076  1.00  0.00           H  
ATOM   1637  HE3 TRP A 436     195.304 170.659 237.236  1.00  0.00           H  
ATOM   1638  HZ2 TRP A 436     198.198 166.679 237.721  1.00  0.00           H  
ATOM   1639  HZ3 TRP A 436     197.532 170.690 236.350  1.00  0.00           H  
ATOM   1640  HH2 TRP A 436     198.976 168.718 236.587  1.00  0.00           H  
ATOM   1641  N   ASN A 437     192.177 169.143 241.799  1.00  0.00           N  
ATOM   1642  CA  ASN A 437     192.149 168.615 243.160  1.00  0.00           C  
ATOM   1643  C   ASN A 437     192.847 167.269 243.305  1.00  0.00           C  
ATOM   1644  O   ASN A 437     192.462 166.281 242.674  1.00  0.00           O  
ATOM   1645  CB  ASN A 437     190.716 168.579 243.672  1.00  0.00           C  
ATOM   1646  CG  ASN A 437     190.614 168.195 245.138  1.00  0.00           C  
ATOM   1647  OD1 ASN A 437     191.113 167.130 245.522  1.00  0.00           O  
ATOM   1648  ND2 ASN A 437     189.997 169.046 245.948  1.00  0.00           N  
ATOM   1649  H   ASN A 437     191.322 169.176 241.241  1.00  0.00           H  
ATOM   1650  HA  ASN A 437     192.700 169.311 243.796  1.00  0.00           H  
ATOM   1651 1HB  ASN A 437     190.246 169.543 243.527  1.00  0.00           H  
ATOM   1652 2HB  ASN A 437     190.150 167.855 243.084  1.00  0.00           H  
ATOM   1653 1HD2 ASN A 437     189.911 168.845 246.948  1.00  0.00           H  
ATOM   1654 2HD2 ASN A 437     189.625 169.918 245.587  1.00  0.00           H  
ATOM   1655  N   SER A 438     193.893 167.247 244.141  1.00  0.00           N  
ATOM   1656  CA  SER A 438     194.719 166.061 244.368  1.00  0.00           C  
ATOM   1657  C   SER A 438     194.597 165.551 245.808  1.00  0.00           C  
ATOM   1658  O   SER A 438     195.493 164.882 246.341  1.00  0.00           O  
ATOM   1659  CB  SER A 438     196.166 166.339 244.030  1.00  0.00           C  
ATOM   1660  OG  SER A 438     196.701 167.373 244.784  1.00  0.00           O  
ATOM   1661  H   SER A 438     194.139 168.110 244.637  1.00  0.00           H  
ATOM   1662  HA  SER A 438     194.372 165.270 243.701  1.00  0.00           H  
ATOM   1663 1HB  SER A 438     196.750 165.461 244.195  1.00  0.00           H  
ATOM   1664 2HB  SER A 438     196.238 166.579 242.981  1.00  0.00           H  
ATOM   1665  HG  SER A 438     197.670 167.191 244.808  1.00  0.00           H  
ATOM   1666  N   ASN A 439     193.460 165.824 246.442  1.00  0.00           N  
ATOM   1667  CA  ASN A 439     193.240 165.403 247.824  1.00  0.00           C  
ATOM   1668  C   ASN A 439     193.319 163.876 247.984  1.00  0.00           C  
ATOM   1669  O   ASN A 439     193.597 163.374 249.066  1.00  0.00           O  
ATOM   1670  CB  ASN A 439     191.922 165.953 248.337  1.00  0.00           C  
ATOM   1671  CG  ASN A 439     191.781 165.884 249.827  1.00  0.00           C  
ATOM   1672  OD1 ASN A 439     192.665 166.406 250.535  1.00  0.00           O  
ATOM   1673  ND2 ASN A 439     190.695 165.295 250.320  1.00  0.00           N  
ATOM   1674  H   ASN A 439     192.726 166.352 245.969  1.00  0.00           H  
ATOM   1675  HA  ASN A 439     194.036 165.829 248.430  1.00  0.00           H  
ATOM   1676 1HB  ASN A 439     191.824 166.990 248.030  1.00  0.00           H  
ATOM   1677 2HB  ASN A 439     191.098 165.403 247.881  1.00  0.00           H  
ATOM   1678 1HD2 ASN A 439     190.537 165.248 251.337  1.00  0.00           H  
ATOM   1679 2HD2 ASN A 439     190.015 164.909 249.697  1.00  0.00           H  
ATOM   1680  N   LYS A 440     193.050 163.131 246.914  1.00  0.00           N  
ATOM   1681  CA  LYS A 440     193.139 161.678 246.962  1.00  0.00           C  
ATOM   1682  C   LYS A 440     194.520 161.161 246.518  1.00  0.00           C  
ATOM   1683  O   LYS A 440     194.756 159.951 246.523  1.00  0.00           O  
ATOM   1684  CB  LYS A 440     192.046 161.056 246.097  1.00  0.00           C  
ATOM   1685  CG  LYS A 440     190.626 161.330 246.600  1.00  0.00           C  
ATOM   1686  CD  LYS A 440     189.577 160.663 245.716  1.00  0.00           C  
ATOM   1687  CE  LYS A 440     188.165 160.930 246.230  1.00  0.00           C  
ATOM   1688  NZ  LYS A 440     187.130 160.303 245.361  1.00  0.00           N  
ATOM   1689  H   LYS A 440     192.794 163.585 246.050  1.00  0.00           H  
ATOM   1690  HA  LYS A 440     192.983 161.358 247.993  1.00  0.00           H  
ATOM   1691 1HB  LYS A 440     192.128 161.439 245.078  1.00  0.00           H  
ATOM   1692 2HB  LYS A 440     192.188 159.977 246.054  1.00  0.00           H  
ATOM   1693 1HG  LYS A 440     190.528 160.951 247.618  1.00  0.00           H  
ATOM   1694 2HG  LYS A 440     190.449 162.405 246.614  1.00  0.00           H  
ATOM   1695 1HD  LYS A 440     189.661 161.044 244.697  1.00  0.00           H  
ATOM   1696 2HD  LYS A 440     189.747 159.586 245.697  1.00  0.00           H  
ATOM   1697 1HE  LYS A 440     188.070 160.528 247.238  1.00  0.00           H  
ATOM   1698 2HE  LYS A 440     187.994 162.006 246.261  1.00  0.00           H  
ATOM   1699 1HZ  LYS A 440     186.212 160.501 245.732  1.00  0.00           H  
ATOM   1700 2HZ  LYS A 440     187.203 160.678 244.425  1.00  0.00           H  
ATOM   1701 3HZ  LYS A 440     187.273 159.303 245.334  1.00  0.00           H  
ATOM   1702  N   LEU A 441     195.397 162.063 246.057  1.00  0.00           N  
ATOM   1703  CA  LEU A 441     196.698 161.667 245.520  1.00  0.00           C  
ATOM   1704  C   LEU A 441     197.878 162.162 246.365  1.00  0.00           C  
ATOM   1705  O   LEU A 441     198.777 161.387 246.715  1.00  0.00           O  
ATOM   1706  CB  LEU A 441     196.848 162.250 244.120  1.00  0.00           C  
ATOM   1707  CG  LEU A 441     195.827 161.809 243.096  1.00  0.00           C  
ATOM   1708  CD1 LEU A 441     196.093 162.550 241.805  1.00  0.00           C  
ATOM   1709  CD2 LEU A 441     195.909 160.311 242.908  1.00  0.00           C  
ATOM   1710  H   LEU A 441     195.183 163.048 246.115  1.00  0.00           H  
ATOM   1711  HA  LEU A 441     196.739 160.580 245.471  1.00  0.00           H  
ATOM   1712 1HB  LEU A 441     196.793 163.309 244.194  1.00  0.00           H  
ATOM   1713 2HB  LEU A 441     197.835 161.991 243.744  1.00  0.00           H  
ATOM   1714  HG  LEU A 441     194.827 162.078 243.439  1.00  0.00           H  
ATOM   1715 1HD1 LEU A 441     195.357 162.258 241.057  1.00  0.00           H  
ATOM   1716 2HD1 LEU A 441     196.026 163.626 241.981  1.00  0.00           H  
ATOM   1717 3HD1 LEU A 441     197.086 162.300 241.452  1.00  0.00           H  
ATOM   1718 1HD2 LEU A 441     195.171 159.996 242.171  1.00  0.00           H  
ATOM   1719 2HD2 LEU A 441     196.906 160.041 242.562  1.00  0.00           H  
ATOM   1720 3HD2 LEU A 441     195.707 159.813 243.859  1.00  0.00           H  
ATOM   1721  N   ASP A 442     197.873 163.466 246.677  1.00  0.00           N  
ATOM   1722  CA  ASP A 442     198.958 164.092 247.426  1.00  0.00           C  
ATOM   1723  C   ASP A 442     198.649 164.174 248.911  1.00  0.00           C  
ATOM   1724  O   ASP A 442     199.549 164.089 249.739  1.00  0.00           O  
ATOM   1725  CB  ASP A 442     199.261 165.513 246.914  1.00  0.00           C  
ATOM   1726  CG  ASP A 442     199.760 165.547 245.473  1.00  0.00           C  
ATOM   1727  OD1 ASP A 442     200.718 164.866 245.153  1.00  0.00           O  
ATOM   1728  OD2 ASP A 442     199.191 166.267 244.682  1.00  0.00           O  
ATOM   1729  H   ASP A 442     197.088 164.035 246.387  1.00  0.00           H  
ATOM   1730  HA  ASP A 442     199.854 163.485 247.302  1.00  0.00           H  
ATOM   1731 1HB  ASP A 442     198.346 166.112 246.979  1.00  0.00           H  
ATOM   1732 2HB  ASP A 442     199.998 165.985 247.563  1.00  0.00           H  
ATOM   1733  N   SER A 443     197.397 164.380 249.282  1.00  0.00           N  
ATOM   1734  CA  SER A 443     197.163 164.492 250.724  1.00  0.00           C  
ATOM   1735  C   SER A 443     197.470 163.163 251.411  1.00  0.00           C  
ATOM   1736  O   SER A 443     197.191 162.103 250.842  1.00  0.00           O  
ATOM   1737  CB  SER A 443     195.755 164.886 251.033  1.00  0.00           C  
ATOM   1738  OG  SER A 443     195.443 166.146 250.539  1.00  0.00           O  
ATOM   1739  H   SER A 443     196.651 164.454 248.585  1.00  0.00           H  
ATOM   1740  HA  SER A 443     197.834 165.246 251.134  1.00  0.00           H  
ATOM   1741 1HB  SER A 443     195.082 164.158 250.663  1.00  0.00           H  
ATOM   1742 2HB  SER A 443     195.667 164.887 252.061  1.00  0.00           H  
ATOM   1743  HG  SER A 443     194.466 166.229 250.608  1.00  0.00           H  
ATOM   1744  N   LYS A 444     198.015 163.209 252.635  1.00  0.00           N  
ATOM   1745  CA  LYS A 444     198.301 161.973 253.379  1.00  0.00           C  
ATOM   1746  C   LYS A 444     197.717 162.080 254.779  1.00  0.00           C  
ATOM   1747  O   LYS A 444     197.665 163.165 255.334  1.00  0.00           O  
ATOM   1748  CB  LYS A 444     199.814 161.696 253.438  1.00  0.00           C  
ATOM   1749  CG  LYS A 444     200.472 161.584 252.048  1.00  0.00           C  
ATOM   1750  CD  LYS A 444     200.002 160.364 251.265  1.00  0.00           C  
ATOM   1751  CE  LYS A 444     200.614 160.356 249.865  1.00  0.00           C  
ATOM   1752  NZ  LYS A 444     200.005 159.308 248.994  1.00  0.00           N  
ATOM   1753  H   LYS A 444     198.222 164.118 253.052  1.00  0.00           H  
ATOM   1754  HA  LYS A 444     197.815 161.137 252.876  1.00  0.00           H  
ATOM   1755 1HB  LYS A 444     200.312 162.501 253.978  1.00  0.00           H  
ATOM   1756 2HB  LYS A 444     199.999 160.771 253.980  1.00  0.00           H  
ATOM   1757 1HG  LYS A 444     200.243 162.456 251.464  1.00  0.00           H  
ATOM   1758 2HG  LYS A 444     201.553 161.535 252.166  1.00  0.00           H  
ATOM   1759 1HD  LYS A 444     200.308 159.460 251.791  1.00  0.00           H  
ATOM   1760 2HD  LYS A 444     198.921 160.359 251.179  1.00  0.00           H  
ATOM   1761 1HE  LYS A 444     200.449 161.335 249.402  1.00  0.00           H  
ATOM   1762 2HE  LYS A 444     201.684 160.177 249.942  1.00  0.00           H  
ATOM   1763 1HZ  LYS A 444     200.428 159.347 248.076  1.00  0.00           H  
ATOM   1764 2HZ  LYS A 444     200.150 158.399 249.397  1.00  0.00           H  
ATOM   1765 3HZ  LYS A 444     199.007 159.492 248.910  1.00  0.00           H  
ATOM   1766  N   VAL A 445     197.346 160.971 255.400  1.00  0.00           N  
ATOM   1767  CA  VAL A 445     196.758 161.044 256.746  1.00  0.00           C  
ATOM   1768  C   VAL A 445     197.694 161.691 257.768  1.00  0.00           C  
ATOM   1769  O   VAL A 445     197.268 162.509 258.597  1.00  0.00           O  
ATOM   1770  CB  VAL A 445     196.356 159.642 257.220  1.00  0.00           C  
ATOM   1771  CG1 VAL A 445     195.946 159.685 258.679  1.00  0.00           C  
ATOM   1772  CG2 VAL A 445     195.210 159.142 256.351  1.00  0.00           C  
ATOM   1773  H   VAL A 445     197.425 160.078 254.932  1.00  0.00           H  
ATOM   1774  HA  VAL A 445     195.853 161.646 256.688  1.00  0.00           H  
ATOM   1775  HB  VAL A 445     197.209 158.969 257.133  1.00  0.00           H  
ATOM   1776 1HG1 VAL A 445     195.668 158.685 259.010  1.00  0.00           H  
ATOM   1777 2HG1 VAL A 445     196.781 160.045 259.280  1.00  0.00           H  
ATOM   1778 3HG1 VAL A 445     195.098 160.356 258.798  1.00  0.00           H  
ATOM   1779 1HG2 VAL A 445     194.917 158.142 256.671  1.00  0.00           H  
ATOM   1780 2HG2 VAL A 445     194.361 159.819 256.448  1.00  0.00           H  
ATOM   1781 3HG2 VAL A 445     195.530 159.109 255.309  1.00  0.00           H  
ATOM   1782  N   GLY A 446     198.972 161.332 257.694  1.00  0.00           N  
ATOM   1783  CA  GLY A 446     199.973 161.865 258.605  1.00  0.00           C  
ATOM   1784  C   GLY A 446     200.469 163.256 258.199  1.00  0.00           C  
ATOM   1785  O   GLY A 446     201.296 163.837 258.899  1.00  0.00           O  
ATOM   1786  H   GLY A 446     199.250 160.665 256.990  1.00  0.00           H  
ATOM   1787 1HA  GLY A 446     199.553 161.907 259.610  1.00  0.00           H  
ATOM   1788 2HA  GLY A 446     200.817 161.178 258.646  1.00  0.00           H  
ATOM   1789  N   GLY A 447     199.973 163.776 257.074  1.00  0.00           N  
ATOM   1790  CA  GLY A 447     200.345 165.077 256.540  1.00  0.00           C  
ATOM   1791  C   GLY A 447     201.427 164.975 255.487  1.00  0.00           C  
ATOM   1792  O   GLY A 447     202.500 164.413 255.721  1.00  0.00           O  
ATOM   1793  H   GLY A 447     199.259 163.273 256.558  1.00  0.00           H  
ATOM   1794 1HA  GLY A 447     199.470 165.541 256.094  1.00  0.00           H  
ATOM   1795 2HA  GLY A 447     200.672 165.731 257.343  1.00  0.00           H  
ATOM   1796  N   ASN A 448     201.162 165.516 254.310  1.00  0.00           N  
ATOM   1797  CA  ASN A 448     202.162 165.491 253.271  1.00  0.00           C  
ATOM   1798  C   ASN A 448     203.042 166.718 253.420  1.00  0.00           C  
ATOM   1799  O   ASN A 448     202.666 167.838 253.045  1.00  0.00           O  
ATOM   1800  CB  ASN A 448     201.559 165.422 251.898  1.00  0.00           C  
ATOM   1801  CG  ASN A 448     202.605 165.215 250.840  1.00  0.00           C  
ATOM   1802  OD1 ASN A 448     203.767 165.623 250.956  1.00  0.00           O  
ATOM   1803  ND2 ASN A 448     202.225 164.546 249.789  1.00  0.00           N  
ATOM   1804  H   ASN A 448     200.247 165.921 254.133  1.00  0.00           H  
ATOM   1805  HA  ASN A 448     202.791 164.611 253.407  1.00  0.00           H  
ATOM   1806 1HB  ASN A 448     200.825 164.631 251.861  1.00  0.00           H  
ATOM   1807 2HB  ASN A 448     201.052 166.344 251.692  1.00  0.00           H  
ATOM   1808 1HD2 ASN A 448     202.874 164.347 249.055  1.00  0.00           H  
ATOM   1809 2HD2 ASN A 448     201.272 164.229 249.722  1.00  0.00           H  
ATOM   1810  N   TYR A 449     204.210 166.508 253.997  1.00  0.00           N  
ATOM   1811  CA  TYR A 449     205.158 167.566 254.299  1.00  0.00           C  
ATOM   1812  C   TYR A 449     206.279 167.574 253.260  1.00  0.00           C  
ATOM   1813  O   TYR A 449     207.325 168.190 253.468  1.00  0.00           O  
ATOM   1814  CB  TYR A 449     205.715 167.394 255.717  1.00  0.00           C  
ATOM   1815  CG  TYR A 449     204.675 167.556 256.858  1.00  0.00           C  
ATOM   1816  CD1 TYR A 449     204.156 166.439 257.489  1.00  0.00           C  
ATOM   1817  CD2 TYR A 449     204.268 168.817 257.279  1.00  0.00           C  
ATOM   1818  CE1 TYR A 449     203.236 166.578 258.519  1.00  0.00           C  
ATOM   1819  CE2 TYR A 449     203.349 168.955 258.320  1.00  0.00           C  
ATOM   1820  CZ  TYR A 449     202.828 167.838 258.937  1.00  0.00           C  
ATOM   1821  OH  TYR A 449     201.897 167.966 259.983  1.00  0.00           O  
ATOM   1822  H   TYR A 449     204.438 165.558 254.276  1.00  0.00           H  
ATOM   1823  HA  TYR A 449     204.646 168.526 254.240  1.00  0.00           H  
ATOM   1824 1HB  TYR A 449     206.160 166.401 255.805  1.00  0.00           H  
ATOM   1825 2HB  TYR A 449     206.512 168.119 255.880  1.00  0.00           H  
ATOM   1826  HD1 TYR A 449     204.466 165.441 257.174  1.00  0.00           H  
ATOM   1827  HD2 TYR A 449     204.661 169.699 256.801  1.00  0.00           H  
ATOM   1828  HE1 TYR A 449     202.839 165.691 259.001  1.00  0.00           H  
ATOM   1829  HE2 TYR A 449     203.030 169.952 258.645  1.00  0.00           H  
ATOM   1830  HH  TYR A 449     201.710 168.926 260.154  1.00  0.00           H  
ATOM   1831  N   ASN A 450     206.056 166.874 252.138  1.00  0.00           N  
ATOM   1832  CA  ASN A 450     207.051 166.774 251.068  1.00  0.00           C  
ATOM   1833  C   ASN A 450     206.813 167.830 249.982  1.00  0.00           C  
ATOM   1834  O   ASN A 450     207.512 167.871 248.957  1.00  0.00           O  
ATOM   1835  CB  ASN A 450     207.048 165.375 250.481  1.00  0.00           C  
ATOM   1836  CG  ASN A 450     207.562 164.338 251.449  1.00  0.00           C  
ATOM   1837  OD1 ASN A 450     208.515 164.576 252.200  1.00  0.00           O  
ATOM   1838  ND2 ASN A 450     206.939 163.186 251.445  1.00  0.00           N  
ATOM   1839  H   ASN A 450     205.166 166.401 251.999  1.00  0.00           H  
ATOM   1840  HA  ASN A 450     208.036 166.967 251.492  1.00  0.00           H  
ATOM   1841 1HB  ASN A 450     206.050 165.102 250.168  1.00  0.00           H  
ATOM   1842 2HB  ASN A 450     207.669 165.357 249.600  1.00  0.00           H  
ATOM   1843 1HD2 ASN A 450     207.231 162.455 252.063  1.00  0.00           H  
ATOM   1844 2HD2 ASN A 450     206.170 163.035 250.822  1.00  0.00           H  
ATOM   1845  N   TYR A 451     205.837 168.697 250.234  1.00  0.00           N  
ATOM   1846  CA  TYR A 451     205.554 169.836 249.378  1.00  0.00           C  
ATOM   1847  C   TYR A 451     205.722 171.080 250.224  1.00  0.00           C  
ATOM   1848  O   TYR A 451     205.134 171.171 251.311  1.00  0.00           O  
ATOM   1849  CB  TYR A 451     204.152 169.823 248.749  1.00  0.00           C  
ATOM   1850  CG  TYR A 451     203.879 168.748 247.715  1.00  0.00           C  
ATOM   1851  CD1 TYR A 451     203.222 167.572 248.027  1.00  0.00           C  
ATOM   1852  CD2 TYR A 451     204.301 168.963 246.423  1.00  0.00           C  
ATOM   1853  CE1 TYR A 451     202.979 166.634 247.017  1.00  0.00           C  
ATOM   1854  CE2 TYR A 451     204.060 168.044 245.449  1.00  0.00           C  
ATOM   1855  CZ  TYR A 451     203.408 166.891 245.714  1.00  0.00           C  
ATOM   1856  OH  TYR A 451     203.174 165.978 244.681  1.00  0.00           O  
ATOM   1857  H   TYR A 451     205.299 168.574 251.077  1.00  0.00           H  
ATOM   1858  HA  TYR A 451     206.288 169.875 248.579  1.00  0.00           H  
ATOM   1859 1HB  TYR A 451     203.411 169.717 249.543  1.00  0.00           H  
ATOM   1860 2HB  TYR A 451     203.974 170.788 248.272  1.00  0.00           H  
ATOM   1861  HD1 TYR A 451     202.885 167.390 249.044  1.00  0.00           H  
ATOM   1862  HD2 TYR A 451     204.818 169.888 246.166  1.00  0.00           H  
ATOM   1863  HE1 TYR A 451     202.451 165.708 247.240  1.00  0.00           H  
ATOM   1864  HE2 TYR A 451     204.372 168.246 244.462  1.00  0.00           H  
ATOM   1865  HH  TYR A 451     202.340 165.474 244.881  1.00  0.00           H  
ATOM   1866  N   LEU A 452     206.509 172.021 249.728  1.00  0.00           N  
ATOM   1867  CA  LEU A 452     206.811 173.252 250.457  1.00  0.00           C  
ATOM   1868  C   LEU A 452     206.593 174.552 249.673  1.00  0.00           C  
ATOM   1869  O   LEU A 452     206.569 174.566 248.434  1.00  0.00           O  
ATOM   1870  CB  LEU A 452     208.262 173.217 250.928  1.00  0.00           C  
ATOM   1871  CG  LEU A 452     208.662 172.042 251.811  1.00  0.00           C  
ATOM   1872  CD1 LEU A 452     209.259 170.942 250.947  1.00  0.00           C  
ATOM   1873  CD2 LEU A 452     209.638 172.530 252.850  1.00  0.00           C  
ATOM   1874  H   LEU A 452     206.976 171.811 248.847  1.00  0.00           H  
ATOM   1875  HA  LEU A 452     206.159 173.296 251.324  1.00  0.00           H  
ATOM   1876 1HB  LEU A 452     208.897 173.202 250.072  1.00  0.00           H  
ATOM   1877 2HB  LEU A 452     208.452 174.121 251.496  1.00  0.00           H  
ATOM   1878  HG  LEU A 452     207.792 171.629 252.290  1.00  0.00           H  
ATOM   1879 1HD1 LEU A 452     209.533 170.096 251.578  1.00  0.00           H  
ATOM   1880 2HD1 LEU A 452     208.540 170.613 250.205  1.00  0.00           H  
ATOM   1881 3HD1 LEU A 452     210.145 171.320 250.440  1.00  0.00           H  
ATOM   1882 1HD2 LEU A 452     209.927 171.699 253.495  1.00  0.00           H  
ATOM   1883 2HD2 LEU A 452     210.519 172.928 252.359  1.00  0.00           H  
ATOM   1884 3HD2 LEU A 452     209.173 173.309 253.450  1.00  0.00           H  
ATOM   1885  N   TYR A 453     206.445 175.647 250.410  1.00  0.00           N  
ATOM   1886  CA  TYR A 453     206.299 176.956 249.794  1.00  0.00           C  
ATOM   1887  C   TYR A 453     207.094 177.990 250.575  1.00  0.00           C  
ATOM   1888  O   TYR A 453     207.345 177.836 251.769  1.00  0.00           O  
ATOM   1889  CB  TYR A 453     204.833 177.363 249.772  1.00  0.00           C  
ATOM   1890  CG  TYR A 453     204.276 177.694 251.146  1.00  0.00           C  
ATOM   1891  CD1 TYR A 453     204.228 179.021 251.536  1.00  0.00           C  
ATOM   1892  CD2 TYR A 453     203.868 176.701 252.026  1.00  0.00           C  
ATOM   1893  CE1 TYR A 453     203.759 179.376 252.776  1.00  0.00           C  
ATOM   1894  CE2 TYR A 453     203.390 177.048 253.277  1.00  0.00           C  
ATOM   1895  CZ  TYR A 453     203.332 178.396 253.661  1.00  0.00           C  
ATOM   1896  OH  TYR A 453     202.854 178.788 254.911  1.00  0.00           O  
ATOM   1897  H   TYR A 453     206.462 175.558 251.430  1.00  0.00           H  
ATOM   1898  HA  TYR A 453     206.665 176.921 248.774  1.00  0.00           H  
ATOM   1899 1HB  TYR A 453     204.711 178.239 249.133  1.00  0.00           H  
ATOM   1900 2HB  TYR A 453     204.254 176.574 249.342  1.00  0.00           H  
ATOM   1901  HD1 TYR A 453     204.558 179.788 250.847  1.00  0.00           H  
ATOM   1902  HD2 TYR A 453     203.921 175.649 251.736  1.00  0.00           H  
ATOM   1903  HE1 TYR A 453     203.723 180.427 253.056  1.00  0.00           H  
ATOM   1904  HE2 TYR A 453     203.075 176.270 253.948  1.00  0.00           H  
ATOM   1905  HH  TYR A 453     202.522 178.027 255.423  1.00  0.00           H  
ATOM   1906  N   ARG A 454     207.459 179.059 249.907  1.00  0.00           N  
ATOM   1907  CA  ARG A 454     208.159 180.159 250.527  1.00  0.00           C  
ATOM   1908  C   ARG A 454     207.190 181.122 251.184  1.00  0.00           C  
ATOM   1909  O   ARG A 454     206.198 181.535 250.591  1.00  0.00           O  
ATOM   1910  CB  ARG A 454     209.021 180.881 249.510  1.00  0.00           C  
ATOM   1911  CG  ARG A 454     209.867 181.965 250.077  1.00  0.00           C  
ATOM   1912  CD  ARG A 454     210.741 182.558 249.064  1.00  0.00           C  
ATOM   1913  NE  ARG A 454     211.687 181.624 248.591  1.00  0.00           N  
ATOM   1914  CZ  ARG A 454     212.816 181.357 249.233  1.00  0.00           C  
ATOM   1915  NH1 ARG A 454     213.103 181.989 250.355  1.00  0.00           N  
ATOM   1916  NH2 ARG A 454     213.627 180.466 248.748  1.00  0.00           N  
ATOM   1917  H   ARG A 454     207.243 179.127 248.927  1.00  0.00           H  
ATOM   1918  HA  ARG A 454     208.817 179.759 251.295  1.00  0.00           H  
ATOM   1919 1HB  ARG A 454     209.667 180.171 249.001  1.00  0.00           H  
ATOM   1920 2HB  ARG A 454     208.382 181.335 248.755  1.00  0.00           H  
ATOM   1921 1HG  ARG A 454     209.238 182.752 250.488  1.00  0.00           H  
ATOM   1922 2HG  ARG A 454     210.494 181.562 250.874  1.00  0.00           H  
ATOM   1923 1HD  ARG A 454     210.173 182.928 248.227  1.00  0.00           H  
ATOM   1924 2HD  ARG A 454     211.292 183.357 249.518  1.00  0.00           H  
ATOM   1925  HE  ARG A 454     211.499 181.120 247.725  1.00  0.00           H  
ATOM   1926 1HH1 ARG A 454     212.445 182.694 250.753  1.00  0.00           H  
ATOM   1927 2HH1 ARG A 454     213.981 181.794 250.823  1.00  0.00           H  
ATOM   1928 1HH2 ARG A 454     213.396 180.003 247.863  1.00  0.00           H  
ATOM   1929 2HH2 ARG A 454     214.483 180.213 249.249  1.00  0.00           H  
ATOM   1930  N   LEU A 455     207.476 181.446 252.429  1.00  0.00           N  
ATOM   1931  CA  LEU A 455     206.695 182.371 253.213  1.00  0.00           C  
ATOM   1932  C   LEU A 455     207.386 183.732 253.217  1.00  0.00           C  
ATOM   1933  O   LEU A 455     206.723 184.765 253.106  1.00  0.00           O  
ATOM   1934  CB  LEU A 455     206.477 181.816 254.629  1.00  0.00           C  
ATOM   1935  CG  LEU A 455     205.638 182.678 255.576  1.00  0.00           C  
ATOM   1936  CD1 LEU A 455     204.250 182.873 255.010  1.00  0.00           C  
ATOM   1937  CD2 LEU A 455     205.541 181.988 256.943  1.00  0.00           C  
ATOM   1938  H   LEU A 455     208.303 181.044 252.842  1.00  0.00           H  
ATOM   1939  HA  LEU A 455     205.718 182.487 252.746  1.00  0.00           H  
ATOM   1940 1HB  LEU A 455     205.988 180.847 254.542  1.00  0.00           H  
ATOM   1941 2HB  LEU A 455     207.455 181.667 255.095  1.00  0.00           H  
ATOM   1942  HG  LEU A 455     206.102 183.643 255.672  1.00  0.00           H  
ATOM   1943 1HD1 LEU A 455     203.666 183.496 255.689  1.00  0.00           H  
ATOM   1944 2HD1 LEU A 455     204.318 183.362 254.037  1.00  0.00           H  
ATOM   1945 3HD1 LEU A 455     203.763 181.906 254.901  1.00  0.00           H  
ATOM   1946 1HD2 LEU A 455     204.958 182.602 257.609  1.00  0.00           H  
ATOM   1947 2HD2 LEU A 455     205.052 181.027 256.831  1.00  0.00           H  
ATOM   1948 3HD2 LEU A 455     206.534 181.843 257.356  1.00  0.00           H  
ATOM   1949  N   PHE A 456     208.721 183.739 253.365  1.00  0.00           N  
ATOM   1950  CA  PHE A 456     209.415 185.025 253.430  1.00  0.00           C  
ATOM   1951  C   PHE A 456     210.506 185.153 252.371  1.00  0.00           C  
ATOM   1952  O   PHE A 456     211.124 184.163 251.955  1.00  0.00           O  
ATOM   1953  CB  PHE A 456     210.068 185.252 254.791  1.00  0.00           C  
ATOM   1954  CG  PHE A 456     209.143 185.119 255.927  1.00  0.00           C  
ATOM   1955  CD1 PHE A 456     209.300 184.079 256.823  1.00  0.00           C  
ATOM   1956  CD2 PHE A 456     208.077 185.968 256.080  1.00  0.00           C  
ATOM   1957  CE1 PHE A 456     208.441 183.900 257.848  1.00  0.00           C  
ATOM   1958  CE2 PHE A 456     207.194 185.785 257.107  1.00  0.00           C  
ATOM   1959  CZ  PHE A 456     207.384 184.744 257.994  1.00  0.00           C  
ATOM   1960  H   PHE A 456     209.224 182.854 253.427  1.00  0.00           H  
ATOM   1961  HA  PHE A 456     208.691 185.824 253.257  1.00  0.00           H  
ATOM   1962 1HB  PHE A 456     210.899 184.577 254.931  1.00  0.00           H  
ATOM   1963 2HB  PHE A 456     210.459 186.255 254.812  1.00  0.00           H  
ATOM   1964  HD1 PHE A 456     210.127 183.398 256.715  1.00  0.00           H  
ATOM   1965  HD2 PHE A 456     207.929 186.782 255.368  1.00  0.00           H  
ATOM   1966  HE1 PHE A 456     208.595 183.074 258.541  1.00  0.00           H  
ATOM   1967  HE2 PHE A 456     206.343 186.458 257.221  1.00  0.00           H  
ATOM   1968  HZ  PHE A 456     206.694 184.591 258.802  1.00  0.00           H  
ATOM   1969  N   ARG A 457     210.774 186.391 251.975  1.00  0.00           N  
ATOM   1970  CA  ARG A 457     211.836 186.677 251.024  1.00  0.00           C  
ATOM   1971  C   ARG A 457     212.253 188.127 251.186  1.00  0.00           C  
ATOM   1972  O   ARG A 457     211.426 188.978 251.513  1.00  0.00           O  
ATOM   1973  CB  ARG A 457     211.399 186.399 249.603  1.00  0.00           C  
ATOM   1974  CG  ARG A 457     212.519 186.367 248.579  1.00  0.00           C  
ATOM   1975  CD  ARG A 457     212.040 185.867 247.275  1.00  0.00           C  
ATOM   1976  NE  ARG A 457     213.118 185.720 246.329  1.00  0.00           N  
ATOM   1977  CZ  ARG A 457     213.450 186.556 245.348  1.00  0.00           C  
ATOM   1978  NH1 ARG A 457     212.796 187.671 245.129  1.00  0.00           N  
ATOM   1979  NH2 ARG A 457     214.453 186.186 244.603  1.00  0.00           N  
ATOM   1980  H   ARG A 457     210.225 187.155 252.347  1.00  0.00           H  
ATOM   1981  HA  ARG A 457     212.693 186.042 251.250  1.00  0.00           H  
ATOM   1982 1HB  ARG A 457     210.814 185.504 249.544  1.00  0.00           H  
ATOM   1983 2HB  ARG A 457     210.767 187.222 249.289  1.00  0.00           H  
ATOM   1984 1HG  ARG A 457     212.928 187.355 248.430  1.00  0.00           H  
ATOM   1985 2HG  ARG A 457     213.305 185.696 248.928  1.00  0.00           H  
ATOM   1986 1HD  ARG A 457     211.582 184.894 247.407  1.00  0.00           H  
ATOM   1987 2HD  ARG A 457     211.305 186.545 246.850  1.00  0.00           H  
ATOM   1988  HE  ARG A 457     213.720 184.891 246.412  1.00  0.00           H  
ATOM   1989 1HH1 ARG A 457     212.034 187.947 245.761  1.00  0.00           H  
ATOM   1990 2HH1 ARG A 457     213.073 188.278 244.365  1.00  0.00           H  
ATOM   1991 1HH2 ARG A 457     214.915 185.304 244.856  1.00  0.00           H  
ATOM   1992 2HH2 ARG A 457     214.737 186.729 243.785  1.00  0.00           H  
ATOM   1993  N   LYS A 458     213.536 188.415 250.984  1.00  0.00           N  
ATOM   1994  CA  LYS A 458     214.060 189.780 251.115  1.00  0.00           C  
ATOM   1995  C   LYS A 458     213.396 190.774 250.143  1.00  0.00           C  
ATOM   1996  O   LYS A 458     213.350 191.978 250.409  1.00  0.00           O  
ATOM   1997  CB  LYS A 458     215.573 189.759 250.904  1.00  0.00           C  
ATOM   1998  CG  LYS A 458     216.338 189.015 252.014  1.00  0.00           C  
ATOM   1999  CD  LYS A 458     217.849 189.039 251.780  1.00  0.00           C  
ATOM   2000  CE  LYS A 458     218.593 188.177 252.810  1.00  0.00           C  
ATOM   2001  NZ  LYS A 458     220.071 188.232 252.618  1.00  0.00           N  
ATOM   2002  H   LYS A 458     214.170 187.673 250.731  1.00  0.00           H  
ATOM   2003  HA  LYS A 458     213.860 190.128 252.128  1.00  0.00           H  
ATOM   2004 1HB  LYS A 458     215.800 189.281 249.951  1.00  0.00           H  
ATOM   2005 2HB  LYS A 458     215.947 190.782 250.855  1.00  0.00           H  
ATOM   2006 1HG  LYS A 458     216.122 189.477 252.979  1.00  0.00           H  
ATOM   2007 2HG  LYS A 458     216.004 187.979 252.047  1.00  0.00           H  
ATOM   2008 1HD  LYS A 458     218.071 188.659 250.783  1.00  0.00           H  
ATOM   2009 2HD  LYS A 458     218.213 190.063 251.851  1.00  0.00           H  
ATOM   2010 1HE  LYS A 458     218.345 188.506 253.816  1.00  0.00           H  
ATOM   2011 2HE  LYS A 458     218.272 187.140 252.691  1.00  0.00           H  
ATOM   2012 1HZ  LYS A 458     220.539 187.615 253.299  1.00  0.00           H  
ATOM   2013 2HZ  LYS A 458     220.304 187.908 251.694  1.00  0.00           H  
ATOM   2014 3HZ  LYS A 458     220.399 189.174 252.744  1.00  0.00           H  
ATOM   2015  N   SER A 459     212.888 190.266 249.020  1.00  0.00           N  
ATOM   2016  CA  SER A 459     212.191 191.068 248.019  1.00  0.00           C  
ATOM   2017  C   SER A 459     211.204 190.176 247.270  1.00  0.00           C  
ATOM   2018  O   SER A 459     211.342 188.955 247.262  1.00  0.00           O  
ATOM   2019  CB  SER A 459     213.176 191.697 247.048  1.00  0.00           C  
ATOM   2020  OG  SER A 459     213.805 190.727 246.263  1.00  0.00           O  
ATOM   2021  H   SER A 459     212.973 189.278 248.877  1.00  0.00           H  
ATOM   2022  HA  SER A 459     211.634 191.857 248.519  1.00  0.00           H  
ATOM   2023 1HB  SER A 459     212.650 192.401 246.405  1.00  0.00           H  
ATOM   2024 2HB  SER A 459     213.923 192.259 247.607  1.00  0.00           H  
ATOM   2025  HG  SER A 459     213.124 190.408 245.652  1.00  0.00           H  
ATOM   2026  N   ASN A 460     210.234 190.778 246.596  1.00  0.00           N  
ATOM   2027  CA  ASN A 460     209.239 190.007 245.852  1.00  0.00           C  
ATOM   2028  C   ASN A 460     209.824 189.436 244.561  1.00  0.00           C  
ATOM   2029  O   ASN A 460     210.796 189.975 244.027  1.00  0.00           O  
ATOM   2030  CB  ASN A 460     208.032 190.867 245.570  1.00  0.00           C  
ATOM   2031  CG  ASN A 460     207.321 191.259 246.837  1.00  0.00           C  
ATOM   2032  OD1 ASN A 460     207.349 190.539 247.840  1.00  0.00           O  
ATOM   2033  ND2 ASN A 460     206.683 192.395 246.813  1.00  0.00           N  
ATOM   2034  H   ASN A 460     210.168 191.787 246.618  1.00  0.00           H  
ATOM   2035  HA  ASN A 460     208.922 189.157 246.465  1.00  0.00           H  
ATOM   2036 1HB  ASN A 460     208.334 191.766 245.033  1.00  0.00           H  
ATOM   2037 2HB  ASN A 460     207.336 190.316 244.929  1.00  0.00           H  
ATOM   2038 1HD2 ASN A 460     206.189 192.707 247.624  1.00  0.00           H  
ATOM   2039 2HD2 ASN A 460     206.682 192.949 245.983  1.00  0.00           H  
ATOM   2040  N   LEU A 461     209.221 188.357 244.063  1.00  0.00           N  
ATOM   2041  CA  LEU A 461     209.639 187.739 242.805  1.00  0.00           C  
ATOM   2042  C   LEU A 461     209.259 188.531 241.567  1.00  0.00           C  
ATOM   2043  O   LEU A 461     208.201 189.168 241.508  1.00  0.00           O  
ATOM   2044  CB  LEU A 461     208.997 186.353 242.602  1.00  0.00           C  
ATOM   2045  CG  LEU A 461     209.351 185.200 243.534  1.00  0.00           C  
ATOM   2046  CD1 LEU A 461     208.479 184.032 243.135  1.00  0.00           C  
ATOM   2047  CD2 LEU A 461     210.805 184.815 243.406  1.00  0.00           C  
ATOM   2048  H   LEU A 461     208.441 187.947 244.574  1.00  0.00           H  
ATOM   2049  HA  LEU A 461     210.724 187.632 242.820  1.00  0.00           H  
ATOM   2050 1HB  LEU A 461     207.919 186.484 242.685  1.00  0.00           H  
ATOM   2051 2HB  LEU A 461     209.200 186.029 241.591  1.00  0.00           H  
ATOM   2052  HG  LEU A 461     209.151 185.477 244.560  1.00  0.00           H  
ATOM   2053 1HD1 LEU A 461     208.705 183.187 243.763  1.00  0.00           H  
ATOM   2054 2HD1 LEU A 461     207.425 184.310 243.243  1.00  0.00           H  
ATOM   2055 3HD1 LEU A 461     208.680 183.765 242.099  1.00  0.00           H  
ATOM   2056 1HD2 LEU A 461     211.025 183.980 244.073  1.00  0.00           H  
ATOM   2057 2HD2 LEU A 461     211.001 184.517 242.395  1.00  0.00           H  
ATOM   2058 3HD2 LEU A 461     211.421 185.658 243.660  1.00  0.00           H  
ATOM   2059  N   LYS A 462     210.110 188.429 240.563  1.00  0.00           N  
ATOM   2060  CA  LYS A 462     209.836 188.944 239.238  1.00  0.00           C  
ATOM   2061  C   LYS A 462     208.996 187.869 238.542  1.00  0.00           C  
ATOM   2062  O   LYS A 462     208.958 186.729 239.016  1.00  0.00           O  
ATOM   2063  CB  LYS A 462     211.145 189.229 238.497  1.00  0.00           C  
ATOM   2064  CG  LYS A 462     211.981 190.329 239.114  1.00  0.00           C  
ATOM   2065  CD  LYS A 462     213.255 190.548 238.322  1.00  0.00           C  
ATOM   2066  CE  LYS A 462     214.108 191.646 238.933  1.00  0.00           C  
ATOM   2067  NZ  LYS A 462     215.368 191.862 238.166  1.00  0.00           N  
ATOM   2068  H   LYS A 462     210.997 187.946 240.716  1.00  0.00           H  
ATOM   2069  HA  LYS A 462     209.268 189.866 239.340  1.00  0.00           H  
ATOM   2070 1HB  LYS A 462     211.757 188.332 238.490  1.00  0.00           H  
ATOM   2071 2HB  LYS A 462     210.961 189.494 237.465  1.00  0.00           H  
ATOM   2072 1HG  LYS A 462     211.406 191.251 239.152  1.00  0.00           H  
ATOM   2073 2HG  LYS A 462     212.245 190.038 240.138  1.00  0.00           H  
ATOM   2074 1HD  LYS A 462     213.830 189.620 238.316  1.00  0.00           H  
ATOM   2075 2HD  LYS A 462     213.006 190.812 237.297  1.00  0.00           H  
ATOM   2076 1HE  LYS A 462     213.537 192.577 238.945  1.00  0.00           H  
ATOM   2077 2HE  LYS A 462     214.359 191.374 239.956  1.00  0.00           H  
ATOM   2078 1HZ  LYS A 462     215.906 192.598 238.601  1.00  0.00           H  
ATOM   2079 2HZ  LYS A 462     215.908 191.009 238.157  1.00  0.00           H  
ATOM   2080 3HZ  LYS A 462     215.145 192.129 237.216  1.00  0.00           H  
ATOM   2081  N   PRO A 463     208.259 188.179 237.479  1.00  0.00           N  
ATOM   2082  CA  PRO A 463     207.530 187.187 236.730  1.00  0.00           C  
ATOM   2083  C   PRO A 463     208.460 186.053 236.321  1.00  0.00           C  
ATOM   2084  O   PRO A 463     209.568 186.290 235.829  1.00  0.00           O  
ATOM   2085  CB  PRO A 463     207.043 187.997 235.547  1.00  0.00           C  
ATOM   2086  CG  PRO A 463     206.911 189.413 236.084  1.00  0.00           C  
ATOM   2087  CD  PRO A 463     208.073 189.568 237.024  1.00  0.00           C  
ATOM   2088  HA  PRO A 463     206.685 186.816 237.325  1.00  0.00           H  
ATOM   2089 1HB  PRO A 463     207.752 187.905 234.705  1.00  0.00           H  
ATOM   2090 2HB  PRO A 463     206.128 187.597 235.229  1.00  0.00           H  
ATOM   2091 1HG  PRO A 463     206.919 190.141 235.259  1.00  0.00           H  
ATOM   2092 2HG  PRO A 463     205.941 189.522 236.597  1.00  0.00           H  
ATOM   2093 1HD  PRO A 463     208.952 189.932 236.488  1.00  0.00           H  
ATOM   2094 2HD  PRO A 463     207.765 190.231 237.842  1.00  0.00           H  
ATOM   2095  N   PHE A 464     207.997 184.828 236.533  1.00  0.00           N  
ATOM   2096  CA  PHE A 464     208.729 183.583 236.266  1.00  0.00           C  
ATOM   2097  C   PHE A 464     210.067 183.429 237.003  1.00  0.00           C  
ATOM   2098  O   PHE A 464     210.911 182.630 236.594  1.00  0.00           O  
ATOM   2099  CB  PHE A 464     208.951 183.369 234.774  1.00  0.00           C  
ATOM   2100  CG  PHE A 464     207.680 183.228 233.985  1.00  0.00           C  
ATOM   2101  CD1 PHE A 464     207.290 184.192 233.068  1.00  0.00           C  
ATOM   2102  CD2 PHE A 464     206.867 182.111 234.164  1.00  0.00           C  
ATOM   2103  CE1 PHE A 464     206.124 184.026 232.336  1.00  0.00           C  
ATOM   2104  CE2 PHE A 464     205.709 181.959 233.437  1.00  0.00           C  
ATOM   2105  CZ  PHE A 464     205.347 182.912 232.519  1.00  0.00           C  
ATOM   2106  H   PHE A 464     207.060 184.741 236.918  1.00  0.00           H  
ATOM   2107  HA  PHE A 464     208.089 182.765 236.601  1.00  0.00           H  
ATOM   2108 1HB  PHE A 464     209.521 184.201 234.363  1.00  0.00           H  
ATOM   2109 2HB  PHE A 464     209.543 182.468 234.630  1.00  0.00           H  
ATOM   2110  HD1 PHE A 464     207.915 185.075 232.920  1.00  0.00           H  
ATOM   2111  HD2 PHE A 464     207.152 181.340 234.889  1.00  0.00           H  
ATOM   2112  HE1 PHE A 464     205.828 184.777 231.606  1.00  0.00           H  
ATOM   2113  HE2 PHE A 464     205.087 181.072 233.584  1.00  0.00           H  
ATOM   2114  HZ  PHE A 464     204.447 182.784 231.949  1.00  0.00           H  
ATOM   2115  N   GLU A 465     210.257 184.154 238.105  1.00  0.00           N  
ATOM   2116  CA  GLU A 465     211.448 183.984 238.927  1.00  0.00           C  
ATOM   2117  C   GLU A 465     211.265 182.778 239.863  1.00  0.00           C  
ATOM   2118  O   GLU A 465     210.156 182.499 240.335  1.00  0.00           O  
ATOM   2119  CB  GLU A 465     211.782 185.276 239.699  1.00  0.00           C  
ATOM   2120  CG  GLU A 465     213.126 185.258 240.482  1.00  0.00           C  
ATOM   2121  CD  GLU A 465     213.465 186.570 241.199  1.00  0.00           C  
ATOM   2122  OE1 GLU A 465     212.700 187.500 241.127  1.00  0.00           O  
ATOM   2123  OE2 GLU A 465     214.512 186.634 241.818  1.00  0.00           O  
ATOM   2124  H   GLU A 465     209.569 184.856 238.375  1.00  0.00           H  
ATOM   2125  HA  GLU A 465     212.293 183.772 238.272  1.00  0.00           H  
ATOM   2126 1HB  GLU A 465     211.835 186.090 238.989  1.00  0.00           H  
ATOM   2127 2HB  GLU A 465     210.986 185.509 240.370  1.00  0.00           H  
ATOM   2128 1HG  GLU A 465     213.098 184.464 241.227  1.00  0.00           H  
ATOM   2129 2HG  GLU A 465     213.925 185.022 239.783  1.00  0.00           H  
ATOM   2130  N   ARG A 466     212.344 182.037 240.085  1.00  0.00           N  
ATOM   2131  CA  ARG A 466     212.326 180.906 241.009  1.00  0.00           C  
ATOM   2132  C   ARG A 466     213.428 181.101 242.044  1.00  0.00           C  
ATOM   2133  O   ARG A 466     214.546 181.467 241.683  1.00  0.00           O  
ATOM   2134  CB  ARG A 466     212.564 179.589 240.291  1.00  0.00           C  
ATOM   2135  CG  ARG A 466     212.398 178.363 241.174  1.00  0.00           C  
ATOM   2136  CD  ARG A 466     212.609 177.098 240.448  1.00  0.00           C  
ATOM   2137  NE  ARG A 466     214.004 176.847 240.171  1.00  0.00           N  
ATOM   2138  CZ  ARG A 466     214.464 175.772 239.510  1.00  0.00           C  
ATOM   2139  NH1 ARG A 466     213.624 174.863 239.048  1.00  0.00           N  
ATOM   2140  NH2 ARG A 466     215.767 175.624 239.322  1.00  0.00           N  
ATOM   2141  H   ARG A 466     213.212 182.292 239.636  1.00  0.00           H  
ATOM   2142  HA  ARG A 466     211.364 180.872 241.523  1.00  0.00           H  
ATOM   2143 1HB  ARG A 466     211.893 179.494 239.453  1.00  0.00           H  
ATOM   2144 2HB  ARG A 466     213.579 179.571 239.896  1.00  0.00           H  
ATOM   2145 1HG  ARG A 466     213.119 178.409 241.972  1.00  0.00           H  
ATOM   2146 2HG  ARG A 466     211.395 178.345 241.601  1.00  0.00           H  
ATOM   2147 1HD  ARG A 466     212.230 176.269 241.024  1.00  0.00           H  
ATOM   2148 2HD  ARG A 466     212.078 177.148 239.497  1.00  0.00           H  
ATOM   2149  HE  ARG A 466     214.678 177.518 240.509  1.00  0.00           H  
ATOM   2150 1HH1 ARG A 466     212.600 174.971 239.180  1.00  0.00           H  
ATOM   2151 2HH1 ARG A 466     213.982 174.060 238.552  1.00  0.00           H  
ATOM   2152 1HH2 ARG A 466     216.411 176.318 239.676  1.00  0.00           H  
ATOM   2153 2HH2 ARG A 466     216.115 174.817 238.825  1.00  0.00           H  
ATOM   2154  N   ASP A 467     213.128 180.866 243.315  1.00  0.00           N  
ATOM   2155  CA  ASP A 467     214.137 181.029 244.361  1.00  0.00           C  
ATOM   2156  C   ASP A 467     214.084 179.896 245.356  1.00  0.00           C  
ATOM   2157  O   ASP A 467     213.121 179.754 246.111  1.00  0.00           O  
ATOM   2158  CB  ASP A 467     213.987 182.365 245.072  1.00  0.00           C  
ATOM   2159  CG  ASP A 467     215.101 182.659 246.133  1.00  0.00           C  
ATOM   2160  OD1 ASP A 467     215.834 181.768 246.592  1.00  0.00           O  
ATOM   2161  OD2 ASP A 467     215.210 183.825 246.446  1.00  0.00           O  
ATOM   2162  H   ASP A 467     212.191 180.569 243.567  1.00  0.00           H  
ATOM   2163  HA  ASP A 467     215.121 181.009 243.892  1.00  0.00           H  
ATOM   2164 1HB  ASP A 467     213.998 183.164 244.327  1.00  0.00           H  
ATOM   2165 2HB  ASP A 467     213.014 182.400 245.570  1.00  0.00           H  
ATOM   2166  N   ILE A 468     215.122 179.074 245.328  1.00  0.00           N  
ATOM   2167  CA  ILE A 468     215.181 177.883 246.146  1.00  0.00           C  
ATOM   2168  C   ILE A 468     216.245 177.963 247.240  1.00  0.00           C  
ATOM   2169  O   ILE A 468     216.672 176.935 247.774  1.00  0.00           O  
ATOM   2170  CB  ILE A 468     215.411 176.666 245.241  1.00  0.00           C  
ATOM   2171  CG1 ILE A 468     216.723 176.789 244.481  1.00  0.00           C  
ATOM   2172  CG2 ILE A 468     214.290 176.607 244.264  1.00  0.00           C  
ATOM   2173  CD1 ILE A 468     217.113 175.517 243.756  1.00  0.00           C  
ATOM   2174  H   ILE A 468     215.886 179.285 244.705  1.00  0.00           H  
ATOM   2175  HA  ILE A 468     214.221 177.759 246.629  1.00  0.00           H  
ATOM   2176  HB  ILE A 468     215.434 175.756 245.837  1.00  0.00           H  
ATOM   2177 1HG1 ILE A 468     216.633 177.594 243.750  1.00  0.00           H  
ATOM   2178 2HG1 ILE A 468     217.516 177.048 245.184  1.00  0.00           H  
ATOM   2179 1HG2 ILE A 468     214.408 175.747 243.607  1.00  0.00           H  
ATOM   2180 2HG2 ILE A 468     213.366 176.532 244.818  1.00  0.00           H  
ATOM   2181 3HG2 ILE A 468     214.283 177.510 243.677  1.00  0.00           H  
ATOM   2182 1HD1 ILE A 468     218.058 175.670 243.234  1.00  0.00           H  
ATOM   2183 2HD1 ILE A 468     217.225 174.708 244.478  1.00  0.00           H  
ATOM   2184 3HD1 ILE A 468     216.339 175.255 243.035  1.00  0.00           H  
ATOM   2185  N   SER A 469     216.705 179.178 247.560  1.00  0.00           N  
ATOM   2186  CA  SER A 469     217.683 179.311 248.637  1.00  0.00           C  
ATOM   2187  C   SER A 469     217.003 179.133 249.998  1.00  0.00           C  
ATOM   2188  O   SER A 469     215.792 179.338 250.136  1.00  0.00           O  
ATOM   2189  CB  SER A 469     218.382 180.659 248.557  1.00  0.00           C  
ATOM   2190  OG  SER A 469     217.497 181.715 248.827  1.00  0.00           O  
ATOM   2191  H   SER A 469     216.345 180.022 247.089  1.00  0.00           H  
ATOM   2192  HA  SER A 469     218.432 178.527 248.523  1.00  0.00           H  
ATOM   2193 1HB  SER A 469     219.203 180.681 249.270  1.00  0.00           H  
ATOM   2194 2HB  SER A 469     218.807 180.791 247.562  1.00  0.00           H  
ATOM   2195  HG  SER A 469     216.917 181.802 248.023  1.00  0.00           H  
ATOM   2196  N   THR A 470     217.792 178.825 251.032  1.00  0.00           N  
ATOM   2197  CA  THR A 470     217.249 178.649 252.382  1.00  0.00           C  
ATOM   2198  C   THR A 470     217.864 179.571 253.441  1.00  0.00           C  
ATOM   2199  O   THR A 470     217.772 179.294 254.638  1.00  0.00           O  
ATOM   2200  CB  THR A 470     217.369 177.178 252.822  1.00  0.00           C  
ATOM   2201  OG1 THR A 470     218.744 176.769 252.764  1.00  0.00           O  
ATOM   2202  CG2 THR A 470     216.517 176.276 251.913  1.00  0.00           C  
ATOM   2203  H   THR A 470     218.778 178.676 250.875  1.00  0.00           H  
ATOM   2204  HA  THR A 470     216.184 178.883 252.344  1.00  0.00           H  
ATOM   2205  HB  THR A 470     217.016 177.082 253.849  1.00  0.00           H  
ATOM   2206  HG1 THR A 470     219.262 177.303 253.372  1.00  0.00           H  
ATOM   2207 1HG2 THR A 470     216.604 175.242 252.241  1.00  0.00           H  
ATOM   2208 2HG2 THR A 470     215.473 176.589 251.969  1.00  0.00           H  
ATOM   2209 3HG2 THR A 470     216.861 176.355 250.882  1.00  0.00           H  
ATOM   2210  N   GLU A 471     218.497 180.656 253.006  1.00  0.00           N  
ATOM   2211  CA  GLU A 471     219.107 181.610 253.936  1.00  0.00           C  
ATOM   2212  C   GLU A 471     218.064 182.071 254.941  1.00  0.00           C  
ATOM   2213  O   GLU A 471     216.956 182.437 254.555  1.00  0.00           O  
ATOM   2214  CB  GLU A 471     219.662 182.825 253.184  1.00  0.00           C  
ATOM   2215  CG  GLU A 471     220.377 183.859 254.066  1.00  0.00           C  
ATOM   2216  CD  GLU A 471     220.881 185.052 253.282  1.00  0.00           C  
ATOM   2217  OE1 GLU A 471     220.838 185.011 252.074  1.00  0.00           O  
ATOM   2218  OE2 GLU A 471     221.270 186.031 253.890  1.00  0.00           O  
ATOM   2219  H   GLU A 471     218.536 180.830 252.012  1.00  0.00           H  
ATOM   2220  HA  GLU A 471     219.915 181.114 254.476  1.00  0.00           H  
ATOM   2221 1HB  GLU A 471     220.366 182.488 252.423  1.00  0.00           H  
ATOM   2222 2HB  GLU A 471     218.847 183.334 252.672  1.00  0.00           H  
ATOM   2223 1HG  GLU A 471     219.685 184.215 254.829  1.00  0.00           H  
ATOM   2224 2HG  GLU A 471     221.213 183.379 254.574  1.00  0.00           H  
ATOM   2225  N   ILE A 472     218.409 182.065 256.220  1.00  0.00           N  
ATOM   2226  CA  ILE A 472     217.443 182.440 257.241  1.00  0.00           C  
ATOM   2227  C   ILE A 472     216.958 183.864 256.977  1.00  0.00           C  
ATOM   2228  O   ILE A 472     217.752 184.729 256.605  1.00  0.00           O  
ATOM   2229  CB  ILE A 472     218.068 182.347 258.632  1.00  0.00           C  
ATOM   2230  CG1 ILE A 472     217.007 182.272 259.631  1.00  0.00           C  
ATOM   2231  CG2 ILE A 472     218.921 183.558 258.913  1.00  0.00           C  
ATOM   2232  CD1 ILE A 472     216.311 180.960 259.596  1.00  0.00           C  
ATOM   2233  H   ILE A 472     219.335 181.762 256.491  1.00  0.00           H  
ATOM   2234  HA  ILE A 472     216.592 181.764 257.189  1.00  0.00           H  
ATOM   2235  HB  ILE A 472     218.672 181.442 258.704  1.00  0.00           H  
ATOM   2236 1HG1 ILE A 472     217.426 182.420 260.593  1.00  0.00           H  
ATOM   2237 2HG1 ILE A 472     216.290 183.053 259.454  1.00  0.00           H  
ATOM   2238 1HG2 ILE A 472     219.337 183.455 259.909  1.00  0.00           H  
ATOM   2239 2HG2 ILE A 472     219.724 183.623 258.183  1.00  0.00           H  
ATOM   2240 3HG2 ILE A 472     218.307 184.463 258.864  1.00  0.00           H  
ATOM   2241 1HD1 ILE A 472     215.528 180.935 260.350  1.00  0.00           H  
ATOM   2242 2HD1 ILE A 472     215.885 180.826 258.618  1.00  0.00           H  
ATOM   2243 3HD1 ILE A 472     217.023 180.167 259.788  1.00  0.00           H  
ATOM   2244  N   TYR A 473     215.659 184.114 257.145  1.00  0.00           N  
ATOM   2245  CA  TYR A 473     215.122 185.424 256.847  1.00  0.00           C  
ATOM   2246  C   TYR A 473     215.436 186.444 257.932  1.00  0.00           C  
ATOM   2247  O   TYR A 473     215.047 186.323 259.104  1.00  0.00           O  
ATOM   2248  CB  TYR A 473     213.620 185.339 256.603  1.00  0.00           C  
ATOM   2249  CG  TYR A 473     213.015 186.646 256.259  1.00  0.00           C  
ATOM   2250  CD1 TYR A 473     213.155 187.195 254.995  1.00  0.00           C  
ATOM   2251  CD2 TYR A 473     212.320 187.304 257.218  1.00  0.00           C  
ATOM   2252  CE1 TYR A 473     212.573 188.417 254.729  1.00  0.00           C  
ATOM   2253  CE2 TYR A 473     211.739 188.516 256.954  1.00  0.00           C  
ATOM   2254  CZ  TYR A 473     211.862 189.073 255.712  1.00  0.00           C  
ATOM   2255  OH  TYR A 473     211.278 190.293 255.438  1.00  0.00           O  
ATOM   2256  H   TYR A 473     215.028 183.403 257.495  1.00  0.00           H  
ATOM   2257  HA  TYR A 473     215.590 185.774 255.926  1.00  0.00           H  
ATOM   2258 1HB  TYR A 473     213.416 184.638 255.796  1.00  0.00           H  
ATOM   2259 2HB  TYR A 473     213.121 184.962 257.494  1.00  0.00           H  
ATOM   2260  HD1 TYR A 473     213.717 186.671 254.220  1.00  0.00           H  
ATOM   2261  HD2 TYR A 473     212.238 186.853 258.194  1.00  0.00           H  
ATOM   2262  HE1 TYR A 473     212.670 188.864 253.758  1.00  0.00           H  
ATOM   2263  HE2 TYR A 473     211.186 189.035 257.729  1.00  0.00           H  
ATOM   2264  HH  TYR A 473     211.436 190.524 254.516  1.00  0.00           H  
ATOM   2265  N   GLN A 474     216.097 187.509 257.503  1.00  0.00           N  
ATOM   2266  CA  GLN A 474     216.570 188.558 258.392  1.00  0.00           C  
ATOM   2267  C   GLN A 474     215.490 189.559 258.754  1.00  0.00           C  
ATOM   2268  O   GLN A 474     215.463 190.675 258.242  1.00  0.00           O  
ATOM   2269  CB  GLN A 474     217.728 189.299 257.730  1.00  0.00           C  
ATOM   2270  CG  GLN A 474     218.967 188.453 257.473  1.00  0.00           C  
ATOM   2271  CD  GLN A 474     220.021 189.256 256.737  1.00  0.00           C  
ATOM   2272  OE1 GLN A 474     220.164 189.216 255.502  1.00  0.00           O  
ATOM   2273  NE2 GLN A 474     220.750 190.030 257.503  1.00  0.00           N  
ATOM   2274  H   GLN A 474     216.339 187.558 256.525  1.00  0.00           H  
ATOM   2275  HA  GLN A 474     216.924 188.093 259.316  1.00  0.00           H  
ATOM   2276 1HB  GLN A 474     217.398 189.725 256.786  1.00  0.00           H  
ATOM   2277 2HB  GLN A 474     218.032 190.130 258.378  1.00  0.00           H  
ATOM   2278 1HG  GLN A 474     219.387 188.136 258.435  1.00  0.00           H  
ATOM   2279 2HG  GLN A 474     218.701 187.578 256.873  1.00  0.00           H  
ATOM   2280 1HE2 GLN A 474     221.461 190.613 257.112  1.00  0.00           H  
ATOM   2281 2HE2 GLN A 474     220.578 190.025 258.513  1.00  0.00           H  
ATOM   2282  N   ALA A 475     214.577 189.138 259.621  1.00  0.00           N  
ATOM   2283  CA  ALA A 475     213.481 190.002 260.063  1.00  0.00           C  
ATOM   2284  C   ALA A 475     214.030 191.231 260.780  1.00  0.00           C  
ATOM   2285  O   ALA A 475     213.503 192.345 260.647  1.00  0.00           O  
ATOM   2286  CB  ALA A 475     212.554 189.247 260.991  1.00  0.00           C  
ATOM   2287  H   ALA A 475     214.672 188.181 259.960  1.00  0.00           H  
ATOM   2288  HA  ALA A 475     212.928 190.330 259.183  1.00  0.00           H  
ATOM   2289 1HB  ALA A 475     211.732 189.881 261.298  1.00  0.00           H  
ATOM   2290 2HB  ALA A 475     212.184 188.397 260.477  1.00  0.00           H  
ATOM   2291 3HB  ALA A 475     213.102 188.932 261.852  1.00  0.00           H  
ATOM   2292  N   GLY A 476     215.101 191.003 261.545  1.00  0.00           N  
ATOM   2293  CA  GLY A 476     215.747 192.038 262.336  1.00  0.00           C  
ATOM   2294  C   GLY A 476     216.871 192.734 261.596  1.00  0.00           C  
ATOM   2295  O   GLY A 476     216.927 192.742 260.370  1.00  0.00           O  
ATOM   2296  H   GLY A 476     215.448 190.043 261.611  1.00  0.00           H  
ATOM   2297 1HA  GLY A 476     215.005 192.774 262.636  1.00  0.00           H  
ATOM   2298 2HA  GLY A 476     216.143 191.609 263.251  1.00  0.00           H  
ATOM   2299  N   ASN A 477     217.781 193.318 262.368  1.00  0.00           N  
ATOM   2300  CA  ASN A 477     218.864 194.136 261.843  1.00  0.00           C  
ATOM   2301  C   ASN A 477     220.232 193.463 261.989  1.00  0.00           C  
ATOM   2302  O   ASN A 477     221.243 194.130 262.213  1.00  0.00           O  
ATOM   2303  CB  ASN A 477     218.807 195.487 262.535  1.00  0.00           C  
ATOM   2304  CG  ASN A 477     217.493 196.207 262.185  1.00  0.00           C  
ATOM   2305  OD1 ASN A 477     217.121 196.250 261.007  1.00  0.00           O  
ATOM   2306  ND2 ASN A 477     216.789 196.723 263.181  1.00  0.00           N  
ATOM   2307  H   ASN A 477     217.696 193.229 263.370  1.00  0.00           H  
ATOM   2308  HA  ASN A 477     218.695 194.286 260.776  1.00  0.00           H  
ATOM   2309 1HB  ASN A 477     218.873 195.356 263.616  1.00  0.00           H  
ATOM   2310 2HB  ASN A 477     219.651 196.101 262.220  1.00  0.00           H  
ATOM   2311 1HD2 ASN A 477     215.879 197.176 263.003  1.00  0.00           H  
ATOM   2312 2HD2 ASN A 477     217.126 196.655 264.119  1.00  0.00           H  
ATOM   2313  N   LYS A 478     220.248 192.134 261.890  1.00  0.00           N  
ATOM   2314  CA  LYS A 478     221.479 191.360 262.031  1.00  0.00           C  
ATOM   2315  C   LYS A 478     221.567 190.251 260.962  1.00  0.00           C  
ATOM   2316  O   LYS A 478     220.547 189.888 260.377  1.00  0.00           O  
ATOM   2317  CB  LYS A 478     221.536 190.784 263.460  1.00  0.00           C  
ATOM   2318  CG  LYS A 478     220.469 189.766 263.822  1.00  0.00           C  
ATOM   2319  CD  LYS A 478     220.642 189.365 265.290  1.00  0.00           C  
ATOM   2320  CE  LYS A 478     219.719 188.242 265.709  1.00  0.00           C  
ATOM   2321  NZ  LYS A 478     219.886 187.917 267.147  1.00  0.00           N  
ATOM   2322  H   LYS A 478     219.376 191.658 261.699  1.00  0.00           H  
ATOM   2323  HA  LYS A 478     222.310 192.047 261.892  1.00  0.00           H  
ATOM   2324 1HB  LYS A 478     222.479 190.304 263.657  1.00  0.00           H  
ATOM   2325 2HB  LYS A 478     221.451 191.607 264.171  1.00  0.00           H  
ATOM   2326 1HG  LYS A 478     219.475 190.191 263.670  1.00  0.00           H  
ATOM   2327 2HG  LYS A 478     220.566 188.887 263.197  1.00  0.00           H  
ATOM   2328 1HD  LYS A 478     221.671 189.044 265.451  1.00  0.00           H  
ATOM   2329 2HD  LYS A 478     220.448 190.228 265.927  1.00  0.00           H  
ATOM   2330 1HE  LYS A 478     218.678 188.519 265.519  1.00  0.00           H  
ATOM   2331 2HE  LYS A 478     219.962 187.358 265.131  1.00  0.00           H  
ATOM   2332 1HZ  LYS A 478     219.275 187.155 267.402  1.00  0.00           H  
ATOM   2333 2HZ  LYS A 478     220.841 187.647 267.318  1.00  0.00           H  
ATOM   2334 3HZ  LYS A 478     219.661 188.728 267.702  1.00  0.00           H  
ATOM   2335  N   PRO A 479     222.789 189.746 260.631  1.00  0.00           N  
ATOM   2336  CA  PRO A 479     223.084 188.612 259.740  1.00  0.00           C  
ATOM   2337  C   PRO A 479     222.598 187.257 260.243  1.00  0.00           C  
ATOM   2338  O   PRO A 479     222.556 186.283 259.480  1.00  0.00           O  
ATOM   2339  CB  PRO A 479     224.618 188.644 259.649  1.00  0.00           C  
ATOM   2340  CG  PRO A 479     225.078 189.361 260.887  1.00  0.00           C  
ATOM   2341  CD  PRO A 479     224.026 190.408 261.139  1.00  0.00           C  
ATOM   2342  HA  PRO A 479     222.666 188.811 258.752  1.00  0.00           H  
ATOM   2343 1HB  PRO A 479     225.007 187.617 259.586  1.00  0.00           H  
ATOM   2344 2HB  PRO A 479     224.924 189.155 258.727  1.00  0.00           H  
ATOM   2345 1HG  PRO A 479     225.180 188.653 261.722  1.00  0.00           H  
ATOM   2346 2HG  PRO A 479     226.075 189.797 260.720  1.00  0.00           H  
ATOM   2347 1HD  PRO A 479     224.019 190.609 262.197  1.00  0.00           H  
ATOM   2348 2HD  PRO A 479     224.242 191.312 260.550  1.00  0.00           H  
ATOM   2349  N   CYS A 480     222.314 187.168 261.541  1.00  0.00           N  
ATOM   2350  CA  CYS A 480     221.843 185.965 262.212  1.00  0.00           C  
ATOM   2351  C   CYS A 480     222.810 184.790 262.122  1.00  0.00           C  
ATOM   2352  O   CYS A 480     222.448 183.656 262.414  1.00  0.00           O  
ATOM   2353  CB  CYS A 480     220.539 185.491 261.567  1.00  0.00           C  
ATOM   2354  SG  CYS A 480     219.204 186.684 261.588  1.00  0.00           S  
ATOM   2355  H   CYS A 480     222.404 188.011 262.096  1.00  0.00           H  
ATOM   2356  HA  CYS A 480     221.665 186.196 263.260  1.00  0.00           H  
ATOM   2357 1HB  CYS A 480     220.719 185.212 260.537  1.00  0.00           H  
ATOM   2358 2HB  CYS A 480     220.199 184.596 262.082  1.00  0.00           H  
ATOM   2359  N   ASN A 481     224.035 185.026 261.667  1.00  0.00           N  
ATOM   2360  CA  ASN A 481     225.011 183.960 261.442  1.00  0.00           C  
ATOM   2361  C   ASN A 481     224.462 182.929 260.430  1.00  0.00           C  
ATOM   2362  O   ASN A 481     224.945 181.798 260.363  1.00  0.00           O  
ATOM   2363  CB  ASN A 481     225.406 183.276 262.747  1.00  0.00           C  
ATOM   2364  CG  ASN A 481     226.088 184.210 263.707  1.00  0.00           C  
ATOM   2365  OD1 ASN A 481     226.875 185.077 263.305  1.00  0.00           O  
ATOM   2366  ND2 ASN A 481     225.797 184.051 264.974  1.00  0.00           N  
ATOM   2367  H   ASN A 481     224.289 185.974 261.445  1.00  0.00           H  
ATOM   2368  HA  ASN A 481     225.906 184.400 261.001  1.00  0.00           H  
ATOM   2369 1HB  ASN A 481     224.548 182.839 263.242  1.00  0.00           H  
ATOM   2370 2HB  ASN A 481     226.087 182.458 262.519  1.00  0.00           H  
ATOM   2371 1HD2 ASN A 481     226.219 184.642 265.662  1.00  0.00           H  
ATOM   2372 2HD2 ASN A 481     225.154 183.337 265.253  1.00  0.00           H  
ATOM   2373  N   GLY A 482     223.436 183.324 259.655  1.00  0.00           N  
ATOM   2374  CA  GLY A 482     222.808 182.456 258.669  1.00  0.00           C  
ATOM   2375  C   GLY A 482     221.807 181.443 259.263  1.00  0.00           C  
ATOM   2376  O   GLY A 482     221.277 180.614 258.517  1.00  0.00           O  
ATOM   2377  H   GLY A 482     223.089 184.281 259.742  1.00  0.00           H  
ATOM   2378 1HA  GLY A 482     222.297 183.078 257.935  1.00  0.00           H  
ATOM   2379 2HA  GLY A 482     223.586 181.916 258.132  1.00  0.00           H  
ATOM   2380  N   VAL A 483     221.535 181.501 260.582  1.00  0.00           N  
ATOM   2381  CA  VAL A 483     220.667 180.501 261.222  1.00  0.00           C  
ATOM   2382  C   VAL A 483     219.470 181.043 262.001  1.00  0.00           C  
ATOM   2383  O   VAL A 483     219.388 182.219 262.333  1.00  0.00           O  
ATOM   2384  CB  VAL A 483     221.498 179.631 262.182  1.00  0.00           C  
ATOM   2385  CG1 VAL A 483     222.593 178.894 261.422  1.00  0.00           C  
ATOM   2386  CG2 VAL A 483     222.106 180.511 263.252  1.00  0.00           C  
ATOM   2387  H   VAL A 483     221.962 182.227 261.158  1.00  0.00           H  
ATOM   2388  HA  VAL A 483     220.277 179.855 260.437  1.00  0.00           H  
ATOM   2389  HB  VAL A 483     220.847 178.887 262.642  1.00  0.00           H  
ATOM   2390 1HG1 VAL A 483     223.161 178.275 262.114  1.00  0.00           H  
ATOM   2391 2HG1 VAL A 483     222.143 178.264 260.655  1.00  0.00           H  
ATOM   2392 3HG1 VAL A 483     223.265 179.616 260.952  1.00  0.00           H  
ATOM   2393 1HG2 VAL A 483     222.684 179.903 263.945  1.00  0.00           H  
ATOM   2394 2HG2 VAL A 483     222.757 181.239 262.783  1.00  0.00           H  
ATOM   2395 3HG2 VAL A 483     221.310 181.026 263.796  1.00  0.00           H  
ATOM   2396  N   ALA A 484     218.520 180.148 262.274  1.00  0.00           N  
ATOM   2397  CA  ALA A 484     217.286 180.483 262.990  1.00  0.00           C  
ATOM   2398  C   ALA A 484     217.482 180.937 264.431  1.00  0.00           C  
ATOM   2399  O   ALA A 484     218.329 180.417 265.162  1.00  0.00           O  
ATOM   2400  CB  ALA A 484     216.347 179.302 262.965  1.00  0.00           C  
ATOM   2401  H   ALA A 484     218.653 179.196 261.968  1.00  0.00           H  
ATOM   2402  HA  ALA A 484     216.822 181.301 262.462  1.00  0.00           H  
ATOM   2403 1HB  ALA A 484     215.406 179.580 263.441  1.00  0.00           H  
ATOM   2404 2HB  ALA A 484     216.167 179.035 261.940  1.00  0.00           H  
ATOM   2405 3HB  ALA A 484     216.789 178.463 263.492  1.00  0.00           H  
ATOM   2406  N   GLY A 485     216.607 181.858 264.839  1.00  0.00           N  
ATOM   2407  CA  GLY A 485     216.544 182.411 266.193  1.00  0.00           C  
ATOM   2408  C   GLY A 485     215.641 183.654 266.237  1.00  0.00           C  
ATOM   2409  O   GLY A 485     214.843 183.898 265.329  1.00  0.00           O  
ATOM   2410  H   GLY A 485     215.968 182.219 264.131  1.00  0.00           H  
ATOM   2411 1HA  GLY A 485     216.164 181.653 266.879  1.00  0.00           H  
ATOM   2412 2HA  GLY A 485     217.549 182.675 266.521  1.00  0.00           H  
ATOM   2413  N   PHE A 486     215.712 184.428 267.314  1.00  0.00           N  
ATOM   2414  CA  PHE A 486     214.869 185.619 267.365  1.00  0.00           C  
ATOM   2415  C   PHE A 486     215.228 186.535 266.208  1.00  0.00           C  
ATOM   2416  O   PHE A 486     216.403 186.811 265.972  1.00  0.00           O  
ATOM   2417  CB  PHE A 486     215.032 186.346 268.692  1.00  0.00           C  
ATOM   2418  CG  PHE A 486     214.256 187.622 268.799  1.00  0.00           C  
ATOM   2419  CD1 PHE A 486     212.900 187.636 269.040  1.00  0.00           C  
ATOM   2420  CD2 PHE A 486     214.912 188.832 268.691  1.00  0.00           C  
ATOM   2421  CE1 PHE A 486     212.235 188.810 269.162  1.00  0.00           C  
ATOM   2422  CE2 PHE A 486     214.232 190.011 268.824  1.00  0.00           C  
ATOM   2423  CZ  PHE A 486     212.894 189.999 269.057  1.00  0.00           C  
ATOM   2424  H   PHE A 486     216.351 184.212 268.066  1.00  0.00           H  
ATOM   2425  HA  PHE A 486     213.826 185.319 267.256  1.00  0.00           H  
ATOM   2426 1HB  PHE A 486     214.710 185.691 269.500  1.00  0.00           H  
ATOM   2427 2HB  PHE A 486     216.082 186.572 268.857  1.00  0.00           H  
ATOM   2428  HD1 PHE A 486     212.362 186.719 269.141  1.00  0.00           H  
ATOM   2429  HD2 PHE A 486     215.983 188.841 268.507  1.00  0.00           H  
ATOM   2430  HE1 PHE A 486     211.165 188.800 269.364  1.00  0.00           H  
ATOM   2431  HE2 PHE A 486     214.759 190.960 268.746  1.00  0.00           H  
ATOM   2432  HZ  PHE A 486     212.351 190.936 269.170  1.00  0.00           H  
ATOM   2433  N   ASN A 487     214.205 186.985 265.482  1.00  0.00           N  
ATOM   2434  CA  ASN A 487     214.341 187.834 264.296  1.00  0.00           C  
ATOM   2435  C   ASN A 487     215.154 187.229 263.150  1.00  0.00           C  
ATOM   2436  O   ASN A 487     215.655 187.960 262.274  1.00  0.00           O  
ATOM   2437  CB  ASN A 487     214.874 189.192 264.638  1.00  0.00           C  
ATOM   2438  CG  ASN A 487     213.863 190.050 265.261  1.00  0.00           C  
ATOM   2439  OD1 ASN A 487     212.666 189.746 265.176  1.00  0.00           O  
ATOM   2440  ND2 ASN A 487     214.295 191.143 265.823  1.00  0.00           N  
ATOM   2441  H   ASN A 487     213.277 186.702 265.763  1.00  0.00           H  
ATOM   2442  HA  ASN A 487     213.344 187.994 263.907  1.00  0.00           H  
ATOM   2443 1HB  ASN A 487     215.722 189.111 265.312  1.00  0.00           H  
ATOM   2444 2HB  ASN A 487     215.224 189.632 263.754  1.00  0.00           H  
ATOM   2445 1HD2 ASN A 487     213.640 191.817 266.206  1.00  0.00           H  
ATOM   2446 2HD2 ASN A 487     215.271 191.341 265.846  1.00  0.00           H  
ATOM   2447  N   CYS A 488     215.189 185.900 263.125  1.00  0.00           N  
ATOM   2448  CA  CYS A 488     215.884 185.093 262.143  1.00  0.00           C  
ATOM   2449  C   CYS A 488     214.988 183.885 261.846  1.00  0.00           C  
ATOM   2450  O   CYS A 488     215.074 182.833 262.490  1.00  0.00           O  
ATOM   2451  CB  CYS A 488     217.219 184.683 262.722  1.00  0.00           C  
ATOM   2452  SG  CYS A 488     218.219 186.078 263.250  1.00  0.00           S  
ATOM   2453  H   CYS A 488     214.755 185.391 263.895  1.00  0.00           H  
ATOM   2454  HA  CYS A 488     216.041 185.670 261.235  1.00  0.00           H  
ATOM   2455 1HB  CYS A 488     217.068 184.061 263.567  1.00  0.00           H  
ATOM   2456 2HB  CYS A 488     217.777 184.125 261.996  1.00  0.00           H  
ATOM   2457  N   TYR A 489     214.027 184.081 260.952  1.00  0.00           N  
ATOM   2458  CA  TYR A 489     212.964 183.092 260.773  1.00  0.00           C  
ATOM   2459  C   TYR A 489     213.129 182.266 259.503  1.00  0.00           C  
ATOM   2460  O   TYR A 489     213.700 182.731 258.523  1.00  0.00           O  
ATOM   2461  CB  TYR A 489     211.617 183.810 260.838  1.00  0.00           C  
ATOM   2462  CG  TYR A 489     211.347 184.400 262.257  1.00  0.00           C  
ATOM   2463  CD1 TYR A 489     211.358 185.772 262.479  1.00  0.00           C  
ATOM   2464  CD2 TYR A 489     211.142 183.550 263.333  1.00  0.00           C  
ATOM   2465  CE1 TYR A 489     211.136 186.280 263.752  1.00  0.00           C  
ATOM   2466  CE2 TYR A 489     210.934 184.053 264.605  1.00  0.00           C  
ATOM   2467  CZ  TYR A 489     210.926 185.414 264.823  1.00  0.00           C  
ATOM   2468  OH  TYR A 489     210.703 185.908 266.111  1.00  0.00           O  
ATOM   2469  H   TYR A 489     214.058 184.933 260.390  1.00  0.00           H  
ATOM   2470  HA  TYR A 489     213.005 182.397 261.609  1.00  0.00           H  
ATOM   2471 1HB  TYR A 489     211.610 184.631 260.118  1.00  0.00           H  
ATOM   2472 2HB  TYR A 489     210.813 183.142 260.570  1.00  0.00           H  
ATOM   2473  HD1 TYR A 489     211.531 186.449 261.656  1.00  0.00           H  
ATOM   2474  HD2 TYR A 489     211.155 182.477 263.178  1.00  0.00           H  
ATOM   2475  HE1 TYR A 489     211.132 187.359 263.911  1.00  0.00           H  
ATOM   2476  HE2 TYR A 489     210.776 183.368 265.435  1.00  0.00           H  
ATOM   2477  HH  TYR A 489     210.591 186.880 266.089  1.00  0.00           H  
ATOM   2478  N   PHE A 490     212.655 181.024 259.494  1.00  0.00           N  
ATOM   2479  CA  PHE A 490     212.829 180.266 258.264  1.00  0.00           C  
ATOM   2480  C   PHE A 490     211.906 180.787 257.180  1.00  0.00           C  
ATOM   2481  O   PHE A 490     210.719 180.970 257.434  1.00  0.00           O  
ATOM   2482  CB  PHE A 490     212.542 178.787 258.463  1.00  0.00           C  
ATOM   2483  CG  PHE A 490     213.582 178.057 259.228  1.00  0.00           C  
ATOM   2484  CD1 PHE A 490     213.348 177.630 260.520  1.00  0.00           C  
ATOM   2485  CD2 PHE A 490     214.813 177.791 258.649  1.00  0.00           C  
ATOM   2486  CE1 PHE A 490     214.317 176.939 261.217  1.00  0.00           C  
ATOM   2487  CE2 PHE A 490     215.786 177.106 259.341  1.00  0.00           C  
ATOM   2488  CZ  PHE A 490     215.538 176.674 260.625  1.00  0.00           C  
ATOM   2489  H   PHE A 490     212.200 180.626 260.300  1.00  0.00           H  
ATOM   2490  HA  PHE A 490     213.859 180.364 257.974  1.00  0.00           H  
ATOM   2491 1HB  PHE A 490     211.594 178.676 258.987  1.00  0.00           H  
ATOM   2492 2HB  PHE A 490     212.428 178.305 257.490  1.00  0.00           H  
ATOM   2493  HD1 PHE A 490     212.388 177.835 260.983  1.00  0.00           H  
ATOM   2494  HD2 PHE A 490     215.008 178.130 257.630  1.00  0.00           H  
ATOM   2495  HE1 PHE A 490     214.121 176.602 262.235  1.00  0.00           H  
ATOM   2496  HE2 PHE A 490     216.749 176.902 258.871  1.00  0.00           H  
ATOM   2497  HZ  PHE A 490     216.305 176.130 261.174  1.00  0.00           H  
ATOM   2498  N   PRO A 491     212.410 181.025 255.956  1.00  0.00           N  
ATOM   2499  CA  PRO A 491     211.652 181.493 254.822  1.00  0.00           C  
ATOM   2500  C   PRO A 491     210.842 180.424 254.140  1.00  0.00           C  
ATOM   2501  O   PRO A 491     209.927 180.754 253.393  1.00  0.00           O  
ATOM   2502  CB  PRO A 491     212.744 181.967 253.882  1.00  0.00           C  
ATOM   2503  CG  PRO A 491     213.909 181.060 254.181  1.00  0.00           C  
ATOM   2504  CD  PRO A 491     213.846 180.817 255.665  1.00  0.00           C  
ATOM   2505  HA  PRO A 491     211.012 182.320 255.121  1.00  0.00           H  
ATOM   2506 1HB  PRO A 491     212.383 181.882 252.867  1.00  0.00           H  
ATOM   2507 2HB  PRO A 491     212.961 183.029 254.054  1.00  0.00           H  
ATOM   2508 1HG  PRO A 491     213.836 180.136 253.588  1.00  0.00           H  
ATOM   2509 2HG  PRO A 491     214.834 181.550 253.875  1.00  0.00           H  
ATOM   2510 1HD  PRO A 491     214.166 179.785 255.872  1.00  0.00           H  
ATOM   2511 2HD  PRO A 491     214.463 181.569 256.174  1.00  0.00           H  
ATOM   2512  N   LEU A 492     211.178 179.160 254.403  1.00  0.00           N  
ATOM   2513  CA  LEU A 492     210.578 178.026 253.705  1.00  0.00           C  
ATOM   2514  C   LEU A 492     209.741 177.177 254.651  1.00  0.00           C  
ATOM   2515  O   LEU A 492     210.210 176.777 255.722  1.00  0.00           O  
ATOM   2516  CB  LEU A 492     211.690 177.203 253.030  1.00  0.00           C  
ATOM   2517  CG  LEU A 492     211.245 175.963 252.283  1.00  0.00           C  
ATOM   2518  CD1 LEU A 492     210.377 176.385 251.156  1.00  0.00           C  
ATOM   2519  CD2 LEU A 492     212.467 175.207 251.750  1.00  0.00           C  
ATOM   2520  H   LEU A 492     211.907 178.973 255.072  1.00  0.00           H  
ATOM   2521  HA  LEU A 492     209.917 178.404 252.928  1.00  0.00           H  
ATOM   2522 1HB  LEU A 492     212.209 177.845 252.318  1.00  0.00           H  
ATOM   2523 2HB  LEU A 492     212.402 176.893 253.792  1.00  0.00           H  
ATOM   2524  HG  LEU A 492     210.668 175.323 252.943  1.00  0.00           H  
ATOM   2525 1HD1 LEU A 492     210.044 175.520 250.626  1.00  0.00           H  
ATOM   2526 2HD1 LEU A 492     209.538 176.906 251.549  1.00  0.00           H  
ATOM   2527 3HD1 LEU A 492     210.932 177.037 250.489  1.00  0.00           H  
ATOM   2528 1HD2 LEU A 492     212.140 174.323 251.202  1.00  0.00           H  
ATOM   2529 2HD2 LEU A 492     213.033 175.856 251.080  1.00  0.00           H  
ATOM   2530 3HD2 LEU A 492     213.099 174.903 252.582  1.00  0.00           H  
ATOM   2531  N   ARG A 493     208.471 176.977 254.294  1.00  0.00           N  
ATOM   2532  CA  ARG A 493     207.526 176.231 255.121  1.00  0.00           C  
ATOM   2533  C   ARG A 493     206.919 175.017 254.414  1.00  0.00           C  
ATOM   2534  O   ARG A 493     206.659 175.046 253.212  1.00  0.00           O  
ATOM   2535  CB  ARG A 493     206.423 177.174 255.547  1.00  0.00           C  
ATOM   2536  CG  ARG A 493     206.908 178.360 256.359  1.00  0.00           C  
ATOM   2537  CD  ARG A 493     207.195 177.997 257.765  1.00  0.00           C  
ATOM   2538  NE  ARG A 493     208.463 177.266 257.928  1.00  0.00           N  
ATOM   2539  CZ  ARG A 493     208.826 176.671 259.068  1.00  0.00           C  
ATOM   2540  NH1 ARG A 493     208.021 176.760 260.098  1.00  0.00           N  
ATOM   2541  NH2 ARG A 493     209.969 176.003 259.147  1.00  0.00           N  
ATOM   2542  H   ARG A 493     208.140 177.347 253.403  1.00  0.00           H  
ATOM   2543  HA  ARG A 493     208.050 175.879 256.009  1.00  0.00           H  
ATOM   2544 1HB  ARG A 493     205.946 177.574 254.659  1.00  0.00           H  
ATOM   2545 2HB  ARG A 493     205.674 176.637 256.111  1.00  0.00           H  
ATOM   2546 1HG  ARG A 493     207.797 178.799 255.915  1.00  0.00           H  
ATOM   2547 2HG  ARG A 493     206.119 179.091 256.364  1.00  0.00           H  
ATOM   2548 1HD  ARG A 493     207.252 178.910 258.359  1.00  0.00           H  
ATOM   2549 2HD  ARG A 493     206.397 177.374 258.147  1.00  0.00           H  
ATOM   2550  HE  ARG A 493     209.095 177.166 257.125  1.00  0.00           H  
ATOM   2551 1HH1 ARG A 493     207.162 177.282 260.010  1.00  0.00           H  
ATOM   2552 2HH1 ARG A 493     208.245 176.327 260.995  1.00  0.00           H  
ATOM   2553 1HH2 ARG A 493     210.574 175.944 258.331  1.00  0.00           H  
ATOM   2554 2HH2 ARG A 493     210.233 175.549 260.006  1.00  0.00           H  
ATOM   2555  N   SER A 494     206.675 173.938 255.156  1.00  0.00           N  
ATOM   2556  CA  SER A 494     206.039 172.769 254.539  1.00  0.00           C  
ATOM   2557  C   SER A 494     204.515 172.862 254.572  1.00  0.00           C  
ATOM   2558  O   SER A 494     203.949 173.455 255.487  1.00  0.00           O  
ATOM   2559  CB  SER A 494     206.537 171.521 255.235  1.00  0.00           C  
ATOM   2560  OG  SER A 494     206.184 171.536 256.593  1.00  0.00           O  
ATOM   2561  H   SER A 494     206.916 173.927 256.137  1.00  0.00           H  
ATOM   2562  HA  SER A 494     206.334 172.724 253.501  1.00  0.00           H  
ATOM   2563 1HB  SER A 494     206.113 170.641 254.748  1.00  0.00           H  
ATOM   2564 2HB  SER A 494     207.619 171.457 255.135  1.00  0.00           H  
ATOM   2565  HG  SER A 494     206.626 170.778 256.994  1.00  0.00           H  
ATOM   2566  N   TYR A 495     203.834 172.207 253.627  1.00  0.00           N  
ATOM   2567  CA  TYR A 495     202.368 172.228 253.637  1.00  0.00           C  
ATOM   2568  C   TYR A 495     201.665 171.269 254.602  1.00  0.00           C  
ATOM   2569  O   TYR A 495     200.768 171.702 255.326  1.00  0.00           O  
ATOM   2570  CB  TYR A 495     201.811 171.997 252.242  1.00  0.00           C  
ATOM   2571  CG  TYR A 495     201.838 173.203 251.300  1.00  0.00           C  
ATOM   2572  CD1 TYR A 495     202.640 173.223 250.166  1.00  0.00           C  
ATOM   2573  CD2 TYR A 495     200.990 174.272 251.559  1.00  0.00           C  
ATOM   2574  CE1 TYR A 495     202.589 174.302 249.304  1.00  0.00           C  
ATOM   2575  CE2 TYR A 495     200.944 175.348 250.699  1.00  0.00           C  
ATOM   2576  CZ  TYR A 495     201.728 175.367 249.582  1.00  0.00           C  
ATOM   2577  OH  TYR A 495     201.657 176.439 248.726  1.00  0.00           O  
ATOM   2578  H   TYR A 495     204.335 171.739 252.872  1.00  0.00           H  
ATOM   2579  HA  TYR A 495     202.070 173.234 253.930  1.00  0.00           H  
ATOM   2580 1HB  TYR A 495     202.369 171.185 251.765  1.00  0.00           H  
ATOM   2581 2HB  TYR A 495     200.779 171.663 252.334  1.00  0.00           H  
ATOM   2582  HD1 TYR A 495     203.290 172.392 249.950  1.00  0.00           H  
ATOM   2583  HD2 TYR A 495     200.353 174.256 252.441  1.00  0.00           H  
ATOM   2584  HE1 TYR A 495     203.215 174.314 248.407  1.00  0.00           H  
ATOM   2585  HE2 TYR A 495     200.275 176.189 250.902  1.00  0.00           H  
ATOM   2586  HH  TYR A 495     200.842 176.953 248.909  1.00  0.00           H  
ATOM   2587  N   GLY A 496     202.040 169.982 254.649  1.00  0.00           N  
ATOM   2588  CA  GLY A 496     201.336 169.084 255.570  1.00  0.00           C  
ATOM   2589  C   GLY A 496     199.938 168.749 255.083  1.00  0.00           C  
ATOM   2590  O   GLY A 496     198.991 168.716 255.864  1.00  0.00           O  
ATOM   2591  H   GLY A 496     202.754 169.603 254.038  1.00  0.00           H  
ATOM   2592 1HA  GLY A 496     201.905 168.165 255.687  1.00  0.00           H  
ATOM   2593 2HA  GLY A 496     201.271 169.553 256.547  1.00  0.00           H  
ATOM   2594  N   PHE A 497     199.774 168.559 253.781  1.00  0.00           N  
ATOM   2595  CA  PHE A 497     198.429 168.327 253.251  1.00  0.00           C  
ATOM   2596  C   PHE A 497     197.793 167.052 253.811  1.00  0.00           C  
ATOM   2597  O   PHE A 497     198.447 166.005 253.842  1.00  0.00           O  
ATOM   2598  CB  PHE A 497     198.464 168.198 251.733  1.00  0.00           C  
ATOM   2599  CG  PHE A 497     198.830 169.444 250.970  1.00  0.00           C  
ATOM   2600  CD1 PHE A 497     200.021 169.495 250.237  1.00  0.00           C  
ATOM   2601  CD2 PHE A 497     197.996 170.560 250.954  1.00  0.00           C  
ATOM   2602  CE1 PHE A 497     200.338 170.619 249.497  1.00  0.00           C  
ATOM   2603  CE2 PHE A 497     198.326 171.673 250.214  1.00  0.00           C  
ATOM   2604  CZ  PHE A 497     199.483 171.706 249.484  1.00  0.00           C  
ATOM   2605  H   PHE A 497     200.604 168.556 253.188  1.00  0.00           H  
ATOM   2606  HA  PHE A 497     197.802 169.174 253.511  1.00  0.00           H  
ATOM   2607 1HB  PHE A 497     199.147 167.424 251.446  1.00  0.00           H  
ATOM   2608 2HB  PHE A 497     197.480 167.881 251.399  1.00  0.00           H  
ATOM   2609  HD1 PHE A 497     200.694 168.635 250.238  1.00  0.00           H  
ATOM   2610  HD2 PHE A 497     197.057 170.545 251.520  1.00  0.00           H  
ATOM   2611  HE1 PHE A 497     201.259 170.650 248.922  1.00  0.00           H  
ATOM   2612  HE2 PHE A 497     197.665 172.511 250.198  1.00  0.00           H  
ATOM   2613  HZ  PHE A 497     199.730 172.591 248.897  1.00  0.00           H  
ATOM   2614  N   ARG A 498     196.519 167.142 254.230  1.00  0.00           N  
ATOM   2615  CA  ARG A 498     195.764 166.005 254.773  1.00  0.00           C  
ATOM   2616  C   ARG A 498     194.387 165.884 254.122  1.00  0.00           C  
ATOM   2617  O   ARG A 498     193.764 166.900 253.806  1.00  0.00           O  
ATOM   2618  CB  ARG A 498     195.570 166.115 256.289  1.00  0.00           C  
ATOM   2619  CG  ARG A 498     196.812 165.922 257.127  1.00  0.00           C  
ATOM   2620  CD  ARG A 498     196.553 166.010 258.574  1.00  0.00           C  
ATOM   2621  NE  ARG A 498     197.694 165.529 259.339  1.00  0.00           N  
ATOM   2622  CZ  ARG A 498     198.790 166.266 259.661  1.00  0.00           C  
ATOM   2623  NH1 ARG A 498     198.920 167.520 259.297  1.00  0.00           N  
ATOM   2624  NH2 ARG A 498     199.787 165.749 260.345  1.00  0.00           N  
ATOM   2625  H   ARG A 498     196.060 168.042 254.180  1.00  0.00           H  
ATOM   2626  HA  ARG A 498     196.351 165.116 254.570  1.00  0.00           H  
ATOM   2627 1HB  ARG A 498     195.181 167.066 256.503  1.00  0.00           H  
ATOM   2628 2HB  ARG A 498     194.832 165.404 256.643  1.00  0.00           H  
ATOM   2629 1HG  ARG A 498     197.232 164.947 256.936  1.00  0.00           H  
ATOM   2630 2HG  ARG A 498     197.539 166.694 256.873  1.00  0.00           H  
ATOM   2631 1HD  ARG A 498     196.365 167.040 258.856  1.00  0.00           H  
ATOM   2632 2HD  ARG A 498     195.689 165.394 258.824  1.00  0.00           H  
ATOM   2633  HE  ARG A 498     197.679 164.523 259.590  1.00  0.00           H  
ATOM   2634 1HH1 ARG A 498     198.201 168.016 258.768  1.00  0.00           H  
ATOM   2635 2HH1 ARG A 498     199.791 167.997 259.557  1.00  0.00           H  
ATOM   2636 1HH2 ARG A 498     199.754 164.794 260.686  1.00  0.00           H  
ATOM   2637 2HH2 ARG A 498     200.601 166.345 260.512  1.00  0.00           H  
ATOM   2638  N   PRO A 499     193.856 164.648 253.963  1.00  0.00           N  
ATOM   2639  CA  PRO A 499     192.578 164.330 253.350  1.00  0.00           C  
ATOM   2640  C   PRO A 499     191.397 164.914 254.100  1.00  0.00           C  
ATOM   2641  O   PRO A 499     190.328 165.107 253.515  1.00  0.00           O  
ATOM   2642  CB  PRO A 499     192.565 162.793 253.371  1.00  0.00           C  
ATOM   2643  CG  PRO A 499     193.518 162.402 254.465  1.00  0.00           C  
ATOM   2644  CD  PRO A 499     194.586 163.441 254.425  1.00  0.00           C  
ATOM   2645  HA  PRO A 499     192.592 164.683 252.319  1.00  0.00           H  
ATOM   2646 1HB  PRO A 499     191.542 162.435 253.552  1.00  0.00           H  
ATOM   2647 2HB  PRO A 499     192.869 162.410 252.381  1.00  0.00           H  
ATOM   2648 1HG  PRO A 499     193.005 162.356 255.432  1.00  0.00           H  
ATOM   2649 2HG  PRO A 499     193.915 161.393 254.272  1.00  0.00           H  
ATOM   2650 1HD  PRO A 499     195.002 163.534 255.426  1.00  0.00           H  
ATOM   2651 2HD  PRO A 499     195.333 163.153 253.686  1.00  0.00           H  
ATOM   2652  N   THR A 500     191.634 165.241 255.372  1.00  0.00           N  
ATOM   2653  CA  THR A 500     190.645 165.782 256.280  1.00  0.00           C  
ATOM   2654  C   THR A 500     190.693 167.319 256.392  1.00  0.00           C  
ATOM   2655  O   THR A 500     190.087 167.906 257.293  1.00  0.00           O  
ATOM   2656  CB  THR A 500     190.785 165.096 257.652  1.00  0.00           C  
ATOM   2657  OG1 THR A 500     192.100 165.308 258.177  1.00  0.00           O  
ATOM   2658  CG2 THR A 500     190.552 163.612 257.501  1.00  0.00           C  
ATOM   2659  H   THR A 500     192.550 165.070 255.747  1.00  0.00           H  
ATOM   2660  HA  THR A 500     189.662 165.521 255.891  1.00  0.00           H  
ATOM   2661  HB  THR A 500     190.050 165.506 258.347  1.00  0.00           H  
ATOM   2662  HG1 THR A 500     192.105 166.157 258.625  1.00  0.00           H  
ATOM   2663 1HG2 THR A 500     190.649 163.127 258.472  1.00  0.00           H  
ATOM   2664 2HG2 THR A 500     189.552 163.440 257.106  1.00  0.00           H  
ATOM   2665 3HG2 THR A 500     191.284 163.200 256.817  1.00  0.00           H  
ATOM   2666  N   TYR A 501     191.429 167.981 255.497  1.00  0.00           N  
ATOM   2667  CA  TYR A 501     191.407 169.446 255.475  1.00  0.00           C  
ATOM   2668  C   TYR A 501     190.130 169.902 254.761  1.00  0.00           C  
ATOM   2669  O   TYR A 501     189.609 169.198 253.885  1.00  0.00           O  
ATOM   2670  CB  TYR A 501     192.632 170.052 254.800  1.00  0.00           C  
ATOM   2671  CG  TYR A 501     193.897 169.946 255.598  1.00  0.00           C  
ATOM   2672  CD1 TYR A 501     195.109 170.231 255.002  1.00  0.00           C  
ATOM   2673  CD2 TYR A 501     193.853 169.559 256.924  1.00  0.00           C  
ATOM   2674  CE1 TYR A 501     196.265 170.141 255.735  1.00  0.00           C  
ATOM   2675  CE2 TYR A 501     195.024 169.461 257.647  1.00  0.00           C  
ATOM   2676  CZ  TYR A 501     196.220 169.748 257.060  1.00  0.00           C  
ATOM   2677  OH  TYR A 501     197.393 169.658 257.780  1.00  0.00           O  
ATOM   2678  H   TYR A 501     191.987 167.476 254.806  1.00  0.00           H  
ATOM   2679  HA  TYR A 501     191.362 169.819 256.500  1.00  0.00           H  
ATOM   2680 1HB  TYR A 501     192.795 169.566 253.834  1.00  0.00           H  
ATOM   2681 2HB  TYR A 501     192.447 171.089 254.609  1.00  0.00           H  
ATOM   2682  HD1 TYR A 501     195.148 170.539 253.957  1.00  0.00           H  
ATOM   2683  HD2 TYR A 501     192.898 169.333 257.394  1.00  0.00           H  
ATOM   2684  HE1 TYR A 501     197.220 170.378 255.277  1.00  0.00           H  
ATOM   2685  HE2 TYR A 501     195.001 169.163 258.676  1.00  0.00           H  
ATOM   2686  HH  TYR A 501     198.132 169.472 257.157  1.00  0.00           H  
ATOM   2687  N   GLY A 502     189.605 171.071 255.130  1.00  0.00           N  
ATOM   2688  CA  GLY A 502     188.381 171.559 254.509  1.00  0.00           C  
ATOM   2689  C   GLY A 502     188.617 172.226 253.161  1.00  0.00           C  
ATOM   2690  O   GLY A 502     189.744 172.275 252.652  1.00  0.00           O  
ATOM   2691  H   GLY A 502     190.044 171.653 255.841  1.00  0.00           H  
ATOM   2692 1HA  GLY A 502     187.685 170.730 254.389  1.00  0.00           H  
ATOM   2693 2HA  GLY A 502     187.905 172.270 255.185  1.00  0.00           H  
ATOM   2694  N   VAL A 503     187.542 172.757 252.595  1.00  0.00           N  
ATOM   2695  CA  VAL A 503     187.591 173.356 251.278  1.00  0.00           C  
ATOM   2696  C   VAL A 503     188.515 174.554 251.250  1.00  0.00           C  
ATOM   2697  O   VAL A 503     188.471 175.410 252.132  1.00  0.00           O  
ATOM   2698  CB  VAL A 503     186.174 173.760 250.833  1.00  0.00           C  
ATOM   2699  CG1 VAL A 503     186.224 174.524 249.516  1.00  0.00           C  
ATOM   2700  CG2 VAL A 503     185.329 172.502 250.691  1.00  0.00           C  
ATOM   2701  H   VAL A 503     186.657 172.709 253.082  1.00  0.00           H  
ATOM   2702  HA  VAL A 503     187.970 172.609 250.579  1.00  0.00           H  
ATOM   2703  HB  VAL A 503     185.733 174.418 251.580  1.00  0.00           H  
ATOM   2704 1HG1 VAL A 503     185.213 174.802 249.221  1.00  0.00           H  
ATOM   2705 2HG1 VAL A 503     186.823 175.426 249.635  1.00  0.00           H  
ATOM   2706 3HG1 VAL A 503     186.665 173.893 248.745  1.00  0.00           H  
ATOM   2707 1HG2 VAL A 503     184.318 172.774 250.385  1.00  0.00           H  
ATOM   2708 2HG2 VAL A 503     185.773 171.850 249.938  1.00  0.00           H  
ATOM   2709 3HG2 VAL A 503     185.290 171.979 251.646  1.00  0.00           H  
ATOM   2710  N   GLY A 504     189.388 174.570 250.250  1.00  0.00           N  
ATOM   2711  CA  GLY A 504     190.363 175.631 250.069  1.00  0.00           C  
ATOM   2712  C   GLY A 504     191.723 175.305 250.679  1.00  0.00           C  
ATOM   2713  O   GLY A 504     192.722 175.942 250.330  1.00  0.00           O  
ATOM   2714  H   GLY A 504     189.355 173.819 249.576  1.00  0.00           H  
ATOM   2715 1HA  GLY A 504     190.476 175.840 249.005  1.00  0.00           H  
ATOM   2716 2HA  GLY A 504     189.976 176.539 250.526  1.00  0.00           H  
ATOM   2717  N   HIS A 505     191.782 174.271 251.533  1.00  0.00           N  
ATOM   2718  CA  HIS A 505     193.040 173.885 252.170  1.00  0.00           C  
ATOM   2719  C   HIS A 505     193.572 172.559 251.631  1.00  0.00           C  
ATOM   2720  O   HIS A 505     194.649 172.090 252.013  1.00  0.00           O  
ATOM   2721  CB  HIS A 505     192.830 173.820 253.675  1.00  0.00           C  
ATOM   2722  CG  HIS A 505     192.482 175.136 254.250  1.00  0.00           C  
ATOM   2723  ND1 HIS A 505     193.410 176.161 254.439  1.00  0.00           N  
ATOM   2724  CD2 HIS A 505     191.290 175.628 254.644  1.00  0.00           C  
ATOM   2725  CE1 HIS A 505     192.784 177.209 254.953  1.00  0.00           C  
ATOM   2726  NE2 HIS A 505     191.503 176.910 255.083  1.00  0.00           N  
ATOM   2727  H   HIS A 505     190.937 173.754 251.793  1.00  0.00           H  
ATOM   2728  HA  HIS A 505     193.790 174.641 251.971  1.00  0.00           H  
ATOM   2729 1HB  HIS A 505     191.998 173.150 253.889  1.00  0.00           H  
ATOM   2730 2HB  HIS A 505     193.719 173.430 254.170  1.00  0.00           H  
ATOM   2731  HD2 HIS A 505     190.335 175.097 254.614  1.00  0.00           H  
ATOM   2732  HE1 HIS A 505     193.241 178.161 255.219  1.00  0.00           H  
ATOM   2733  HE2 HIS A 505     190.784 177.523 255.442  1.00  0.00           H  
ATOM   2734  N   GLN A 506     192.814 171.971 250.718  1.00  0.00           N  
ATOM   2735  CA  GLN A 506     193.205 170.730 250.077  1.00  0.00           C  
ATOM   2736  C   GLN A 506     194.228 171.123 249.021  1.00  0.00           C  
ATOM   2737  O   GLN A 506     194.218 172.284 248.596  1.00  0.00           O  
ATOM   2738  CB  GLN A 506     191.974 170.025 249.485  1.00  0.00           C  
ATOM   2739  CG  GLN A 506     191.011 169.543 250.564  1.00  0.00           C  
ATOM   2740  CD  GLN A 506     189.784 168.785 250.058  1.00  0.00           C  
ATOM   2741  OE1 GLN A 506     189.547 168.553 248.853  1.00  0.00           O  
ATOM   2742  NE2 GLN A 506     188.967 168.377 251.023  1.00  0.00           N  
ATOM   2743  H   GLN A 506     191.939 172.407 250.472  1.00  0.00           H  
ATOM   2744  HA  GLN A 506     193.662 170.082 250.823  1.00  0.00           H  
ATOM   2745 1HB  GLN A 506     191.436 170.719 248.841  1.00  0.00           H  
ATOM   2746 2HB  GLN A 506     192.265 169.183 248.873  1.00  0.00           H  
ATOM   2747 1HG  GLN A 506     191.555 168.877 251.240  1.00  0.00           H  
ATOM   2748 2HG  GLN A 506     190.657 170.406 251.125  1.00  0.00           H  
ATOM   2749 1HE2 GLN A 506     188.140 167.868 250.804  1.00  0.00           H  
ATOM   2750 2HE2 GLN A 506     189.193 168.593 252.005  1.00  0.00           H  
ATOM   2751  N   PRO A 507     195.171 170.241 248.650  1.00  0.00           N  
ATOM   2752  CA  PRO A 507     196.157 170.476 247.619  1.00  0.00           C  
ATOM   2753  C   PRO A 507     195.599 170.505 246.228  1.00  0.00           C  
ATOM   2754  O   PRO A 507     194.712 169.715 245.872  1.00  0.00           O  
ATOM   2755  CB  PRO A 507     197.086 169.271 247.747  1.00  0.00           C  
ATOM   2756  CG  PRO A 507     196.245 168.195 248.362  1.00  0.00           C  
ATOM   2757  CD  PRO A 507     195.266 168.921 249.284  1.00  0.00           C  
ATOM   2758  HA  PRO A 507     196.691 171.412 247.829  1.00  0.00           H  
ATOM   2759 1HB  PRO A 507     197.439 168.988 246.745  1.00  0.00           H  
ATOM   2760 2HB  PRO A 507     197.959 169.515 248.298  1.00  0.00           H  
ATOM   2761 1HG  PRO A 507     195.741 167.624 247.573  1.00  0.00           H  
ATOM   2762 2HG  PRO A 507     196.892 167.484 248.893  1.00  0.00           H  
ATOM   2763 1HD  PRO A 507     194.320 168.383 249.266  1.00  0.00           H  
ATOM   2764 2HD  PRO A 507     195.667 168.998 250.297  1.00  0.00           H  
ATOM   2765  N   TYR A 508     196.193 171.374 245.436  1.00  0.00           N  
ATOM   2766  CA  TYR A 508     195.953 171.478 244.020  1.00  0.00           C  
ATOM   2767  C   TYR A 508     197.225 171.402 243.212  1.00  0.00           C  
ATOM   2768  O   TYR A 508     198.228 172.083 243.474  1.00  0.00           O  
ATOM   2769  CB  TYR A 508     195.127 172.727 243.727  1.00  0.00           C  
ATOM   2770  CG  TYR A 508     193.647 172.527 244.047  1.00  0.00           C  
ATOM   2771  CD1 TYR A 508     193.191 172.498 245.337  1.00  0.00           C  
ATOM   2772  CD2 TYR A 508     192.740 172.425 243.002  1.00  0.00           C  
ATOM   2773  CE1 TYR A 508     191.871 172.315 245.615  1.00  0.00           C  
ATOM   2774  CE2 TYR A 508     191.401 172.251 243.263  1.00  0.00           C  
ATOM   2775  CZ  TYR A 508     190.967 172.184 244.582  1.00  0.00           C  
ATOM   2776  OH  TYR A 508     189.637 171.969 244.882  1.00  0.00           O  
ATOM   2777  H   TYR A 508     196.867 172.018 245.846  1.00  0.00           H  
ATOM   2778  HA  TYR A 508     195.350 170.623 243.732  1.00  0.00           H  
ATOM   2779 1HB  TYR A 508     195.504 173.561 244.328  1.00  0.00           H  
ATOM   2780 2HB  TYR A 508     195.227 172.991 242.678  1.00  0.00           H  
ATOM   2781  HD1 TYR A 508     193.893 172.598 246.151  1.00  0.00           H  
ATOM   2782  HD2 TYR A 508     193.093 172.471 241.972  1.00  0.00           H  
ATOM   2783  HE1 TYR A 508     191.535 172.269 246.652  1.00  0.00           H  
ATOM   2784  HE2 TYR A 508     190.693 172.153 242.439  1.00  0.00           H  
ATOM   2785  HH  TYR A 508     189.153 171.810 244.071  1.00  0.00           H  
ATOM   2786  N   ARG A 509     197.172 170.553 242.211  1.00  0.00           N  
ATOM   2787  CA  ARG A 509     198.275 170.391 241.301  1.00  0.00           C  
ATOM   2788  C   ARG A 509     198.078 171.420 240.262  1.00  0.00           C  
ATOM   2789  O   ARG A 509     196.964 171.567 239.766  1.00  0.00           O  
ATOM   2790  CB  ARG A 509     198.313 169.000 240.724  1.00  0.00           C  
ATOM   2791  CG  ARG A 509     198.741 167.926 241.683  1.00  0.00           C  
ATOM   2792  CD  ARG A 509     198.611 166.551 241.111  1.00  0.00           C  
ATOM   2793  NE  ARG A 509     199.237 165.563 241.984  1.00  0.00           N  
ATOM   2794  CZ  ARG A 509     199.550 164.286 241.651  1.00  0.00           C  
ATOM   2795  NH1 ARG A 509     199.285 163.817 240.449  1.00  0.00           N  
ATOM   2796  NH2 ARG A 509     200.140 163.508 242.540  1.00  0.00           N  
ATOM   2797  H   ARG A 509     196.301 170.037 242.059  1.00  0.00           H  
ATOM   2798  HA  ARG A 509     199.214 170.595 241.811  1.00  0.00           H  
ATOM   2799 1HB  ARG A 509     197.317 168.744 240.404  1.00  0.00           H  
ATOM   2800 2HB  ARG A 509     198.963 168.980 239.861  1.00  0.00           H  
ATOM   2801 1HG  ARG A 509     199.792 168.074 241.935  1.00  0.00           H  
ATOM   2802 2HG  ARG A 509     198.151 167.988 242.588  1.00  0.00           H  
ATOM   2803 1HD  ARG A 509     197.558 166.306 241.035  1.00  0.00           H  
ATOM   2804 2HD  ARG A 509     199.039 166.490 240.145  1.00  0.00           H  
ATOM   2805  HE  ARG A 509     199.449 165.865 242.948  1.00  0.00           H  
ATOM   2806 1HH1 ARG A 509     198.844 164.411 239.765  1.00  0.00           H  
ATOM   2807 2HH1 ARG A 509     199.529 162.860 240.210  1.00  0.00           H  
ATOM   2808 1HH2 ARG A 509     200.373 163.889 243.476  1.00  0.00           H  
ATOM   2809 2HH2 ARG A 509     200.388 162.561 242.307  1.00  0.00           H  
ATOM   2810  N   VAL A 510     199.106 172.191 239.984  1.00  0.00           N  
ATOM   2811  CA  VAL A 510     198.955 173.250 239.031  1.00  0.00           C  
ATOM   2812  C   VAL A 510     199.967 173.137 237.932  1.00  0.00           C  
ATOM   2813  O   VAL A 510     201.162 172.906 238.176  1.00  0.00           O  
ATOM   2814  CB  VAL A 510     199.137 174.618 239.710  1.00  0.00           C  
ATOM   2815  CG1 VAL A 510     198.925 175.761 238.680  1.00  0.00           C  
ATOM   2816  CG2 VAL A 510     198.223 174.740 240.897  1.00  0.00           C  
ATOM   2817  H   VAL A 510     199.998 172.069 240.454  1.00  0.00           H  
ATOM   2818  HA  VAL A 510     197.965 173.199 238.592  1.00  0.00           H  
ATOM   2819  HB  VAL A 510     200.154 174.691 240.057  1.00  0.00           H  
ATOM   2820 1HG1 VAL A 510     199.079 176.713 239.163  1.00  0.00           H  
ATOM   2821 2HG1 VAL A 510     199.632 175.659 237.862  1.00  0.00           H  
ATOM   2822 3HG1 VAL A 510     197.908 175.716 238.288  1.00  0.00           H  
ATOM   2823 1HG2 VAL A 510     198.392 175.691 241.352  1.00  0.00           H  
ATOM   2824 2HG2 VAL A 510     197.215 174.667 240.590  1.00  0.00           H  
ATOM   2825 3HG2 VAL A 510     198.441 173.949 241.613  1.00  0.00           H  
ATOM   2826  N   VAL A 511     199.474 173.244 236.713  1.00  0.00           N  
ATOM   2827  CA  VAL A 511     200.353 173.277 235.583  1.00  0.00           C  
ATOM   2828  C   VAL A 511     200.063 174.515 234.792  1.00  0.00           C  
ATOM   2829  O   VAL A 511     198.926 174.741 234.364  1.00  0.00           O  
ATOM   2830  CB  VAL A 511     200.211 172.063 234.681  1.00  0.00           C  
ATOM   2831  CG1 VAL A 511     201.184 172.198 233.487  1.00  0.00           C  
ATOM   2832  CG2 VAL A 511     200.497 170.859 235.467  1.00  0.00           C  
ATOM   2833  H   VAL A 511     198.470 173.361 236.588  1.00  0.00           H  
ATOM   2834  HA  VAL A 511     201.369 173.311 235.938  1.00  0.00           H  
ATOM   2835  HB  VAL A 511     199.212 172.018 234.299  1.00  0.00           H  
ATOM   2836 1HG1 VAL A 511     201.099 171.335 232.840  1.00  0.00           H  
ATOM   2837 2HG1 VAL A 511     200.954 173.097 232.915  1.00  0.00           H  
ATOM   2838 3HG1 VAL A 511     202.205 172.265 233.866  1.00  0.00           H  
ATOM   2839 1HG2 VAL A 511     200.408 169.971 234.840  1.00  0.00           H  
ATOM   2840 2HG2 VAL A 511     201.492 170.953 235.858  1.00  0.00           H  
ATOM   2841 3HG2 VAL A 511     199.809 170.803 236.279  1.00  0.00           H  
ATOM   2842  N   VAL A 512     201.081 175.313 234.584  1.00  0.00           N  
ATOM   2843  CA  VAL A 512     200.857 176.492 233.778  1.00  0.00           C  
ATOM   2844  C   VAL A 512     201.440 176.226 232.420  1.00  0.00           C  
ATOM   2845  O   VAL A 512     202.614 175.906 232.305  1.00  0.00           O  
ATOM   2846  CB  VAL A 512     201.464 177.757 234.410  1.00  0.00           C  
ATOM   2847  CG1 VAL A 512     201.225 178.977 233.495  1.00  0.00           C  
ATOM   2848  CG2 VAL A 512     200.843 177.958 235.782  1.00  0.00           C  
ATOM   2849  H   VAL A 512     201.986 175.074 234.999  1.00  0.00           H  
ATOM   2850  HA  VAL A 512     199.788 176.657 233.660  1.00  0.00           H  
ATOM   2851  HB  VAL A 512     202.522 177.644 234.509  1.00  0.00           H  
ATOM   2852 1HG1 VAL A 512     201.659 179.861 233.951  1.00  0.00           H  
ATOM   2853 2HG1 VAL A 512     201.694 178.803 232.527  1.00  0.00           H  
ATOM   2854 3HG1 VAL A 512     200.162 179.125 233.353  1.00  0.00           H  
ATOM   2855 1HG2 VAL A 512     201.257 178.838 236.239  1.00  0.00           H  
ATOM   2856 2HG2 VAL A 512     199.779 178.076 235.680  1.00  0.00           H  
ATOM   2857 3HG2 VAL A 512     201.050 177.094 236.414  1.00  0.00           H  
ATOM   2858  N   LEU A 513     200.593 176.288 231.406  1.00  0.00           N  
ATOM   2859  CA  LEU A 513     200.993 176.051 230.040  1.00  0.00           C  
ATOM   2860  C   LEU A 513     201.206 177.382 229.379  1.00  0.00           C  
ATOM   2861  O   LEU A 513     200.259 178.036 228.941  1.00  0.00           O  
ATOM   2862  CB  LEU A 513     199.966 175.216 229.267  1.00  0.00           C  
ATOM   2863  CG  LEU A 513     199.717 173.788 229.766  1.00  0.00           C  
ATOM   2864  CD1 LEU A 513     198.608 173.135 228.910  1.00  0.00           C  
ATOM   2865  CD2 LEU A 513     201.026 173.021 229.659  1.00  0.00           C  
ATOM   2866  H   LEU A 513     199.642 176.574 231.586  1.00  0.00           H  
ATOM   2867  HA  LEU A 513     201.920 175.501 230.038  1.00  0.00           H  
ATOM   2868 1HB  LEU A 513     199.018 175.737 229.311  1.00  0.00           H  
ATOM   2869 2HB  LEU A 513     200.289 175.157 228.231  1.00  0.00           H  
ATOM   2870  HG  LEU A 513     199.387 173.804 230.810  1.00  0.00           H  
ATOM   2871 1HD1 LEU A 513     198.420 172.118 229.247  1.00  0.00           H  
ATOM   2872 2HD1 LEU A 513     197.691 173.718 229.003  1.00  0.00           H  
ATOM   2873 3HD1 LEU A 513     198.919 173.112 227.865  1.00  0.00           H  
ATOM   2874 1HD2 LEU A 513     200.901 172.003 230.002  1.00  0.00           H  
ATOM   2875 2HD2 LEU A 513     201.355 173.015 228.625  1.00  0.00           H  
ATOM   2876 3HD2 LEU A 513     201.771 173.518 230.271  1.00  0.00           H  
ATOM   2877  N   SER A 514     202.430 177.860 229.409  1.00  0.00           N  
ATOM   2878  CA  SER A 514     202.647 179.175 228.850  1.00  0.00           C  
ATOM   2879  C   SER A 514     202.699 178.962 227.363  1.00  0.00           C  
ATOM   2880  O   SER A 514     203.396 178.058 226.912  1.00  0.00           O  
ATOM   2881  CB  SER A 514     203.914 179.813 229.383  1.00  0.00           C  
ATOM   2882  OG  SER A 514     204.139 181.060 228.768  1.00  0.00           O  
ATOM   2883  H   SER A 514     203.184 177.288 229.784  1.00  0.00           H  
ATOM   2884  HA  SER A 514     201.807 179.819 229.095  1.00  0.00           H  
ATOM   2885 1HB  SER A 514     203.822 179.941 230.462  1.00  0.00           H  
ATOM   2886 2HB  SER A 514     204.766 179.161 229.213  1.00  0.00           H  
ATOM   2887  HG  SER A 514     203.259 181.449 228.588  1.00  0.00           H  
ATOM   2888  N   PHE A 515     201.950 179.737 226.603  1.00  0.00           N  
ATOM   2889  CA  PHE A 515     201.945 179.561 225.150  1.00  0.00           C  
ATOM   2890  C   PHE A 515     202.631 180.760 224.472  1.00  0.00           C  
ATOM   2891  O   PHE A 515     202.078 181.861 224.402  1.00  0.00           O  
ATOM   2892  CB  PHE A 515     200.530 179.292 224.621  1.00  0.00           C  
ATOM   2893  CG  PHE A 515     199.824 177.896 224.961  1.00  0.00           C  
ATOM   2894  CD1 PHE A 515     199.105 177.633 226.111  1.00  0.00           C  
ATOM   2895  CD2 PHE A 515     199.885 176.864 224.040  1.00  0.00           C  
ATOM   2896  CE1 PHE A 515     198.490 176.407 226.318  1.00  0.00           C  
ATOM   2897  CE2 PHE A 515     199.280 175.638 224.240  1.00  0.00           C  
ATOM   2898  CZ  PHE A 515     198.579 175.410 225.383  1.00  0.00           C  
ATOM   2899  H   PHE A 515     201.415 180.494 227.029  1.00  0.00           H  
ATOM   2900  HA  PHE A 515     202.542 178.682 224.904  1.00  0.00           H  
ATOM   2901 1HB  PHE A 515     199.863 180.098 224.913  1.00  0.00           H  
ATOM   2902 2HB  PHE A 515     200.612 179.331 223.606  1.00  0.00           H  
ATOM   2903  HD1 PHE A 515     199.016 178.368 226.860  1.00  0.00           H  
ATOM   2904  HD2 PHE A 515     200.438 177.030 223.135  1.00  0.00           H  
ATOM   2905  HE1 PHE A 515     197.929 176.237 227.232  1.00  0.00           H  
ATOM   2906  HE2 PHE A 515     199.362 174.858 223.481  1.00  0.00           H  
ATOM   2907  HZ  PHE A 515     198.094 174.448 225.553  1.00  0.00           H  
ATOM   2908  N   GLU A 516     203.863 180.539 224.004  1.00  0.00           N  
ATOM   2909  CA  GLU A 516     204.729 181.600 223.488  1.00  0.00           C  
ATOM   2910  C   GLU A 516     204.481 181.921 222.015  1.00  0.00           C  
ATOM   2911  O   GLU A 516     204.385 181.018 221.176  1.00  0.00           O  
ATOM   2912  CB  GLU A 516     206.202 181.187 223.710  1.00  0.00           C  
ATOM   2913  CG  GLU A 516     207.272 182.262 223.427  1.00  0.00           C  
ATOM   2914  CD  GLU A 516     208.714 181.766 223.704  1.00  0.00           C  
ATOM   2915  OE1 GLU A 516     208.900 180.579 223.828  1.00  0.00           O  
ATOM   2916  OE2 GLU A 516     209.599 182.576 223.808  1.00  0.00           O  
ATOM   2917  H   GLU A 516     204.237 179.589 224.017  1.00  0.00           H  
ATOM   2918  HA  GLU A 516     204.537 182.501 224.070  1.00  0.00           H  
ATOM   2919 1HB  GLU A 516     206.324 180.857 224.741  1.00  0.00           H  
ATOM   2920 2HB  GLU A 516     206.426 180.332 223.076  1.00  0.00           H  
ATOM   2921 1HG  GLU A 516     207.210 182.540 222.385  1.00  0.00           H  
ATOM   2922 2HG  GLU A 516     207.061 183.140 224.032  1.00  0.00           H  
ATOM   2923  N   LEU A 517     204.389 183.218 221.714  1.00  0.00           N  
ATOM   2924  CA  LEU A 517     204.205 183.744 220.360  1.00  0.00           C  
ATOM   2925  C   LEU A 517     205.286 184.772 219.993  1.00  0.00           C  
ATOM   2926  O   LEU A 517     205.091 185.641 219.138  1.00  0.00           O  
ATOM   2927  CB  LEU A 517     202.809 184.357 220.254  1.00  0.00           C  
ATOM   2928  CG  LEU A 517     201.662 183.346 220.389  1.00  0.00           C  
ATOM   2929  CD1 LEU A 517     200.336 184.066 220.525  1.00  0.00           C  
ATOM   2930  CD2 LEU A 517     201.682 182.454 219.166  1.00  0.00           C  
ATOM   2931  H   LEU A 517     204.453 183.884 222.474  1.00  0.00           H  
ATOM   2932  HA  LEU A 517     204.275 182.915 219.659  1.00  0.00           H  
ATOM   2933 1HB  LEU A 517     202.693 185.099 221.045  1.00  0.00           H  
ATOM   2934 2HB  LEU A 517     202.713 184.857 219.291  1.00  0.00           H  
ATOM   2935  HG  LEU A 517     201.801 182.745 221.285  1.00  0.00           H  
ATOM   2936 1HD1 LEU A 517     199.534 183.332 220.620  1.00  0.00           H  
ATOM   2937 2HD1 LEU A 517     200.357 184.698 221.413  1.00  0.00           H  
ATOM   2938 3HD1 LEU A 517     200.165 184.680 219.643  1.00  0.00           H  
ATOM   2939 1HD2 LEU A 517     200.881 181.727 219.230  1.00  0.00           H  
ATOM   2940 2HD2 LEU A 517     201.540 183.055 218.270  1.00  0.00           H  
ATOM   2941 3HD2 LEU A 517     202.640 181.941 219.110  1.00  0.00           H  
ATOM   2942  N   LEU A 518     206.435 184.679 220.637  1.00  0.00           N  
ATOM   2943  CA  LEU A 518     207.476 185.689 220.484  1.00  0.00           C  
ATOM   2944  C   LEU A 518     208.378 185.640 219.256  1.00  0.00           C  
ATOM   2945  O   LEU A 518     209.552 185.283 219.342  1.00  0.00           O  
ATOM   2946  CB  LEU A 518     208.348 185.705 221.733  1.00  0.00           C  
ATOM   2947  CG  LEU A 518     207.608 186.097 223.006  1.00  0.00           C  
ATOM   2948  CD1 LEU A 518     208.549 186.005 224.188  1.00  0.00           C  
ATOM   2949  CD2 LEU A 518     207.059 187.506 222.840  1.00  0.00           C  
ATOM   2950  H   LEU A 518     206.577 183.918 221.286  1.00  0.00           H  
ATOM   2951  HA  LEU A 518     206.969 186.653 220.448  1.00  0.00           H  
ATOM   2952 1HB  LEU A 518     208.768 184.706 221.883  1.00  0.00           H  
ATOM   2953 2HB  LEU A 518     209.166 186.408 221.582  1.00  0.00           H  
ATOM   2954  HG  LEU A 518     206.784 185.408 223.177  1.00  0.00           H  
ATOM   2955 1HD1 LEU A 518     208.020 186.278 225.100  1.00  0.00           H  
ATOM   2956 2HD1 LEU A 518     208.921 184.983 224.278  1.00  0.00           H  
ATOM   2957 3HD1 LEU A 518     209.387 186.683 224.038  1.00  0.00           H  
ATOM   2958 1HD2 LEU A 518     206.522 187.797 223.742  1.00  0.00           H  
ATOM   2959 2HD2 LEU A 518     207.885 188.198 222.669  1.00  0.00           H  
ATOM   2960 3HD2 LEU A 518     206.380 187.535 221.986  1.00  0.00           H  
ATOM   2961  N   HIS A 519     207.815 186.060 218.130  1.00  0.00           N  
ATOM   2962  CA  HIS A 519     208.542 186.224 216.863  1.00  0.00           C  
ATOM   2963  C   HIS A 519     209.200 184.970 216.280  1.00  0.00           C  
ATOM   2964  O   HIS A 519     210.370 184.992 215.902  1.00  0.00           O  
ATOM   2965  CB  HIS A 519     209.632 187.291 217.052  1.00  0.00           C  
ATOM   2966  CG  HIS A 519     209.105 188.586 217.603  1.00  0.00           C  
ATOM   2967  ND1 HIS A 519     208.304 189.441 216.876  1.00  0.00           N  
ATOM   2968  CD2 HIS A 519     209.258 189.160 218.824  1.00  0.00           C  
ATOM   2969  CE1 HIS A 519     207.993 190.490 217.621  1.00  0.00           C  
ATOM   2970  NE2 HIS A 519     208.559 190.343 218.806  1.00  0.00           N  
ATOM   2971  H   HIS A 519     206.816 186.269 218.188  1.00  0.00           H  
ATOM   2972  HA  HIS A 519     207.845 186.592 216.114  1.00  0.00           H  
ATOM   2973 1HB  HIS A 519     210.417 186.923 217.710  1.00  0.00           H  
ATOM   2974 2HB  HIS A 519     210.095 187.499 216.089  1.00  0.00           H  
ATOM   2975  HD2 HIS A 519     209.830 188.756 219.662  1.00  0.00           H  
ATOM   2976  HE1 HIS A 519     207.374 191.331 217.311  1.00  0.00           H  
ATOM   2977  HE2 HIS A 519     208.490 190.992 219.578  1.00  0.00           H  
ATOM   2978  N   ALA A 520     208.449 183.885 216.183  1.00  0.00           N  
ATOM   2979  CA  ALA A 520     208.979 182.642 215.630  1.00  0.00           C  
ATOM   2980  C   ALA A 520     207.828 181.868 214.988  1.00  0.00           C  
ATOM   2981  O   ALA A 520     206.669 182.156 215.280  1.00  0.00           O  
ATOM   2982  CB  ALA A 520     209.669 181.848 216.742  1.00  0.00           C  
ATOM   2983  H   ALA A 520     207.496 183.922 216.510  1.00  0.00           H  
ATOM   2984  HA  ALA A 520     209.703 182.894 214.857  1.00  0.00           H  
ATOM   2985 1HB  ALA A 520     210.084 180.920 216.380  1.00  0.00           H  
ATOM   2986 2HB  ALA A 520     210.474 182.453 217.162  1.00  0.00           H  
ATOM   2987 3HB  ALA A 520     208.967 181.620 217.516  1.00  0.00           H  
ATOM   2988  N   PRO A 521     208.086 180.943 214.043  1.00  0.00           N  
ATOM   2989  CA  PRO A 521     207.071 180.095 213.456  1.00  0.00           C  
ATOM   2990  C   PRO A 521     206.510 179.159 214.502  1.00  0.00           C  
ATOM   2991  O   PRO A 521     207.221 178.720 215.406  1.00  0.00           O  
ATOM   2992  CB  PRO A 521     207.841 179.348 212.359  1.00  0.00           C  
ATOM   2993  CG  PRO A 521     209.299 179.419 212.782  1.00  0.00           C  
ATOM   2994  CD  PRO A 521     209.438 180.760 213.479  1.00  0.00           C  
ATOM   2995  HA  PRO A 521     206.275 180.719 213.028  1.00  0.00           H  
ATOM   2996 1HB  PRO A 521     207.467 178.312 212.290  1.00  0.00           H  
ATOM   2997 2HB  PRO A 521     207.653 179.820 211.384  1.00  0.00           H  
ATOM   2998 1HG  PRO A 521     209.538 178.574 213.446  1.00  0.00           H  
ATOM   2999 2HG  PRO A 521     209.955 179.328 211.903  1.00  0.00           H  
ATOM   3000 1HD  PRO A 521     210.211 180.676 214.228  1.00  0.00           H  
ATOM   3001 2HD  PRO A 521     209.657 181.554 212.747  1.00  0.00           H  
ATOM   3002  N   ALA A 522     205.231 178.848 214.378  1.00  0.00           N  
ATOM   3003  CA  ALA A 522     204.596 177.946 215.313  1.00  0.00           C  
ATOM   3004  C   ALA A 522     205.084 176.516 215.167  1.00  0.00           C  
ATOM   3005  O   ALA A 522     205.292 176.068 214.033  1.00  0.00           O  
ATOM   3006  CB  ALA A 522     203.107 177.981 215.152  1.00  0.00           C  
ATOM   3007  H   ALA A 522     204.690 179.243 213.620  1.00  0.00           H  
ATOM   3008  HA  ALA A 522     204.826 178.290 216.296  1.00  0.00           H  
ATOM   3009 1HB  ALA A 522     202.676 177.320 215.894  1.00  0.00           H  
ATOM   3010 2HB  ALA A 522     202.742 178.997 215.302  1.00  0.00           H  
ATOM   3011 3HB  ALA A 522     202.838 177.639 214.155  1.00  0.00           H  
ATOM   3012  N   THR A 523     205.192 175.772 216.279  1.00  0.00           N  
ATOM   3013  CA  THR A 523     205.514 174.361 216.171  1.00  0.00           C  
ATOM   3014  C   THR A 523     204.480 173.522 216.954  1.00  0.00           C  
ATOM   3015  O   THR A 523     204.503 172.289 216.884  1.00  0.00           O  
ATOM   3016  CB  THR A 523     206.932 174.024 216.691  1.00  0.00           C  
ATOM   3017  OG1 THR A 523     206.993 174.112 218.118  1.00  0.00           O  
ATOM   3018  CG2 THR A 523     207.949 174.998 216.117  1.00  0.00           C  
ATOM   3019  H   THR A 523     205.067 176.182 217.209  1.00  0.00           H  
ATOM   3020  HA  THR A 523     205.459 174.064 215.129  1.00  0.00           H  
ATOM   3021  HB  THR A 523     207.186 173.038 216.386  1.00  0.00           H  
ATOM   3022  HG1 THR A 523     206.806 175.039 218.404  1.00  0.00           H  
ATOM   3023 1HG2 THR A 523     208.941 174.738 216.483  1.00  0.00           H  
ATOM   3024 2HG2 THR A 523     207.933 174.943 215.030  1.00  0.00           H  
ATOM   3025 3HG2 THR A 523     207.704 176.018 216.433  1.00  0.00           H  
ATOM   3026  N   VAL A 524     203.623 174.199 217.743  1.00  0.00           N  
ATOM   3027  CA  VAL A 524     202.637 173.521 218.595  1.00  0.00           C  
ATOM   3028  C   VAL A 524     201.171 173.946 218.344  1.00  0.00           C  
ATOM   3029  O   VAL A 524     200.845 175.133 218.285  1.00  0.00           O  
ATOM   3030  CB  VAL A 524     202.988 173.724 220.080  1.00  0.00           C  
ATOM   3031  CG1 VAL A 524     201.944 173.080 220.920  1.00  0.00           C  
ATOM   3032  CG2 VAL A 524     204.324 173.117 220.356  1.00  0.00           C  
ATOM   3033  H   VAL A 524     203.664 175.213 217.767  1.00  0.00           H  
ATOM   3034  HA  VAL A 524     202.709 172.457 218.394  1.00  0.00           H  
ATOM   3035  HB  VAL A 524     203.019 174.790 220.321  1.00  0.00           H  
ATOM   3036 1HG1 VAL A 524     202.183 173.181 221.960  1.00  0.00           H  
ATOM   3037 2HG1 VAL A 524     201.004 173.565 220.709  1.00  0.00           H  
ATOM   3038 3HG1 VAL A 524     201.889 172.033 220.661  1.00  0.00           H  
ATOM   3039 1HG2 VAL A 524     204.578 173.249 221.399  1.00  0.00           H  
ATOM   3040 2HG2 VAL A 524     204.295 172.062 220.112  1.00  0.00           H  
ATOM   3041 3HG2 VAL A 524     205.068 173.608 219.745  1.00  0.00           H  
ATOM   3042  N   CYS A 525     200.279 172.961 218.202  1.00  0.00           N  
ATOM   3043  CA  CYS A 525     198.841 173.249 217.967  1.00  0.00           C  
ATOM   3044  C   CYS A 525     197.984 172.043 218.338  1.00  0.00           C  
ATOM   3045  O   CYS A 525     198.433 170.918 218.186  1.00  0.00           O  
ATOM   3046  CB  CYS A 525     198.563 173.633 216.517  1.00  0.00           C  
ATOM   3047  SG  CYS A 525     196.856 174.168 216.242  1.00  0.00           S  
ATOM   3048  H   CYS A 525     200.626 171.997 218.264  1.00  0.00           H  
ATOM   3049  HA  CYS A 525     198.543 174.089 218.595  1.00  0.00           H  
ATOM   3050 1HB  CYS A 525     199.223 174.446 216.222  1.00  0.00           H  
ATOM   3051 2HB  CYS A 525     198.762 172.788 215.865  1.00  0.00           H  
ATOM   3052  HG  CYS A 525     196.884 175.200 217.124  1.00  0.00           H  
ATOM   3053  N   GLY A 526     196.797 172.237 218.899  1.00  0.00           N  
ATOM   3054  CA  GLY A 526     196.008 171.087 219.344  1.00  0.00           C  
ATOM   3055  C   GLY A 526     195.380 170.295 218.205  1.00  0.00           C  
ATOM   3056  O   GLY A 526     195.574 170.614 217.034  1.00  0.00           O  
ATOM   3057  H   GLY A 526     196.406 173.172 219.029  1.00  0.00           H  
ATOM   3058 1HA  GLY A 526     196.630 170.428 219.931  1.00  0.00           H  
ATOM   3059 2HA  GLY A 526     195.237 171.456 220.016  1.00  0.00           H  
ATOM   3060  N   PRO A 527     194.665 169.210 218.529  1.00  0.00           N  
ATOM   3061  CA  PRO A 527     194.008 168.322 217.591  1.00  0.00           C  
ATOM   3062  C   PRO A 527     192.827 169.019 216.941  1.00  0.00           C  
ATOM   3063  O   PRO A 527     192.161 169.816 217.586  1.00  0.00           O  
ATOM   3064  CB  PRO A 527     193.572 167.158 218.493  1.00  0.00           C  
ATOM   3065  CG  PRO A 527     193.426 167.769 219.880  1.00  0.00           C  
ATOM   3066  CD  PRO A 527     194.487 168.843 219.956  1.00  0.00           C  
ATOM   3067  HA  PRO A 527     194.739 168.008 216.833  1.00  0.00           H  
ATOM   3068 1HB  PRO A 527     192.632 166.732 218.113  1.00  0.00           H  
ATOM   3069 2HB  PRO A 527     194.319 166.358 218.468  1.00  0.00           H  
ATOM   3070 1HG  PRO A 527     192.410 168.180 220.009  1.00  0.00           H  
ATOM   3071 2HG  PRO A 527     193.558 166.996 220.654  1.00  0.00           H  
ATOM   3072 1HD  PRO A 527     194.096 169.673 220.548  1.00  0.00           H  
ATOM   3073 2HD  PRO A 527     195.407 168.441 220.385  1.00  0.00           H  
ATOM   3074  N   LYS A 528     192.499 168.665 215.703  1.00  0.00           N  
ATOM   3075  CA  LYS A 528     191.340 169.283 215.061  1.00  0.00           C  
ATOM   3076  C   LYS A 528     190.956 168.542 213.786  1.00  0.00           C  
ATOM   3077  O   LYS A 528     191.453 167.446 213.526  1.00  0.00           O  
ATOM   3078  CB  LYS A 528     191.626 170.765 214.753  1.00  0.00           C  
ATOM   3079  CG  LYS A 528     190.468 171.553 214.137  1.00  0.00           C  
ATOM   3080  CD  LYS A 528     189.322 171.786 215.139  1.00  0.00           C  
ATOM   3081  CE  LYS A 528     188.185 172.589 214.496  1.00  0.00           C  
ATOM   3082  NZ  LYS A 528     188.528 174.040 214.340  1.00  0.00           N  
ATOM   3083  H   LYS A 528     193.062 167.996 215.199  1.00  0.00           H  
ATOM   3084  HA  LYS A 528     190.495 169.228 215.749  1.00  0.00           H  
ATOM   3085 1HB  LYS A 528     191.931 171.295 215.647  1.00  0.00           H  
ATOM   3086 2HB  LYS A 528     192.462 170.830 214.058  1.00  0.00           H  
ATOM   3087 1HG  LYS A 528     190.840 172.533 213.813  1.00  0.00           H  
ATOM   3088 2HG  LYS A 528     190.084 171.023 213.269  1.00  0.00           H  
ATOM   3089 1HD  LYS A 528     188.941 170.834 215.502  1.00  0.00           H  
ATOM   3090 2HD  LYS A 528     189.700 172.359 215.984  1.00  0.00           H  
ATOM   3091 1HE  LYS A 528     187.995 172.174 213.509  1.00  0.00           H  
ATOM   3092 2HE  LYS A 528     187.280 172.503 215.097  1.00  0.00           H  
ATOM   3093 1HZ  LYS A 528     187.784 174.531 213.897  1.00  0.00           H  
ATOM   3094 2HZ  LYS A 528     188.720 174.503 215.237  1.00  0.00           H  
ATOM   3095 3HZ  LYS A 528     189.386 174.178 213.802  1.00  0.00           H  
TER                                                                             
ATOM   3097  N   SER D  19     214.730 197.601 260.365  1.00  0.00           N  
ATOM   3098  CA  SER D  19     213.353 197.199 260.644  1.00  0.00           C  
ATOM   3099  C   SER D  19     212.912 197.556 262.059  1.00  0.00           C  
ATOM   3100  O   SER D  19     213.733 197.652 262.982  1.00  0.00           O  
ATOM   3101  CB  SER D  19     213.178 195.701 260.421  1.00  0.00           C  
ATOM   3102  OG  SER D  19     213.946 194.945 261.327  1.00  0.00           O  
ATOM   3103  H   SER D  19     215.508 196.983 260.577  1.00  0.00           H  
ATOM   3104  HA  SER D  19     212.695 197.724 259.948  1.00  0.00           H  
ATOM   3105 1HB  SER D  19     212.124 195.438 260.530  1.00  0.00           H  
ATOM   3106 2HB  SER D  19     213.470 195.450 259.405  1.00  0.00           H  
ATOM   3107  HG  SER D  19     213.850 194.000 261.033  1.00  0.00           H  
ATOM   3108  N   THR D  20     211.590 197.694 262.204  1.00  0.00           N  
ATOM   3109  CA  THR D  20     210.877 198.023 263.442  1.00  0.00           C  
ATOM   3110  C   THR D  20     210.264 196.822 264.137  1.00  0.00           C  
ATOM   3111  O   THR D  20     210.125 195.759 263.526  1.00  0.00           O  
ATOM   3112  CB  THR D  20     209.724 198.973 263.110  1.00  0.00           C  
ATOM   3113  OG1 THR D  20     208.817 198.297 262.192  1.00  0.00           O  
ATOM   3114  CG2 THR D  20     210.244 200.243 262.472  1.00  0.00           C  
ATOM   3115  H   THR D  20     211.023 197.609 261.352  1.00  0.00           H  
ATOM   3116  HA  THR D  20     211.574 198.506 264.130  1.00  0.00           H  
ATOM   3117  HB  THR D  20     209.187 199.219 264.024  1.00  0.00           H  
ATOM   3118  HG1 THR D  20     209.275 198.207 261.313  1.00  0.00           H  
ATOM   3119 1HG2 THR D  20     209.406 200.900 262.242  1.00  0.00           H  
ATOM   3120 2HG2 THR D  20     210.922 200.742 263.164  1.00  0.00           H  
ATOM   3121 3HG2 THR D  20     210.775 199.994 261.551  1.00  0.00           H  
ATOM   3122  N   ILE D  21     209.784 197.007 265.377  1.00  0.00           N  
ATOM   3123  CA  ILE D  21     209.125 195.881 266.049  1.00  0.00           C  
ATOM   3124  C   ILE D  21     207.944 195.388 265.250  1.00  0.00           C  
ATOM   3125  O   ILE D  21     207.797 194.186 265.099  1.00  0.00           O  
ATOM   3126  CB  ILE D  21     208.577 196.191 267.460  1.00  0.00           C  
ATOM   3127  CG1 ILE D  21     209.706 196.435 268.464  1.00  0.00           C  
ATOM   3128  CG2 ILE D  21     207.712 195.033 267.923  1.00  0.00           C  
ATOM   3129  CD1 ILE D  21     209.224 197.020 269.772  1.00  0.00           C  
ATOM   3130  H   ILE D  21     209.950 197.903 265.851  1.00  0.00           H  
ATOM   3131  HA  ILE D  21     209.845 195.068 266.136  1.00  0.00           H  
ATOM   3132  HB  ILE D  21     207.942 197.051 267.423  1.00  0.00           H  
ATOM   3133 1HG1 ILE D  21     210.205 195.487 268.670  1.00  0.00           H  
ATOM   3134 2HG1 ILE D  21     210.434 197.124 268.021  1.00  0.00           H  
ATOM   3135 1HG2 ILE D  21     207.296 195.248 268.906  1.00  0.00           H  
ATOM   3136 2HG2 ILE D  21     206.909 194.881 267.213  1.00  0.00           H  
ATOM   3137 3HG2 ILE D  21     208.309 194.149 267.970  1.00  0.00           H  
ATOM   3138 1HD1 ILE D  21     210.074 197.171 270.436  1.00  0.00           H  
ATOM   3139 2HD1 ILE D  21     208.755 197.963 269.584  1.00  0.00           H  
ATOM   3140 3HD1 ILE D  21     208.520 196.343 270.226  1.00  0.00           H  
ATOM   3141  N   GLU D  22     207.092 196.275 264.733  1.00  0.00           N  
ATOM   3142  CA  GLU D  22     205.941 195.790 263.977  1.00  0.00           C  
ATOM   3143  C   GLU D  22     206.346 194.984 262.751  1.00  0.00           C  
ATOM   3144  O   GLU D  22     205.745 193.949 262.456  1.00  0.00           O  
ATOM   3145  CB  GLU D  22     205.068 196.971 263.592  1.00  0.00           C  
ATOM   3146  CG  GLU D  22     203.697 196.668 263.033  1.00  0.00           C  
ATOM   3147  CD  GLU D  22     202.817 197.913 263.110  1.00  0.00           C  
ATOM   3148  OE1 GLU D  22     203.332 198.945 263.435  1.00  0.00           O  
ATOM   3149  OE2 GLU D  22     201.634 197.821 262.956  1.00  0.00           O  
ATOM   3150  H   GLU D  22     207.204 197.281 264.897  1.00  0.00           H  
ATOM   3151  HA  GLU D  22     205.366 195.130 264.626  1.00  0.00           H  
ATOM   3152 1HB  GLU D  22     204.979 197.595 264.405  1.00  0.00           H  
ATOM   3153 2HB  GLU D  22     205.594 197.546 262.829  1.00  0.00           H  
ATOM   3154 1HG  GLU D  22     203.782 196.339 261.997  1.00  0.00           H  
ATOM   3155 2HG  GLU D  22     203.254 195.877 263.610  1.00  0.00           H  
ATOM   3156  N   GLU D  23     207.395 195.412 262.045  1.00  0.00           N  
ATOM   3157  CA  GLU D  23     207.824 194.639 260.882  1.00  0.00           C  
ATOM   3158  C   GLU D  23     208.369 193.260 261.272  1.00  0.00           C  
ATOM   3159  O   GLU D  23     208.078 192.238 260.629  1.00  0.00           O  
ATOM   3160  CB  GLU D  23     208.865 195.450 260.115  1.00  0.00           C  
ATOM   3161  CG  GLU D  23     208.274 196.660 259.394  1.00  0.00           C  
ATOM   3162  CD  GLU D  23     209.298 197.625 258.920  1.00  0.00           C  
ATOM   3163  OE1 GLU D  23     210.159 197.954 259.714  1.00  0.00           O  
ATOM   3164  OE2 GLU D  23     209.247 198.037 257.787  1.00  0.00           O  
ATOM   3165  H   GLU D  23     207.884 196.279 262.302  1.00  0.00           H  
ATOM   3166  HA  GLU D  23     206.955 194.489 260.236  1.00  0.00           H  
ATOM   3167 1HB  GLU D  23     209.619 195.811 260.817  1.00  0.00           H  
ATOM   3168 2HB  GLU D  23     209.369 194.816 259.388  1.00  0.00           H  
ATOM   3169 1HG  GLU D  23     207.701 196.309 258.536  1.00  0.00           H  
ATOM   3170 2HG  GLU D  23     207.585 197.166 260.070  1.00  0.00           H  
ATOM   3171  N   GLN D  24     209.129 193.232 262.366  1.00  0.00           N  
ATOM   3172  CA  GLN D  24     209.724 192.007 262.866  1.00  0.00           C  
ATOM   3173  C   GLN D  24     208.653 191.080 263.398  1.00  0.00           C  
ATOM   3174  O   GLN D  24     208.674 189.868 263.154  1.00  0.00           O  
ATOM   3175  CB  GLN D  24     210.698 192.354 263.972  1.00  0.00           C  
ATOM   3176  CG  GLN D  24     211.912 193.081 263.509  1.00  0.00           C  
ATOM   3177  CD  GLN D  24     212.706 193.706 264.640  1.00  0.00           C  
ATOM   3178  OE1 GLN D  24     212.582 193.353 265.831  1.00  0.00           O  
ATOM   3179  NE2 GLN D  24     213.547 194.656 264.261  1.00  0.00           N  
ATOM   3180  H   GLN D  24     209.327 194.110 262.851  1.00  0.00           H  
ATOM   3181  HA  GLN D  24     210.247 191.514 262.049  1.00  0.00           H  
ATOM   3182 1HB  GLN D  24     210.197 192.953 264.731  1.00  0.00           H  
ATOM   3183 2HB  GLN D  24     211.025 191.445 264.424  1.00  0.00           H  
ATOM   3184 1HG  GLN D  24     212.551 192.358 263.023  1.00  0.00           H  
ATOM   3185 2HG  GLN D  24     211.630 193.860 262.801  1.00  0.00           H  
ATOM   3186 1HE2 GLN D  24     214.108 195.142 264.927  1.00  0.00           H  
ATOM   3187 2HE2 GLN D  24     213.616 194.883 263.271  1.00  0.00           H  
ATOM   3188  N   ALA D  25     207.693 191.679 264.102  1.00  0.00           N  
ATOM   3189  CA  ALA D  25     206.574 190.986 264.682  1.00  0.00           C  
ATOM   3190  C   ALA D  25     205.746 190.362 263.602  1.00  0.00           C  
ATOM   3191  O   ALA D  25     205.330 189.229 263.743  1.00  0.00           O  
ATOM   3192  CB  ALA D  25     205.720 191.923 265.490  1.00  0.00           C  
ATOM   3193  H   ALA D  25     207.755 192.674 264.254  1.00  0.00           H  
ATOM   3194  HA  ALA D  25     206.954 190.201 265.332  1.00  0.00           H  
ATOM   3195 1HB  ALA D  25     204.893 191.360 265.907  1.00  0.00           H  
ATOM   3196 2HB  ALA D  25     206.322 192.365 266.283  1.00  0.00           H  
ATOM   3197 3HB  ALA D  25     205.337 192.708 264.845  1.00  0.00           H  
ATOM   3198  N   LYS D  26     205.554 191.060 262.480  1.00  0.00           N  
ATOM   3199  CA  LYS D  26     204.771 190.485 261.404  1.00  0.00           C  
ATOM   3200  C   LYS D  26     205.451 189.224 260.894  1.00  0.00           C  
ATOM   3201  O   LYS D  26     204.798 188.203 260.703  1.00  0.00           O  
ATOM   3202  CB  LYS D  26     204.586 191.474 260.257  1.00  0.00           C  
ATOM   3203  CG  LYS D  26     203.711 190.953 259.088  1.00  0.00           C  
ATOM   3204  CD  LYS D  26     202.248 190.779 259.518  1.00  0.00           C  
ATOM   3205  CE  LYS D  26     201.293 190.611 258.303  1.00  0.00           C  
ATOM   3206  NZ  LYS D  26     201.430 189.275 257.609  1.00  0.00           N  
ATOM   3207  H   LYS D  26     205.905 192.015 262.396  1.00  0.00           H  
ATOM   3208  HA  LYS D  26     203.788 190.213 261.793  1.00  0.00           H  
ATOM   3209 1HB  LYS D  26     204.140 192.394 260.643  1.00  0.00           H  
ATOM   3210 2HB  LYS D  26     205.565 191.740 259.853  1.00  0.00           H  
ATOM   3211 1HG  LYS D  26     203.759 191.652 258.256  1.00  0.00           H  
ATOM   3212 2HG  LYS D  26     204.089 189.982 258.749  1.00  0.00           H  
ATOM   3213 1HD  LYS D  26     202.168 189.882 260.142  1.00  0.00           H  
ATOM   3214 2HD  LYS D  26     201.934 191.639 260.104  1.00  0.00           H  
ATOM   3215 1HE  LYS D  26     200.267 190.722 258.647  1.00  0.00           H  
ATOM   3216 2HE  LYS D  26     201.511 191.399 257.583  1.00  0.00           H  
ATOM   3217 1HZ  LYS D  26     200.799 189.217 256.841  1.00  0.00           H  
ATOM   3218 2HZ  LYS D  26     202.374 189.080 257.261  1.00  0.00           H  
ATOM   3219 3HZ  LYS D  26     201.233 188.501 258.249  1.00  0.00           H  
ATOM   3220  N   THR D  27     206.781 189.262 260.738  1.00  0.00           N  
ATOM   3221  CA  THR D  27     207.481 188.075 260.246  1.00  0.00           C  
ATOM   3222  C   THR D  27     207.270 186.915 261.225  1.00  0.00           C  
ATOM   3223  O   THR D  27     206.895 185.800 260.835  1.00  0.00           O  
ATOM   3224  CB  THR D  27     208.980 188.316 260.131  1.00  0.00           C  
ATOM   3225  OG1 THR D  27     209.241 189.384 259.205  1.00  0.00           O  
ATOM   3226  CG2 THR D  27     209.627 187.052 259.645  1.00  0.00           C  
ATOM   3227  H   THR D  27     207.292 190.134 260.909  1.00  0.00           H  
ATOM   3228  HA  THR D  27     207.073 187.800 259.280  1.00  0.00           H  
ATOM   3229  HB  THR D  27     209.388 188.574 261.104  1.00  0.00           H  
ATOM   3230  HG1 THR D  27     208.780 190.191 259.504  1.00  0.00           H  
ATOM   3231 1HG2 THR D  27     210.661 187.184 259.572  1.00  0.00           H  
ATOM   3232 2HG2 THR D  27     209.417 186.245 260.343  1.00  0.00           H  
ATOM   3233 3HG2 THR D  27     209.242 186.803 258.683  1.00  0.00           H  
ATOM   3234  N   PHE D  28     207.452 187.212 262.506  1.00  0.00           N  
ATOM   3235  CA  PHE D  28     207.252 186.235 263.560  1.00  0.00           C  
ATOM   3236  C   PHE D  28     205.861 185.652 263.542  1.00  0.00           C  
ATOM   3237  O   PHE D  28     205.688 184.432 263.556  1.00  0.00           O  
ATOM   3238  CB  PHE D  28     207.519 186.904 264.912  1.00  0.00           C  
ATOM   3239  CG  PHE D  28     207.042 186.156 266.109  1.00  0.00           C  
ATOM   3240  CD1 PHE D  28     207.620 184.996 266.547  1.00  0.00           C  
ATOM   3241  CD2 PHE D  28     205.998 186.689 266.847  1.00  0.00           C  
ATOM   3242  CE1 PHE D  28     207.140 184.373 267.669  1.00  0.00           C  
ATOM   3243  CE2 PHE D  28     205.532 186.066 267.969  1.00  0.00           C  
ATOM   3244  CZ  PHE D  28     206.104 184.905 268.374  1.00  0.00           C  
ATOM   3245  H   PHE D  28     207.757 188.152 262.752  1.00  0.00           H  
ATOM   3246  HA  PHE D  28     207.967 185.429 263.428  1.00  0.00           H  
ATOM   3247 1HB  PHE D  28     208.571 187.081 265.018  1.00  0.00           H  
ATOM   3248 2HB  PHE D  28     207.048 187.871 264.923  1.00  0.00           H  
ATOM   3249  HD1 PHE D  28     208.447 184.561 265.997  1.00  0.00           H  
ATOM   3250  HD2 PHE D  28     205.559 187.619 266.515  1.00  0.00           H  
ATOM   3251  HE1 PHE D  28     207.586 183.446 267.999  1.00  0.00           H  
ATOM   3252  HE2 PHE D  28     204.711 186.493 268.532  1.00  0.00           H  
ATOM   3253  HZ  PHE D  28     205.748 184.402 269.255  1.00  0.00           H  
ATOM   3254  N   LEU D  29     204.872 186.521 263.483  1.00  0.00           N  
ATOM   3255  CA  LEU D  29     203.484 186.144 263.508  1.00  0.00           C  
ATOM   3256  C   LEU D  29     203.097 185.334 262.270  1.00  0.00           C  
ATOM   3257  O   LEU D  29     202.323 184.388 262.373  1.00  0.00           O  
ATOM   3258  CB  LEU D  29     202.671 187.410 263.694  1.00  0.00           C  
ATOM   3259  CG  LEU D  29     202.867 188.042 265.102  1.00  0.00           C  
ATOM   3260  CD1 LEU D  29     202.197 189.395 265.156  1.00  0.00           C  
ATOM   3261  CD2 LEU D  29     202.364 187.057 266.141  1.00  0.00           C  
ATOM   3262  H   LEU D  29     205.095 187.510 263.450  1.00  0.00           H  
ATOM   3263  HA  LEU D  29     203.328 185.529 264.385  1.00  0.00           H  
ATOM   3264 1HB  LEU D  29     202.976 188.136 262.943  1.00  0.00           H  
ATOM   3265 2HB  LEU D  29     201.618 187.181 263.550  1.00  0.00           H  
ATOM   3266  HG  LEU D  29     203.897 188.212 265.286  1.00  0.00           H  
ATOM   3267 1HD1 LEU D  29     202.346 189.844 266.129  1.00  0.00           H  
ATOM   3268 2HD1 LEU D  29     202.636 190.032 264.393  1.00  0.00           H  
ATOM   3269 3HD1 LEU D  29     201.164 189.301 264.974  1.00  0.00           H  
ATOM   3270 1HD2 LEU D  29     202.494 187.473 267.144  1.00  0.00           H  
ATOM   3271 2HD2 LEU D  29     201.329 186.854 265.957  1.00  0.00           H  
ATOM   3272 3HD2 LEU D  29     202.921 186.126 266.060  1.00  0.00           H  
ATOM   3273  N   ASP D  30     203.637 185.653 261.096  1.00  0.00           N  
ATOM   3274  CA  ASP D  30     203.311 184.837 259.930  1.00  0.00           C  
ATOM   3275  C   ASP D  30     203.885 183.419 260.080  1.00  0.00           C  
ATOM   3276  O   ASP D  30     203.216 182.429 259.750  1.00  0.00           O  
ATOM   3277  CB  ASP D  30     203.794 185.502 258.641  1.00  0.00           C  
ATOM   3278  CG  ASP D  30     202.941 186.711 258.221  1.00  0.00           C  
ATOM   3279  OD1 ASP D  30     201.866 186.903 258.760  1.00  0.00           O  
ATOM   3280  OD2 ASP D  30     203.343 187.472 257.349  1.00  0.00           O  
ATOM   3281  H   ASP D  30     204.258 186.460 261.009  1.00  0.00           H  
ATOM   3282  HA  ASP D  30     202.228 184.755 259.868  1.00  0.00           H  
ATOM   3283 1HB  ASP D  30     204.793 185.866 258.817  1.00  0.00           H  
ATOM   3284 2HB  ASP D  30     203.835 184.778 257.831  1.00  0.00           H  
ATOM   3285  N   LYS D  31     205.104 183.299 260.631  1.00  0.00           N  
ATOM   3286  CA  LYS D  31     205.666 181.966 260.853  1.00  0.00           C  
ATOM   3287  C   LYS D  31     204.784 181.231 261.852  1.00  0.00           C  
ATOM   3288  O   LYS D  31     204.397 180.073 261.633  1.00  0.00           O  
ATOM   3289  CB  LYS D  31     207.108 182.016 261.370  1.00  0.00           C  
ATOM   3290  CG  LYS D  31     207.754 180.610 261.578  1.00  0.00           C  
ATOM   3291  CD  LYS D  31     209.204 180.732 262.028  1.00  0.00           C  
ATOM   3292  CE  LYS D  31     209.940 179.382 262.112  1.00  0.00           C  
ATOM   3293  NZ  LYS D  31     209.473 178.525 263.246  1.00  0.00           N  
ATOM   3294  H   LYS D  31     205.641 184.134 260.885  1.00  0.00           H  
ATOM   3295  HA  LYS D  31     205.651 181.415 259.915  1.00  0.00           H  
ATOM   3296 1HB  LYS D  31     207.726 182.583 260.677  1.00  0.00           H  
ATOM   3297 2HB  LYS D  31     207.130 182.544 262.326  1.00  0.00           H  
ATOM   3298 1HG  LYS D  31     207.190 180.061 262.339  1.00  0.00           H  
ATOM   3299 2HG  LYS D  31     207.720 180.048 260.647  1.00  0.00           H  
ATOM   3300 1HD  LYS D  31     209.728 181.359 261.329  1.00  0.00           H  
ATOM   3301 2HD  LYS D  31     209.219 181.201 263.009  1.00  0.00           H  
ATOM   3302 1HE  LYS D  31     209.792 178.843 261.181  1.00  0.00           H  
ATOM   3303 2HE  LYS D  31     211.005 179.581 262.238  1.00  0.00           H  
ATOM   3304 1HZ  LYS D  31     209.978 177.652 263.263  1.00  0.00           H  
ATOM   3305 2HZ  LYS D  31     209.616 179.000 264.115  1.00  0.00           H  
ATOM   3306 3HZ  LYS D  31     208.476 178.293 263.149  1.00  0.00           H  
ATOM   3307  N   PHE D  32     204.439 181.946 262.935  1.00  0.00           N  
ATOM   3308  CA  PHE D  32     203.597 181.445 264.002  1.00  0.00           C  
ATOM   3309  C   PHE D  32     202.295 180.922 263.447  1.00  0.00           C  
ATOM   3310  O   PHE D  32     201.892 179.817 263.782  1.00  0.00           O  
ATOM   3311  CB  PHE D  32     203.241 182.545 265.009  1.00  0.00           C  
ATOM   3312  CG  PHE D  32     202.335 182.067 266.065  1.00  0.00           C  
ATOM   3313  CD1 PHE D  32     202.825 181.556 267.208  1.00  0.00           C  
ATOM   3314  CD2 PHE D  32     200.987 182.061 265.875  1.00  0.00           C  
ATOM   3315  CE1 PHE D  32     202.006 181.045 268.171  1.00  0.00           C  
ATOM   3316  CE2 PHE D  32     200.174 181.548 266.817  1.00  0.00           C  
ATOM   3317  CZ  PHE D  32     200.674 181.036 267.966  1.00  0.00           C  
ATOM   3318  H   PHE D  32     204.804 182.891 263.033  1.00  0.00           H  
ATOM   3319  HA  PHE D  32     204.121 180.636 264.513  1.00  0.00           H  
ATOM   3320 1HB  PHE D  32     204.148 182.941 265.471  1.00  0.00           H  
ATOM   3321 2HB  PHE D  32     202.752 183.345 264.505  1.00  0.00           H  
ATOM   3322  HD1 PHE D  32     203.878 181.566 267.335  1.00  0.00           H  
ATOM   3323  HD2 PHE D  32     200.569 182.460 264.949  1.00  0.00           H  
ATOM   3324  HE1 PHE D  32     202.424 180.636 269.089  1.00  0.00           H  
ATOM   3325  HE2 PHE D  32     199.132 181.540 266.644  1.00  0.00           H  
ATOM   3326  HZ  PHE D  32     200.004 180.624 268.712  1.00  0.00           H  
ATOM   3327  N   ASN D  33     201.633 181.706 262.590  1.00  0.00           N  
ATOM   3328  CA  ASN D  33     200.343 181.315 262.045  1.00  0.00           C  
ATOM   3329  C   ASN D  33     200.432 179.998 261.305  1.00  0.00           C  
ATOM   3330  O   ASN D  33     199.551 179.150 261.441  1.00  0.00           O  
ATOM   3331  CB  ASN D  33     199.845 182.375 261.073  1.00  0.00           C  
ATOM   3332  CG  ASN D  33     199.350 183.643 261.709  1.00  0.00           C  
ATOM   3333  OD1 ASN D  33     198.941 183.677 262.873  1.00  0.00           O  
ATOM   3334  ND2 ASN D  33     199.391 184.705 260.944  1.00  0.00           N  
ATOM   3335  H   ASN D  33     202.021 182.611 262.341  1.00  0.00           H  
ATOM   3336  HA  ASN D  33     199.638 181.196 262.865  1.00  0.00           H  
ATOM   3337 1HB  ASN D  33     200.658 182.633 260.393  1.00  0.00           H  
ATOM   3338 2HB  ASN D  33     199.043 181.953 260.470  1.00  0.00           H  
ATOM   3339 1HD2 ASN D  33     199.105 185.598 261.290  1.00  0.00           H  
ATOM   3340 2HD2 ASN D  33     199.734 184.631 260.008  1.00  0.00           H  
ATOM   3341  N   HIS D  34     201.509 179.787 260.549  1.00  0.00           N  
ATOM   3342  CA  HIS D  34     201.622 178.531 259.823  1.00  0.00           C  
ATOM   3343  C   HIS D  34     201.741 177.350 260.787  1.00  0.00           C  
ATOM   3344  O   HIS D  34     200.980 176.371 260.704  1.00  0.00           O  
ATOM   3345  CB  HIS D  34     202.829 178.533 258.882  1.00  0.00           C  
ATOM   3346  CG  HIS D  34     202.927 177.267 258.082  1.00  0.00           C  
ATOM   3347  ND1 HIS D  34     202.097 177.002 257.001  1.00  0.00           N  
ATOM   3348  CD2 HIS D  34     203.728 176.185 258.208  1.00  0.00           C  
ATOM   3349  CE1 HIS D  34     202.388 175.816 256.517  1.00  0.00           C  
ATOM   3350  NE2 HIS D  34     203.370 175.311 257.216  1.00  0.00           N  
ATOM   3351  H   HIS D  34     202.224 180.516 260.452  1.00  0.00           H  
ATOM   3352  HA  HIS D  34     200.727 178.380 259.223  1.00  0.00           H  
ATOM   3353 1HB  HIS D  34     202.757 179.377 258.194  1.00  0.00           H  
ATOM   3354 2HB  HIS D  34     203.749 178.655 259.457  1.00  0.00           H  
ATOM   3355  HD2 HIS D  34     204.507 176.036 258.956  1.00  0.00           H  
ATOM   3356  HE1 HIS D  34     201.907 175.327 255.670  1.00  0.00           H  
ATOM   3357  HE2 HIS D  34     203.775 174.397 257.008  1.00  0.00           H  
ATOM   3358  N   GLU D  35     202.708 177.434 261.701  1.00  0.00           N  
ATOM   3359  CA  GLU D  35     202.927 176.327 262.620  1.00  0.00           C  
ATOM   3360  C   GLU D  35     201.716 176.127 263.531  1.00  0.00           C  
ATOM   3361  O   GLU D  35     201.344 174.991 263.843  1.00  0.00           O  
ATOM   3362  CB  GLU D  35     204.200 176.542 263.438  1.00  0.00           C  
ATOM   3363  CG  GLU D  35     205.519 176.445 262.637  1.00  0.00           C  
ATOM   3364  CD  GLU D  35     206.808 176.622 263.492  1.00  0.00           C  
ATOM   3365  OE1 GLU D  35     206.708 176.843 264.663  1.00  0.00           O  
ATOM   3366  OE2 GLU D  35     207.902 176.573 262.936  1.00  0.00           O  
ATOM   3367  H   GLU D  35     203.282 178.281 261.750  1.00  0.00           H  
ATOM   3368  HA  GLU D  35     203.056 175.418 262.033  1.00  0.00           H  
ATOM   3369 1HB  GLU D  35     204.162 177.546 263.844  1.00  0.00           H  
ATOM   3370 2HB  GLU D  35     204.233 175.835 264.266  1.00  0.00           H  
ATOM   3371 1HG  GLU D  35     205.559 175.479 262.138  1.00  0.00           H  
ATOM   3372 2HG  GLU D  35     205.496 177.219 261.865  1.00  0.00           H  
ATOM   3373  N   ALA D  36     201.087 177.229 263.936  1.00  0.00           N  
ATOM   3374  CA  ALA D  36     199.928 177.179 264.795  1.00  0.00           C  
ATOM   3375  C   ALA D  36     198.780 176.466 264.128  1.00  0.00           C  
ATOM   3376  O   ALA D  36     198.136 175.652 264.771  1.00  0.00           O  
ATOM   3377  CB  ALA D  36     199.503 178.565 265.185  1.00  0.00           C  
ATOM   3378  H   ALA D  36     201.434 178.135 263.655  1.00  0.00           H  
ATOM   3379  HA  ALA D  36     200.199 176.624 265.690  1.00  0.00           H  
ATOM   3380 1HB  ALA D  36     198.660 178.503 265.856  1.00  0.00           H  
ATOM   3381 2HB  ALA D  36     200.322 179.049 265.672  1.00  0.00           H  
ATOM   3382 3HB  ALA D  36     199.227 179.128 264.295  1.00  0.00           H  
ATOM   3383  N   GLU D  37     198.525 176.703 262.831  1.00  0.00           N  
ATOM   3384  CA  GLU D  37     197.432 175.958 262.207  1.00  0.00           C  
ATOM   3385  C   GLU D  37     197.727 174.467 262.172  1.00  0.00           C  
ATOM   3386  O   GLU D  37     196.819 173.653 262.350  1.00  0.00           O  
ATOM   3387  CB  GLU D  37     197.107 176.405 260.776  1.00  0.00           C  
ATOM   3388  CG  GLU D  37     196.415 177.735 260.609  1.00  0.00           C  
ATOM   3389  CD  GLU D  37     196.037 178.008 259.132  1.00  0.00           C  
ATOM   3390  OE1 GLU D  37     196.505 177.292 258.252  1.00  0.00           O  
ATOM   3391  OE2 GLU D  37     195.219 178.881 258.898  1.00  0.00           O  
ATOM   3392  H   GLU D  37     199.052 177.403 262.304  1.00  0.00           H  
ATOM   3393  HA  GLU D  37     196.538 176.111 262.807  1.00  0.00           H  
ATOM   3394 1HB  GLU D  37     198.033 176.439 260.196  1.00  0.00           H  
ATOM   3395 2HB  GLU D  37     196.462 175.671 260.324  1.00  0.00           H  
ATOM   3396 1HG  GLU D  37     195.515 177.737 261.219  1.00  0.00           H  
ATOM   3397 2HG  GLU D  37     197.070 178.526 260.971  1.00  0.00           H  
ATOM   3398  N   ASP D  38     198.996 174.098 261.946  1.00  0.00           N  
ATOM   3399  CA  ASP D  38     199.378 172.686 261.883  1.00  0.00           C  
ATOM   3400  C   ASP D  38     199.081 172.000 263.213  1.00  0.00           C  
ATOM   3401  O   ASP D  38     198.429 170.945 263.262  1.00  0.00           O  
ATOM   3402  CB  ASP D  38     200.882 172.560 261.552  1.00  0.00           C  
ATOM   3403  CG  ASP D  38     201.407 171.109 261.372  1.00  0.00           C  
ATOM   3404  OD1 ASP D  38     201.017 170.452 260.436  1.00  0.00           O  
ATOM   3405  OD2 ASP D  38     202.194 170.669 262.176  1.00  0.00           O  
ATOM   3406  H   ASP D  38     199.704 174.822 261.788  1.00  0.00           H  
ATOM   3407  HA  ASP D  38     198.795 172.200 261.102  1.00  0.00           H  
ATOM   3408 1HB  ASP D  38     201.097 173.129 260.647  1.00  0.00           H  
ATOM   3409 2HB  ASP D  38     201.459 173.018 262.351  1.00  0.00           H  
ATOM   3410  N   LEU D  39     199.594 172.594 264.284  1.00  0.00           N  
ATOM   3411  CA  LEU D  39     199.460 172.035 265.616  1.00  0.00           C  
ATOM   3412  C   LEU D  39     198.053 172.160 266.169  1.00  0.00           C  
ATOM   3413  O   LEU D  39     197.557 171.242 266.825  1.00  0.00           O  
ATOM   3414  CB  LEU D  39     200.475 172.716 266.496  1.00  0.00           C  
ATOM   3415  CG  LEU D  39     201.886 172.359 266.123  1.00  0.00           C  
ATOM   3416  CD1 LEU D  39     202.826 173.213 266.862  1.00  0.00           C  
ATOM   3417  CD2 LEU D  39     202.104 170.900 266.452  1.00  0.00           C  
ATOM   3418  H   LEU D  39     200.115 173.464 264.158  1.00  0.00           H  
ATOM   3419  HA  LEU D  39     199.709 170.978 265.560  1.00  0.00           H  
ATOM   3420 1HB  LEU D  39     200.357 173.799 266.405  1.00  0.00           H  
ATOM   3421 2HB  LEU D  39     200.304 172.418 267.513  1.00  0.00           H  
ATOM   3422  HG  LEU D  39     202.043 172.527 265.050  1.00  0.00           H  
ATOM   3423 1HD1 LEU D  39     203.849 172.956 266.592  1.00  0.00           H  
ATOM   3424 2HD1 LEU D  39     202.633 174.255 266.604  1.00  0.00           H  
ATOM   3425 3HD1 LEU D  39     202.689 173.062 267.916  1.00  0.00           H  
ATOM   3426 1HD2 LEU D  39     203.123 170.616 266.192  1.00  0.00           H  
ATOM   3427 2HD2 LEU D  39     201.939 170.753 267.514  1.00  0.00           H  
ATOM   3428 3HD2 LEU D  39     201.400 170.289 265.886  1.00  0.00           H  
ATOM   3429  N   PHE D  40     197.402 173.279 265.891  1.00  0.00           N  
ATOM   3430  CA  PHE D  40     196.034 173.509 266.303  1.00  0.00           C  
ATOM   3431  C   PHE D  40     195.151 172.475 265.688  1.00  0.00           C  
ATOM   3432  O   PHE D  40     194.314 171.898 266.373  1.00  0.00           O  
ATOM   3433  CB  PHE D  40     195.544 174.875 265.920  1.00  0.00           C  
ATOM   3434  CG  PHE D  40     194.114 175.114 266.242  1.00  0.00           C  
ATOM   3435  CD1 PHE D  40     193.726 175.332 267.537  1.00  0.00           C  
ATOM   3436  CD2 PHE D  40     193.161 175.166 265.239  1.00  0.00           C  
ATOM   3437  CE1 PHE D  40     192.419 175.596 267.849  1.00  0.00           C  
ATOM   3438  CE2 PHE D  40     191.849 175.430 265.541  1.00  0.00           C  
ATOM   3439  CZ  PHE D  40     191.478 175.646 266.845  1.00  0.00           C  
ATOM   3440  H   PHE D  40     197.858 174.012 265.365  1.00  0.00           H  
ATOM   3441  HA  PHE D  40     195.981 173.422 267.387  1.00  0.00           H  
ATOM   3442 1HB  PHE D  40     196.145 175.612 266.436  1.00  0.00           H  
ATOM   3443 2HB  PHE D  40     195.682 175.022 264.853  1.00  0.00           H  
ATOM   3444  HD1 PHE D  40     194.473 175.291 268.307  1.00  0.00           H  
ATOM   3445  HD2 PHE D  40     193.468 175.002 264.208  1.00  0.00           H  
ATOM   3446  HE1 PHE D  40     192.126 175.766 268.886  1.00  0.00           H  
ATOM   3447  HE2 PHE D  40     191.093 175.476 264.755  1.00  0.00           H  
ATOM   3448  HZ  PHE D  40     190.433 175.853 267.077  1.00  0.00           H  
ATOM   3449  N   TYR D  41     195.302 172.237 264.384  1.00  0.00           N  
ATOM   3450  CA  TYR D  41     194.479 171.252 263.730  1.00  0.00           C  
ATOM   3451  C   TYR D  41     194.589 169.946 264.499  1.00  0.00           C  
ATOM   3452  O   TYR D  41     193.591 169.373 264.920  1.00  0.00           O  
ATOM   3453  CB  TYR D  41     194.915 171.032 262.275  1.00  0.00           C  
ATOM   3454  CG  TYR D  41     194.059 170.032 261.498  1.00  0.00           C  
ATOM   3455  CD1 TYR D  41     192.892 170.482 260.942  1.00  0.00           C  
ATOM   3456  CD2 TYR D  41     194.415 168.702 261.354  1.00  0.00           C  
ATOM   3457  CE1 TYR D  41     192.055 169.663 260.236  1.00  0.00           C  
ATOM   3458  CE2 TYR D  41     193.572 167.856 260.641  1.00  0.00           C  
ATOM   3459  CZ  TYR D  41     192.391 168.355 260.082  1.00  0.00           C  
ATOM   3460  OH  TYR D  41     191.563 167.522 259.389  1.00  0.00           O  
ATOM   3461  H   TYR D  41     195.991 172.744 263.828  1.00  0.00           H  
ATOM   3462  HA  TYR D  41     193.452 171.585 263.766  1.00  0.00           H  
ATOM   3463 1HB  TYR D  41     194.885 171.985 261.743  1.00  0.00           H  
ATOM   3464 2HB  TYR D  41     195.953 170.690 262.256  1.00  0.00           H  
ATOM   3465  HD1 TYR D  41     192.638 171.501 261.070  1.00  0.00           H  
ATOM   3466  HD2 TYR D  41     195.340 168.326 261.795  1.00  0.00           H  
ATOM   3467  HE1 TYR D  41     191.129 170.058 259.806  1.00  0.00           H  
ATOM   3468  HE2 TYR D  41     193.831 166.805 260.516  1.00  0.00           H  
ATOM   3469  HH  TYR D  41     190.885 168.023 258.865  1.00  0.00           H  
ATOM   3470  N   GLN D  42     195.825 169.501 264.756  1.00  0.00           N  
ATOM   3471  CA  GLN D  42     196.003 168.246 265.472  1.00  0.00           C  
ATOM   3472  C   GLN D  42     195.389 168.275 266.880  1.00  0.00           C  
ATOM   3473  O   GLN D  42     194.733 167.320 267.291  1.00  0.00           O  
ATOM   3474  CB  GLN D  42     197.505 167.965 265.604  1.00  0.00           C  
ATOM   3475  CG  GLN D  42     198.186 167.647 264.307  1.00  0.00           C  
ATOM   3476  CD  GLN D  42     199.712 167.600 264.428  1.00  0.00           C  
ATOM   3477  OE1 GLN D  42     200.323 166.806 265.186  1.00  0.00           O  
ATOM   3478  NE2 GLN D  42     200.329 168.492 263.672  1.00  0.00           N  
ATOM   3479  H   GLN D  42     196.640 170.014 264.408  1.00  0.00           H  
ATOM   3480  HA  GLN D  42     195.525 167.453 264.900  1.00  0.00           H  
ATOM   3481 1HB  GLN D  42     197.998 168.832 266.043  1.00  0.00           H  
ATOM   3482 2HB  GLN D  42     197.657 167.126 266.277  1.00  0.00           H  
ATOM   3483 1HG  GLN D  42     197.838 166.680 263.948  1.00  0.00           H  
ATOM   3484 2HG  GLN D  42     197.931 168.426 263.584  1.00  0.00           H  
ATOM   3485 1HE2 GLN D  42     201.327 168.581 263.654  1.00  0.00           H  
ATOM   3486 2HE2 GLN D  42     199.763 169.119 263.104  1.00  0.00           H  
ATOM   3487  N   SER D  43     195.552 169.383 267.611  1.00  0.00           N  
ATOM   3488  CA  SER D  43     195.032 169.469 268.977  1.00  0.00           C  
ATOM   3489  C   SER D  43     193.513 169.558 269.031  1.00  0.00           C  
ATOM   3490  O   SER D  43     192.861 168.824 269.785  1.00  0.00           O  
ATOM   3491  CB  SER D  43     195.660 170.650 269.703  1.00  0.00           C  
ATOM   3492  OG  SER D  43     195.152 170.769 271.014  1.00  0.00           O  
ATOM   3493  H   SER D  43     196.090 170.163 267.231  1.00  0.00           H  
ATOM   3494  HA  SER D  43     195.316 168.568 269.510  1.00  0.00           H  
ATOM   3495 1HB  SER D  43     196.742 170.505 269.743  1.00  0.00           H  
ATOM   3496 2HB  SER D  43     195.476 171.569 269.145  1.00  0.00           H  
ATOM   3497  HG  SER D  43     194.315 171.231 270.931  1.00  0.00           H  
ATOM   3498  N   SER D  44     192.948 170.491 268.275  1.00  0.00           N  
ATOM   3499  CA  SER D  44     191.518 170.724 268.271  1.00  0.00           C  
ATOM   3500  C   SER D  44     190.801 169.507 267.693  1.00  0.00           C  
ATOM   3501  O   SER D  44     189.812 169.046 268.265  1.00  0.00           O  
ATOM   3502  CB  SER D  44     191.190 171.988 267.515  1.00  0.00           C  
ATOM   3503  OG  SER D  44     189.824 172.268 267.600  1.00  0.00           O  
ATOM   3504  H   SER D  44     193.529 171.050 267.665  1.00  0.00           H  
ATOM   3505  HA  SER D  44     191.186 170.856 269.301  1.00  0.00           H  
ATOM   3506 1HB  SER D  44     191.762 172.807 267.923  1.00  0.00           H  
ATOM   3507 2HB  SER D  44     191.484 171.877 266.468  1.00  0.00           H  
ATOM   3508  HG  SER D  44     189.642 172.992 266.954  1.00  0.00           H  
ATOM   3509  N   LEU D  45     191.303 168.958 266.574  1.00  0.00           N  
ATOM   3510  CA  LEU D  45     190.669 167.786 265.990  1.00  0.00           C  
ATOM   3511  C   LEU D  45     190.776 166.600 266.926  1.00  0.00           C  
ATOM   3512  O   LEU D  45     189.789 165.900 267.127  1.00  0.00           O  
ATOM   3513  CB  LEU D  45     191.247 167.424 264.625  1.00  0.00           C  
ATOM   3514  CG  LEU D  45     190.610 166.185 263.982  1.00  0.00           C  
ATOM   3515  CD1 LEU D  45     189.108 166.417 263.817  1.00  0.00           C  
ATOM   3516  CD2 LEU D  45     191.252 165.945 262.634  1.00  0.00           C  
ATOM   3517  H   LEU D  45     192.130 169.341 266.113  1.00  0.00           H  
ATOM   3518  HA  LEU D  45     189.619 167.995 265.842  1.00  0.00           H  
ATOM   3519 1HB  LEU D  45     191.132 168.274 263.947  1.00  0.00           H  
ATOM   3520 2HB  LEU D  45     192.313 167.222 264.744  1.00  0.00           H  
ATOM   3521  HG  LEU D  45     190.758 165.318 264.626  1.00  0.00           H  
ATOM   3522 1HD1 LEU D  45     188.644 165.541 263.363  1.00  0.00           H  
ATOM   3523 2HD1 LEU D  45     188.661 166.592 264.795  1.00  0.00           H  
ATOM   3524 3HD1 LEU D  45     188.946 167.286 263.174  1.00  0.00           H  
ATOM   3525 1HD2 LEU D  45     190.805 165.071 262.160  1.00  0.00           H  
ATOM   3526 2HD2 LEU D  45     191.083 166.816 262.011  1.00  0.00           H  
ATOM   3527 3HD2 LEU D  45     192.323 165.784 262.761  1.00  0.00           H  
ATOM   3528  N   ALA D  46     191.958 166.342 267.501  1.00  0.00           N  
ATOM   3529  CA  ALA D  46     192.074 165.219 268.422  1.00  0.00           C  
ATOM   3530  C   ALA D  46     191.140 165.402 269.622  1.00  0.00           C  
ATOM   3531  O   ALA D  46     190.517 164.438 270.075  1.00  0.00           O  
ATOM   3532  CB  ALA D  46     193.503 165.057 268.891  1.00  0.00           C  
ATOM   3533  H   ALA D  46     192.788 166.908 267.319  1.00  0.00           H  
ATOM   3534  HA  ALA D  46     191.776 164.318 267.892  1.00  0.00           H  
ATOM   3535 1HB  ALA D  46     193.565 164.200 269.545  1.00  0.00           H  
ATOM   3536 2HB  ALA D  46     194.155 164.904 268.032  1.00  0.00           H  
ATOM   3537 3HB  ALA D  46     193.815 165.959 269.424  1.00  0.00           H  
ATOM   3538  N   SER D  47     190.993 166.644 270.111  1.00  0.00           N  
ATOM   3539  CA  SER D  47     190.099 166.907 271.231  1.00  0.00           C  
ATOM   3540  C   SER D  47     188.660 166.598 270.827  1.00  0.00           C  
ATOM   3541  O   SER D  47     187.910 165.986 271.592  1.00  0.00           O  
ATOM   3542  CB  SER D  47     190.217 168.355 271.662  1.00  0.00           C  
ATOM   3543  OG  SER D  47     191.500 168.636 272.162  1.00  0.00           O  
ATOM   3544  H   SER D  47     191.536 167.419 269.733  1.00  0.00           H  
ATOM   3545  HA  SER D  47     190.371 166.258 272.059  1.00  0.00           H  
ATOM   3546 1HB  SER D  47     190.010 168.999 270.816  1.00  0.00           H  
ATOM   3547 2HB  SER D  47     189.473 168.565 272.423  1.00  0.00           H  
ATOM   3548  HG  SER D  47     192.110 168.555 271.390  1.00  0.00           H  
ATOM   3549  N   TRP D  48     188.288 166.991 269.606  1.00  0.00           N  
ATOM   3550  CA  TRP D  48     186.966 166.718 269.070  1.00  0.00           C  
ATOM   3551  C   TRP D  48     186.748 165.216 268.940  1.00  0.00           C  
ATOM   3552  O   TRP D  48     185.704 164.707 269.362  1.00  0.00           O  
ATOM   3553  CB  TRP D  48     186.781 167.392 267.722  1.00  0.00           C  
ATOM   3554  CG  TRP D  48     185.441 167.179 267.108  1.00  0.00           C  
ATOM   3555  CD1 TRP D  48     184.346 167.927 267.298  1.00  0.00           C  
ATOM   3556  CD2 TRP D  48     185.051 166.131 266.225  1.00  0.00           C  
ATOM   3557  NE1 TRP D  48     183.295 167.429 266.595  1.00  0.00           N  
ATOM   3558  CE2 TRP D  48     183.702 166.325 265.938  1.00  0.00           C  
ATOM   3559  CE3 TRP D  48     185.714 165.064 265.674  1.00  0.00           C  
ATOM   3560  CZ2 TRP D  48     183.002 165.470 265.118  1.00  0.00           C  
ATOM   3561  CZ3 TRP D  48     185.027 164.198 264.867  1.00  0.00           C  
ATOM   3562  CH2 TRP D  48     183.695 164.394 264.598  1.00  0.00           C  
ATOM   3563  H   TRP D  48     188.946 167.522 269.033  1.00  0.00           H  
ATOM   3564  HA  TRP D  48     186.224 167.118 269.757  1.00  0.00           H  
ATOM   3565 1HB  TRP D  48     186.925 168.441 267.877  1.00  0.00           H  
ATOM   3566 2HB  TRP D  48     187.540 167.058 267.024  1.00  0.00           H  
ATOM   3567  HD1 TRP D  48     184.318 168.770 267.908  1.00  0.00           H  
ATOM   3568  HE1 TRP D  48     182.362 167.812 266.578  1.00  0.00           H  
ATOM   3569  HE3 TRP D  48     186.763 164.911 265.888  1.00  0.00           H  
ATOM   3570  HZ2 TRP D  48     181.945 165.609 264.889  1.00  0.00           H  
ATOM   3571  HZ3 TRP D  48     185.569 163.348 264.446  1.00  0.00           H  
ATOM   3572  HH2 TRP D  48     183.171 163.689 263.952  1.00  0.00           H  
ATOM   3573  N   ASN D  49     187.747 164.506 268.389  1.00  0.00           N  
ATOM   3574  CA  ASN D  49     187.641 163.068 268.204  1.00  0.00           C  
ATOM   3575  C   ASN D  49     187.371 162.437 269.544  1.00  0.00           C  
ATOM   3576  O   ASN D  49     186.437 161.649 269.671  1.00  0.00           O  
ATOM   3577  CB  ASN D  49     188.925 162.473 267.625  1.00  0.00           C  
ATOM   3578  CG  ASN D  49     189.176 162.713 266.138  1.00  0.00           C  
ATOM   3579  OD1 ASN D  49     188.286 163.046 265.353  1.00  0.00           O  
ATOM   3580  ND2 ASN D  49     190.412 162.525 265.746  1.00  0.00           N  
ATOM   3581  H   ASN D  49     188.582 164.987 268.073  1.00  0.00           H  
ATOM   3582  HA  ASN D  49     186.801 162.850 267.547  1.00  0.00           H  
ATOM   3583 1HB  ASN D  49     189.771 162.867 268.177  1.00  0.00           H  
ATOM   3584 2HB  ASN D  49     188.913 161.397 267.797  1.00  0.00           H  
ATOM   3585 1HD2 ASN D  49     190.655 162.642 264.784  1.00  0.00           H  
ATOM   3586 2HD2 ASN D  49     191.108 162.249 266.407  1.00  0.00           H  
ATOM   3587  N   TYR D  50     188.130 162.842 270.557  1.00  0.00           N  
ATOM   3588  CA  TYR D  50     187.927 162.344 271.896  1.00  0.00           C  
ATOM   3589  C   TYR D  50     186.536 162.636 272.419  1.00  0.00           C  
ATOM   3590  O   TYR D  50     185.854 161.739 272.890  1.00  0.00           O  
ATOM   3591  CB  TYR D  50     188.986 162.883 272.850  1.00  0.00           C  
ATOM   3592  CG  TYR D  50     188.719 162.487 274.245  1.00  0.00           C  
ATOM   3593  CD1 TYR D  50     188.969 161.208 274.662  1.00  0.00           C  
ATOM   3594  CD2 TYR D  50     188.217 163.417 275.124  1.00  0.00           C  
ATOM   3595  CE1 TYR D  50     188.707 160.864 275.947  1.00  0.00           C  
ATOM   3596  CE2 TYR D  50     187.961 163.073 276.421  1.00  0.00           C  
ATOM   3597  CZ  TYR D  50     188.205 161.797 276.839  1.00  0.00           C  
ATOM   3598  OH  TYR D  50     187.950 161.440 278.147  1.00  0.00           O  
ATOM   3599  H   TYR D  50     188.888 163.505 270.387  1.00  0.00           H  
ATOM   3600  HA  TYR D  50     188.020 161.257 271.869  1.00  0.00           H  
ATOM   3601 1HB  TYR D  50     189.979 162.535 272.567  1.00  0.00           H  
ATOM   3602 2HB  TYR D  50     189.002 163.970 272.801  1.00  0.00           H  
ATOM   3603  HD1 TYR D  50     189.362 160.467 273.971  1.00  0.00           H  
ATOM   3604  HD2 TYR D  50     188.026 164.432 274.779  1.00  0.00           H  
ATOM   3605  HE1 TYR D  50     188.887 159.847 276.271  1.00  0.00           H  
ATOM   3606  HE2 TYR D  50     187.564 163.815 277.114  1.00  0.00           H  
ATOM   3607  HH  TYR D  50     188.136 160.506 278.274  1.00  0.00           H  
ATOM   3608  N   ASN D  51     186.086 163.879 272.321  1.00  0.00           N  
ATOM   3609  CA  ASN D  51     184.773 164.222 272.847  1.00  0.00           C  
ATOM   3610  C   ASN D  51     183.619 163.528 272.108  1.00  0.00           C  
ATOM   3611  O   ASN D  51     182.552 163.328 272.690  1.00  0.00           O  
ATOM   3612  CB  ASN D  51     184.618 165.720 272.912  1.00  0.00           C  
ATOM   3613  CG  ASN D  51     185.424 166.273 274.046  1.00  0.00           C  
ATOM   3614  OD1 ASN D  51     185.755 165.527 274.970  1.00  0.00           O  
ATOM   3615  ND2 ASN D  51     185.734 167.530 274.018  1.00  0.00           N  
ATOM   3616  H   ASN D  51     186.672 164.604 271.909  1.00  0.00           H  
ATOM   3617  HA  ASN D  51     184.740 163.859 273.872  1.00  0.00           H  
ATOM   3618 1HB  ASN D  51     184.941 166.178 271.971  1.00  0.00           H  
ATOM   3619 2HB  ASN D  51     183.586 165.971 273.075  1.00  0.00           H  
ATOM   3620 1HD2 ASN D  51     186.269 167.931 274.760  1.00  0.00           H  
ATOM   3621 2HD2 ASN D  51     185.441 168.089 273.251  1.00  0.00           H  
ATOM   3622  N   THR D  52     183.818 163.150 270.840  1.00  0.00           N  
ATOM   3623  CA  THR D  52     182.786 162.415 270.104  1.00  0.00           C  
ATOM   3624  C   THR D  52     182.968 160.889 270.197  1.00  0.00           C  
ATOM   3625  O   THR D  52     182.027 160.135 269.944  1.00  0.00           O  
ATOM   3626  CB  THR D  52     182.744 162.840 268.633  1.00  0.00           C  
ATOM   3627  OG1 THR D  52     184.005 162.615 268.030  1.00  0.00           O  
ATOM   3628  CG2 THR D  52     182.377 164.248 268.507  1.00  0.00           C  
ATOM   3629  H   THR D  52     184.691 163.395 270.370  1.00  0.00           H  
ATOM   3630  HA  THR D  52     181.821 162.661 270.538  1.00  0.00           H  
ATOM   3631  HB  THR D  52     182.012 162.239 268.118  1.00  0.00           H  
ATOM   3632  HG1 THR D  52     184.658 163.217 268.453  1.00  0.00           H  
ATOM   3633 1HG2 THR D  52     182.328 164.500 267.486  1.00  0.00           H  
ATOM   3634 2HG2 THR D  52     181.438 164.380 268.935  1.00  0.00           H  
ATOM   3635 3HG2 THR D  52     183.111 164.877 269.010  1.00  0.00           H  
ATOM   3636  N   ASN D  53     184.182 160.441 270.515  1.00  0.00           N  
ATOM   3637  CA  ASN D  53     184.523 159.026 270.638  1.00  0.00           C  
ATOM   3638  C   ASN D  53     185.443 158.804 271.832  1.00  0.00           C  
ATOM   3639  O   ASN D  53     186.675 158.709 271.699  1.00  0.00           O  
ATOM   3640  CB  ASN D  53     185.149 158.482 269.366  1.00  0.00           C  
ATOM   3641  CG  ASN D  53     184.200 158.523 268.209  1.00  0.00           C  
ATOM   3642  OD1 ASN D  53     183.293 157.679 268.105  1.00  0.00           O  
ATOM   3643  ND2 ASN D  53     184.397 159.478 267.332  1.00  0.00           N  
ATOM   3644  H   ASN D  53     184.928 161.111 270.668  1.00  0.00           H  
ATOM   3645  HA  ASN D  53     183.608 158.468 270.840  1.00  0.00           H  
ATOM   3646 1HB  ASN D  53     186.027 159.075 269.117  1.00  0.00           H  
ATOM   3647 2HB  ASN D  53     185.477 157.455 269.529  1.00  0.00           H  
ATOM   3648 1HD2 ASN D  53     183.803 159.563 266.535  1.00  0.00           H  
ATOM   3649 2HD2 ASN D  53     185.153 160.129 267.467  1.00  0.00           H  
ATOM   3650  N   ILE D  54     184.860 158.708 273.010  1.00  0.00           N  
ATOM   3651  CA  ILE D  54     185.687 158.642 274.193  1.00  0.00           C  
ATOM   3652  C   ILE D  54     186.281 157.271 274.426  1.00  0.00           C  
ATOM   3653  O   ILE D  54     185.671 156.391 275.039  1.00  0.00           O  
ATOM   3654  CB  ILE D  54     184.882 159.073 275.418  1.00  0.00           C  
ATOM   3655  CG1 ILE D  54     184.422 160.504 275.230  1.00  0.00           C  
ATOM   3656  CG2 ILE D  54     185.666 158.884 276.676  1.00  0.00           C  
ATOM   3657  CD1 ILE D  54     183.453 160.977 276.241  1.00  0.00           C  
ATOM   3658  H   ILE D  54     183.844 158.744 273.078  1.00  0.00           H  
ATOM   3659  HA  ILE D  54     186.506 159.350 274.064  1.00  0.00           H  
ATOM   3660  HB  ILE D  54     184.002 158.473 275.460  1.00  0.00           H  
ATOM   3661 1HG1 ILE D  54     185.297 161.153 275.273  1.00  0.00           H  
ATOM   3662 2HG1 ILE D  54     183.969 160.601 274.241  1.00  0.00           H  
ATOM   3663 1HG2 ILE D  54     185.065 159.179 277.526  1.00  0.00           H  
ATOM   3664 2HG2 ILE D  54     185.950 157.836 276.771  1.00  0.00           H  
ATOM   3665 3HG2 ILE D  54     186.535 159.479 276.638  1.00  0.00           H  
ATOM   3666 1HD1 ILE D  54     183.200 161.983 276.030  1.00  0.00           H  
ATOM   3667 2HD1 ILE D  54     182.565 160.387 276.204  1.00  0.00           H  
ATOM   3668 3HD1 ILE D  54     183.896 160.913 277.229  1.00  0.00           H  
ATOM   3669  N   THR D  55     187.518 157.145 273.963  1.00  0.00           N  
ATOM   3670  CA  THR D  55     188.317 155.933 274.044  1.00  0.00           C  
ATOM   3671  C   THR D  55     189.683 156.262 274.617  1.00  0.00           C  
ATOM   3672  O   THR D  55     190.151 157.396 274.486  1.00  0.00           O  
ATOM   3673  CB  THR D  55     188.526 155.306 272.647  1.00  0.00           C  
ATOM   3674  OG1 THR D  55     189.328 156.189 271.817  1.00  0.00           O  
ATOM   3675  CG2 THR D  55     187.178 155.095 271.965  1.00  0.00           C  
ATOM   3676  H   THR D  55     187.857 157.942 273.436  1.00  0.00           H  
ATOM   3677  HA  THR D  55     187.822 155.218 274.700  1.00  0.00           H  
ATOM   3678  HB  THR D  55     189.034 154.349 272.748  1.00  0.00           H  
ATOM   3679  HG1 THR D  55     189.247 155.912 270.890  1.00  0.00           H  
ATOM   3680 1HG2 THR D  55     187.332 154.650 270.984  1.00  0.00           H  
ATOM   3681 2HG2 THR D  55     186.564 154.429 272.573  1.00  0.00           H  
ATOM   3682 3HG2 THR D  55     186.670 156.045 271.847  1.00  0.00           H  
ATOM   3683  N   GLU D  56     190.372 155.255 275.150  1.00  0.00           N  
ATOM   3684  CA  GLU D  56     191.722 155.464 275.670  1.00  0.00           C  
ATOM   3685  C   GLU D  56     192.680 155.924 274.577  1.00  0.00           C  
ATOM   3686  O   GLU D  56     193.553 156.763 274.817  1.00  0.00           O  
ATOM   3687  CB  GLU D  56     192.246 154.183 276.314  1.00  0.00           C  
ATOM   3688  CG  GLU D  56     191.542 153.813 277.616  1.00  0.00           C  
ATOM   3689  CD  GLU D  56     192.030 152.511 278.213  1.00  0.00           C  
ATOM   3690  OE1 GLU D  56     192.796 151.832 277.571  1.00  0.00           O  
ATOM   3691  OE2 GLU D  56     191.635 152.202 279.313  1.00  0.00           O  
ATOM   3692  H   GLU D  56     189.943 154.343 275.222  1.00  0.00           H  
ATOM   3693  HA  GLU D  56     191.680 156.240 276.433  1.00  0.00           H  
ATOM   3694 1HB  GLU D  56     192.129 153.352 275.618  1.00  0.00           H  
ATOM   3695 2HB  GLU D  56     193.311 154.289 276.523  1.00  0.00           H  
ATOM   3696 1HG  GLU D  56     191.701 154.613 278.338  1.00  0.00           H  
ATOM   3697 2HG  GLU D  56     190.472 153.742 277.426  1.00  0.00           H  
ATOM   3698  N   GLU D  57     192.509 155.392 273.365  1.00  0.00           N  
ATOM   3699  CA  GLU D  57     193.384 155.793 272.277  1.00  0.00           C  
ATOM   3700  C   GLU D  57     193.193 157.273 271.994  1.00  0.00           C  
ATOM   3701  O   GLU D  57     194.167 158.001 271.790  1.00  0.00           O  
ATOM   3702  CB  GLU D  57     193.097 154.980 271.012  1.00  0.00           C  
ATOM   3703  CG  GLU D  57     193.510 153.509 271.096  1.00  0.00           C  
ATOM   3704  CD  GLU D  57     193.174 152.723 269.845  1.00  0.00           C  
ATOM   3705  OE1 GLU D  57     192.528 153.266 268.979  1.00  0.00           O  
ATOM   3706  OE2 GLU D  57     193.569 151.584 269.759  1.00  0.00           O  
ATOM   3707  H   GLU D  57     191.777 154.715 273.214  1.00  0.00           H  
ATOM   3708  HA  GLU D  57     194.420 155.631 272.578  1.00  0.00           H  
ATOM   3709 1HB  GLU D  57     192.027 155.017 270.796  1.00  0.00           H  
ATOM   3710 2HB  GLU D  57     193.616 155.429 270.165  1.00  0.00           H  
ATOM   3711 1HG  GLU D  57     194.585 153.457 271.267  1.00  0.00           H  
ATOM   3712 2HG  GLU D  57     193.011 153.055 271.952  1.00  0.00           H  
ATOM   3713  N   ASN D  58     191.941 157.746 272.030  1.00  0.00           N  
ATOM   3714  CA  ASN D  58     191.724 159.160 271.799  1.00  0.00           C  
ATOM   3715  C   ASN D  58     192.228 160.013 272.951  1.00  0.00           C  
ATOM   3716  O   ASN D  58     192.644 161.150 272.728  1.00  0.00           O  
ATOM   3717  CB  ASN D  58     190.312 159.466 271.405  1.00  0.00           C  
ATOM   3718  CG  ASN D  58     190.048 159.103 269.962  1.00  0.00           C  
ATOM   3719  OD1 ASN D  58     190.964 159.068 269.102  1.00  0.00           O  
ATOM   3720  ND2 ASN D  58     188.810 158.837 269.658  1.00  0.00           N  
ATOM   3721  H   ASN D  58     191.138 157.133 272.193  1.00  0.00           H  
ATOM   3722  HA  ASN D  58     192.316 159.433 270.938  1.00  0.00           H  
ATOM   3723 1HB  ASN D  58     189.608 158.937 272.056  1.00  0.00           H  
ATOM   3724 2HB  ASN D  58     190.153 160.514 271.518  1.00  0.00           H  
ATOM   3725 1HD2 ASN D  58     188.564 158.591 268.723  1.00  0.00           H  
ATOM   3726 2HD2 ASN D  58     188.091 158.878 270.378  1.00  0.00           H  
ATOM   3727  N   VAL D  59     192.254 159.474 274.174  1.00  0.00           N  
ATOM   3728  CA  VAL D  59     192.812 160.262 275.263  1.00  0.00           C  
ATOM   3729  C   VAL D  59     194.262 160.552 274.946  1.00  0.00           C  
ATOM   3730  O   VAL D  59     194.724 161.688 275.073  1.00  0.00           O  
ATOM   3731  CB  VAL D  59     192.809 159.526 276.616  1.00  0.00           C  
ATOM   3732  CG1 VAL D  59     193.600 160.334 277.613  1.00  0.00           C  
ATOM   3733  CG2 VAL D  59     191.443 159.342 277.110  1.00  0.00           C  
ATOM   3734  H   VAL D  59     191.860 158.546 274.338  1.00  0.00           H  
ATOM   3735  HA  VAL D  59     192.254 161.189 275.346  1.00  0.00           H  
ATOM   3736  HB  VAL D  59     193.288 158.560 276.500  1.00  0.00           H  
ATOM   3737 1HG1 VAL D  59     193.618 159.816 278.571  1.00  0.00           H  
ATOM   3738 2HG1 VAL D  59     194.616 160.454 277.247  1.00  0.00           H  
ATOM   3739 3HG1 VAL D  59     193.137 161.315 277.738  1.00  0.00           H  
ATOM   3740 1HG2 VAL D  59     191.464 158.819 278.063  1.00  0.00           H  
ATOM   3741 2HG2 VAL D  59     190.999 160.316 277.242  1.00  0.00           H  
ATOM   3742 3HG2 VAL D  59     190.884 158.760 276.391  1.00  0.00           H  
ATOM   3743  N   GLN D  60     194.978 159.514 274.506  1.00  0.00           N  
ATOM   3744  CA  GLN D  60     196.380 159.670 274.171  1.00  0.00           C  
ATOM   3745  C   GLN D  60     196.578 160.583 272.966  1.00  0.00           C  
ATOM   3746  O   GLN D  60     197.447 161.452 272.993  1.00  0.00           O  
ATOM   3747  CB  GLN D  60     197.012 158.308 273.888  1.00  0.00           C  
ATOM   3748  CG  GLN D  60     197.130 157.417 275.113  1.00  0.00           C  
ATOM   3749  CD  GLN D  60     197.720 156.048 274.795  1.00  0.00           C  
ATOM   3750  OE1 GLN D  60     197.672 155.568 273.658  1.00  0.00           O  
ATOM   3751  NE2 GLN D  60     198.289 155.408 275.814  1.00  0.00           N  
ATOM   3752  H   GLN D  60     194.528 158.597 274.428  1.00  0.00           H  
ATOM   3753  HA  GLN D  60     196.887 160.119 275.022  1.00  0.00           H  
ATOM   3754 1HB  GLN D  60     196.407 157.779 273.148  1.00  0.00           H  
ATOM   3755 2HB  GLN D  60     198.004 158.447 273.462  1.00  0.00           H  
ATOM   3756 1HG  GLN D  60     197.766 157.907 275.847  1.00  0.00           H  
ATOM   3757 2HG  GLN D  60     196.127 157.269 275.522  1.00  0.00           H  
ATOM   3758 1HE2 GLN D  60     198.697 154.505 275.675  1.00  0.00           H  
ATOM   3759 2HE2 GLN D  60     198.307 155.830 276.720  1.00  0.00           H  
ATOM   3760  N   ASN D  61     195.719 160.459 271.946  1.00  0.00           N  
ATOM   3761  CA  ASN D  61     195.842 161.291 270.749  1.00  0.00           C  
ATOM   3762  C   ASN D  61     195.663 162.762 271.109  1.00  0.00           C  
ATOM   3763  O   ASN D  61     196.411 163.636 270.651  1.00  0.00           O  
ATOM   3764  CB  ASN D  61     194.772 160.885 269.750  1.00  0.00           C  
ATOM   3765  CG  ASN D  61     195.031 159.535 269.114  1.00  0.00           C  
ATOM   3766  OD1 ASN D  61     196.187 159.095 269.042  1.00  0.00           O  
ATOM   3767  ND2 ASN D  61     193.984 158.847 268.687  1.00  0.00           N  
ATOM   3768  H   ASN D  61     195.009 159.727 271.976  1.00  0.00           H  
ATOM   3769  HA  ASN D  61     196.836 161.159 270.322  1.00  0.00           H  
ATOM   3770 1HB  ASN D  61     193.814 160.881 270.240  1.00  0.00           H  
ATOM   3771 2HB  ASN D  61     194.720 161.633 268.961  1.00  0.00           H  
ATOM   3772 1HD2 ASN D  61     194.120 157.943 268.281  1.00  0.00           H  
ATOM   3773 2HD2 ASN D  61     193.030 159.197 268.796  1.00  0.00           H  
ATOM   3774  N   MET D  62     194.688 163.019 271.980  1.00  0.00           N  
ATOM   3775  CA  MET D  62     194.376 164.345 272.475  1.00  0.00           C  
ATOM   3776  C   MET D  62     195.523 164.913 273.278  1.00  0.00           C  
ATOM   3777  O   MET D  62     195.963 166.038 273.031  1.00  0.00           O  
ATOM   3778  CB  MET D  62     193.101 164.275 273.306  1.00  0.00           C  
ATOM   3779  CG  MET D  62     192.677 165.552 273.967  1.00  0.00           C  
ATOM   3780  SD  MET D  62     191.216 165.292 274.972  1.00  0.00           S  
ATOM   3781  CE  MET D  62     191.914 164.242 276.252  1.00  0.00           C  
ATOM   3782  H   MET D  62     194.105 162.249 272.306  1.00  0.00           H  
ATOM   3783  HA  MET D  62     194.211 165.008 271.635  1.00  0.00           H  
ATOM   3784 1HB  MET D  62     192.278 163.939 272.670  1.00  0.00           H  
ATOM   3785 2HB  MET D  62     193.223 163.526 274.086  1.00  0.00           H  
ATOM   3786 1HG  MET D  62     193.480 165.910 274.611  1.00  0.00           H  
ATOM   3787 2HG  MET D  62     192.466 166.312 273.220  1.00  0.00           H  
ATOM   3788 1HE  MET D  62     191.138 163.962 276.964  1.00  0.00           H  
ATOM   3789 2HE  MET D  62     192.328 163.355 275.796  1.00  0.00           H  
ATOM   3790 3HE  MET D  62     192.712 164.779 276.769  1.00  0.00           H  
ATOM   3791  N   ASN D  63     196.015 164.144 274.245  1.00  0.00           N  
ATOM   3792  CA  ASN D  63     197.084 164.627 275.094  1.00  0.00           C  
ATOM   3793  C   ASN D  63     198.378 164.853 274.322  1.00  0.00           C  
ATOM   3794  O   ASN D  63     199.062 165.853 274.534  1.00  0.00           O  
ATOM   3795  CB  ASN D  63     197.299 163.669 276.244  1.00  0.00           C  
ATOM   3796  CG  ASN D  63     196.191 163.747 277.274  1.00  0.00           C  
ATOM   3797  OD1 ASN D  63     195.445 164.733 277.350  1.00  0.00           O  
ATOM   3798  ND2 ASN D  63     196.082 162.729 278.083  1.00  0.00           N  
ATOM   3799  H   ASN D  63     195.625 163.216 274.412  1.00  0.00           H  
ATOM   3800  HA  ASN D  63     196.782 165.590 275.504  1.00  0.00           H  
ATOM   3801 1HB  ASN D  63     197.345 162.647 275.853  1.00  0.00           H  
ATOM   3802 2HB  ASN D  63     198.254 163.882 276.724  1.00  0.00           H  
ATOM   3803 1HD2 ASN D  63     195.376 162.728 278.790  1.00  0.00           H  
ATOM   3804 2HD2 ASN D  63     196.705 161.953 277.994  1.00  0.00           H  
ATOM   3805  N   ASN D  64     198.687 163.976 273.367  1.00  0.00           N  
ATOM   3806  CA  ASN D  64     199.918 164.137 272.612  1.00  0.00           C  
ATOM   3807  C   ASN D  64     199.853 165.390 271.758  1.00  0.00           C  
ATOM   3808  O   ASN D  64     200.771 166.217 271.782  1.00  0.00           O  
ATOM   3809  CB  ASN D  64     200.159 162.923 271.738  1.00  0.00           C  
ATOM   3810  CG  ASN D  64     200.578 161.703 272.517  1.00  0.00           C  
ATOM   3811  OD1 ASN D  64     201.042 161.790 273.662  1.00  0.00           O  
ATOM   3812  ND2 ASN D  64     200.419 160.554 271.912  1.00  0.00           N  
ATOM   3813  H   ASN D  64     198.096 163.164 273.196  1.00  0.00           H  
ATOM   3814  HA  ASN D  64     200.746 164.253 273.312  1.00  0.00           H  
ATOM   3815 1HB  ASN D  64     199.237 162.687 271.196  1.00  0.00           H  
ATOM   3816 2HB  ASN D  64     200.924 163.152 270.997  1.00  0.00           H  
ATOM   3817 1HD2 ASN D  64     200.673 159.707 272.375  1.00  0.00           H  
ATOM   3818 2HD2 ASN D  64     200.037 160.527 270.989  1.00  0.00           H  
ATOM   3819  N   ALA D  65     198.749 165.564 271.026  1.00  0.00           N  
ATOM   3820  CA  ALA D  65     198.603 166.745 270.197  1.00  0.00           C  
ATOM   3821  C   ALA D  65     198.602 168.005 271.062  1.00  0.00           C  
ATOM   3822  O   ALA D  65     199.206 169.024 270.704  1.00  0.00           O  
ATOM   3823  CB  ALA D  65     197.341 166.642 269.386  1.00  0.00           C  
ATOM   3824  H   ALA D  65     197.999 164.868 271.032  1.00  0.00           H  
ATOM   3825  HA  ALA D  65     199.456 166.797 269.522  1.00  0.00           H  
ATOM   3826 1HB  ALA D  65     197.275 167.512 268.768  1.00  0.00           H  
ATOM   3827 2HB  ALA D  65     197.368 165.748 268.763  1.00  0.00           H  
ATOM   3828 3HB  ALA D  65     196.480 166.585 270.056  1.00  0.00           H  
ATOM   3829  N   GLY D  66     197.970 167.908 272.236  1.00  0.00           N  
ATOM   3830  CA  GLY D  66     197.888 168.994 273.189  1.00  0.00           C  
ATOM   3831  C   GLY D  66     199.281 169.452 273.572  1.00  0.00           C  
ATOM   3832  O   GLY D  66     199.587 170.647 273.493  1.00  0.00           O  
ATOM   3833  H   GLY D  66     197.483 167.048 272.479  1.00  0.00           H  
ATOM   3834 1HA  GLY D  66     197.323 169.821 272.757  1.00  0.00           H  
ATOM   3835 2HA  GLY D  66     197.353 168.651 274.075  1.00  0.00           H  
ATOM   3836  N   ASP D  67     200.125 168.504 273.999  1.00  0.00           N  
ATOM   3837  CA  ASP D  67     201.495 168.815 274.384  1.00  0.00           C  
ATOM   3838  C   ASP D  67     202.321 169.396 273.233  1.00  0.00           C  
ATOM   3839  O   ASP D  67     203.125 170.305 273.454  1.00  0.00           O  
ATOM   3840  CB  ASP D  67     202.214 167.576 274.932  1.00  0.00           C  
ATOM   3841  CG  ASP D  67     201.754 167.147 276.344  1.00  0.00           C  
ATOM   3842  OD1 ASP D  67     201.069 167.906 276.995  1.00  0.00           O  
ATOM   3843  OD2 ASP D  67     202.138 166.077 276.772  1.00  0.00           O  
ATOM   3844  H   ASP D  67     199.797 167.538 274.056  1.00  0.00           H  
ATOM   3845  HA  ASP D  67     201.457 169.555 275.181  1.00  0.00           H  
ATOM   3846 1HB  ASP D  67     202.033 166.739 274.247  1.00  0.00           H  
ATOM   3847 2HB  ASP D  67     203.286 167.755 274.950  1.00  0.00           H  
ATOM   3848  N   LYS D  68     202.130 168.905 272.000  1.00  0.00           N  
ATOM   3849  CA  LYS D  68     202.920 169.442 270.886  1.00  0.00           C  
ATOM   3850  C   LYS D  68     202.578 170.911 270.650  1.00  0.00           C  
ATOM   3851  O   LYS D  68     203.462 171.757 270.451  1.00  0.00           O  
ATOM   3852  CB  LYS D  68     202.645 168.664 269.596  1.00  0.00           C  
ATOM   3853  CG  LYS D  68     203.192 167.257 269.546  1.00  0.00           C  
ATOM   3854  CD  LYS D  68     202.732 166.546 268.265  1.00  0.00           C  
ATOM   3855  CE  LYS D  68     203.468 167.084 267.034  1.00  0.00           C  
ATOM   3856  NZ  LYS D  68     203.066 166.380 265.780  1.00  0.00           N  
ATOM   3857  H   LYS D  68     201.470 168.138 271.846  1.00  0.00           H  
ATOM   3858  HA  LYS D  68     203.977 169.370 271.138  1.00  0.00           H  
ATOM   3859 1HB  LYS D  68     201.567 168.611 269.428  1.00  0.00           H  
ATOM   3860 2HB  LYS D  68     203.081 169.197 268.764  1.00  0.00           H  
ATOM   3861 1HG  LYS D  68     204.280 167.287 269.570  1.00  0.00           H  
ATOM   3862 2HG  LYS D  68     202.840 166.703 270.414  1.00  0.00           H  
ATOM   3863 1HD  LYS D  68     202.910 165.476 268.354  1.00  0.00           H  
ATOM   3864 2HD  LYS D  68     201.660 166.708 268.126  1.00  0.00           H  
ATOM   3865 1HE  LYS D  68     203.260 168.144 266.925  1.00  0.00           H  
ATOM   3866 2HE  LYS D  68     204.538 166.947 267.182  1.00  0.00           H  
ATOM   3867 1HZ  LYS D  68     203.580 166.761 265.001  1.00  0.00           H  
ATOM   3868 2HZ  LYS D  68     203.259 165.395 265.861  1.00  0.00           H  
ATOM   3869 3HZ  LYS D  68     202.057 166.516 265.607  1.00  0.00           H  
ATOM   3870  N   TRP D  69     201.280 171.210 270.705  1.00  0.00           N  
ATOM   3871  CA  TRP D  69     200.785 172.555 270.491  1.00  0.00           C  
ATOM   3872  C   TRP D  69     201.222 173.442 271.649  1.00  0.00           C  
ATOM   3873  O   TRP D  69     201.687 174.562 271.452  1.00  0.00           O  
ATOM   3874  CB  TRP D  69     199.268 172.571 270.337  1.00  0.00           C  
ATOM   3875  CG  TRP D  69     198.734 173.914 269.933  1.00  0.00           C  
ATOM   3876  CD1 TRP D  69     199.357 174.837 269.142  1.00  0.00           C  
ATOM   3877  CD2 TRP D  69     197.483 174.503 270.318  1.00  0.00           C  
ATOM   3878  NE1 TRP D  69     198.572 175.947 269.006  1.00  0.00           N  
ATOM   3879  CE2 TRP D  69     197.426 175.763 269.728  1.00  0.00           C  
ATOM   3880  CE3 TRP D  69     196.423 174.075 271.115  1.00  0.00           C  
ATOM   3881  CZ2 TRP D  69     196.355 176.602 269.918  1.00  0.00           C  
ATOM   3882  CZ3 TRP D  69     195.343 174.921 271.301  1.00  0.00           C  
ATOM   3883  CH2 TRP D  69     195.314 176.155 270.719  1.00  0.00           C  
ATOM   3884  H   TRP D  69     200.604 170.461 270.871  1.00  0.00           H  
ATOM   3885  HA  TRP D  69     201.222 172.951 269.586  1.00  0.00           H  
ATOM   3886 1HB  TRP D  69     198.970 171.837 269.584  1.00  0.00           H  
ATOM   3887 2HB  TRP D  69     198.802 172.275 271.280  1.00  0.00           H  
ATOM   3888  HD1 TRP D  69     200.333 174.705 268.686  1.00  0.00           H  
ATOM   3889  HE1 TRP D  69     198.796 176.775 268.476  1.00  0.00           H  
ATOM   3890  HE3 TRP D  69     196.451 173.093 271.587  1.00  0.00           H  
ATOM   3891  HZ2 TRP D  69     196.311 177.575 269.477  1.00  0.00           H  
ATOM   3892  HZ3 TRP D  69     194.519 174.578 271.929  1.00  0.00           H  
ATOM   3893  HH2 TRP D  69     194.453 176.802 270.887  1.00  0.00           H  
ATOM   3894  N   SER D  70     201.040 172.956 272.871  1.00  0.00           N  
ATOM   3895  CA  SER D  70     201.370 173.732 274.047  1.00  0.00           C  
ATOM   3896  C   SER D  70     202.863 174.074 274.080  1.00  0.00           C  
ATOM   3897  O   SER D  70     203.235 175.206 274.388  1.00  0.00           O  
ATOM   3898  CB  SER D  70     201.003 172.941 275.280  1.00  0.00           C  
ATOM   3899  OG  SER D  70     199.620 172.717 275.332  1.00  0.00           O  
ATOM   3900  H   SER D  70     200.649 172.025 272.998  1.00  0.00           H  
ATOM   3901  HA  SER D  70     200.799 174.659 274.024  1.00  0.00           H  
ATOM   3902 1HB  SER D  70     201.531 171.991 275.272  1.00  0.00           H  
ATOM   3903 2HB  SER D  70     201.320 173.488 276.165  1.00  0.00           H  
ATOM   3904  HG  SER D  70     199.441 172.048 274.625  1.00  0.00           H  
ATOM   3905  N   ALA D  71     203.728 173.103 273.733  1.00  0.00           N  
ATOM   3906  CA  ALA D  71     205.165 173.371 273.731  1.00  0.00           C  
ATOM   3907  C   ALA D  71     205.472 174.480 272.736  1.00  0.00           C  
ATOM   3908  O   ALA D  71     206.223 175.415 273.047  1.00  0.00           O  
ATOM   3909  CB  ALA D  71     205.928 172.113 273.366  1.00  0.00           C  
ATOM   3910  H   ALA D  71     203.395 172.169 273.500  1.00  0.00           H  
ATOM   3911  HA  ALA D  71     205.459 173.702 274.722  1.00  0.00           H  
ATOM   3912 1HB  ALA D  71     206.997 172.317 273.373  1.00  0.00           H  
ATOM   3913 2HB  ALA D  71     205.699 171.329 274.089  1.00  0.00           H  
ATOM   3914 3HB  ALA D  71     205.624 171.781 272.370  1.00  0.00           H  
ATOM   3915  N   PHE D  72     204.825 174.422 271.576  1.00  0.00           N  
ATOM   3916  CA  PHE D  72     204.958 175.457 270.568  1.00  0.00           C  
ATOM   3917  C   PHE D  72     204.551 176.809 271.100  1.00  0.00           C  
ATOM   3918  O   PHE D  72     205.306 177.776 270.966  1.00  0.00           O  
ATOM   3919  CB  PHE D  72     204.122 175.087 269.359  1.00  0.00           C  
ATOM   3920  CG  PHE D  72     203.843 176.175 268.401  1.00  0.00           C  
ATOM   3921  CD1 PHE D  72     204.755 176.636 267.487  1.00  0.00           C  
ATOM   3922  CD2 PHE D  72     202.579 176.728 268.418  1.00  0.00           C  
ATOM   3923  CE1 PHE D  72     204.388 177.635 266.616  1.00  0.00           C  
ATOM   3924  CE2 PHE D  72     202.227 177.700 267.558  1.00  0.00           C  
ATOM   3925  CZ  PHE D  72     203.130 178.160 266.651  1.00  0.00           C  
ATOM   3926  H   PHE D  72     204.233 173.619 271.366  1.00  0.00           H  
ATOM   3927  HA  PHE D  72     205.997 175.508 270.264  1.00  0.00           H  
ATOM   3928 1HB  PHE D  72     204.643 174.297 268.826  1.00  0.00           H  
ATOM   3929 2HB  PHE D  72     203.195 174.680 269.672  1.00  0.00           H  
ATOM   3930  HD1 PHE D  72     205.759 176.211 267.446  1.00  0.00           H  
ATOM   3931  HD2 PHE D  72     201.860 176.356 269.147  1.00  0.00           H  
ATOM   3932  HE1 PHE D  72     205.106 178.012 265.893  1.00  0.00           H  
ATOM   3933  HE2 PHE D  72     201.225 178.117 267.598  1.00  0.00           H  
ATOM   3934  HZ  PHE D  72     202.853 178.943 265.953  1.00  0.00           H  
ATOM   3935  N   LEU D  73     203.390 176.887 271.721  1.00  0.00           N  
ATOM   3936  CA  LEU D  73     202.926 178.171 272.193  1.00  0.00           C  
ATOM   3937  C   LEU D  73     203.909 178.740 273.217  1.00  0.00           C  
ATOM   3938  O   LEU D  73     204.166 179.946 273.199  1.00  0.00           O  
ATOM   3939  CB  LEU D  73     201.541 178.014 272.823  1.00  0.00           C  
ATOM   3940  CG  LEU D  73     200.402 177.674 271.839  1.00  0.00           C  
ATOM   3941  CD1 LEU D  73     199.147 177.378 272.634  1.00  0.00           C  
ATOM   3942  CD2 LEU D  73     200.201 178.822 270.866  1.00  0.00           C  
ATOM   3943  H   LEU D  73     202.812 176.051 271.821  1.00  0.00           H  
ATOM   3944  HA  LEU D  73     202.861 178.848 271.349  1.00  0.00           H  
ATOM   3945 1HB  LEU D  73     201.589 177.212 273.557  1.00  0.00           H  
ATOM   3946 2HB  LEU D  73     201.282 178.939 273.334  1.00  0.00           H  
ATOM   3947  HG  LEU D  73     200.660 176.782 271.281  1.00  0.00           H  
ATOM   3948 1HD1 LEU D  73     198.345 177.124 271.967  1.00  0.00           H  
ATOM   3949 2HD1 LEU D  73     199.333 176.542 273.304  1.00  0.00           H  
ATOM   3950 3HD1 LEU D  73     198.867 178.255 273.212  1.00  0.00           H  
ATOM   3951 1HD2 LEU D  73     199.402 178.570 270.170  1.00  0.00           H  
ATOM   3952 2HD2 LEU D  73     199.939 179.728 271.411  1.00  0.00           H  
ATOM   3953 3HD2 LEU D  73     201.126 178.982 270.317  1.00  0.00           H  
ATOM   3954  N   LYS D  74     204.497 177.895 274.066  1.00  0.00           N  
ATOM   3955  CA  LYS D  74     205.467 178.379 275.051  1.00  0.00           C  
ATOM   3956  C   LYS D  74     206.744 178.919 274.379  1.00  0.00           C  
ATOM   3957  O   LYS D  74     207.279 179.964 274.781  1.00  0.00           O  
ATOM   3958  CB  LYS D  74     205.814 177.272 276.043  1.00  0.00           C  
ATOM   3959  CG  LYS D  74     204.674 176.923 277.007  1.00  0.00           C  
ATOM   3960  CD  LYS D  74     205.059 175.790 277.946  1.00  0.00           C  
ATOM   3961  CE  LYS D  74     203.912 175.438 278.886  1.00  0.00           C  
ATOM   3962  NZ  LYS D  74     204.262 174.307 279.790  1.00  0.00           N  
ATOM   3963  H   LYS D  74     204.246 176.902 274.051  1.00  0.00           H  
ATOM   3964  HA  LYS D  74     205.007 179.196 275.601  1.00  0.00           H  
ATOM   3965 1HB  LYS D  74     206.071 176.364 275.494  1.00  0.00           H  
ATOM   3966 2HB  LYS D  74     206.683 177.560 276.629  1.00  0.00           H  
ATOM   3967 1HG  LYS D  74     204.417 177.801 277.596  1.00  0.00           H  
ATOM   3968 2HG  LYS D  74     203.799 176.625 276.432  1.00  0.00           H  
ATOM   3969 1HD  LYS D  74     205.320 174.908 277.357  1.00  0.00           H  
ATOM   3970 2HD  LYS D  74     205.927 176.084 278.535  1.00  0.00           H  
ATOM   3971 1HE  LYS D  74     203.665 176.310 279.489  1.00  0.00           H  
ATOM   3972 2HE  LYS D  74     203.040 175.159 278.292  1.00  0.00           H  
ATOM   3973 1HZ  LYS D  74     203.479 174.103 280.395  1.00  0.00           H  
ATOM   3974 2HZ  LYS D  74     204.483 173.491 279.238  1.00  0.00           H  
ATOM   3975 3HZ  LYS D  74     205.063 174.559 280.352  1.00  0.00           H  
ATOM   3976  N   GLU D  75     207.233 178.245 273.332  1.00  0.00           N  
ATOM   3977  CA  GLU D  75     208.424 178.772 272.660  1.00  0.00           C  
ATOM   3978  C   GLU D  75     208.110 180.121 272.007  1.00  0.00           C  
ATOM   3979  O   GLU D  75     208.914 181.062 272.046  1.00  0.00           O  
ATOM   3980  CB  GLU D  75     208.969 177.792 271.607  1.00  0.00           C  
ATOM   3981  CG  GLU D  75     209.621 176.519 272.182  1.00  0.00           C  
ATOM   3982  CD  GLU D  75     210.198 175.588 271.112  1.00  0.00           C  
ATOM   3983  OE1 GLU D  75     210.003 175.845 269.944  1.00  0.00           O  
ATOM   3984  OE2 GLU D  75     210.845 174.631 271.475  1.00  0.00           O  
ATOM   3985  H   GLU D  75     206.791 177.375 273.024  1.00  0.00           H  
ATOM   3986  HA  GLU D  75     209.200 178.931 273.408  1.00  0.00           H  
ATOM   3987 1HB  GLU D  75     208.144 177.471 270.965  1.00  0.00           H  
ATOM   3988 2HB  GLU D  75     209.697 178.298 270.975  1.00  0.00           H  
ATOM   3989 1HG  GLU D  75     210.416 176.809 272.865  1.00  0.00           H  
ATOM   3990 2HG  GLU D  75     208.867 175.977 272.755  1.00  0.00           H  
ATOM   3991  N   GLN D  76     206.904 180.221 271.447  1.00  0.00           N  
ATOM   3992  CA  GLN D  76     206.474 181.421 270.756  1.00  0.00           C  
ATOM   3993  C   GLN D  76     206.190 182.524 271.763  1.00  0.00           C  
ATOM   3994  O   GLN D  76     206.415 183.695 271.472  1.00  0.00           O  
ATOM   3995  CB  GLN D  76     205.272 181.088 269.901  1.00  0.00           C  
ATOM   3996  CG  GLN D  76     205.598 180.054 268.809  1.00  0.00           C  
ATOM   3997  CD  GLN D  76     206.509 180.516 267.677  1.00  0.00           C  
ATOM   3998  OE1 GLN D  76     206.249 181.492 266.981  1.00  0.00           O  
ATOM   3999  NE2 GLN D  76     207.606 179.803 267.488  1.00  0.00           N  
ATOM   4000  H   GLN D  76     206.287 179.405 271.454  1.00  0.00           H  
ATOM   4001  HA  GLN D  76     207.280 181.753 270.106  1.00  0.00           H  
ATOM   4002 1HB  GLN D  76     204.479 180.681 270.532  1.00  0.00           H  
ATOM   4003 2HB  GLN D  76     204.893 181.990 269.434  1.00  0.00           H  
ATOM   4004 1HG  GLN D  76     206.118 179.233 269.281  1.00  0.00           H  
ATOM   4005 2HG  GLN D  76     204.679 179.696 268.409  1.00  0.00           H  
ATOM   4006 1HE2 GLN D  76     208.249 180.058 266.769  1.00  0.00           H  
ATOM   4007 2HE2 GLN D  76     207.795 179.009 268.071  1.00  0.00           H  
ATOM   4008  N   SER D  77     205.750 182.151 272.970  1.00  0.00           N  
ATOM   4009  CA  SER D  77     205.515 183.110 274.036  1.00  0.00           C  
ATOM   4010  C   SER D  77     206.823 183.796 274.352  1.00  0.00           C  
ATOM   4011  O   SER D  77     206.883 185.022 274.441  1.00  0.00           O  
ATOM   4012  CB  SER D  77     204.981 182.425 275.271  1.00  0.00           C  
ATOM   4013  OG  SER D  77     204.721 183.344 276.295  1.00  0.00           O  
ATOM   4014  H   SER D  77     205.536 181.174 273.144  1.00  0.00           H  
ATOM   4015  HA  SER D  77     204.806 183.854 273.711  1.00  0.00           H  
ATOM   4016 1HB  SER D  77     204.069 181.881 275.022  1.00  0.00           H  
ATOM   4017 2HB  SER D  77     205.703 181.702 275.620  1.00  0.00           H  
ATOM   4018  HG  SER D  77     203.914 183.813 276.022  1.00  0.00           H  
ATOM   4019  N   THR D  78     207.894 183.011 274.480  1.00  0.00           N  
ATOM   4020  CA  THR D  78     209.183 183.606 274.776  1.00  0.00           C  
ATOM   4021  C   THR D  78     209.545 184.617 273.701  1.00  0.00           C  
ATOM   4022  O   THR D  78     209.910 185.748 274.012  1.00  0.00           O  
ATOM   4023  CB  THR D  78     210.293 182.547 274.870  1.00  0.00           C  
ATOM   4024  OG1 THR D  78     210.004 181.639 275.947  1.00  0.00           O  
ATOM   4025  CG2 THR D  78     211.640 183.223 275.099  1.00  0.00           C  
ATOM   4026  H   THR D  78     207.790 181.995 274.404  1.00  0.00           H  
ATOM   4027  HA  THR D  78     209.114 184.127 275.730  1.00  0.00           H  
ATOM   4028  HB  THR D  78     210.335 181.982 273.941  1.00  0.00           H  
ATOM   4029  HG1 THR D  78     209.167 181.180 275.757  1.00  0.00           H  
ATOM   4030 1HG2 THR D  78     212.421 182.465 275.159  1.00  0.00           H  
ATOM   4031 2HG2 THR D  78     211.853 183.899 274.268  1.00  0.00           H  
ATOM   4032 3HG2 THR D  78     211.610 183.788 276.028  1.00  0.00           H  
ATOM   4033  N   LEU D  79     209.391 184.240 272.434  1.00  0.00           N  
ATOM   4034  CA  LEU D  79     209.707 185.165 271.351  1.00  0.00           C  
ATOM   4035  C   LEU D  79     208.792 186.405 271.370  1.00  0.00           C  
ATOM   4036  O   LEU D  79     209.254 187.524 271.166  1.00  0.00           O  
ATOM   4037  CB  LEU D  79     209.587 184.427 270.023  1.00  0.00           C  
ATOM   4038  CG  LEU D  79     210.656 183.344 269.759  1.00  0.00           C  
ATOM   4039  CD1 LEU D  79     210.275 182.539 268.524  1.00  0.00           C  
ATOM   4040  CD2 LEU D  79     212.001 184.011 269.541  1.00  0.00           C  
ATOM   4041  H   LEU D  79     209.083 183.285 272.230  1.00  0.00           H  
ATOM   4042  HA  LEU D  79     210.737 185.497 271.476  1.00  0.00           H  
ATOM   4043 1HB  LEU D  79     208.628 183.933 270.020  1.00  0.00           H  
ATOM   4044 2HB  LEU D  79     209.616 185.153 269.207  1.00  0.00           H  
ATOM   4045  HG  LEU D  79     210.712 182.668 270.618  1.00  0.00           H  
ATOM   4046 1HD1 LEU D  79     211.030 181.778 268.339  1.00  0.00           H  
ATOM   4047 2HD1 LEU D  79     209.314 182.058 268.688  1.00  0.00           H  
ATOM   4048 3HD1 LEU D  79     210.210 183.204 267.669  1.00  0.00           H  
ATOM   4049 1HD2 LEU D  79     212.763 183.254 269.355  1.00  0.00           H  
ATOM   4050 2HD2 LEU D  79     211.922 184.661 268.677  1.00  0.00           H  
ATOM   4051 3HD2 LEU D  79     212.273 184.590 270.424  1.00  0.00           H  
ATOM   4052  N   ALA D  80     207.506 186.230 271.676  1.00  0.00           N  
ATOM   4053  CA  ALA D  80     206.554 187.344 271.735  1.00  0.00           C  
ATOM   4054  C   ALA D  80     206.974 188.366 272.792  1.00  0.00           C  
ATOM   4055  O   ALA D  80     206.826 189.581 272.629  1.00  0.00           O  
ATOM   4056  CB  ALA D  80     205.164 186.838 272.033  1.00  0.00           C  
ATOM   4057  H   ALA D  80     207.162 185.290 271.840  1.00  0.00           H  
ATOM   4058  HA  ALA D  80     206.542 187.823 270.767  1.00  0.00           H  
ATOM   4059 1HB  ALA D  80     204.458 187.669 272.038  1.00  0.00           H  
ATOM   4060 2HB  ALA D  80     204.888 186.128 271.265  1.00  0.00           H  
ATOM   4061 3HB  ALA D  80     205.154 186.347 273.006  1.00  0.00           H  
ATOM   4062  N   GLN D  81     207.567 187.879 273.874  1.00  0.00           N  
ATOM   4063  CA  GLN D  81     207.973 188.733 274.982  1.00  0.00           C  
ATOM   4064  C   GLN D  81     209.266 189.486 274.689  1.00  0.00           C  
ATOM   4065  O   GLN D  81     209.701 190.324 275.482  1.00  0.00           O  
ATOM   4066  CB  GLN D  81     208.083 187.897 276.261  1.00  0.00           C  
ATOM   4067  CG  GLN D  81     206.729 187.371 276.713  1.00  0.00           C  
ATOM   4068  CD  GLN D  81     206.728 186.508 277.937  1.00  0.00           C  
ATOM   4069  OE1 GLN D  81     207.168 186.952 279.014  1.00  0.00           O  
ATOM   4070  NE2 GLN D  81     206.207 185.283 277.830  1.00  0.00           N  
ATOM   4071  H   GLN D  81     207.677 186.866 273.966  1.00  0.00           H  
ATOM   4072  HA  GLN D  81     207.195 189.476 275.139  1.00  0.00           H  
ATOM   4073 1HB  GLN D  81     208.735 187.038 276.074  1.00  0.00           H  
ATOM   4074 2HB  GLN D  81     208.522 188.488 277.060  1.00  0.00           H  
ATOM   4075 1HG  GLN D  81     206.128 188.235 276.966  1.00  0.00           H  
ATOM   4076 2HG  GLN D  81     206.258 186.827 275.906  1.00  0.00           H  
ATOM   4077 1HE2 GLN D  81     206.111 184.698 278.644  1.00  0.00           H  
ATOM   4078 2HE2 GLN D  81     205.835 184.909 276.970  1.00  0.00           H  
ATOM   4079  N   MET D  82     209.862 189.217 273.527  1.00  0.00           N  
ATOM   4080  CA  MET D  82     211.060 189.892 273.074  1.00  0.00           C  
ATOM   4081  C   MET D  82     210.683 191.036 272.107  1.00  0.00           C  
ATOM   4082  O   MET D  82     211.559 191.693 271.540  1.00  0.00           O  
ATOM   4083  CB  MET D  82     212.013 188.883 272.454  1.00  0.00           C  
ATOM   4084  CG  MET D  82     212.551 187.842 273.411  1.00  0.00           C  
ATOM   4085  SD  MET D  82     213.581 186.618 272.587  1.00  0.00           S  
ATOM   4086  CE  MET D  82     215.005 187.625 272.220  1.00  0.00           C  
ATOM   4087  H   MET D  82     209.472 188.516 272.899  1.00  0.00           H  
ATOM   4088  HA  MET D  82     211.554 190.337 273.935  1.00  0.00           H  
ATOM   4089 1HB  MET D  82     211.490 188.338 271.697  1.00  0.00           H  
ATOM   4090 2HB  MET D  82     212.851 189.397 271.995  1.00  0.00           H  
ATOM   4091 1HG  MET D  82     213.141 188.327 274.184  1.00  0.00           H  
ATOM   4092 2HG  MET D  82     211.727 187.334 273.886  1.00  0.00           H  
ATOM   4093 1HE  MET D  82     215.747 187.028 271.693  1.00  0.00           H  
ATOM   4094 2HE  MET D  82     214.704 188.464 271.598  1.00  0.00           H  
ATOM   4095 3HE  MET D  82     215.434 188.004 273.146  1.00  0.00           H  
ATOM   4096  N   TYR D  83     209.369 191.316 272.000  1.00  0.00           N  
ATOM   4097  CA  TYR D  83     208.802 192.389 271.174  1.00  0.00           C  
ATOM   4098  C   TYR D  83     207.982 193.378 272.037  1.00  0.00           C  
ATOM   4099  O   TYR D  83     206.762 193.279 272.088  1.00  0.00           O  
ATOM   4100  CB  TYR D  83     207.889 191.852 270.060  1.00  0.00           C  
ATOM   4101  CG  TYR D  83     208.550 190.991 268.984  1.00  0.00           C  
ATOM   4102  CD1 TYR D  83     208.200 189.665 268.830  1.00  0.00           C  
ATOM   4103  CD2 TYR D  83     209.504 191.538 268.157  1.00  0.00           C  
ATOM   4104  CE1 TYR D  83     208.785 188.891 267.853  1.00  0.00           C  
ATOM   4105  CE2 TYR D  83     210.091 190.778 267.190  1.00  0.00           C  
ATOM   4106  CZ  TYR D  83     209.738 189.457 267.021  1.00  0.00           C  
ATOM   4107  OH  TYR D  83     210.354 188.703 266.045  1.00  0.00           O  
ATOM   4108  H   TYR D  83     208.701 190.718 272.487  1.00  0.00           H  
ATOM   4109  HA  TYR D  83     209.615 192.920 270.686  1.00  0.00           H  
ATOM   4110 1HB  TYR D  83     207.105 191.248 270.523  1.00  0.00           H  
ATOM   4111 2HB  TYR D  83     207.395 192.681 269.576  1.00  0.00           H  
ATOM   4112  HD1 TYR D  83     207.467 189.237 269.479  1.00  0.00           H  
ATOM   4113  HD2 TYR D  83     209.807 192.575 268.274  1.00  0.00           H  
ATOM   4114  HE1 TYR D  83     208.506 187.849 267.747  1.00  0.00           H  
ATOM   4115  HE2 TYR D  83     210.850 191.222 266.566  1.00  0.00           H  
ATOM   4116  HH  TYR D  83     211.141 189.182 265.723  1.00  0.00           H  
ATOM   4117  N   PRO D  84     208.623 194.384 272.684  1.00  0.00           N  
ATOM   4118  CA  PRO D  84     208.080 195.348 273.664  1.00  0.00           C  
ATOM   4119  C   PRO D  84     206.809 196.118 273.266  1.00  0.00           C  
ATOM   4120  O   PRO D  84     206.219 196.816 274.097  1.00  0.00           O  
ATOM   4121  CB  PRO D  84     209.249 196.332 273.819  1.00  0.00           C  
ATOM   4122  CG  PRO D  84     210.475 195.536 273.506  1.00  0.00           C  
ATOM   4123  CD  PRO D  84     210.068 194.586 272.431  1.00  0.00           C  
ATOM   4124  HA  PRO D  84     207.908 194.815 274.611  1.00  0.00           H  
ATOM   4125 1HB  PRO D  84     209.122 197.172 273.131  1.00  0.00           H  
ATOM   4126 2HB  PRO D  84     209.254 196.747 274.837  1.00  0.00           H  
ATOM   4127 1HG  PRO D  84     211.293 196.202 273.189  1.00  0.00           H  
ATOM   4128 2HG  PRO D  84     210.825 195.015 274.409  1.00  0.00           H  
ATOM   4129 1HD  PRO D  84     210.259 194.995 271.442  1.00  0.00           H  
ATOM   4130 2HD  PRO D  84     210.627 193.687 272.612  1.00  0.00           H  
ATOM   4131  N   LEU D  85     206.441 196.062 271.985  1.00  0.00           N  
ATOM   4132  CA  LEU D  85     205.269 196.719 271.403  1.00  0.00           C  
ATOM   4133  C   LEU D  85     205.372 198.242 271.374  1.00  0.00           C  
ATOM   4134  O   LEU D  85     204.367 198.928 271.194  1.00  0.00           O  
ATOM   4135  CB  LEU D  85     203.989 196.395 272.206  1.00  0.00           C  
ATOM   4136  CG  LEU D  85     203.700 194.914 272.570  1.00  0.00           C  
ATOM   4137  CD1 LEU D  85     202.421 194.836 273.359  1.00  0.00           C  
ATOM   4138  CD2 LEU D  85     203.598 194.098 271.378  1.00  0.00           C  
ATOM   4139  H   LEU D  85     206.975 195.465 271.376  1.00  0.00           H  
ATOM   4140  HA  LEU D  85     205.179 196.368 270.385  1.00  0.00           H  
ATOM   4141 1HB  LEU D  85     203.995 196.968 273.128  1.00  0.00           H  
ATOM   4142 2HB  LEU D  85     203.139 196.739 271.619  1.00  0.00           H  
ATOM   4143  HG  LEU D  85     204.503 194.533 273.194  1.00  0.00           H  
ATOM   4144 1HD1 LEU D  85     202.244 193.797 273.631  1.00  0.00           H  
ATOM   4145 2HD1 LEU D  85     202.510 195.435 274.263  1.00  0.00           H  
ATOM   4146 3HD1 LEU D  85     201.591 195.204 272.757  1.00  0.00           H  
ATOM   4147 1HD2 LEU D  85     203.408 193.077 271.681  1.00  0.00           H  
ATOM   4148 2HD2 LEU D  85     202.786 194.452 270.763  1.00  0.00           H  
ATOM   4149 3HD2 LEU D  85     204.539 194.155 270.834  1.00  0.00           H  
ATOM   4150  N   GLN D  86     206.582 198.776 271.484  1.00  0.00           N  
ATOM   4151  CA  GLN D  86     206.779 200.226 271.512  1.00  0.00           C  
ATOM   4152  C   GLN D  86     206.970 200.833 270.123  1.00  0.00           C  
ATOM   4153  O   GLN D  86     207.041 202.050 269.961  1.00  0.00           O  
ATOM   4154  CB  GLN D  86     207.991 200.545 272.382  1.00  0.00           C  
ATOM   4155  CG  GLN D  86     207.865 200.028 273.813  1.00  0.00           C  
ATOM   4156  CD  GLN D  86     206.690 200.600 274.577  1.00  0.00           C  
ATOM   4157  OE1 GLN D  86     206.553 201.821 274.729  1.00  0.00           O  
ATOM   4158  NE2 GLN D  86     205.824 199.711 275.062  1.00  0.00           N  
ATOM   4159  H   GLN D  86     207.373 198.163 271.608  1.00  0.00           H  
ATOM   4160  HA  GLN D  86     205.896 200.682 271.959  1.00  0.00           H  
ATOM   4161 1HB  GLN D  86     208.883 200.102 271.935  1.00  0.00           H  
ATOM   4162 2HB  GLN D  86     208.141 201.623 272.419  1.00  0.00           H  
ATOM   4163 1HG  GLN D  86     207.731 198.956 273.779  1.00  0.00           H  
ATOM   4164 2HG  GLN D  86     208.776 200.272 274.356  1.00  0.00           H  
ATOM   4165 1HE2 GLN D  86     205.022 200.016 275.574  1.00  0.00           H  
ATOM   4166 2HE2 GLN D  86     205.969 198.708 274.891  1.00  0.00           H  
ATOM   4167  N   GLU D  87     207.068 199.965 269.127  1.00  0.00           N  
ATOM   4168  CA  GLU D  87     207.256 200.342 267.737  1.00  0.00           C  
ATOM   4169  C   GLU D  87     206.187 199.680 266.891  1.00  0.00           C  
ATOM   4170  O   GLU D  87     206.457 199.252 265.762  1.00  0.00           O  
ATOM   4171  CB  GLU D  87     208.646 199.984 267.219  1.00  0.00           C  
ATOM   4172  CG  GLU D  87     209.783 200.663 267.900  1.00  0.00           C  
ATOM   4173  CD  GLU D  87     211.081 200.235 267.322  1.00  0.00           C  
ATOM   4174  OE1 GLU D  87     211.073 199.321 266.516  1.00  0.00           O  
ATOM   4175  OE2 GLU D  87     212.089 200.808 267.665  1.00  0.00           O  
ATOM   4176  H   GLU D  87     206.992 198.987 269.353  1.00  0.00           H  
ATOM   4177  HA  GLU D  87     207.131 201.422 267.647  1.00  0.00           H  
ATOM   4178 1HB  GLU D  87     208.817 198.966 267.306  1.00  0.00           H  
ATOM   4179 2HB  GLU D  87     208.704 200.228 266.163  1.00  0.00           H  
ATOM   4180 1HG  GLU D  87     209.675 201.741 267.794  1.00  0.00           H  
ATOM   4181 2HG  GLU D  87     209.764 200.420 268.962  1.00  0.00           H  
ATOM   4182  N   ILE D  88     204.998 199.539 267.485  1.00  0.00           N  
ATOM   4183  CA  ILE D  88     203.842 198.975 266.802  1.00  0.00           C  
ATOM   4184  C   ILE D  88     202.686 199.942 266.815  1.00  0.00           C  
ATOM   4185  O   ILE D  88     202.342 200.486 267.866  1.00  0.00           O  
ATOM   4186  CB  ILE D  88     203.355 197.645 267.412  1.00  0.00           C  
ATOM   4187  CG1 ILE D  88     204.406 196.617 267.376  1.00  0.00           C  
ATOM   4188  CG2 ILE D  88     202.145 197.115 266.656  1.00  0.00           C  
ATOM   4189  CD1 ILE D  88     203.959 195.397 268.034  1.00  0.00           C  
ATOM   4190  H   ILE D  88     204.888 199.888 268.428  1.00  0.00           H  
ATOM   4191  HA  ILE D  88     204.090 198.825 265.771  1.00  0.00           H  
ATOM   4192  HB  ILE D  88     203.092 197.805 268.454  1.00  0.00           H  
ATOM   4193 1HG1 ILE D  88     204.657 196.395 266.375  1.00  0.00           H  
ATOM   4194 2HG1 ILE D  88     205.291 196.986 267.884  1.00  0.00           H  
ATOM   4195 1HG2 ILE D  88     201.824 196.183 267.101  1.00  0.00           H  
ATOM   4196 2HG2 ILE D  88     201.330 197.828 266.693  1.00  0.00           H  
ATOM   4197 3HG2 ILE D  88     202.411 196.936 265.636  1.00  0.00           H  
ATOM   4198 1HD1 ILE D  88     204.738 194.649 268.008  1.00  0.00           H  
ATOM   4199 2HD1 ILE D  88     203.696 195.618 269.034  1.00  0.00           H  
ATOM   4200 3HD1 ILE D  88     203.091 195.033 267.525  1.00  0.00           H  
ATOM   4201  N   GLN D  89     202.104 200.181 265.644  1.00  0.00           N  
ATOM   4202  CA  GLN D  89     200.965 201.069 265.548  1.00  0.00           C  
ATOM   4203  C   GLN D  89     199.650 200.297 265.396  1.00  0.00           C  
ATOM   4204  O   GLN D  89     198.635 200.688 265.968  1.00  0.00           O  
ATOM   4205  CB  GLN D  89     201.133 202.013 264.356  1.00  0.00           C  
ATOM   4206  CG  GLN D  89     202.385 202.887 264.407  1.00  0.00           C  
ATOM   4207  CD  GLN D  89     202.433 203.803 265.615  1.00  0.00           C  
ATOM   4208  OE1 GLN D  89     201.514 204.588 265.864  1.00  0.00           O  
ATOM   4209  NE2 GLN D  89     203.524 203.711 266.371  1.00  0.00           N  
ATOM   4210  H   GLN D  89     202.470 199.729 264.803  1.00  0.00           H  
ATOM   4211  HA  GLN D  89     200.907 201.661 266.460  1.00  0.00           H  
ATOM   4212 1HB  GLN D  89     201.176 201.423 263.437  1.00  0.00           H  
ATOM   4213 2HB  GLN D  89     200.265 202.665 264.286  1.00  0.00           H  
ATOM   4214 1HG  GLN D  89     203.259 202.234 264.434  1.00  0.00           H  
ATOM   4215 2HG  GLN D  89     202.414 203.506 263.510  1.00  0.00           H  
ATOM   4216 1HE2 GLN D  89     203.623 204.286 267.187  1.00  0.00           H  
ATOM   4217 2HE2 GLN D  89     204.250 203.070 266.123  1.00  0.00           H  
ATOM   4218  N   ASN D  90     199.660 199.188 264.646  1.00  0.00           N  
ATOM   4219  CA  ASN D  90     198.424 198.461 264.371  1.00  0.00           C  
ATOM   4220  C   ASN D  90     197.985 197.521 265.502  1.00  0.00           C  
ATOM   4221  O   ASN D  90     198.655 196.517 265.792  1.00  0.00           O  
ATOM   4222  CB  ASN D  90     198.563 197.683 263.070  1.00  0.00           C  
ATOM   4223  CG  ASN D  90     197.266 197.067 262.552  1.00  0.00           C  
ATOM   4224  OD1 ASN D  90     196.360 196.615 263.271  1.00  0.00           O  
ATOM   4225  ND2 ASN D  90     197.168 197.048 261.242  1.00  0.00           N  
ATOM   4226  H   ASN D  90     200.514 198.859 264.186  1.00  0.00           H  
ATOM   4227  HA  ASN D  90     197.626 199.195 264.244  1.00  0.00           H  
ATOM   4228 1HB  ASN D  90     198.971 198.341 262.301  1.00  0.00           H  
ATOM   4229 2HB  ASN D  90     199.289 196.882 263.217  1.00  0.00           H  
ATOM   4230 1HD2 ASN D  90     196.352 196.666 260.806  1.00  0.00           H  
ATOM   4231 2HD2 ASN D  90     197.910 197.419 260.680  1.00  0.00           H  
ATOM   4232  N   LEU D  91     196.804 197.796 266.076  1.00  0.00           N  
ATOM   4233  CA  LEU D  91     196.203 196.952 267.119  1.00  0.00           C  
ATOM   4234  C   LEU D  91     196.308 195.455 266.856  1.00  0.00           C  
ATOM   4235  O   LEU D  91     196.565 194.683 267.779  1.00  0.00           O  
ATOM   4236  CB  LEU D  91     194.696 197.211 267.220  1.00  0.00           C  
ATOM   4237  CG  LEU D  91     193.944 196.308 268.215  1.00  0.00           C  
ATOM   4238  CD1 LEU D  91     194.405 196.608 269.593  1.00  0.00           C  
ATOM   4239  CD2 LEU D  91     192.436 196.483 268.082  1.00  0.00           C  
ATOM   4240  H   LEU D  91     196.321 198.669 265.834  1.00  0.00           H  
ATOM   4241  HA  LEU D  91     196.690 197.182 268.067  1.00  0.00           H  
ATOM   4242 1HB  LEU D  91     194.564 198.224 267.552  1.00  0.00           H  
ATOM   4243 2HB  LEU D  91     194.242 197.096 266.238  1.00  0.00           H  
ATOM   4244  HG  LEU D  91     194.195 195.282 267.995  1.00  0.00           H  
ATOM   4245 1HD1 LEU D  91     193.903 195.961 270.306  1.00  0.00           H  
ATOM   4246 2HD1 LEU D  91     195.483 196.466 269.670  1.00  0.00           H  
ATOM   4247 3HD1 LEU D  91     194.157 197.618 269.800  1.00  0.00           H  
ATOM   4248 1HD2 LEU D  91     191.922 195.827 268.782  1.00  0.00           H  
ATOM   4249 2HD2 LEU D  91     192.178 197.503 268.303  1.00  0.00           H  
ATOM   4250 3HD2 LEU D  91     192.131 196.234 267.064  1.00  0.00           H  
ATOM   4251  N   THR D  92     196.077 195.041 265.614  1.00  0.00           N  
ATOM   4252  CA  THR D  92     196.045 193.627 265.263  1.00  0.00           C  
ATOM   4253  C   THR D  92     197.375 192.957 265.609  1.00  0.00           C  
ATOM   4254  O   THR D  92     197.413 191.818 266.083  1.00  0.00           O  
ATOM   4255  CB  THR D  92     195.757 193.441 263.760  1.00  0.00           C  
ATOM   4256  OG1 THR D  92     194.488 194.020 263.429  1.00  0.00           O  
ATOM   4257  CG2 THR D  92     195.727 191.980 263.405  1.00  0.00           C  
ATOM   4258  H   THR D  92     195.944 195.734 264.882  1.00  0.00           H  
ATOM   4259  HA  THR D  92     195.252 193.144 265.837  1.00  0.00           H  
ATOM   4260  HB  THR D  92     196.536 193.931 263.180  1.00  0.00           H  
ATOM   4261  HG1 THR D  92     193.819 193.818 264.118  1.00  0.00           H  
ATOM   4262 1HG2 THR D  92     195.526 191.866 262.341  1.00  0.00           H  
ATOM   4263 2HG2 THR D  92     196.678 191.540 263.642  1.00  0.00           H  
ATOM   4264 3HG2 THR D  92     194.946 191.492 263.969  1.00  0.00           H  
ATOM   4265  N   VAL D  93     198.481 193.640 265.323  1.00  0.00           N  
ATOM   4266  CA  VAL D  93     199.793 193.063 265.562  1.00  0.00           C  
ATOM   4267  C   VAL D  93     200.021 192.994 267.060  1.00  0.00           C  
ATOM   4268  O   VAL D  93     200.525 191.991 267.584  1.00  0.00           O  
ATOM   4269  CB  VAL D  93     200.896 193.900 264.907  1.00  0.00           C  
ATOM   4270  CG1 VAL D  93     202.275 193.325 265.284  1.00  0.00           C  
ATOM   4271  CG2 VAL D  93     200.684 193.925 263.409  1.00  0.00           C  
ATOM   4272  H   VAL D  93     198.413 194.602 264.999  1.00  0.00           H  
ATOM   4273  HA  VAL D  93     199.822 192.054 265.152  1.00  0.00           H  
ATOM   4274  HB  VAL D  93     200.842 194.915 265.292  1.00  0.00           H  
ATOM   4275 1HG1 VAL D  93     203.063 193.929 264.845  1.00  0.00           H  
ATOM   4276 2HG1 VAL D  93     202.380 193.315 266.358  1.00  0.00           H  
ATOM   4277 3HG1 VAL D  93     202.354 192.315 264.912  1.00  0.00           H  
ATOM   4278 1HG2 VAL D  93     201.451 194.535 262.938  1.00  0.00           H  
ATOM   4279 2HG2 VAL D  93     200.736 192.911 263.018  1.00  0.00           H  
ATOM   4280 3HG2 VAL D  93     199.702 194.352 263.194  1.00  0.00           H  
ATOM   4281  N   LYS D  94     199.638 194.074 267.758  1.00  0.00           N  
ATOM   4282  CA  LYS D  94     199.847 194.088 269.198  1.00  0.00           C  
ATOM   4283  C   LYS D  94     199.059 192.988 269.868  1.00  0.00           C  
ATOM   4284  O   LYS D  94     199.603 192.284 270.708  1.00  0.00           O  
ATOM   4285  CB  LYS D  94     199.398 195.393 269.853  1.00  0.00           C  
ATOM   4286  CG  LYS D  94     200.219 196.580 269.541  1.00  0.00           C  
ATOM   4287  CD  LYS D  94     199.733 197.801 270.289  1.00  0.00           C  
ATOM   4288  CE  LYS D  94     200.566 199.011 269.936  1.00  0.00           C  
ATOM   4289  NZ  LYS D  94     200.139 200.232 270.674  1.00  0.00           N  
ATOM   4290  H   LYS D  94     199.214 194.869 267.270  1.00  0.00           H  
ATOM   4291  HA  LYS D  94     200.905 193.924 269.397  1.00  0.00           H  
ATOM   4292 1HB  LYS D  94     198.372 195.612 269.549  1.00  0.00           H  
ATOM   4293 2HB  LYS D  94     199.390 195.266 270.939  1.00  0.00           H  
ATOM   4294 1HG  LYS D  94     201.269 196.392 269.755  1.00  0.00           H  
ATOM   4295 2HG  LYS D  94     200.094 196.779 268.488  1.00  0.00           H  
ATOM   4296 1HD  LYS D  94     198.687 197.999 270.029  1.00  0.00           H  
ATOM   4297 2HD  LYS D  94     199.799 197.626 271.363  1.00  0.00           H  
ATOM   4298 1HE  LYS D  94     201.613 198.805 270.170  1.00  0.00           H  
ATOM   4299 2HE  LYS D  94     200.470 199.194 268.868  1.00  0.00           H  
ATOM   4300 1HZ  LYS D  94     200.727 201.013 270.404  1.00  0.00           H  
ATOM   4301 2HZ  LYS D  94     199.176 200.446 270.454  1.00  0.00           H  
ATOM   4302 3HZ  LYS D  94     200.232 200.071 271.663  1.00  0.00           H  
ATOM   4303  N   LEU D  95     197.811 192.775 269.451  1.00  0.00           N  
ATOM   4304  CA  LEU D  95     196.994 191.754 270.090  1.00  0.00           C  
ATOM   4305  C   LEU D  95     197.559 190.365 269.902  1.00  0.00           C  
ATOM   4306  O   LEU D  95     197.488 189.534 270.808  1.00  0.00           O  
ATOM   4307  CB  LEU D  95     195.563 191.783 269.581  1.00  0.00           C  
ATOM   4308  CG  LEU D  95     194.758 192.960 269.987  1.00  0.00           C  
ATOM   4309  CD1 LEU D  95     193.452 192.892 269.276  1.00  0.00           C  
ATOM   4310  CD2 LEU D  95     194.567 192.955 271.488  1.00  0.00           C  
ATOM   4311  H   LEU D  95     197.408 193.371 268.730  1.00  0.00           H  
ATOM   4312  HA  LEU D  95     196.966 191.973 271.154  1.00  0.00           H  
ATOM   4313 1HB  LEU D  95     195.579 191.751 268.490  1.00  0.00           H  
ATOM   4314 2HB  LEU D  95     195.047 190.913 269.953  1.00  0.00           H  
ATOM   4315  HG  LEU D  95     195.267 193.863 269.700  1.00  0.00           H  
ATOM   4316 1HD1 LEU D  95     192.838 193.741 269.547  1.00  0.00           H  
ATOM   4317 2HD1 LEU D  95     193.629 192.899 268.196  1.00  0.00           H  
ATOM   4318 3HD1 LEU D  95     192.940 191.977 269.554  1.00  0.00           H  
ATOM   4319 1HD2 LEU D  95     193.971 193.822 271.785  1.00  0.00           H  
ATOM   4320 2HD2 LEU D  95     194.054 192.043 271.789  1.00  0.00           H  
ATOM   4321 3HD2 LEU D  95     195.539 193.002 271.976  1.00  0.00           H  
ATOM   4322  N   GLN D  96     198.137 190.083 268.741  1.00  0.00           N  
ATOM   4323  CA  GLN D  96     198.700 188.757 268.576  1.00  0.00           C  
ATOM   4324  C   GLN D  96     199.875 188.564 269.527  1.00  0.00           C  
ATOM   4325  O   GLN D  96     199.987 187.547 270.222  1.00  0.00           O  
ATOM   4326  CB  GLN D  96     199.194 188.585 267.162  1.00  0.00           C  
ATOM   4327  CG  GLN D  96     198.141 188.517 266.142  1.00  0.00           C  
ATOM   4328  CD  GLN D  96     198.656 188.459 264.772  1.00  0.00           C  
ATOM   4329  OE1 GLN D  96     199.208 187.450 264.330  1.00  0.00           O  
ATOM   4330  NE2 GLN D  96     198.490 189.553 264.052  1.00  0.00           N  
ATOM   4331  H   GLN D  96     198.162 190.766 267.977  1.00  0.00           H  
ATOM   4332  HA  GLN D  96     197.935 188.015 268.802  1.00  0.00           H  
ATOM   4333 1HB  GLN D  96     199.833 189.428 266.917  1.00  0.00           H  
ATOM   4334 2HB  GLN D  96     199.772 187.722 267.114  1.00  0.00           H  
ATOM   4335 1HG  GLN D  96     197.537 187.651 266.308  1.00  0.00           H  
ATOM   4336 2HG  GLN D  96     197.568 189.399 266.230  1.00  0.00           H  
ATOM   4337 1HE2 GLN D  96     198.817 189.592 263.109  1.00  0.00           H  
ATOM   4338 2HE2 GLN D  96     198.031 190.354 264.470  1.00  0.00           H  
ATOM   4339  N   LEU D  97     200.725 189.575 269.632  1.00  0.00           N  
ATOM   4340  CA  LEU D  97     201.848 189.432 270.532  1.00  0.00           C  
ATOM   4341  C   LEU D  97     201.355 189.365 271.969  1.00  0.00           C  
ATOM   4342  O   LEU D  97     201.807 188.530 272.752  1.00  0.00           O  
ATOM   4343  CB  LEU D  97     202.793 190.604 270.346  1.00  0.00           C  
ATOM   4344  CG  LEU D  97     203.537 190.645 269.017  1.00  0.00           C  
ATOM   4345  CD1 LEU D  97     204.254 191.935 268.921  1.00  0.00           C  
ATOM   4346  CD2 LEU D  97     204.491 189.485 268.939  1.00  0.00           C  
ATOM   4347  H   LEU D  97     200.608 190.425 269.071  1.00  0.00           H  
ATOM   4348  HA  LEU D  97     202.370 188.507 270.296  1.00  0.00           H  
ATOM   4349 1HB  LEU D  97     202.200 191.516 270.413  1.00  0.00           H  
ATOM   4350 2HB  LEU D  97     203.525 190.601 271.153  1.00  0.00           H  
ATOM   4351  HG  LEU D  97     202.829 190.590 268.200  1.00  0.00           H  
ATOM   4352 1HD1 LEU D  97     204.780 192.001 268.016  1.00  0.00           H  
ATOM   4353 2HD1 LEU D  97     203.520 192.726 268.970  1.00  0.00           H  
ATOM   4354 3HD1 LEU D  97     204.953 192.022 269.744  1.00  0.00           H  
ATOM   4355 1HD2 LEU D  97     205.028 189.514 267.991  1.00  0.00           H  
ATOM   4356 2HD2 LEU D  97     205.197 189.550 269.764  1.00  0.00           H  
ATOM   4357 3HD2 LEU D  97     203.926 188.563 269.015  1.00  0.00           H  
ATOM   4358  N   GLN D  98     200.369 190.192 272.302  1.00  0.00           N  
ATOM   4359  CA  GLN D  98     199.845 190.228 273.650  1.00  0.00           C  
ATOM   4360  C   GLN D  98     199.230 188.903 274.020  1.00  0.00           C  
ATOM   4361  O   GLN D  98     199.348 188.479 275.164  1.00  0.00           O  
ATOM   4362  CB  GLN D  98     198.857 191.379 273.840  1.00  0.00           C  
ATOM   4363  CG  GLN D  98     199.534 192.745 273.857  1.00  0.00           C  
ATOM   4364  CD  GLN D  98     198.571 193.922 273.919  1.00  0.00           C  
ATOM   4365  OE1 GLN D  98     197.587 194.007 273.182  1.00  0.00           O  
ATOM   4366  NE2 GLN D  98     198.851 194.851 274.830  1.00  0.00           N  
ATOM   4367  H   GLN D  98     200.005 190.841 271.617  1.00  0.00           H  
ATOM   4368  HA  GLN D  98     200.676 190.413 274.324  1.00  0.00           H  
ATOM   4369 1HB  GLN D  98     198.129 191.358 273.041  1.00  0.00           H  
ATOM   4370 2HB  GLN D  98     198.321 191.250 274.779  1.00  0.00           H  
ATOM   4371 1HG  GLN D  98     200.182 192.787 274.732  1.00  0.00           H  
ATOM   4372 2HG  GLN D  98     200.133 192.842 272.967  1.00  0.00           H  
ATOM   4373 1HE2 GLN D  98     198.253 195.651 274.934  1.00  0.00           H  
ATOM   4374 2HE2 GLN D  98     199.652 194.747 275.423  1.00  0.00           H  
ATOM   4375  N   ALA D  99     198.577 188.222 273.074  1.00  0.00           N  
ATOM   4376  CA  ALA D  99     197.997 186.926 273.390  1.00  0.00           C  
ATOM   4377  C   ALA D  99     199.094 185.962 273.842  1.00  0.00           C  
ATOM   4378  O   ALA D  99     198.988 185.311 274.886  1.00  0.00           O  
ATOM   4379  CB  ALA D  99     197.285 186.366 272.162  1.00  0.00           C  
ATOM   4380  H   ALA D  99     198.461 188.617 272.141  1.00  0.00           H  
ATOM   4381  HA  ALA D  99     197.288 187.053 274.205  1.00  0.00           H  
ATOM   4382 1HB  ALA D  99     196.844 185.401 272.398  1.00  0.00           H  
ATOM   4383 2HB  ALA D  99     196.504 187.058 271.845  1.00  0.00           H  
ATOM   4384 3HB  ALA D  99     198.004 186.248 271.352  1.00  0.00           H  
ATOM   4385  N   LEU D 100     200.204 185.956 273.108  1.00  0.00           N  
ATOM   4386  CA  LEU D 100     201.333 185.095 273.431  1.00  0.00           C  
ATOM   4387  C   LEU D 100     202.055 185.491 274.717  1.00  0.00           C  
ATOM   4388  O   LEU D 100     202.600 184.637 275.412  1.00  0.00           O  
ATOM   4389  CB  LEU D 100     202.295 185.037 272.250  1.00  0.00           C  
ATOM   4390  CG  LEU D 100     201.812 184.281 271.055  1.00  0.00           C  
ATOM   4391  CD1 LEU D 100     202.805 184.463 269.915  1.00  0.00           C  
ATOM   4392  CD2 LEU D 100     201.690 182.804 271.430  1.00  0.00           C  
ATOM   4393  H   LEU D 100     200.247 186.547 272.271  1.00  0.00           H  
ATOM   4394  HA  LEU D 100     200.945 184.089 273.575  1.00  0.00           H  
ATOM   4395 1HB  LEU D 100     202.470 186.058 271.924  1.00  0.00           H  
ATOM   4396 2HB  LEU D 100     203.211 184.608 272.552  1.00  0.00           H  
ATOM   4397  HG  LEU D 100     200.852 184.659 270.758  1.00  0.00           H  
ATOM   4398 1HD1 LEU D 100     202.489 183.918 269.036  1.00  0.00           H  
ATOM   4399 2HD1 LEU D 100     202.879 185.524 269.674  1.00  0.00           H  
ATOM   4400 3HD1 LEU D 100     203.768 184.088 270.237  1.00  0.00           H  
ATOM   4401 1HD2 LEU D 100     201.336 182.248 270.583  1.00  0.00           H  
ATOM   4402 2HD2 LEU D 100     202.667 182.416 271.738  1.00  0.00           H  
ATOM   4403 3HD2 LEU D 100     200.982 182.695 272.250  1.00  0.00           H  
ATOM   4404  N   GLN D 101     201.998 186.768 275.073  1.00  0.00           N  
ATOM   4405  CA  GLN D 101     202.670 187.300 276.260  1.00  0.00           C  
ATOM   4406  C   GLN D 101     201.883 187.083 277.574  1.00  0.00           C  
ATOM   4407  O   GLN D 101     202.354 187.467 278.651  1.00  0.00           O  
ATOM   4408  CB  GLN D 101     202.912 188.813 276.075  1.00  0.00           C  
ATOM   4409  CG  GLN D 101     203.904 189.217 274.943  1.00  0.00           C  
ATOM   4410  CD  GLN D 101     203.878 190.728 274.637  1.00  0.00           C  
ATOM   4411  OE1 GLN D 101     202.986 191.443 275.129  1.00  0.00           O  
ATOM   4412  NE2 GLN D 101     204.822 191.211 273.825  1.00  0.00           N  
ATOM   4413  H   GLN D 101     201.524 187.422 274.449  1.00  0.00           H  
ATOM   4414  HA  GLN D 101     203.631 186.797 276.358  1.00  0.00           H  
ATOM   4415 1HB  GLN D 101     201.962 189.291 275.874  1.00  0.00           H  
ATOM   4416 2HB  GLN D 101     203.290 189.228 277.008  1.00  0.00           H  
ATOM   4417 1HG  GLN D 101     204.890 188.987 275.260  1.00  0.00           H  
ATOM   4418 2HG  GLN D 101     203.704 188.670 274.058  1.00  0.00           H  
ATOM   4419 1HE2 GLN D 101     204.841 192.187 273.587  1.00  0.00           H  
ATOM   4420 2HE2 GLN D 101     205.542 190.601 273.425  1.00  0.00           H  
ATOM   4421  N   GLN D 102     200.686 186.476 277.527  1.00  0.00           N  
ATOM   4422  CA  GLN D 102     199.915 186.345 278.776  1.00  0.00           C  
ATOM   4423  C   GLN D 102     200.410 185.196 279.665  1.00  0.00           C  
ATOM   4424  O   GLN D 102     199.800 184.129 279.738  1.00  0.00           O  
ATOM   4425  CB  GLN D 102     198.411 186.158 278.522  1.00  0.00           C  
ATOM   4426  CG  GLN D 102     197.749 187.290 277.751  1.00  0.00           C  
ATOM   4427  CD  GLN D 102     197.866 188.696 278.399  1.00  0.00           C  
ATOM   4428  OE1 GLN D 102     197.318 189.010 279.475  1.00  0.00           O  
ATOM   4429  NE2 GLN D 102     198.620 189.552 277.712  1.00  0.00           N  
ATOM   4430  H   GLN D 102     200.293 186.139 276.643  1.00  0.00           H  
ATOM   4431  HA  GLN D 102     200.037 187.267 279.342  1.00  0.00           H  
ATOM   4432 1HB  GLN D 102     198.257 185.242 277.950  1.00  0.00           H  
ATOM   4433 2HB  GLN D 102     197.892 186.047 279.473  1.00  0.00           H  
ATOM   4434 1HG  GLN D 102     198.187 187.309 276.782  1.00  0.00           H  
ATOM   4435 2HG  GLN D 102     196.688 187.060 277.656  1.00  0.00           H  
ATOM   4436 1HE2 GLN D 102     198.782 190.484 278.042  1.00  0.00           H  
ATOM   4437 2HE2 GLN D 102     199.036 189.237 276.828  1.00  0.00           H  
ATOM   4438  N   ASN D 103     201.512 185.454 280.368  1.00  0.00           N  
ATOM   4439  CA  ASN D 103     202.178 184.484 281.256  1.00  0.00           C  
ATOM   4440  C   ASN D 103     201.269 183.997 282.399  1.00  0.00           C  
ATOM   4441  O   ASN D 103     201.383 182.853 282.868  1.00  0.00           O  
ATOM   4442  CB  ASN D 103     203.422 185.111 281.846  1.00  0.00           C  
ATOM   4443  CG  ASN D 103     204.577 185.227 280.924  1.00  0.00           C  
ATOM   4444  OD1 ASN D 103     204.721 184.455 279.965  1.00  0.00           O  
ATOM   4445  ND2 ASN D 103     205.415 186.208 281.185  1.00  0.00           N  
ATOM   4446  H   ASN D 103     201.929 186.371 280.208  1.00  0.00           H  
ATOM   4447  HA  ASN D 103     202.460 183.613 280.665  1.00  0.00           H  
ATOM   4448 1HB  ASN D 103     203.168 186.111 282.183  1.00  0.00           H  
ATOM   4449 2HB  ASN D 103     203.731 184.537 282.712  1.00  0.00           H  
ATOM   4450 1HD2 ASN D 103     206.217 186.373 280.580  1.00  0.00           H  
ATOM   4451 2HD2 ASN D 103     205.251 186.812 281.962  1.00  0.00           H  
ATOM   4452  N   GLY D 104     200.377 184.868 282.855  1.00  0.00           N  
ATOM   4453  CA  GLY D 104     199.426 184.518 283.905  1.00  0.00           C  
ATOM   4454  C   GLY D 104     200.139 184.114 285.177  1.00  0.00           C  
ATOM   4455  O   GLY D 104     201.065 184.794 285.592  1.00  0.00           O  
ATOM   4456  H   GLY D 104     200.387 185.813 282.476  1.00  0.00           H  
ATOM   4457 1HA  GLY D 104     198.777 185.372 284.105  1.00  0.00           H  
ATOM   4458 2HA  GLY D 104     198.787 183.706 283.562  1.00  0.00           H  
ATOM   4459  N   SER D 105     199.768 182.972 285.760  1.00  0.00           N  
ATOM   4460  CA  SER D 105     200.372 182.520 287.021  1.00  0.00           C  
ATOM   4461  C   SER D 105     201.858 182.177 286.932  1.00  0.00           C  
ATOM   4462  O   SER D 105     202.535 182.109 287.958  1.00  0.00           O  
ATOM   4463  CB  SER D 105     199.606 181.331 287.589  1.00  0.00           C  
ATOM   4464  OG  SER D 105     199.732 180.182 286.786  1.00  0.00           O  
ATOM   4465  H   SER D 105     199.026 182.428 285.345  1.00  0.00           H  
ATOM   4466  HA  SER D 105     200.280 183.330 287.742  1.00  0.00           H  
ATOM   4467 1HB  SER D 105     199.979 181.113 288.594  1.00  0.00           H  
ATOM   4468 2HB  SER D 105     198.553 181.591 287.689  1.00  0.00           H  
ATOM   4469  HG  SER D 105     200.677 180.039 286.679  1.00  0.00           H  
ATOM   4470  N   SER D 106     202.393 182.008 285.720  1.00  0.00           N  
ATOM   4471  CA  SER D 106     203.797 181.635 285.569  1.00  0.00           C  
ATOM   4472  C   SER D 106     204.758 182.785 285.900  1.00  0.00           C  
ATOM   4473  O   SER D 106     205.969 182.580 285.948  1.00  0.00           O  
ATOM   4474  CB  SER D 106     204.076 181.071 284.184  1.00  0.00           C  
ATOM   4475  OG  SER D 106     203.954 182.032 283.197  1.00  0.00           O  
ATOM   4476  H   SER D 106     201.828 182.142 284.878  1.00  0.00           H  
ATOM   4477  HA  SER D 106     204.001 180.833 286.281  1.00  0.00           H  
ATOM   4478 1HB  SER D 106     205.080 180.654 284.162  1.00  0.00           H  
ATOM   4479 2HB  SER D 106     203.381 180.258 283.982  1.00  0.00           H  
ATOM   4480  HG  SER D 106     203.019 182.322 283.220  1.00  0.00           H  
ATOM   4481  N   VAL D 107     204.227 183.995 286.124  1.00  0.00           N  
ATOM   4482  CA  VAL D 107     205.065 185.138 286.490  1.00  0.00           C  
ATOM   4483  C   VAL D 107     205.415 185.108 287.979  1.00  0.00           C  
ATOM   4484  O   VAL D 107     206.254 185.880 288.444  1.00  0.00           O  
ATOM   4485  CB  VAL D 107     204.324 186.445 286.251  1.00  0.00           C  
ATOM   4486  CG1 VAL D 107     203.906 186.552 284.850  1.00  0.00           C  
ATOM   4487  CG2 VAL D 107     203.167 186.504 287.183  1.00  0.00           C  
ATOM   4488  H   VAL D 107     203.217 184.127 286.043  1.00  0.00           H  
ATOM   4489  HA  VAL D 107     205.980 185.110 285.898  1.00  0.00           H  
ATOM   4490  HB  VAL D 107     204.984 187.267 286.422  1.00  0.00           H  
ATOM   4491 1HG1 VAL D 107     203.395 187.502 284.692  1.00  0.00           H  
ATOM   4492 2HG1 VAL D 107     204.780 186.500 284.209  1.00  0.00           H  
ATOM   4493 3HG1 VAL D 107     203.229 185.733 284.634  1.00  0.00           H  
ATOM   4494 1HG2 VAL D 107     202.610 187.397 287.001  1.00  0.00           H  
ATOM   4495 2HG2 VAL D 107     202.549 185.676 287.026  1.00  0.00           H  
ATOM   4496 3HG2 VAL D 107     203.510 186.492 288.206  1.00  0.00           H  
ATOM   4497  N   LEU D 108     204.722 184.259 288.734  1.00  0.00           N  
ATOM   4498  CA  LEU D 108     204.908 184.147 290.166  1.00  0.00           C  
ATOM   4499  C   LEU D 108     206.048 183.187 290.490  1.00  0.00           C  
ATOM   4500  O   LEU D 108     206.412 182.340 289.674  1.00  0.00           O  
ATOM   4501  CB  LEU D 108     203.601 183.711 290.836  1.00  0.00           C  
ATOM   4502  CG  LEU D 108     202.387 184.655 290.738  1.00  0.00           C  
ATOM   4503  CD1 LEU D 108     201.173 183.973 291.363  1.00  0.00           C  
ATOM   4504  CD2 LEU D 108     202.694 185.952 291.483  1.00  0.00           C  
ATOM   4505  H   LEU D 108     204.043 183.634 288.300  1.00  0.00           H  
ATOM   4506  HA  LEU D 108     205.172 185.130 290.556  1.00  0.00           H  
ATOM   4507 1HB  LEU D 108     203.293 182.800 290.378  1.00  0.00           H  
ATOM   4508 2HB  LEU D 108     203.791 183.519 291.852  1.00  0.00           H  
ATOM   4509  HG  LEU D 108     202.161 184.869 289.694  1.00  0.00           H  
ATOM   4510 1HD1 LEU D 108     200.328 184.645 291.302  1.00  0.00           H  
ATOM   4511 2HD1 LEU D 108     200.951 183.057 290.824  1.00  0.00           H  
ATOM   4512 3HD1 LEU D 108     201.367 183.740 292.406  1.00  0.00           H  
ATOM   4513 1HD2 LEU D 108     201.836 186.617 291.431  1.00  0.00           H  
ATOM   4514 2HD2 LEU D 108     202.910 185.735 292.530  1.00  0.00           H  
ATOM   4515 3HD2 LEU D 108     203.557 186.442 291.032  1.00  0.00           H  
ATOM   4516  N   SER D 109     206.620 183.322 291.685  1.00  0.00           N  
ATOM   4517  CA  SER D 109     207.700 182.434 292.111  1.00  0.00           C  
ATOM   4518  C   SER D 109     207.181 181.025 292.202  1.00  0.00           C  
ATOM   4519  O   SER D 109     205.972 180.820 292.245  1.00  0.00           O  
ATOM   4520  CB  SER D 109     208.235 182.838 293.475  1.00  0.00           C  
ATOM   4521  OG  SER D 109     207.294 182.599 294.520  1.00  0.00           O  
ATOM   4522  H   SER D 109     206.303 184.054 292.303  1.00  0.00           H  
ATOM   4523  HA  SER D 109     208.503 182.471 291.372  1.00  0.00           H  
ATOM   4524 1HB  SER D 109     209.149 182.284 293.680  1.00  0.00           H  
ATOM   4525 2HB  SER D 109     208.495 183.894 293.457  1.00  0.00           H  
ATOM   4526  HG  SER D 109     207.703 182.961 295.320  1.00  0.00           H  
ATOM   4527  N   GLU D 110     208.064 180.035 292.268  1.00  0.00           N  
ATOM   4528  CA  GLU D 110     207.568 178.668 292.372  1.00  0.00           C  
ATOM   4529  C   GLU D 110     206.557 178.514 293.506  1.00  0.00           C  
ATOM   4530  O   GLU D 110     205.470 177.963 293.311  1.00  0.00           O  
ATOM   4531  CB  GLU D 110     208.724 177.692 292.600  1.00  0.00           C  
ATOM   4532  CG  GLU D 110     208.278 176.249 292.707  1.00  0.00           C  
ATOM   4533  CD  GLU D 110     209.396 175.262 292.932  1.00  0.00           C  
ATOM   4534  OE1 GLU D 110     210.537 175.658 292.976  1.00  0.00           O  
ATOM   4535  OE2 GLU D 110     209.089 174.087 293.062  1.00  0.00           O  
ATOM   4536  H   GLU D 110     209.055 180.225 292.230  1.00  0.00           H  
ATOM   4537  HA  GLU D 110     207.070 178.411 291.435  1.00  0.00           H  
ATOM   4538 1HB  GLU D 110     209.438 177.770 291.780  1.00  0.00           H  
ATOM   4539 2HB  GLU D 110     209.246 177.954 293.522  1.00  0.00           H  
ATOM   4540 1HG  GLU D 110     207.583 176.176 293.542  1.00  0.00           H  
ATOM   4541 2HG  GLU D 110     207.742 175.984 291.800  1.00  0.00           H  
ATOM   4542  N   ASP D 111     206.878 179.044 294.687  1.00  0.00           N  
ATOM   4543  CA  ASP D 111     205.949 178.909 295.795  1.00  0.00           C  
ATOM   4544  C   ASP D 111     204.645 179.658 295.543  1.00  0.00           C  
ATOM   4545  O   ASP D 111     203.563 179.144 295.842  1.00  0.00           O  
ATOM   4546  CB  ASP D 111     206.580 179.446 297.080  1.00  0.00           C  
ATOM   4547  CG  ASP D 111     207.697 178.567 297.622  1.00  0.00           C  
ATOM   4548  OD1 ASP D 111     207.819 177.444 297.194  1.00  0.00           O  
ATOM   4549  OD2 ASP D 111     208.429 179.038 298.455  1.00  0.00           O  
ATOM   4550  H   ASP D 111     207.763 179.512 294.808  1.00  0.00           H  
ATOM   4551  HA  ASP D 111     205.720 177.851 295.925  1.00  0.00           H  
ATOM   4552 1HB  ASP D 111     206.978 180.444 296.893  1.00  0.00           H  
ATOM   4553 2HB  ASP D 111     205.809 179.543 297.844  1.00  0.00           H  
ATOM   4554  N   LYS D 112     204.728 180.860 294.968  1.00  0.00           N  
ATOM   4555  CA  LYS D 112     203.520 181.645 294.752  1.00  0.00           C  
ATOM   4556  C   LYS D 112     202.640 181.125 293.621  1.00  0.00           C  
ATOM   4557  O   LYS D 112     201.412 181.163 293.726  1.00  0.00           O  
ATOM   4558  CB  LYS D 112     203.892 183.102 294.553  1.00  0.00           C  
ATOM   4559  CG  LYS D 112     204.368 183.783 295.813  1.00  0.00           C  
ATOM   4560  CD  LYS D 112     204.726 185.225 295.551  1.00  0.00           C  
ATOM   4561  CE  LYS D 112     205.149 185.931 296.832  1.00  0.00           C  
ATOM   4562  NZ  LYS D 112     205.559 187.324 296.569  1.00  0.00           N  
ATOM   4563  H   LYS D 112     205.633 181.257 294.698  1.00  0.00           H  
ATOM   4564  HA  LYS D 112     202.928 181.593 295.664  1.00  0.00           H  
ATOM   4565 1HB  LYS D 112     204.717 183.151 293.853  1.00  0.00           H  
ATOM   4566 2HB  LYS D 112     203.068 183.654 294.136  1.00  0.00           H  
ATOM   4567 1HG  LYS D 112     203.591 183.737 296.572  1.00  0.00           H  
ATOM   4568 2HG  LYS D 112     205.245 183.259 296.189  1.00  0.00           H  
ATOM   4569 1HD  LYS D 112     205.544 185.275 294.832  1.00  0.00           H  
ATOM   4570 2HD  LYS D 112     203.866 185.752 295.127  1.00  0.00           H  
ATOM   4571 1HE  LYS D 112     204.306 185.939 297.521  1.00  0.00           H  
ATOM   4572 2HE  LYS D 112     205.979 185.397 297.291  1.00  0.00           H  
ATOM   4573 1HZ  LYS D 112     205.816 187.782 297.423  1.00  0.00           H  
ATOM   4574 2HZ  LYS D 112     206.340 187.343 295.930  1.00  0.00           H  
ATOM   4575 3HZ  LYS D 112     204.776 187.822 296.134  1.00  0.00           H  
ATOM   4576  N   SER D 113     203.238 180.633 292.532  1.00  0.00           N  
ATOM   4577  CA  SER D 113     202.428 180.129 291.431  1.00  0.00           C  
ATOM   4578  C   SER D 113     201.739 178.846 291.854  1.00  0.00           C  
ATOM   4579  O   SER D 113     200.558 178.636 291.556  1.00  0.00           O  
ATOM   4580  CB  SER D 113     203.284 179.846 290.201  1.00  0.00           C  
ATOM   4581  OG  SER D 113     204.181 178.804 290.439  1.00  0.00           O  
ATOM   4582  H   SER D 113     204.248 180.622 292.467  1.00  0.00           H  
ATOM   4583  HA  SER D 113     201.671 180.866 291.178  1.00  0.00           H  
ATOM   4584 1HB  SER D 113     202.640 179.594 289.362  1.00  0.00           H  
ATOM   4585 2HB  SER D 113     203.844 180.726 289.921  1.00  0.00           H  
ATOM   4586  HG  SER D 113     204.793 179.141 291.116  1.00  0.00           H  
ATOM   4587  N   LYS D 114     202.434 178.026 292.652  1.00  0.00           N  
ATOM   4588  CA  LYS D 114     201.829 176.805 293.134  1.00  0.00           C  
ATOM   4589  C   LYS D 114     200.748 177.119 294.146  1.00  0.00           C  
ATOM   4590  O   LYS D 114     199.674 176.516 294.103  1.00  0.00           O  
ATOM   4591  CB  LYS D 114     202.891 175.856 293.688  1.00  0.00           C  
ATOM   4592  CG  LYS D 114     203.755 175.234 292.583  1.00  0.00           C  
ATOM   4593  CD  LYS D 114     204.846 174.312 293.114  1.00  0.00           C  
ATOM   4594  CE  LYS D 114     205.559 173.616 291.946  1.00  0.00           C  
ATOM   4595  NZ  LYS D 114     206.701 172.755 292.381  1.00  0.00           N  
ATOM   4596  H   LYS D 114     203.410 178.219 292.886  1.00  0.00           H  
ATOM   4597  HA  LYS D 114     201.353 176.306 292.291  1.00  0.00           H  
ATOM   4598 1HB  LYS D 114     203.551 176.406 294.368  1.00  0.00           H  
ATOM   4599 2HB  LYS D 114     202.416 175.058 294.255  1.00  0.00           H  
ATOM   4600 1HG  LYS D 114     203.119 174.671 291.902  1.00  0.00           H  
ATOM   4601 2HG  LYS D 114     204.230 176.042 292.019  1.00  0.00           H  
ATOM   4602 1HD  LYS D 114     205.572 174.901 293.680  1.00  0.00           H  
ATOM   4603 2HD  LYS D 114     204.414 173.563 293.774  1.00  0.00           H  
ATOM   4604 1HE  LYS D 114     204.829 172.991 291.438  1.00  0.00           H  
ATOM   4605 2HE  LYS D 114     205.927 174.366 291.247  1.00  0.00           H  
ATOM   4606 1HZ  LYS D 114     207.111 172.317 291.574  1.00  0.00           H  
ATOM   4607 2HZ  LYS D 114     207.430 173.326 292.835  1.00  0.00           H  
ATOM   4608 3HZ  LYS D 114     206.380 172.048 293.019  1.00  0.00           H  
ATOM   4609  N   ARG D 115     200.981 178.101 295.024  1.00  0.00           N  
ATOM   4610  CA  ARG D 115     199.973 178.433 296.014  1.00  0.00           C  
ATOM   4611  C   ARG D 115     198.745 179.014 295.341  1.00  0.00           C  
ATOM   4612  O   ARG D 115     197.622 178.645 295.670  1.00  0.00           O  
ATOM   4613  CB  ARG D 115     200.496 179.423 297.040  1.00  0.00           C  
ATOM   4614  CG  ARG D 115     199.487 179.777 298.126  1.00  0.00           C  
ATOM   4615  CD  ARG D 115     199.119 178.572 298.935  1.00  0.00           C  
ATOM   4616  NE  ARG D 115     198.158 178.872 299.999  1.00  0.00           N  
ATOM   4617  CZ  ARG D 115     197.450 177.960 300.683  1.00  0.00           C  
ATOM   4618  NH1 ARG D 115     197.581 176.670 300.442  1.00  0.00           N  
ATOM   4619  NH2 ARG D 115     196.625 178.398 301.599  1.00  0.00           N  
ATOM   4620  H   ARG D 115     201.879 178.584 295.050  1.00  0.00           H  
ATOM   4621  HA  ARG D 115     199.691 177.520 296.536  1.00  0.00           H  
ATOM   4622 1HB  ARG D 115     201.387 179.021 297.519  1.00  0.00           H  
ATOM   4623 2HB  ARG D 115     200.786 180.346 296.533  1.00  0.00           H  
ATOM   4624 1HG  ARG D 115     199.902 180.534 298.791  1.00  0.00           H  
ATOM   4625 2HG  ARG D 115     198.587 180.162 297.655  1.00  0.00           H  
ATOM   4626 1HD  ARG D 115     198.673 177.825 298.279  1.00  0.00           H  
ATOM   4627 2HD  ARG D 115     200.015 178.162 299.394  1.00  0.00           H  
ATOM   4628  HE  ARG D 115     197.985 179.853 300.264  1.00  0.00           H  
ATOM   4629 1HH1 ARG D 115     198.237 176.356 299.741  1.00  0.00           H  
ATOM   4630 2HH1 ARG D 115     197.040 176.000 300.970  1.00  0.00           H  
ATOM   4631 1HH2 ARG D 115     196.577 179.419 301.742  1.00  0.00           H  
ATOM   4632 2HH2 ARG D 115     196.071 177.763 302.145  1.00  0.00           H  
ATOM   4633  N   LEU D 116     198.937 179.880 294.354  1.00  0.00           N  
ATOM   4634  CA  LEU D 116     197.795 180.480 293.688  1.00  0.00           C  
ATOM   4635  C   LEU D 116     196.905 179.418 293.059  1.00  0.00           C  
ATOM   4636  O   LEU D 116     195.682 179.419 293.252  1.00  0.00           O  
ATOM   4637  CB  LEU D 116     198.257 181.454 292.602  1.00  0.00           C  
ATOM   4638  CG  LEU D 116     197.141 182.065 291.825  1.00  0.00           C  
ATOM   4639  CD1 LEU D 116     196.284 182.829 292.780  1.00  0.00           C  
ATOM   4640  CD2 LEU D 116     197.692 182.975 290.758  1.00  0.00           C  
ATOM   4641  H   LEU D 116     199.877 180.169 294.085  1.00  0.00           H  
ATOM   4642  HA  LEU D 116     197.210 181.022 294.428  1.00  0.00           H  
ATOM   4643 1HB  LEU D 116     198.845 182.246 293.046  1.00  0.00           H  
ATOM   4644 2HB  LEU D 116     198.897 180.912 291.901  1.00  0.00           H  
ATOM   4645  HG  LEU D 116     196.546 181.272 291.366  1.00  0.00           H  
ATOM   4646 1HD1 LEU D 116     195.464 183.263 292.270  1.00  0.00           H  
ATOM   4647 2HD1 LEU D 116     195.919 182.156 293.547  1.00  0.00           H  
ATOM   4648 3HD1 LEU D 116     196.850 183.591 293.221  1.00  0.00           H  
ATOM   4649 1HD2 LEU D 116     196.891 183.405 290.200  1.00  0.00           H  
ATOM   4650 2HD2 LEU D 116     198.264 183.762 291.226  1.00  0.00           H  
ATOM   4651 3HD2 LEU D 116     198.329 182.404 290.090  1.00  0.00           H  
ATOM   4652  N   ASN D 117     197.516 178.507 292.303  1.00  0.00           N  
ATOM   4653  CA  ASN D 117     196.757 177.467 291.631  1.00  0.00           C  
ATOM   4654  C   ASN D 117     196.197 176.434 292.622  1.00  0.00           C  
ATOM   4655  O   ASN D 117     195.084 175.922 292.437  1.00  0.00           O  
ATOM   4656  CB  ASN D 117     197.630 176.866 290.556  1.00  0.00           C  
ATOM   4657  CG  ASN D 117     197.801 177.867 289.413  1.00  0.00           C  
ATOM   4658  OD1 ASN D 117     196.918 178.715 289.199  1.00  0.00           O  
ATOM   4659  ND2 ASN D 117     198.911 177.805 288.711  1.00  0.00           N  
ATOM   4660  H   ASN D 117     198.531 178.544 292.175  1.00  0.00           H  
ATOM   4661  HA  ASN D 117     195.903 177.936 291.143  1.00  0.00           H  
ATOM   4662 1HB  ASN D 117     198.613 176.627 290.975  1.00  0.00           H  
ATOM   4663 2HB  ASN D 117     197.188 175.947 290.179  1.00  0.00           H  
ATOM   4664 1HD2 ASN D 117     199.085 178.477 287.966  1.00  0.00           H  
ATOM   4665 2HD2 ASN D 117     199.602 177.118 288.933  1.00  0.00           H  
ATOM   4666  N   THR D 118     196.921 176.177 293.721  1.00  0.00           N  
ATOM   4667  CA  THR D 118     196.440 175.263 294.747  1.00  0.00           C  
ATOM   4668  C   THR D 118     195.170 175.833 295.344  1.00  0.00           C  
ATOM   4669  O   THR D 118     194.172 175.121 295.503  1.00  0.00           O  
ATOM   4670  CB  THR D 118     197.478 175.048 295.865  1.00  0.00           C  
ATOM   4671  OG1 THR D 118     198.659 174.446 295.319  1.00  0.00           O  
ATOM   4672  CG2 THR D 118     196.910 174.172 296.967  1.00  0.00           C  
ATOM   4673  H   THR D 118     197.842 176.593 293.843  1.00  0.00           H  
ATOM   4674  HA  THR D 118     196.208 174.303 294.288  1.00  0.00           H  
ATOM   4675  HB  THR D 118     197.744 176.013 296.287  1.00  0.00           H  
ATOM   4676  HG1 THR D 118     199.033 175.052 294.648  1.00  0.00           H  
ATOM   4677 1HG2 THR D 118     197.656 174.045 297.749  1.00  0.00           H  
ATOM   4678 2HG2 THR D 118     196.021 174.648 297.384  1.00  0.00           H  
ATOM   4679 3HG2 THR D 118     196.643 173.198 296.558  1.00  0.00           H  
ATOM   4680  N   ILE D 119     195.194 177.137 295.639  1.00  0.00           N  
ATOM   4681  CA  ILE D 119     194.039 177.792 296.213  1.00  0.00           C  
ATOM   4682  C   ILE D 119     192.866 177.748 295.264  1.00  0.00           C  
ATOM   4683  O   ILE D 119     191.758 177.449 295.696  1.00  0.00           O  
ATOM   4684  CB  ILE D 119     194.295 179.260 296.552  1.00  0.00           C  
ATOM   4685  CG1 ILE D 119     195.250 179.410 297.710  1.00  0.00           C  
ATOM   4686  CG2 ILE D 119     193.001 179.873 296.889  1.00  0.00           C  
ATOM   4687  CD1 ILE D 119     195.719 180.830 297.862  1.00  0.00           C  
ATOM   4688  H   ILE D 119     196.047 177.671 295.493  1.00  0.00           H  
ATOM   4689  HA  ILE D 119     193.769 177.281 297.126  1.00  0.00           H  
ATOM   4690  HB  ILE D 119     194.741 179.768 295.701  1.00  0.00           H  
ATOM   4691 1HG1 ILE D 119     194.757 179.111 298.627  1.00  0.00           H  
ATOM   4692 2HG1 ILE D 119     196.105 178.766 297.557  1.00  0.00           H  
ATOM   4693 1HG2 ILE D 119     193.147 180.905 297.140  1.00  0.00           H  
ATOM   4694 2HG2 ILE D 119     192.338 179.788 296.052  1.00  0.00           H  
ATOM   4695 3HG2 ILE D 119     192.598 179.352 297.719  1.00  0.00           H  
ATOM   4696 1HD1 ILE D 119     196.401 180.900 298.707  1.00  0.00           H  
ATOM   4697 2HD1 ILE D 119     196.229 181.139 296.953  1.00  0.00           H  
ATOM   4698 3HD1 ILE D 119     194.858 181.477 298.037  1.00  0.00           H  
ATOM   4699  N   LEU D 120     193.071 178.016 293.983  1.00  0.00           N  
ATOM   4700  CA  LEU D 120     191.924 177.966 293.093  1.00  0.00           C  
ATOM   4701  C   LEU D 120     191.282 176.588 293.103  1.00  0.00           C  
ATOM   4702  O   LEU D 120     190.060 176.453 293.246  1.00  0.00           O  
ATOM   4703  CB  LEU D 120     192.297 178.299 291.659  1.00  0.00           C  
ATOM   4704  CG  LEU D 120     191.132 178.241 290.729  1.00  0.00           C  
ATOM   4705  CD1 LEU D 120     190.117 179.205 291.240  1.00  0.00           C  
ATOM   4706  CD2 LEU D 120     191.565 178.627 289.331  1.00  0.00           C  
ATOM   4707  H   LEU D 120     194.000 178.283 293.642  1.00  0.00           H  
ATOM   4708  HA  LEU D 120     191.190 178.687 293.441  1.00  0.00           H  
ATOM   4709 1HB  LEU D 120     192.718 179.267 291.600  1.00  0.00           H  
ATOM   4710 2HB  LEU D 120     193.043 177.577 291.318  1.00  0.00           H  
ATOM   4711  HG  LEU D 120     190.699 177.238 290.721  1.00  0.00           H  
ATOM   4712 1HD1 LEU D 120     189.275 179.194 290.600  1.00  0.00           H  
ATOM   4713 2HD1 LEU D 120     189.816 178.915 292.243  1.00  0.00           H  
ATOM   4714 3HD1 LEU D 120     190.535 180.188 291.270  1.00  0.00           H  
ATOM   4715 1HD2 LEU D 120     190.700 178.607 288.663  1.00  0.00           H  
ATOM   4716 2HD2 LEU D 120     191.987 179.635 289.345  1.00  0.00           H  
ATOM   4717 3HD2 LEU D 120     192.318 177.922 288.978  1.00  0.00           H  
ATOM   4718  N   ASN D 121     192.105 175.547 292.972  1.00  0.00           N  
ATOM   4719  CA  ASN D 121     191.561 174.200 292.956  1.00  0.00           C  
ATOM   4720  C   ASN D 121     190.858 173.892 294.280  1.00  0.00           C  
ATOM   4721  O   ASN D 121     189.755 173.314 294.295  1.00  0.00           O  
ATOM   4722  CB  ASN D 121     192.671 173.203 292.692  1.00  0.00           C  
ATOM   4723  CG  ASN D 121     193.157 173.231 291.258  1.00  0.00           C  
ATOM   4724  OD1 ASN D 121     192.469 173.715 290.349  1.00  0.00           O  
ATOM   4725  ND2 ASN D 121     194.338 172.712 291.039  1.00  0.00           N  
ATOM   4726  H   ASN D 121     193.112 175.694 292.866  1.00  0.00           H  
ATOM   4727  HA  ASN D 121     190.820 174.133 292.159  1.00  0.00           H  
ATOM   4728 1HB  ASN D 121     193.516 173.430 293.350  1.00  0.00           H  
ATOM   4729 2HB  ASN D 121     192.325 172.199 292.934  1.00  0.00           H  
ATOM   4730 1HD2 ASN D 121     194.715 172.701 290.114  1.00  0.00           H  
ATOM   4731 2HD2 ASN D 121     194.864 172.334 291.800  1.00  0.00           H  
ATOM   4732  N   THR D 122     191.451 174.352 295.385  1.00  0.00           N  
ATOM   4733  CA  THR D 122     190.903 174.131 296.709  1.00  0.00           C  
ATOM   4734  C   THR D 122     189.550 174.799 296.830  1.00  0.00           C  
ATOM   4735  O   THR D 122     188.593 174.193 297.319  1.00  0.00           O  
ATOM   4736  CB  THR D 122     191.839 174.697 297.792  1.00  0.00           C  
ATOM   4737  OG1 THR D 122     193.113 174.035 297.721  1.00  0.00           O  
ATOM   4738  CG2 THR D 122     191.234 174.494 299.157  1.00  0.00           C  
ATOM   4739  H   THR D 122     192.349 174.831 295.314  1.00  0.00           H  
ATOM   4740  HA  THR D 122     190.780 173.061 296.865  1.00  0.00           H  
ATOM   4741  HB  THR D 122     191.982 175.758 297.626  1.00  0.00           H  
ATOM   4742  HG1 THR D 122     193.494 174.206 296.829  1.00  0.00           H  
ATOM   4743 1HG2 THR D 122     191.901 174.906 299.912  1.00  0.00           H  
ATOM   4744 2HG2 THR D 122     190.276 175.002 299.197  1.00  0.00           H  
ATOM   4745 3HG2 THR D 122     191.089 173.432 299.338  1.00  0.00           H  
ATOM   4746  N   MET D 123     189.445 176.039 296.360  1.00  0.00           N  
ATOM   4747  CA  MET D 123     188.193 176.741 296.499  1.00  0.00           C  
ATOM   4748  C   MET D 123     187.092 176.066 295.695  1.00  0.00           C  
ATOM   4749  O   MET D 123     185.955 175.926 296.172  1.00  0.00           O  
ATOM   4750  CB  MET D 123     188.313 178.203 296.038  1.00  0.00           C  
ATOM   4751  CG  MET D 123     189.166 179.133 296.927  1.00  0.00           C  
ATOM   4752  SD  MET D 123     188.985 180.900 296.501  1.00  0.00           S  
ATOM   4753  CE  MET D 123     189.686 181.013 294.856  1.00  0.00           C  
ATOM   4754  H   MET D 123     190.248 176.501 295.943  1.00  0.00           H  
ATOM   4755  HA  MET D 123     187.918 176.706 297.542  1.00  0.00           H  
ATOM   4756 1HB  MET D 123     188.767 178.215 295.039  1.00  0.00           H  
ATOM   4757 2HB  MET D 123     187.330 178.638 295.935  1.00  0.00           H  
ATOM   4758 1HG  MET D 123     188.912 179.004 297.966  1.00  0.00           H  
ATOM   4759 2HG  MET D 123     190.196 178.871 296.819  1.00  0.00           H  
ATOM   4760 1HE  MET D 123     189.626 182.042 294.506  1.00  0.00           H  
ATOM   4761 2HE  MET D 123     190.714 180.703 294.867  1.00  0.00           H  
ATOM   4762 3HE  MET D 123     189.123 180.367 294.175  1.00  0.00           H  
ATOM   4763  N   SER D 124     187.427 175.600 294.480  1.00  0.00           N  
ATOM   4764  CA  SER D 124     186.417 174.956 293.653  1.00  0.00           C  
ATOM   4765  C   SER D 124     185.967 173.635 294.268  1.00  0.00           C  
ATOM   4766  O   SER D 124     184.803 173.238 294.117  1.00  0.00           O  
ATOM   4767  CB  SER D 124     186.955 174.700 292.258  1.00  0.00           C  
ATOM   4768  OG  SER D 124     187.936 173.690 292.247  1.00  0.00           O  
ATOM   4769  H   SER D 124     188.373 175.737 294.115  1.00  0.00           H  
ATOM   4770  HA  SER D 124     185.555 175.622 293.579  1.00  0.00           H  
ATOM   4771 1HB  SER D 124     186.140 174.420 291.605  1.00  0.00           H  
ATOM   4772 2HB  SER D 124     187.388 175.630 291.874  1.00  0.00           H  
ATOM   4773  HG  SER D 124     188.504 173.840 293.026  1.00  0.00           H  
ATOM   4774  N   THR D 125     186.878 172.982 295.008  1.00  0.00           N  
ATOM   4775  CA  THR D 125     186.598 171.722 295.669  1.00  0.00           C  
ATOM   4776  C   THR D 125     185.646 171.939 296.831  1.00  0.00           C  
ATOM   4777  O   THR D 125     184.672 171.201 296.991  1.00  0.00           O  
ATOM   4778  CB  THR D 125     187.887 171.055 296.176  1.00  0.00           C  
ATOM   4779  OG1 THR D 125     188.771 170.801 295.064  1.00  0.00           O  
ATOM   4780  CG2 THR D 125     187.541 169.744 296.865  1.00  0.00           C  
ATOM   4781  H   THR D 125     187.826 173.352 295.066  1.00  0.00           H  
ATOM   4782  HA  THR D 125     186.123 171.052 294.955  1.00  0.00           H  
ATOM   4783  HB  THR D 125     188.385 171.712 296.882  1.00  0.00           H  
ATOM   4784  HG1 THR D 125     189.052 171.662 294.668  1.00  0.00           H  
ATOM   4785 1HG2 THR D 125     188.452 169.273 297.226  1.00  0.00           H  
ATOM   4786 2HG2 THR D 125     186.874 169.941 297.707  1.00  0.00           H  
ATOM   4787 3HG2 THR D 125     187.043 169.080 296.159  1.00  0.00           H  
ATOM   4788  N   ILE D 126     185.906 172.976 297.628  1.00  0.00           N  
ATOM   4789  CA  ILE D 126     185.068 173.263 298.784  1.00  0.00           C  
ATOM   4790  C   ILE D 126     183.648 173.539 298.318  1.00  0.00           C  
ATOM   4791  O   ILE D 126     182.686 172.996 298.861  1.00  0.00           O  
ATOM   4792  CB  ILE D 126     185.611 174.476 299.546  1.00  0.00           C  
ATOM   4793  CG1 ILE D 126     186.933 174.140 300.202  1.00  0.00           C  
ATOM   4794  CG2 ILE D 126     184.620 174.939 300.587  1.00  0.00           C  
ATOM   4795  CD1 ILE D 126     187.650 175.345 300.679  1.00  0.00           C  
ATOM   4796  H   ILE D 126     186.732 173.549 297.443  1.00  0.00           H  
ATOM   4797  HA  ILE D 126     185.062 172.398 299.444  1.00  0.00           H  
ATOM   4798  HB  ILE D 126     185.791 175.266 298.840  1.00  0.00           H  
ATOM   4799 1HG1 ILE D 126     186.745 173.495 301.060  1.00  0.00           H  
ATOM   4800 2HG1 ILE D 126     187.566 173.606 299.501  1.00  0.00           H  
ATOM   4801 1HG2 ILE D 126     185.008 175.814 301.099  1.00  0.00           H  
ATOM   4802 2HG2 ILE D 126     183.707 175.182 300.104  1.00  0.00           H  
ATOM   4803 3HG2 ILE D 126     184.443 174.143 301.312  1.00  0.00           H  
ATOM   4804 1HD1 ILE D 126     188.581 175.048 301.156  1.00  0.00           H  
ATOM   4805 2HD1 ILE D 126     187.861 175.979 299.833  1.00  0.00           H  
ATOM   4806 3HD1 ILE D 126     187.031 175.874 301.386  1.00  0.00           H  
ATOM   4807  N   TYR D 127     183.508 174.366 297.289  1.00  0.00           N  
ATOM   4808  CA  TYR D 127     182.191 174.617 296.737  1.00  0.00           C  
ATOM   4809  C   TYR D 127     181.537 173.334 296.207  1.00  0.00           C  
ATOM   4810  O   TYR D 127     180.449 172.949 296.637  1.00  0.00           O  
ATOM   4811  CB  TYR D 127     182.296 175.662 295.621  1.00  0.00           C  
ATOM   4812  CG  TYR D 127     181.012 175.901 294.857  1.00  0.00           C  
ATOM   4813  CD1 TYR D 127     180.023 176.703 295.366  1.00  0.00           C  
ATOM   4814  CD2 TYR D 127     180.831 175.293 293.631  1.00  0.00           C  
ATOM   4815  CE1 TYR D 127     178.851 176.893 294.648  1.00  0.00           C  
ATOM   4816  CE2 TYR D 127     179.671 175.493 292.937  1.00  0.00           C  
ATOM   4817  CZ  TYR D 127     178.686 176.292 293.443  1.00  0.00           C  
ATOM   4818  OH  TYR D 127     177.519 176.496 292.733  1.00  0.00           O  
ATOM   4819  H   TYR D 127     184.330 174.817 296.876  1.00  0.00           H  
ATOM   4820  HA  TYR D 127     181.554 175.002 297.527  1.00  0.00           H  
ATOM   4821 1HB  TYR D 127     182.621 176.615 296.049  1.00  0.00           H  
ATOM   4822 2HB  TYR D 127     183.065 175.355 294.909  1.00  0.00           H  
ATOM   4823  HD1 TYR D 127     180.155 177.184 296.333  1.00  0.00           H  
ATOM   4824  HD2 TYR D 127     181.611 174.650 293.219  1.00  0.00           H  
ATOM   4825  HE1 TYR D 127     178.061 177.516 295.040  1.00  0.00           H  
ATOM   4826  HE2 TYR D 127     179.525 175.011 291.982  1.00  0.00           H  
ATOM   4827  HH  TYR D 127     177.560 176.014 291.902  1.00  0.00           H  
ATOM   4828  N   SER D 128     182.241 172.625 295.324  1.00  0.00           N  
ATOM   4829  CA  SER D 128     181.704 171.454 294.640  1.00  0.00           C  
ATOM   4830  C   SER D 128     181.278 170.314 295.555  1.00  0.00           C  
ATOM   4831  O   SER D 128     180.300 169.620 295.269  1.00  0.00           O  
ATOM   4832  CB  SER D 128     182.745 170.914 293.678  1.00  0.00           C  
ATOM   4833  OG  SER D 128     183.019 171.831 292.655  1.00  0.00           O  
ATOM   4834  H   SER D 128     183.170 172.939 295.050  1.00  0.00           H  
ATOM   4835  HA  SER D 128     180.832 171.776 294.071  1.00  0.00           H  
ATOM   4836 1HB  SER D 128     183.662 170.691 294.226  1.00  0.00           H  
ATOM   4837 2HB  SER D 128     182.386 169.981 293.249  1.00  0.00           H  
ATOM   4838  HG  SER D 128     183.521 172.557 293.092  1.00  0.00           H  
ATOM   4839  N   THR D 129     182.028 170.093 296.631  1.00  0.00           N  
ATOM   4840  CA  THR D 129     181.776 168.976 297.525  1.00  0.00           C  
ATOM   4841  C   THR D 129     181.072 169.364 298.828  1.00  0.00           C  
ATOM   4842  O   THR D 129     181.000 168.542 299.746  1.00  0.00           O  
ATOM   4843  CB  THR D 129     183.099 168.252 297.867  1.00  0.00           C  
ATOM   4844  OG1 THR D 129     183.992 169.145 298.538  1.00  0.00           O  
ATOM   4845  CG2 THR D 129     183.775 167.788 296.583  1.00  0.00           C  
ATOM   4846  H   THR D 129     182.832 170.692 296.816  1.00  0.00           H  
ATOM   4847  HA  THR D 129     181.131 168.269 297.007  1.00  0.00           H  
ATOM   4848  HB  THR D 129     182.892 167.398 298.507  1.00  0.00           H  
ATOM   4849  HG1 THR D 129     184.181 169.909 297.955  1.00  0.00           H  
ATOM   4850 1HG2 THR D 129     184.708 167.282 296.826  1.00  0.00           H  
ATOM   4851 2HG2 THR D 129     183.116 167.103 296.050  1.00  0.00           H  
ATOM   4852 3HG2 THR D 129     183.986 168.656 295.955  1.00  0.00           H  
ATOM   4853  N   GLY D 130     180.580 170.603 298.942  1.00  0.00           N  
ATOM   4854  CA  GLY D 130     179.946 171.013 300.195  1.00  0.00           C  
ATOM   4855  C   GLY D 130     178.550 170.412 300.342  1.00  0.00           C  
ATOM   4856  O   GLY D 130     177.977 169.895 299.375  1.00  0.00           O  
ATOM   4857  H   GLY D 130     180.644 171.269 298.169  1.00  0.00           H  
ATOM   4858 1HA  GLY D 130     180.566 170.711 301.038  1.00  0.00           H  
ATOM   4859 2HA  GLY D 130     179.883 172.101 300.229  1.00  0.00           H  
ATOM   4860  N   LYS D 131     177.986 170.498 301.548  1.00  0.00           N  
ATOM   4861  CA  LYS D 131     176.633 169.968 301.797  1.00  0.00           C  
ATOM   4862  C   LYS D 131     175.984 170.508 303.074  1.00  0.00           C  
ATOM   4863  O   LYS D 131     176.656 171.014 303.969  1.00  0.00           O  
ATOM   4864  CB  LYS D 131     176.647 168.435 301.852  1.00  0.00           C  
ATOM   4865  CG  LYS D 131     177.467 167.841 302.976  1.00  0.00           C  
ATOM   4866  CD  LYS D 131     177.427 166.317 302.934  1.00  0.00           C  
ATOM   4867  CE  LYS D 131     178.196 165.704 304.105  1.00  0.00           C  
ATOM   4868  NZ  LYS D 131     178.086 164.228 304.122  1.00  0.00           N  
ATOM   4869  H   LYS D 131     178.520 170.956 302.296  1.00  0.00           H  
ATOM   4870  HA  LYS D 131     175.995 170.266 300.962  1.00  0.00           H  
ATOM   4871 1HB  LYS D 131     175.627 168.075 301.974  1.00  0.00           H  
ATOM   4872 2HB  LYS D 131     177.021 168.035 300.911  1.00  0.00           H  
ATOM   4873 1HG  LYS D 131     178.502 168.179 302.889  1.00  0.00           H  
ATOM   4874 2HG  LYS D 131     177.067 168.185 303.929  1.00  0.00           H  
ATOM   4875 1HD  LYS D 131     176.395 165.983 302.965  1.00  0.00           H  
ATOM   4876 2HD  LYS D 131     177.871 165.972 302.001  1.00  0.00           H  
ATOM   4877 1HE  LYS D 131     179.246 165.979 304.028  1.00  0.00           H  
ATOM   4878 2HE  LYS D 131     177.802 166.095 305.038  1.00  0.00           H  
ATOM   4879 1HZ  LYS D 131     178.596 163.859 304.910  1.00  0.00           H  
ATOM   4880 2HZ  LYS D 131     177.106 163.973 304.203  1.00  0.00           H  
ATOM   4881 3HZ  LYS D 131     178.459 163.848 303.269  1.00  0.00           H  
ATOM   4882  N   VAL D 132     174.665 170.366 303.167  1.00  0.00           N  
ATOM   4883  CA  VAL D 132     173.936 170.756 304.375  1.00  0.00           C  
ATOM   4884  C   VAL D 132     173.168 169.579 304.972  1.00  0.00           C  
ATOM   4885  O   VAL D 132     172.333 168.991 304.300  1.00  0.00           O  
ATOM   4886  CB  VAL D 132     172.969 171.894 304.048  1.00  0.00           C  
ATOM   4887  CG1 VAL D 132     172.219 172.239 305.276  1.00  0.00           C  
ATOM   4888  CG2 VAL D 132     173.743 173.082 303.454  1.00  0.00           C  
ATOM   4889  H   VAL D 132     174.168 169.956 302.375  1.00  0.00           H  
ATOM   4890  HA  VAL D 132     174.652 171.109 305.118  1.00  0.00           H  
ATOM   4891  HB  VAL D 132     172.265 171.562 303.345  1.00  0.00           H  
ATOM   4892 1HG1 VAL D 132     171.502 173.016 305.086  1.00  0.00           H  
ATOM   4893 2HG1 VAL D 132     171.713 171.351 305.594  1.00  0.00           H  
ATOM   4894 3HG1 VAL D 132     172.891 172.553 306.053  1.00  0.00           H  
ATOM   4895 1HG2 VAL D 132     173.055 173.895 303.219  1.00  0.00           H  
ATOM   4896 2HG2 VAL D 132     174.482 173.429 304.167  1.00  0.00           H  
ATOM   4897 3HG2 VAL D 132     174.249 172.773 302.545  1.00  0.00           H  
ATOM   4898  N   CYS D 133     173.450 169.210 306.220  1.00  0.00           N  
ATOM   4899  CA  CYS D 133     172.820 167.998 306.753  1.00  0.00           C  
ATOM   4900  C   CYS D 133     171.947 168.255 307.971  1.00  0.00           C  
ATOM   4901  O   CYS D 133     172.212 169.157 308.762  1.00  0.00           O  
ATOM   4902  CB  CYS D 133     173.900 166.991 307.123  1.00  0.00           C  
ATOM   4903  SG  CYS D 133     174.982 166.566 305.741  1.00  0.00           S  
ATOM   4904  H   CYS D 133     174.116 169.722 306.777  1.00  0.00           H  
ATOM   4905  HA  CYS D 133     172.195 167.568 305.981  1.00  0.00           H  
ATOM   4906 1HB  CYS D 133     174.514 167.385 307.932  1.00  0.00           H  
ATOM   4907 2HB  CYS D 133     173.430 166.071 307.483  1.00  0.00           H  
ATOM   4908  N   ASN D 134     170.935 167.395 308.140  1.00  0.00           N  
ATOM   4909  CA  ASN D 134     170.075 167.408 309.326  1.00  0.00           C  
ATOM   4910  C   ASN D 134     170.642 166.466 310.390  1.00  0.00           C  
ATOM   4911  O   ASN D 134     170.573 165.252 310.198  1.00  0.00           O  
ATOM   4912  CB  ASN D 134     168.651 166.973 309.008  1.00  0.00           C  
ATOM   4913  CG  ASN D 134     167.900 167.932 308.170  1.00  0.00           C  
ATOM   4914  OD1 ASN D 134     167.880 169.122 308.481  1.00  0.00           O  
ATOM   4915  ND2 ASN D 134     167.262 167.462 307.133  1.00  0.00           N  
ATOM   4916  H   ASN D 134     170.778 166.690 307.408  1.00  0.00           H  
ATOM   4917  HA  ASN D 134     170.037 168.426 309.697  1.00  0.00           H  
ATOM   4918 1HB  ASN D 134     168.677 166.007 308.485  1.00  0.00           H  
ATOM   4919 2HB  ASN D 134     168.105 166.814 309.945  1.00  0.00           H  
ATOM   4920 1HD2 ASN D 134     166.736 168.076 306.549  1.00  0.00           H  
ATOM   4921 2HD2 ASN D 134     167.256 166.458 306.939  1.00  0.00           H  
ATOM   4922  N   PRO D 135     171.108 166.946 311.565  1.00  0.00           N  
ATOM   4923  CA  PRO D 135     171.797 166.160 312.591  1.00  0.00           C
[truncated: 731,872 more chars]
