# Supplementary material for: An ACE2 decoy can be administered by inhalation and potently targets omicron variants of SARS‐CoV‐2
Source: EMBO Mol Med. 2022 Sep 23;14(11):e16109. doi: 10.15252/emmm.202216109 (PMC9539395; doi:10.15252/emmm.202216109)
Supplement: Supplementary file 3 — Source Data for Figure 7 [file EMMM-14-e16109-s003.gz › Model-BA2-ACE2v24.pdb]

HEADER                                            20-MAR-22   XXXX              
EXPDTA    THEORETICAL MODEL                                                     
REMARK 220                                                                      
REMARK 220 EXPERIMENTAL DETAILS                                                 
REMARK 220  EXPERIMENT TYPE                : THEORETICAL MODELLING              
REMARK 220  DATE OF DATA COLLECTION        : 20-MAR-22                          
REMARK 220                                                                      
REMARK 220 REMARK: MODEL GENERATED BY ROSETTA                                   
REMARK 220  VERSION 2016.22.post.dev+51604.argo.master.1ee13f687e8              
SSBOND     CYS A  336   CYS A  336                                      2.03  
SSBOND     CYS A  379   CYS A  379                                      2.05  
SSBOND     CYS A  480   CYS A  480                                      2.02  
SSBOND     CYS D  133   CYS D  133                                      2.03  
SSBOND     CYS D  344   CYS D  344                                      2.04  
SSBOND     CYS D  530   CYS D  530                                      2.01  
ATOM      1  N   ASN A 331     195.534 165.726 209.806  1.00  0.00           N  
ATOM      2  CA  ASN A 331     196.086 164.512 210.398  1.00  0.00           C  
ATOM      3  C   ASN A 331     196.724 164.789 211.753  1.00  0.00           C  
ATOM      4  O   ASN A 331     197.150 165.909 212.039  1.00  0.00           O  
ATOM      5  CB  ASN A 331     197.091 163.863 209.463  1.00  0.00           C  
ATOM      6  CG  ASN A 331     196.455 163.305 208.212  1.00  0.00           C  
ATOM      7  OD1 ASN A 331     195.403 162.655 208.263  1.00  0.00           O  
ATOM      8  ND2 ASN A 331     197.078 163.547 207.087  1.00  0.00           N  
ATOM      9  H   ASN A 331     195.750 166.616 210.230  1.00  0.00           H  
ATOM     10  HA  ASN A 331     195.269 163.810 210.568  1.00  0.00           H  
ATOM     11 1HB  ASN A 331     197.845 164.596 209.177  1.00  0.00           H  
ATOM     12 2HB  ASN A 331     197.604 163.055 209.988  1.00  0.00           H  
ATOM     13 1HD2 ASN A 331     196.706 163.202 206.224  1.00  0.00           H  
ATOM     14 2HD2 ASN A 331     197.926 164.076 207.089  1.00  0.00           H  
ATOM     15  N   ILE A 332     196.776 163.756 212.585  1.00  0.00           N  
ATOM     16  CA  ILE A 332     197.363 163.840 213.916  1.00  0.00           C  
ATOM     17  C   ILE A 332     198.612 162.981 214.060  1.00  0.00           C  
ATOM     18  O   ILE A 332     198.610 161.790 213.744  1.00  0.00           O  
ATOM     19  CB  ILE A 332     196.319 163.475 214.990  1.00  0.00           C  
ATOM     20  CG1 ILE A 332     195.171 164.516 214.953  1.00  0.00           C  
ATOM     21  CG2 ILE A 332     196.959 163.374 216.370  1.00  0.00           C  
ATOM     22  CD1 ILE A 332     193.978 164.140 215.779  1.00  0.00           C  
ATOM     23  H   ILE A 332     196.398 162.871 212.279  1.00  0.00           H  
ATOM     24  HA  ILE A 332     197.659 164.873 214.092  1.00  0.00           H  
ATOM     25  HB  ILE A 332     195.880 162.510 214.743  1.00  0.00           H  
ATOM     26 1HG1 ILE A 332     195.555 165.469 215.316  1.00  0.00           H  
ATOM     27 2HG1 ILE A 332     194.837 164.644 213.927  1.00  0.00           H  
ATOM     28 1HG2 ILE A 332     196.205 163.104 217.105  1.00  0.00           H  
ATOM     29 2HG2 ILE A 332     197.738 162.611 216.359  1.00  0.00           H  
ATOM     30 3HG2 ILE A 332     197.397 164.306 216.637  1.00  0.00           H  
ATOM     31 1HD1 ILE A 332     193.217 164.919 215.701  1.00  0.00           H  
ATOM     32 2HD1 ILE A 332     193.566 163.199 215.415  1.00  0.00           H  
ATOM     33 3HD1 ILE A 332     194.275 164.024 216.817  1.00  0.00           H  
ATOM     34  N   THR A 333     199.669 163.624 214.534  1.00  0.00           N  
ATOM     35  CA  THR A 333     200.977 163.041 214.783  1.00  0.00           C  
ATOM     36  C   THR A 333     201.235 162.972 216.288  1.00  0.00           C  
ATOM     37  O   THR A 333     200.298 163.069 217.082  1.00  0.00           O  
ATOM     38  CB  THR A 333     202.095 163.820 214.034  1.00  0.00           C  
ATOM     39  OG1 THR A 333     203.330 163.098 214.142  1.00  0.00           O  
ATOM     40  CG2 THR A 333     202.267 165.229 214.577  1.00  0.00           C  
ATOM     41  H   THR A 333     199.553 164.604 214.741  1.00  0.00           H  
ATOM     42  HA  THR A 333     200.980 162.020 214.402  1.00  0.00           H  
ATOM     43  HB  THR A 333     201.827 163.886 212.980  1.00  0.00           H  
ATOM     44  HG1 THR A 333     203.987 163.508 213.568  1.00  0.00           H  
ATOM     45 1HG2 THR A 333     203.048 165.738 214.016  1.00  0.00           H  
ATOM     46 2HG2 THR A 333     201.331 165.763 214.456  1.00  0.00           H  
ATOM     47 3HG2 THR A 333     202.541 165.209 215.631  1.00  0.00           H  
ATOM     48  N   ASN A 334     202.489 162.748 216.663  1.00  0.00           N  
ATOM     49  CA  ASN A 334     202.883 162.596 218.058  1.00  0.00           C  
ATOM     50  C   ASN A 334     202.306 163.707 218.926  1.00  0.00           C  
ATOM     51  O   ASN A 334     202.349 164.896 218.569  1.00  0.00           O  
ATOM     52  CB  ASN A 334     204.393 162.555 218.187  1.00  0.00           C  
ATOM     53  CG  ASN A 334     204.988 161.283 217.633  1.00  0.00           C  
ATOM     54  OD1 ASN A 334     204.314 160.248 217.547  1.00  0.00           O  
ATOM     55  ND2 ASN A 334     206.241 161.341 217.254  1.00  0.00           N  
ATOM     56  H   ASN A 334     203.174 162.690 215.920  1.00  0.00           H  
ATOM     57  HA  ASN A 334     202.476 161.655 218.429  1.00  0.00           H  
ATOM     58 1HB  ASN A 334     204.824 163.405 217.659  1.00  0.00           H  
ATOM     59 2HB  ASN A 334     204.669 162.648 219.240  1.00  0.00           H  
ATOM     60 1HD2 ASN A 334     206.687 160.529 216.877  1.00  0.00           H  
ATOM     61 2HD2 ASN A 334     206.749 162.197 217.340  1.00  0.00           H  
ATOM     62  N   LEU A 335     201.781 163.301 220.080  1.00  0.00           N  
ATOM     63  CA  LEU A 335     201.164 164.235 220.999  1.00  0.00           C  
ATOM     64  C   LEU A 335     202.175 164.904 221.915  1.00  0.00           C  
ATOM     65  O   LEU A 335     203.205 164.326 222.269  1.00  0.00           O  
ATOM     66  CB  LEU A 335     200.126 163.536 221.888  1.00  0.00           C  
ATOM     67  CG  LEU A 335     198.958 162.814 221.178  1.00  0.00           C  
ATOM     68  CD1 LEU A 335     198.031 162.236 222.244  1.00  0.00           C  
ATOM     69  CD2 LEU A 335     198.252 163.758 220.244  1.00  0.00           C  
ATOM     70  H   LEU A 335     201.791 162.317 220.308  1.00  0.00           H  
ATOM     71  HA  LEU A 335     200.665 165.004 220.417  1.00  0.00           H  
ATOM     72 1HB  LEU A 335     200.642 162.806 222.507  1.00  0.00           H  
ATOM     73 2HB  LEU A 335     199.691 164.289 222.548  1.00  0.00           H  
ATOM     74  HG  LEU A 335     199.345 161.977 220.597  1.00  0.00           H  
ATOM     75 1HD1 LEU A 335     197.212 161.701 221.764  1.00  0.00           H  
ATOM     76 2HD1 LEU A 335     198.588 161.548 222.881  1.00  0.00           H  
ATOM     77 3HD1 LEU A 335     197.625 163.046 222.855  1.00  0.00           H  
ATOM     78 1HD2 LEU A 335     197.436 163.241 219.740  1.00  0.00           H  
ATOM     79 2HD2 LEU A 335     197.861 164.614 220.790  1.00  0.00           H  
ATOM     80 3HD2 LEU A 335     198.965 164.080 219.519  1.00  0.00           H  
ATOM     81  N   CYS A 336     201.829 166.108 222.319  1.00  0.00           N  
ATOM     82  CA  CYS A 336     202.576 166.904 223.282  1.00  0.00           C  
ATOM     83  C   CYS A 336     202.510 166.288 224.679  1.00  0.00           C  
ATOM     84  O   CYS A 336     201.435 165.921 225.143  1.00  0.00           O  
ATOM     85  CB  CYS A 336     201.998 168.299 223.376  1.00  0.00           C  
ATOM     86  SG  CYS A 336     202.155 169.325 221.890  1.00  0.00           S  
ATOM     87  H   CYS A 336     200.983 166.494 221.919  1.00  0.00           H  
ATOM     88  HA  CYS A 336     203.602 166.953 222.942  1.00  0.00           H  
ATOM     89 1HB  CYS A 336     200.949 168.200 223.592  1.00  0.00           H  
ATOM     90 2HB  CYS A 336     202.432 168.816 224.210  1.00  0.00           H  
ATOM     91  N   PRO A 337     203.615 166.265 225.436  1.00  0.00           N  
ATOM     92  CA  PRO A 337     203.696 165.682 226.762  1.00  0.00           C  
ATOM     93  C   PRO A 337     203.057 166.517 227.874  1.00  0.00           C  
ATOM     94  O   PRO A 337     203.709 166.887 228.847  1.00  0.00           O  
ATOM     95  CB  PRO A 337     205.204 165.568 226.952  1.00  0.00           C  
ATOM     96  CG  PRO A 337     205.773 166.734 226.182  1.00  0.00           C  
ATOM     97  CD  PRO A 337     204.882 166.843 224.951  1.00  0.00           C  
ATOM     98  HA  PRO A 337     203.244 164.681 226.735  1.00  0.00           H  
ATOM     99 1HB  PRO A 337     205.429 165.605 228.016  1.00  0.00           H  
ATOM    100 2HB  PRO A 337     205.559 164.590 226.588  1.00  0.00           H  
ATOM    101 1HG  PRO A 337     205.774 167.630 226.812  1.00  0.00           H  
ATOM    102 2HG  PRO A 337     206.821 166.532 225.922  1.00  0.00           H  
ATOM    103 1HD  PRO A 337     204.763 167.892 224.663  1.00  0.00           H  
ATOM    104 2HD  PRO A 337     205.305 166.224 224.140  1.00  0.00           H  
ATOM    105  N   PHE A 338     201.759 166.775 227.745  1.00  0.00           N  
ATOM    106  CA  PHE A 338     201.016 167.470 228.796  1.00  0.00           C  
ATOM    107  C   PHE A 338     200.752 166.470 229.901  1.00  0.00           C  
ATOM    108  O   PHE A 338     200.856 166.779 231.093  1.00  0.00           O  
ATOM    109  CB  PHE A 338     199.689 168.030 228.270  1.00  0.00           C  
ATOM    110  CG  PHE A 338     199.835 169.243 227.420  1.00  0.00           C  
ATOM    111  CD1 PHE A 338     199.805 169.149 226.053  1.00  0.00           C  
ATOM    112  CD2 PHE A 338     199.999 170.491 227.995  1.00  0.00           C  
ATOM    113  CE1 PHE A 338     199.959 170.271 225.279  1.00  0.00           C  
ATOM    114  CE2 PHE A 338     200.145 171.613 227.205  1.00  0.00           C  
ATOM    115  CZ  PHE A 338     200.135 171.487 225.842  1.00  0.00           C  
ATOM    116  H   PHE A 338     201.287 166.459 226.901  1.00  0.00           H  
ATOM    117  HA  PHE A 338     201.624 168.285 229.191  1.00  0.00           H  
ATOM    118 1HB  PHE A 338     199.185 167.260 227.678  1.00  0.00           H  
ATOM    119 2HB  PHE A 338     199.038 168.270 229.095  1.00  0.00           H  
ATOM    120  HD1 PHE A 338     199.667 168.165 225.588  1.00  0.00           H  
ATOM    121  HD2 PHE A 338     200.020 170.575 229.079  1.00  0.00           H  
ATOM    122  HE1 PHE A 338     199.953 170.188 224.223  1.00  0.00           H  
ATOM    123  HE2 PHE A 338     200.282 172.589 227.657  1.00  0.00           H  
ATOM    124  HZ  PHE A 338     200.266 172.359 225.206  1.00  0.00           H  
ATOM    125  N   ASP A 339     200.474 165.238 229.479  1.00  0.00           N  
ATOM    126  CA  ASP A 339     200.173 164.109 230.347  1.00  0.00           C  
ATOM    127  C   ASP A 339     201.330 163.805 231.282  1.00  0.00           C  
ATOM    128  O   ASP A 339     201.137 163.388 232.422  1.00  0.00           O  
ATOM    129  CB  ASP A 339     199.879 162.871 229.503  1.00  0.00           C  
ATOM    130  CG  ASP A 339     198.541 162.935 228.780  1.00  0.00           C  
ATOM    131  OD1 ASP A 339     197.735 163.766 229.123  1.00  0.00           O  
ATOM    132  OD2 ASP A 339     198.346 162.163 227.874  1.00  0.00           O  
ATOM    133  H   ASP A 339     200.444 165.087 228.480  1.00  0.00           H  
ATOM    134  HA  ASP A 339     199.293 164.351 230.946  1.00  0.00           H  
ATOM    135 1HB  ASP A 339     200.669 162.743 228.761  1.00  0.00           H  
ATOM    136 2HB  ASP A 339     199.889 161.988 230.143  1.00  0.00           H  
ATOM    137  N   GLU A 340     202.554 164.074 230.828  1.00  0.00           N  
ATOM    138  CA  GLU A 340     203.734 163.794 231.641  1.00  0.00           C  
ATOM    139  C   GLU A 340     203.750 164.649 232.911  1.00  0.00           C  
ATOM    140  O   GLU A 340     204.439 164.313 233.876  1.00  0.00           O  
ATOM    141  CB  GLU A 340     205.034 163.980 230.848  1.00  0.00           C  
ATOM    142  CG  GLU A 340     205.229 162.947 229.723  1.00  0.00           C  
ATOM    143  CD  GLU A 340     206.601 162.988 229.044  1.00  0.00           C  
ATOM    144  OE1 GLU A 340     207.489 163.664 229.526  1.00  0.00           O  
ATOM    145  OE2 GLU A 340     206.747 162.349 228.032  1.00  0.00           O  
ATOM    146  H   GLU A 340     202.667 164.458 229.901  1.00  0.00           H  
ATOM    147  HA  GLU A 340     203.688 162.749 231.951  1.00  0.00           H  
ATOM    148 1HB  GLU A 340     205.044 164.978 230.403  1.00  0.00           H  
ATOM    149 2HB  GLU A 340     205.886 163.914 231.522  1.00  0.00           H  
ATOM    150 1HG  GLU A 340     205.075 161.953 230.138  1.00  0.00           H  
ATOM    151 2HG  GLU A 340     204.456 163.115 228.971  1.00  0.00           H  
ATOM    152  N   VAL A 341     203.017 165.766 232.896  1.00  0.00           N  
ATOM    153  CA  VAL A 341     202.915 166.639 234.045  1.00  0.00           C  
ATOM    154  C   VAL A 341     201.587 166.407 234.761  1.00  0.00           C  
ATOM    155  O   VAL A 341     201.563 166.182 235.966  1.00  0.00           O  
ATOM    156  CB  VAL A 341     203.060 168.107 233.640  1.00  0.00           C  
ATOM    157  CG1 VAL A 341     202.839 168.974 234.831  1.00  0.00           C  
ATOM    158  CG2 VAL A 341     204.438 168.324 233.094  1.00  0.00           C  
ATOM    159  H   VAL A 341     202.462 165.998 232.076  1.00  0.00           H  
ATOM    160  HA  VAL A 341     203.727 166.405 234.732  1.00  0.00           H  
ATOM    161  HB  VAL A 341     202.310 168.364 232.887  1.00  0.00           H  
ATOM    162 1HG1 VAL A 341     202.943 170.025 234.556  1.00  0.00           H  
ATOM    163 2HG1 VAL A 341     201.849 168.787 235.195  1.00  0.00           H  
ATOM    164 3HG1 VAL A 341     203.559 168.728 235.594  1.00  0.00           H  
ATOM    165 1HG2 VAL A 341     204.549 169.360 232.825  1.00  0.00           H  
ATOM    166 2HG2 VAL A 341     205.174 168.069 233.853  1.00  0.00           H  
ATOM    167 3HG2 VAL A 341     204.588 167.695 232.214  1.00  0.00           H  
ATOM    168  N   PHE A 342     200.480 166.379 234.017  1.00  0.00           N  
ATOM    169  CA  PHE A 342     199.170 166.214 234.655  1.00  0.00           C  
ATOM    170  C   PHE A 342     199.022 164.896 235.398  1.00  0.00           C  
ATOM    171  O   PHE A 342     198.402 164.845 236.459  1.00  0.00           O  
ATOM    172  CB  PHE A 342     198.040 166.316 233.638  1.00  0.00           C  
ATOM    173  CG  PHE A 342     197.687 167.704 233.248  1.00  0.00           C  
ATOM    174  CD1 PHE A 342     198.067 168.206 232.027  1.00  0.00           C  
ATOM    175  CD2 PHE A 342     196.957 168.507 234.099  1.00  0.00           C  
ATOM    176  CE1 PHE A 342     197.739 169.477 231.658  1.00  0.00           C  
ATOM    177  CE2 PHE A 342     196.628 169.771 233.731  1.00  0.00           C  
ATOM    178  CZ  PHE A 342     197.020 170.260 232.511  1.00  0.00           C  
ATOM    179  H   PHE A 342     200.549 166.511 233.009  1.00  0.00           H  
ATOM    180  HA  PHE A 342     199.048 167.013 235.375  1.00  0.00           H  
ATOM    181 1HB  PHE A 342     198.324 165.775 232.737  1.00  0.00           H  
ATOM    182 2HB  PHE A 342     197.154 165.832 234.037  1.00  0.00           H  
ATOM    183  HD1 PHE A 342     198.626 167.575 231.360  1.00  0.00           H  
ATOM    184  HD2 PHE A 342     196.644 168.118 235.069  1.00  0.00           H  
ATOM    185  HE1 PHE A 342     198.045 169.864 230.686  1.00  0.00           H  
ATOM    186  HE2 PHE A 342     196.065 170.385 234.396  1.00  0.00           H  
ATOM    187  HZ  PHE A 342     196.757 171.266 232.214  1.00  0.00           H  
ATOM    188  N   ASN A 343     199.589 163.828 234.847  1.00  0.00           N  
ATOM    189  CA  ASN A 343     199.506 162.513 235.448  1.00  0.00           C  
ATOM    190  C   ASN A 343     200.839 162.140 236.100  1.00  0.00           C  
ATOM    191  O   ASN A 343     201.127 160.958 236.307  1.00  0.00           O  
ATOM    192  CB  ASN A 343     199.114 161.486 234.403  1.00  0.00           C  
ATOM    193  CG  ASN A 343     197.724 161.716 233.855  1.00  0.00           C  
ATOM    194  OD1 ASN A 343     196.778 162.034 234.588  1.00  0.00           O  
ATOM    195  ND2 ASN A 343     197.591 161.558 232.560  1.00  0.00           N  
ATOM    196  H   ASN A 343     200.101 163.902 233.968  1.00  0.00           H  
ATOM    197  HA  ASN A 343     198.751 162.529 236.233  1.00  0.00           H  
ATOM    198 1HB  ASN A 343     199.826 161.513 233.580  1.00  0.00           H  
ATOM    199 2HB  ASN A 343     199.159 160.491 234.841  1.00  0.00           H  
ATOM    200 1HD2 ASN A 343     196.703 161.695 232.118  1.00  0.00           H  
ATOM    201 2HD2 ASN A 343     198.384 161.299 232.005  1.00  0.00           H  
ATOM    202  N   ALA A 344     201.671 163.141 236.409  1.00  0.00           N  
ATOM    203  CA  ALA A 344     202.973 162.863 236.990  1.00  0.00           C  
ATOM    204  C   ALA A 344     202.824 162.108 238.292  1.00  0.00           C  
ATOM    205  O   ALA A 344     201.918 162.367 239.087  1.00  0.00           O  
ATOM    206  CB  ALA A 344     203.747 164.149 237.232  1.00  0.00           C  
ATOM    207  H   ALA A 344     201.414 164.113 236.243  1.00  0.00           H  
ATOM    208  HA  ALA A 344     203.532 162.240 236.292  1.00  0.00           H  
ATOM    209 1HB  ALA A 344     204.724 163.913 237.648  1.00  0.00           H  
ATOM    210 2HB  ALA A 344     203.874 164.671 236.299  1.00  0.00           H  
ATOM    211 3HB  ALA A 344     203.218 164.779 237.914  1.00  0.00           H  
ATOM    212  N   THR A 345     203.753 161.191 238.540  1.00  0.00           N  
ATOM    213  CA  THR A 345     203.731 160.427 239.779  1.00  0.00           C  
ATOM    214  C   THR A 345     204.395 161.200 240.914  1.00  0.00           C  
ATOM    215  O   THR A 345     204.237 160.860 242.090  1.00  0.00           O  
ATOM    216  CB  THR A 345     204.417 159.066 239.574  1.00  0.00           C  
ATOM    217  OG1 THR A 345     205.788 159.264 239.195  1.00  0.00           O  
ATOM    218  CG2 THR A 345     203.702 158.296 238.478  1.00  0.00           C  
ATOM    219  H   THR A 345     204.464 161.006 237.847  1.00  0.00           H  
ATOM    220  HA  THR A 345     202.692 160.245 240.053  1.00  0.00           H  
ATOM    221  HB  THR A 345     204.383 158.495 240.501  1.00  0.00           H  
ATOM    222  HG1 THR A 345     206.188 158.415 238.984  1.00  0.00           H  
ATOM    223 1HG2 THR A 345     204.188 157.331 238.332  1.00  0.00           H  
ATOM    224 2HG2 THR A 345     202.662 158.139 238.765  1.00  0.00           H  
ATOM    225 3HG2 THR A 345     203.738 158.866 237.549  1.00  0.00           H  
ATOM    226  N   ARG A 346     205.141 162.238 240.541  1.00  0.00           N  
ATOM    227  CA  ARG A 346     205.830 163.112 241.479  1.00  0.00           C  
ATOM    228  C   ARG A 346     205.748 164.546 240.974  1.00  0.00           C  
ATOM    229  O   ARG A 346     206.000 164.798 239.796  1.00  0.00           O  
ATOM    230  CB  ARG A 346     207.303 162.732 241.625  1.00  0.00           C  
ATOM    231  CG  ARG A 346     207.594 161.350 242.228  1.00  0.00           C  
ATOM    232  CD  ARG A 346     207.243 161.292 243.672  1.00  0.00           C  
ATOM    233  NE  ARG A 346     207.613 160.020 244.269  1.00  0.00           N  
ATOM    234  CZ  ARG A 346     206.864 158.896 244.242  1.00  0.00           C  
ATOM    235  NH1 ARG A 346     205.687 158.871 243.644  1.00  0.00           N  
ATOM    236  NH2 ARG A 346     207.319 157.798 244.826  1.00  0.00           N  
ATOM    237  H   ARG A 346     205.214 162.426 239.556  1.00  0.00           H  
ATOM    238  HA  ARG A 346     205.340 163.053 242.453  1.00  0.00           H  
ATOM    239 1HB  ARG A 346     207.781 162.768 240.649  1.00  0.00           H  
ATOM    240 2HB  ARG A 346     207.799 163.473 242.255  1.00  0.00           H  
ATOM    241 1HG  ARG A 346     207.035 160.579 241.703  1.00  0.00           H  
ATOM    242 2HG  ARG A 346     208.658 161.140 242.137  1.00  0.00           H  
ATOM    243 1HD  ARG A 346     207.769 162.085 244.203  1.00  0.00           H  
ATOM    244 2HD  ARG A 346     206.168 161.428 243.794  1.00  0.00           H  
ATOM    245  HE  ARG A 346     208.504 159.973 244.742  1.00  0.00           H  
ATOM    246 1HH1 ARG A 346     205.302 159.707 243.176  1.00  0.00           H  
ATOM    247 2HH1 ARG A 346     205.148 158.021 243.639  1.00  0.00           H  
ATOM    248 1HH2 ARG A 346     208.219 157.807 245.287  1.00  0.00           H  
ATOM    249 2HH2 ARG A 346     206.768 156.953 244.811  1.00  0.00           H  
ATOM    250  N   PHE A 347     205.453 165.484 241.867  1.00  0.00           N  
ATOM    251  CA  PHE A 347     205.427 166.900 241.519  1.00  0.00           C  
ATOM    252  C   PHE A 347     206.573 167.653 242.153  1.00  0.00           C  
ATOM    253  O   PHE A 347     207.153 167.203 243.141  1.00  0.00           O  
ATOM    254  CB  PHE A 347     204.066 167.481 241.858  1.00  0.00           C  
ATOM    255  CG  PHE A 347     203.016 167.168 240.835  1.00  0.00           C  
ATOM    256  CD1 PHE A 347     202.419 165.928 240.721  1.00  0.00           C  
ATOM    257  CD2 PHE A 347     202.584 168.185 239.994  1.00  0.00           C  
ATOM    258  CE1 PHE A 347     201.452 165.717 239.748  1.00  0.00           C  
ATOM    259  CE2 PHE A 347     201.619 167.976 239.052  1.00  0.00           C  
ATOM    260  CZ  PHE A 347     201.053 166.738 238.922  1.00  0.00           C  
ATOM    261  H   PHE A 347     205.237 165.234 242.838  1.00  0.00           H  
ATOM    262  HA  PHE A 347     205.545 166.990 240.438  1.00  0.00           H  
ATOM    263 1HB  PHE A 347     203.738 167.076 242.810  1.00  0.00           H  
ATOM    264 2HB  PHE A 347     204.150 168.567 241.948  1.00  0.00           H  
ATOM    265  HD1 PHE A 347     202.726 165.113 241.379  1.00  0.00           H  
ATOM    266  HD2 PHE A 347     203.031 169.172 240.097  1.00  0.00           H  
ATOM    267  HE1 PHE A 347     201.000 164.731 239.637  1.00  0.00           H  
ATOM    268  HE2 PHE A 347     201.310 168.787 238.413  1.00  0.00           H  
ATOM    269  HZ  PHE A 347     200.290 166.560 238.164  1.00  0.00           H  
ATOM    270  N   ALA A 348     206.965 168.761 241.558  1.00  0.00           N  
ATOM    271  CA  ALA A 348     208.037 169.523 242.192  1.00  0.00           C  
ATOM    272  C   ALA A 348     207.554 170.248 243.451  1.00  0.00           C  
ATOM    273  O   ALA A 348     206.383 170.617 243.579  1.00  0.00           O  
ATOM    274  CB  ALA A 348     208.623 170.525 241.227  1.00  0.00           C  
ATOM    275  H   ALA A 348     206.506 169.076 240.691  1.00  0.00           H  
ATOM    276  HA  ALA A 348     208.819 168.821 242.481  1.00  0.00           H  
ATOM    277 1HB  ALA A 348     209.445 171.062 241.703  1.00  0.00           H  
ATOM    278 2HB  ALA A 348     208.981 170.013 240.353  1.00  0.00           H  
ATOM    279 3HB  ALA A 348     207.876 171.213 240.953  1.00  0.00           H  
ATOM    280  N   SER A 349     208.461 170.468 244.392  1.00  0.00           N  
ATOM    281  CA  SER A 349     208.124 171.359 245.494  1.00  0.00           C  
ATOM    282  C   SER A 349     207.851 172.717 244.907  1.00  0.00           C  
ATOM    283  O   SER A 349     208.637 173.159 244.080  1.00  0.00           O  
ATOM    284  CB  SER A 349     209.286 171.490 246.424  1.00  0.00           C  
ATOM    285  OG  SER A 349     209.529 170.341 247.119  1.00  0.00           O  
ATOM    286  H   SER A 349     209.393 170.084 244.307  1.00  0.00           H  
ATOM    287  HA  SER A 349     207.236 170.999 246.011  1.00  0.00           H  
ATOM    288 1HB  SER A 349     210.171 171.769 245.854  1.00  0.00           H  
ATOM    289 2HB  SER A 349     209.084 172.269 247.095  1.00  0.00           H  
ATOM    290  HG  SER A 349     209.567 169.625 246.471  1.00  0.00           H  
ATOM    291  N   VAL A 350     206.858 173.463 245.385  1.00  0.00           N  
ATOM    292  CA  VAL A 350     206.711 174.773 244.768  1.00  0.00           C  
ATOM    293  C   VAL A 350     207.917 175.717 244.924  1.00  0.00           C  
ATOM    294  O   VAL A 350     208.170 176.514 244.019  1.00  0.00           O  
ATOM    295  CB  VAL A 350     205.470 175.487 245.291  1.00  0.00           C  
ATOM    296  CG1 VAL A 350     205.692 175.939 246.745  1.00  0.00           C  
ATOM    297  CG2 VAL A 350     205.149 176.645 244.322  1.00  0.00           C  
ATOM    298  H   VAL A 350     206.172 173.121 246.069  1.00  0.00           H  
ATOM    299  HA  VAL A 350     206.571 174.617 243.709  1.00  0.00           H  
ATOM    300  HB  VAL A 350     204.643 174.790 245.311  1.00  0.00           H  
ATOM    301 1HG1 VAL A 350     204.821 176.432 247.120  1.00  0.00           H  
ATOM    302 2HG1 VAL A 350     205.906 175.065 247.365  1.00  0.00           H  
ATOM    303 3HG1 VAL A 350     206.508 176.615 246.804  1.00  0.00           H  
ATOM    304 1HG2 VAL A 350     204.256 177.170 244.653  1.00  0.00           H  
ATOM    305 2HG2 VAL A 350     205.978 177.324 244.270  1.00  0.00           H  
ATOM    306 3HG2 VAL A 350     204.992 176.255 243.333  1.00  0.00           H  
ATOM    307  N   TYR A 351     208.727 175.607 245.995  1.00  0.00           N  
ATOM    308  CA  TYR A 351     209.874 176.533 246.107  1.00  0.00           C  
ATOM    309  C   TYR A 351     210.830 176.342 244.926  1.00  0.00           C  
ATOM    310  O   TYR A 351     211.602 177.237 244.567  1.00  0.00           O  
ATOM    311  CB  TYR A 351     210.653 176.349 247.412  1.00  0.00           C  
ATOM    312  CG  TYR A 351     211.743 175.314 247.406  1.00  0.00           C  
ATOM    313  CD1 TYR A 351     213.035 175.712 247.164  1.00  0.00           C  
ATOM    314  CD2 TYR A 351     211.468 174.012 247.629  1.00  0.00           C  
ATOM    315  CE1 TYR A 351     214.061 174.793 247.167  1.00  0.00           C  
ATOM    316  CE2 TYR A 351     212.481 173.070 247.625  1.00  0.00           C  
ATOM    317  CZ  TYR A 351     213.776 173.462 247.398  1.00  0.00           C  
ATOM    318  OH  TYR A 351     214.789 172.532 247.402  1.00  0.00           O  
ATOM    319  H   TYR A 351     208.517 174.938 246.741  1.00  0.00           H  
ATOM    320  HA  TYR A 351     209.499 177.556 246.063  1.00  0.00           H  
ATOM    321 1HB  TYR A 351     211.094 177.303 247.701  1.00  0.00           H  
ATOM    322 2HB  TYR A 351     209.976 176.077 248.181  1.00  0.00           H  
ATOM    323  HD1 TYR A 351     213.234 176.763 246.992  1.00  0.00           H  
ATOM    324  HD2 TYR A 351     210.457 173.725 247.813  1.00  0.00           H  
ATOM    325  HE1 TYR A 351     215.085 175.116 246.989  1.00  0.00           H  
ATOM    326  HE2 TYR A 351     212.251 172.020 247.806  1.00  0.00           H  
ATOM    327  HH  TYR A 351     215.629 172.974 247.245  1.00  0.00           H  
ATOM    328  N   ALA A 352     210.787 175.141 244.352  1.00  0.00           N  
ATOM    329  CA  ALA A 352     211.605 174.718 243.251  1.00  0.00           C  
ATOM    330  C   ALA A 352     210.703 174.169 242.172  1.00  0.00           C  
ATOM    331  O   ALA A 352     210.993 173.124 241.587  1.00  0.00           O  
ATOM    332  CB  ALA A 352     212.587 173.649 243.689  1.00  0.00           C  
ATOM    333  H   ALA A 352     210.088 174.476 244.670  1.00  0.00           H  
ATOM    334  HA  ALA A 352     212.128 175.582 242.855  1.00  0.00           H  
ATOM    335 1HB  ALA A 352     213.188 173.343 242.834  1.00  0.00           H  
ATOM    336 2HB  ALA A 352     213.232 174.029 244.463  1.00  0.00           H  
ATOM    337 3HB  ALA A 352     212.033 172.795 244.071  1.00  0.00           H  
ATOM    338  N   TRP A 353     209.615 174.882 241.885  1.00  0.00           N  
ATOM    339  CA  TRP A 353     208.684 174.397 240.881  1.00  0.00           C  
ATOM    340  C   TRP A 353     209.408 174.140 239.563  1.00  0.00           C  
ATOM    341  O   TRP A 353     210.354 174.854 239.214  1.00  0.00           O  
ATOM    342  CB  TRP A 353     207.560 175.425 240.690  1.00  0.00           C  
ATOM    343  CG  TRP A 353     208.007 176.793 240.218  1.00  0.00           C  
ATOM    344  CD1 TRP A 353     208.411 177.860 240.987  1.00  0.00           C  
ATOM    345  CD2 TRP A 353     208.032 177.261 238.856  1.00  0.00           C  
ATOM    346  NE1 TRP A 353     208.696 178.945 240.179  1.00  0.00           N  
ATOM    347  CE2 TRP A 353     208.469 178.596 238.885  1.00  0.00           C  
ATOM    348  CE3 TRP A 353     207.712 176.675 237.631  1.00  0.00           C  
ATOM    349  CZ2 TRP A 353     208.597 179.334 237.749  1.00  0.00           C  
ATOM    350  CZ3 TRP A 353     207.839 177.436 236.485  1.00  0.00           C  
ATOM    351  CH2 TRP A 353     208.273 178.733 236.542  1.00  0.00           C  
ATOM    352  H   TRP A 353     209.385 175.714 242.430  1.00  0.00           H  
ATOM    353  HA  TRP A 353     208.243 173.467 241.238  1.00  0.00           H  
ATOM    354 1HB  TRP A 353     206.841 175.035 239.969  1.00  0.00           H  
ATOM    355 2HB  TRP A 353     207.036 175.564 241.630  1.00  0.00           H  
ATOM    356  HD1 TRP A 353     208.490 177.861 242.069  1.00  0.00           H  
ATOM    357  HE1 TRP A 353     209.013 179.888 240.480  1.00  0.00           H  
ATOM    358  HE3 TRP A 353     207.362 175.644 237.581  1.00  0.00           H  
ATOM    359  HZ2 TRP A 353     208.936 180.352 237.787  1.00  0.00           H  
ATOM    360  HZ3 TRP A 353     207.575 176.977 235.539  1.00  0.00           H  
ATOM    361  HH2 TRP A 353     208.362 179.308 235.620  1.00  0.00           H  
ATOM    362  N   ASN A 354     208.953 173.128 238.826  1.00  0.00           N  
ATOM    363  CA  ASN A 354     209.553 172.769 237.537  1.00  0.00           C  
ATOM    364  C   ASN A 354     208.575 172.974 236.408  1.00  0.00           C  
ATOM    365  O   ASN A 354     207.410 173.266 236.657  1.00  0.00           O  
ATOM    366  CB  ASN A 354     210.089 171.341 237.530  1.00  0.00           C  
ATOM    367  CG  ASN A 354     211.310 171.149 238.415  1.00  0.00           C  
ATOM    368  OD1 ASN A 354     212.200 172.005 238.446  1.00  0.00           O  
ATOM    369  ND2 ASN A 354     211.387 170.033 239.093  1.00  0.00           N  
ATOM    370  H   ASN A 354     208.145 172.600 239.170  1.00  0.00           H  
ATOM    371  HA  ASN A 354     210.392 173.438 237.349  1.00  0.00           H  
ATOM    372 1HB  ASN A 354     209.303 170.666 237.872  1.00  0.00           H  
ATOM    373 2HB  ASN A 354     210.347 171.047 236.513  1.00  0.00           H  
ATOM    374 1HD2 ASN A 354     212.181 169.857 239.678  1.00  0.00           H  
ATOM    375 2HD2 ASN A 354     210.661 169.350 239.020  1.00  0.00           H  
ATOM    376  N   ARG A 355     209.036 172.850 235.163  1.00  0.00           N  
ATOM    377  CA  ARG A 355     208.092 172.916 234.051  1.00  0.00           C  
ATOM    378  C   ARG A 355     208.534 172.060 232.877  1.00  0.00           C  
ATOM    379  O   ARG A 355     209.728 171.919 232.607  1.00  0.00           O  
ATOM    380  CB  ARG A 355     207.898 174.349 233.582  1.00  0.00           C  
ATOM    381  CG  ARG A 355     209.102 175.029 232.941  1.00  0.00           C  
ATOM    382  CD  ARG A 355     208.789 176.459 232.590  1.00  0.00           C  
ATOM    383  NE  ARG A 355     209.874 177.115 231.867  1.00  0.00           N  
ATOM    384  CZ  ARG A 355     209.793 178.355 231.338  1.00  0.00           C  
ATOM    385  NH1 ARG A 355     208.682 179.054 231.456  1.00  0.00           N  
ATOM    386  NH2 ARG A 355     210.827 178.868 230.698  1.00  0.00           N  
ATOM    387  H   ARG A 355     210.014 172.662 234.990  1.00  0.00           H  
ATOM    388  HA  ARG A 355     207.135 172.530 234.392  1.00  0.00           H  
ATOM    389 1HB  ARG A 355     207.075 174.382 232.865  1.00  0.00           H  
ATOM    390 2HB  ARG A 355     207.607 174.955 234.429  1.00  0.00           H  
ATOM    391 1HG  ARG A 355     209.942 175.016 233.633  1.00  0.00           H  
ATOM    392 2HG  ARG A 355     209.369 174.498 232.026  1.00  0.00           H  
ATOM    393 1HD  ARG A 355     207.898 176.512 231.993  1.00  0.00           H  
ATOM    394 2HD  ARG A 355     208.622 177.014 233.506  1.00  0.00           H  
ATOM    395  HE  ARG A 355     210.742 176.610 231.755  1.00  0.00           H  
ATOM    396 1HH1 ARG A 355     207.884 178.662 231.944  1.00  0.00           H  
ATOM    397 2HH1 ARG A 355     208.622 179.979 231.055  1.00  0.00           H  
ATOM    398 1HH2 ARG A 355     211.680 178.334 230.604  1.00  0.00           H  
ATOM    399 2HH2 ARG A 355     210.765 179.793 230.300  1.00  0.00           H  
ATOM    400  N   LYS A 356     207.557 171.527 232.157  1.00  0.00           N  
ATOM    401  CA  LYS A 356     207.810 170.734 230.962  1.00  0.00           C  
ATOM    402  C   LYS A 356     207.689 171.577 229.706  1.00  0.00           C  
ATOM    403  O   LYS A 356     206.660 172.215 229.492  1.00  0.00           O  
ATOM    404  CB  LYS A 356     206.816 169.582 230.886  1.00  0.00           C  
ATOM    405  CG  LYS A 356     207.004 168.609 229.738  1.00  0.00           C  
ATOM    406  CD  LYS A 356     208.226 167.733 229.978  1.00  0.00           C  
ATOM    407  CE  LYS A 356     208.315 166.635 228.947  1.00  0.00           C  
ATOM    408  NZ  LYS A 356     209.459 165.701 229.202  1.00  0.00           N  
ATOM    409  H   LYS A 356     206.596 171.665 232.473  1.00  0.00           H  
ATOM    410  HA  LYS A 356     208.824 170.336 231.012  1.00  0.00           H  
ATOM    411 1HB  LYS A 356     206.874 169.006 231.804  1.00  0.00           H  
ATOM    412 2HB  LYS A 356     205.814 169.981 230.809  1.00  0.00           H  
ATOM    413 1HG  LYS A 356     206.118 167.969 229.648  1.00  0.00           H  
ATOM    414 2HG  LYS A 356     207.129 169.155 228.799  1.00  0.00           H  
ATOM    415 1HD  LYS A 356     209.130 168.340 229.935  1.00  0.00           H  
ATOM    416 2HD  LYS A 356     208.154 167.278 230.966  1.00  0.00           H  
ATOM    417 1HE  LYS A 356     207.400 166.072 228.978  1.00  0.00           H  
ATOM    418 2HE  LYS A 356     208.428 167.076 227.957  1.00  0.00           H  
ATOM    419 1HZ  LYS A 356     209.452 164.973 228.495  1.00  0.00           H  
ATOM    420 2HZ  LYS A 356     210.333 166.198 229.172  1.00  0.00           H  
ATOM    421 3HZ  LYS A 356     209.341 165.274 230.117  1.00  0.00           H  
ATOM    422  N   ARG A 357     208.728 171.591 228.870  1.00  0.00           N  
ATOM    423  CA  ARG A 357     208.648 172.359 227.629  1.00  0.00           C  
ATOM    424  C   ARG A 357     207.995 171.557 226.521  1.00  0.00           C  
ATOM    425  O   ARG A 357     208.419 170.442 226.206  1.00  0.00           O  
ATOM    426  CB  ARG A 357     210.012 172.806 227.131  1.00  0.00           C  
ATOM    427  CG  ARG A 357     209.948 173.601 225.813  1.00  0.00           C  
ATOM    428  CD  ARG A 357     211.283 174.031 225.335  1.00  0.00           C  
ATOM    429  NE  ARG A 357     211.198 174.696 224.038  1.00  0.00           N  
ATOM    430  CZ  ARG A 357     212.233 174.932 223.218  1.00  0.00           C  
ATOM    431  NH1 ARG A 357     213.453 174.560 223.541  1.00  0.00           N  
ATOM    432  NH2 ARG A 357     211.992 175.538 222.079  1.00  0.00           N  
ATOM    433  H   ARG A 357     209.565 171.071 229.093  1.00  0.00           H  
ATOM    434  HA  ARG A 357     208.038 173.244 227.805  1.00  0.00           H  
ATOM    435 1HB  ARG A 357     210.491 173.433 227.881  1.00  0.00           H  
ATOM    436 2HB  ARG A 357     210.648 171.938 226.967  1.00  0.00           H  
ATOM    437 1HG  ARG A 357     209.514 172.970 225.035  1.00  0.00           H  
ATOM    438 2HG  ARG A 357     209.319 174.482 225.937  1.00  0.00           H  
ATOM    439 1HD  ARG A 357     211.714 174.733 226.049  1.00  0.00           H  
ATOM    440 2HD  ARG A 357     211.932 173.165 225.234  1.00  0.00           H  
ATOM    441  HE  ARG A 357     210.286 175.024 223.708  1.00  0.00           H  
ATOM    442 1HH1 ARG A 357     213.622 174.091 224.419  1.00  0.00           H  
ATOM    443 2HH1 ARG A 357     214.219 174.743 222.910  1.00  0.00           H  
ATOM    444 1HH2 ARG A 357     211.024 175.806 221.874  1.00  0.00           H  
ATOM    445 2HH2 ARG A 357     212.737 175.731 221.430  1.00  0.00           H  
ATOM    446  N   ILE A 358     206.966 172.148 225.934  1.00  0.00           N  
ATOM    447  CA  ILE A 358     206.200 171.565 224.858  1.00  0.00           C  
ATOM    448  C   ILE A 358     206.421 172.326 223.547  1.00  0.00           C  
ATOM    449  O   ILE A 358     206.244 173.548 223.474  1.00  0.00           O  
ATOM    450  CB  ILE A 358     204.735 171.521 225.300  1.00  0.00           C  
ATOM    451  CG1 ILE A 358     204.666 170.616 226.558  1.00  0.00           C  
ATOM    452  CG2 ILE A 358     203.894 171.086 224.247  1.00  0.00           C  
ATOM    453  CD1 ILE A 358     203.386 170.582 227.251  1.00  0.00           C  
ATOM    454  H   ILE A 358     206.649 173.051 226.275  1.00  0.00           H  
ATOM    455  HA  ILE A 358     206.533 170.539 224.712  1.00  0.00           H  
ATOM    456  HB  ILE A 358     204.410 172.486 225.584  1.00  0.00           H  
ATOM    457 1HG1 ILE A 358     204.913 169.619 226.268  1.00  0.00           H  
ATOM    458 2HG1 ILE A 358     205.400 170.963 227.280  1.00  0.00           H  
ATOM    459 1HG2 ILE A 358     202.866 171.066 224.588  1.00  0.00           H  
ATOM    460 2HG2 ILE A 358     203.980 171.761 223.405  1.00  0.00           H  
ATOM    461 3HG2 ILE A 358     204.222 170.110 223.966  1.00  0.00           H  
ATOM    462 1HD1 ILE A 358     203.460 169.916 228.113  1.00  0.00           H  
ATOM    463 2HD1 ILE A 358     203.122 171.587 227.585  1.00  0.00           H  
ATOM    464 3HD1 ILE A 358     202.643 170.208 226.569  1.00  0.00           H  
ATOM    465  N   SER A 359     206.848 171.590 222.517  1.00  0.00           N  
ATOM    466  CA  SER A 359     207.166 172.154 221.203  1.00  0.00           C  
ATOM    467  C   SER A 359     207.114 171.096 220.107  1.00  0.00           C  
ATOM    468  O   SER A 359     207.430 169.930 220.347  1.00  0.00           O  
ATOM    469  CB  SER A 359     208.529 172.820 221.222  1.00  0.00           C  
ATOM    470  OG  SER A 359     208.863 173.347 219.956  1.00  0.00           O  
ATOM    471  H   SER A 359     206.962 170.595 222.653  1.00  0.00           H  
ATOM    472  HA  SER A 359     206.436 172.918 220.964  1.00  0.00           H  
ATOM    473 1HB  SER A 359     208.514 173.626 221.953  1.00  0.00           H  
ATOM    474 2HB  SER A 359     209.288 172.108 221.538  1.00  0.00           H  
ATOM    475  HG  SER A 359     208.045 173.742 219.588  1.00  0.00           H  
ATOM    476  N   ASN A 360     206.740 171.529 218.903  1.00  0.00           N  
ATOM    477  CA  ASN A 360     206.691 170.675 217.697  1.00  0.00           C  
ATOM    478  C   ASN A 360     205.814 169.438 217.886  1.00  0.00           C  
ATOM    479  O   ASN A 360     206.285 168.306 217.747  1.00  0.00           O  
ATOM    480  CB  ASN A 360     208.095 170.254 217.275  1.00  0.00           C  
ATOM    481  CG  ASN A 360     208.983 171.413 216.855  1.00  0.00           C  
ATOM    482  OD1 ASN A 360     208.627 172.218 215.984  1.00  0.00           O  
ATOM    483  ND2 ASN A 360     210.137 171.506 217.466  1.00  0.00           N  
ATOM    484  H   ASN A 360     206.500 172.513 218.830  1.00  0.00           H  
ATOM    485  HA  ASN A 360     206.242 171.251 216.888  1.00  0.00           H  
ATOM    486 1HB  ASN A 360     208.580 169.719 218.089  1.00  0.00           H  
ATOM    487 2HB  ASN A 360     208.017 169.561 216.439  1.00  0.00           H  
ATOM    488 1HD2 ASN A 360     210.765 172.250 217.239  1.00  0.00           H  
ATOM    489 2HD2 ASN A 360     210.388 170.838 218.167  1.00  0.00           H  
ATOM    490  N   CYS A 361     204.548 169.655 218.237  1.00  0.00           N  
ATOM    491  CA  CYS A 361     203.662 168.533 218.553  1.00  0.00           C  
ATOM    492  C   CYS A 361     202.152 168.824 218.535  1.00  0.00           C  
ATOM    493  O   CYS A 361     201.717 169.987 218.483  1.00  0.00           O  
ATOM    494  CB  CYS A 361     204.099 167.981 219.916  1.00  0.00           C  
ATOM    495  SG  CYS A 361     204.078 169.222 221.259  1.00  0.00           S  
ATOM    496  H   CYS A 361     204.218 170.620 218.264  1.00  0.00           H  
ATOM    497  HA  CYS A 361     203.849 167.753 217.816  1.00  0.00           H  
ATOM    498 1HB  CYS A 361     203.440 167.162 220.196  1.00  0.00           H  
ATOM    499 2HB  CYS A 361     205.106 167.571 219.854  1.00  0.00           H  
ATOM    500  N   VAL A 362     201.351 167.740 218.599  1.00  0.00           N  
ATOM    501  CA  VAL A 362     199.901 167.888 218.681  1.00  0.00           C  
ATOM    502  C   VAL A 362     199.455 168.016 220.120  1.00  0.00           C  
ATOM    503  O   VAL A 362     199.584 167.121 220.967  1.00  0.00           O  
ATOM    504  CB  VAL A 362     199.155 166.740 218.019  1.00  0.00           C  
ATOM    505  CG1 VAL A 362     197.658 166.961 218.211  1.00  0.00           C  
ATOM    506  CG2 VAL A 362     199.511 166.681 216.586  1.00  0.00           C  
ATOM    507  H   VAL A 362     201.756 166.800 218.617  1.00  0.00           H  
ATOM    508  HA  VAL A 362     199.622 168.801 218.154  1.00  0.00           H  
ATOM    509  HB  VAL A 362     199.439 165.830 218.471  1.00  0.00           H  
ATOM    510 1HG1 VAL A 362     197.099 166.168 217.761  1.00  0.00           H  
ATOM    511 2HG1 VAL A 362     197.435 166.995 219.273  1.00  0.00           H  
ATOM    512 3HG1 VAL A 362     197.382 167.908 217.748  1.00  0.00           H  
ATOM    513 1HG2 VAL A 362     198.992 165.868 216.117  1.00  0.00           H  
ATOM    514 2HG2 VAL A 362     199.236 167.619 216.102  1.00  0.00           H  
ATOM    515 3HG2 VAL A 362     200.581 166.528 216.515  1.00  0.00           H  
ATOM    516  N   ALA A 363     198.931 169.160 220.402  1.00  0.00           N  
ATOM    517  CA  ALA A 363     198.635 169.535 221.747  1.00  0.00           C  
ATOM    518  C   ALA A 363     197.330 169.032 222.277  1.00  0.00           C  
ATOM    519  O   ALA A 363     196.307 169.719 222.282  1.00  0.00           O  
ATOM    520  CB  ALA A 363     198.728 170.999 221.848  1.00  0.00           C  
ATOM    521  H   ALA A 363     198.785 169.817 219.645  1.00  0.00           H  
ATOM    522  HA  ALA A 363     199.393 169.102 222.369  1.00  0.00           H  
ATOM    523 1HB  ALA A 363     198.589 171.265 222.869  1.00  0.00           H  
ATOM    524 2HB  ALA A 363     199.689 171.292 221.516  1.00  0.00           H  
ATOM    525 3HB  ALA A 363     197.993 171.444 221.245  1.00  0.00           H  
ATOM    526  N   ASP A 364     197.345 167.813 222.743  1.00  0.00           N  
ATOM    527  CA  ASP A 364     196.113 167.308 223.279  1.00  0.00           C  
ATOM    528  C   ASP A 364     195.898 168.001 224.612  1.00  0.00           C  
ATOM    529  O   ASP A 364     196.434 167.609 225.646  1.00  0.00           O  
ATOM    530  CB  ASP A 364     196.141 165.792 223.451  1.00  0.00           C  
ATOM    531  CG  ASP A 364     194.810 165.230 223.979  1.00  0.00           C  
ATOM    532  OD1 ASP A 364     193.979 165.999 224.471  1.00  0.00           O  
ATOM    533  OD2 ASP A 364     194.627 164.039 223.888  1.00  0.00           O  
ATOM    534  H   ASP A 364     198.198 167.262 222.668  1.00  0.00           H  
ATOM    535  HA  ASP A 364     195.291 167.568 222.615  1.00  0.00           H  
ATOM    536 1HB  ASP A 364     196.355 165.327 222.493  1.00  0.00           H  
ATOM    537 2HB  ASP A 364     196.945 165.514 224.140  1.00  0.00           H  
ATOM    538  N   TYR A 365     195.067 169.031 224.555  1.00  0.00           N  
ATOM    539  CA  TYR A 365     194.757 169.893 225.680  1.00  0.00           C  
ATOM    540  C   TYR A 365     193.469 169.483 226.356  1.00  0.00           C  
ATOM    541  O   TYR A 365     192.914 170.281 227.116  1.00  0.00           O  
ATOM    542  CB  TYR A 365     194.531 171.355 225.269  1.00  0.00           C  
ATOM    543  CG  TYR A 365     195.671 172.140 224.696  1.00  0.00           C  
ATOM    544  CD1 TYR A 365     195.682 172.411 223.351  1.00  0.00           C  
ATOM    545  CD2 TYR A 365     196.671 172.634 225.508  1.00  0.00           C  
ATOM    546  CE1 TYR A 365     196.676 173.185 222.809  1.00  0.00           C  
ATOM    547  CE2 TYR A 365     197.668 173.399 224.956  1.00  0.00           C  
ATOM    548  CZ  TYR A 365     197.667 173.677 223.611  1.00  0.00           C  
ATOM    549  OH  TYR A 365     198.657 174.441 223.055  1.00  0.00           O  
ATOM    550  H   TYR A 365     194.725 169.269 223.630  1.00  0.00           H  
ATOM    551  HA  TYR A 365     195.568 169.828 226.407  1.00  0.00           H  
ATOM    552 1HB  TYR A 365     193.723 171.381 224.532  1.00  0.00           H  
ATOM    553 2HB  TYR A 365     194.167 171.903 226.136  1.00  0.00           H  
ATOM    554  HD1 TYR A 365     194.886 172.025 222.708  1.00  0.00           H  
ATOM    555  HD2 TYR A 365     196.669 172.429 226.576  1.00  0.00           H  
ATOM    556  HE1 TYR A 365     196.669 173.409 221.743  1.00  0.00           H  
ATOM    557  HE2 TYR A 365     198.451 173.796 225.591  1.00  0.00           H  
ATOM    558  HH  TYR A 365     198.433 174.627 222.137  1.00  0.00           H  
ATOM    559  N   SER A 366     192.953 168.265 226.107  1.00  0.00           N  
ATOM    560  CA  SER A 366     191.674 167.864 226.719  1.00  0.00           C  
ATOM    561  C   SER A 366     191.801 167.538 228.211  1.00  0.00           C  
ATOM    562  O   SER A 366     191.418 166.465 228.665  1.00  0.00           O  
ATOM    563  CB  SER A 366     191.062 166.658 226.013  1.00  0.00           C  
ATOM    564  OG  SER A 366     191.874 165.520 226.113  1.00  0.00           O  
ATOM    565  H   SER A 366     193.443 167.599 225.485  1.00  0.00           H  
ATOM    566  HA  SER A 366     190.978 168.698 226.616  1.00  0.00           H  
ATOM    567 1HB  SER A 366     190.087 166.446 226.450  1.00  0.00           H  
ATOM    568 2HB  SER A 366     190.903 166.894 224.964  1.00  0.00           H  
ATOM    569  HG  SER A 366     192.633 165.663 225.497  1.00  0.00           H  
ATOM    570  N   VAL A 367     192.249 168.513 228.991  1.00  0.00           N  
ATOM    571  CA  VAL A 367     192.467 168.391 230.421  1.00  0.00           C  
ATOM    572  C   VAL A 367     191.148 168.071 231.081  1.00  0.00           C  
ATOM    573  O   VAL A 367     191.072 167.243 231.993  1.00  0.00           O  
ATOM    574  CB  VAL A 367     192.996 169.707 230.992  1.00  0.00           C  
ATOM    575  CG1 VAL A 367     193.056 169.601 232.488  1.00  0.00           C  
ATOM    576  CG2 VAL A 367     194.345 170.022 230.394  1.00  0.00           C  
ATOM    577  H   VAL A 367     192.492 169.377 228.533  1.00  0.00           H  
ATOM    578  HA  VAL A 367     193.179 167.588 230.613  1.00  0.00           H  
ATOM    579  HB  VAL A 367     192.301 170.506 230.745  1.00  0.00           H  
ATOM    580 1HG1 VAL A 367     193.403 170.505 232.890  1.00  0.00           H  
ATOM    581 2HG1 VAL A 367     192.061 169.389 232.881  1.00  0.00           H  
ATOM    582 3HG1 VAL A 367     193.743 168.804 232.758  1.00  0.00           H  
ATOM    583 1HG2 VAL A 367     194.709 170.964 230.799  1.00  0.00           H  
ATOM    584 2HG2 VAL A 367     195.036 169.222 230.636  1.00  0.00           H  
ATOM    585 3HG2 VAL A 367     194.255 170.105 229.313  1.00  0.00           H  
ATOM    586  N   LEU A 368     190.108 168.715 230.561  1.00  0.00           N  
ATOM    587  CA  LEU A 368     188.733 168.615 231.009  1.00  0.00           C  
ATOM    588  C   LEU A 368     188.175 167.198 230.879  1.00  0.00           C  
ATOM    589  O   LEU A 368     187.185 166.856 231.525  1.00  0.00           O  
ATOM    590  CB  LEU A 368     187.884 169.624 230.242  1.00  0.00           C  
ATOM    591  CG  LEU A 368     188.210 171.078 230.584  1.00  0.00           C  
ATOM    592  CD1 LEU A 368     187.429 172.028 229.682  1.00  0.00           C  
ATOM    593  CD2 LEU A 368     187.876 171.296 232.031  1.00  0.00           C  
ATOM    594  H   LEU A 368     190.308 169.347 229.800  1.00  0.00           H  
ATOM    595  HA  LEU A 368     188.712 168.889 232.061  1.00  0.00           H  
ATOM    596 1HB  LEU A 368     188.041 169.480 229.174  1.00  0.00           H  
ATOM    597 2HB  LEU A 368     186.833 169.446 230.471  1.00  0.00           H  
ATOM    598  HG  LEU A 368     189.273 171.263 230.430  1.00  0.00           H  
ATOM    599 1HD1 LEU A 368     187.676 173.060 229.942  1.00  0.00           H  
ATOM    600 2HD1 LEU A 368     187.690 171.847 228.641  1.00  0.00           H  
ATOM    601 3HD1 LEU A 368     186.362 171.866 229.821  1.00  0.00           H  
ATOM    602 1HD2 LEU A 368     188.096 172.304 232.303  1.00  0.00           H  
ATOM    603 2HD2 LEU A 368     186.816 171.106 232.193  1.00  0.00           H  
ATOM    604 3HD2 LEU A 368     188.469 170.616 232.641  1.00  0.00           H  
ATOM    605  N   TYR A 369     188.818 166.343 230.079  1.00  0.00           N  
ATOM    606  CA  TYR A 369     188.425 164.944 229.978  1.00  0.00           C  
ATOM    607  C   TYR A 369     188.342 164.386 231.404  1.00  0.00           C  
ATOM    608  O   TYR A 369     187.461 163.593 231.738  1.00  0.00           O  
ATOM    609  CB  TYR A 369     189.434 164.154 229.143  1.00  0.00           C  
ATOM    610  CG  TYR A 369     189.098 162.697 228.977  1.00  0.00           C  
ATOM    611  CD1 TYR A 369     188.177 162.303 228.017  1.00  0.00           C  
ATOM    612  CD2 TYR A 369     189.713 161.752 229.778  1.00  0.00           C  
ATOM    613  CE1 TYR A 369     187.870 160.964 227.864  1.00  0.00           C  
ATOM    614  CE2 TYR A 369     189.409 160.415 229.628  1.00  0.00           C  
ATOM    615  CZ  TYR A 369     188.491 160.019 228.674  1.00  0.00           C  
ATOM    616  OH  TYR A 369     188.187 158.684 228.523  1.00  0.00           O  
ATOM    617  H   TYR A 369     189.646 166.631 229.560  1.00  0.00           H  
ATOM    618  HA  TYR A 369     187.438 164.878 229.523  1.00  0.00           H  
ATOM    619 1HB  TYR A 369     189.517 164.600 228.152  1.00  0.00           H  
ATOM    620 2HB  TYR A 369     190.418 164.222 229.610  1.00  0.00           H  
ATOM    621  HD1 TYR A 369     187.697 163.051 227.386  1.00  0.00           H  
ATOM    622  HD2 TYR A 369     190.435 162.067 230.526  1.00  0.00           H  
ATOM    623  HE1 TYR A 369     187.147 160.654 227.109  1.00  0.00           H  
ATOM    624  HE2 TYR A 369     189.895 159.673 230.262  1.00  0.00           H  
ATOM    625  HH  TYR A 369     188.685 158.169 229.163  1.00  0.00           H  
ATOM    626  N   ASN A 370     189.320 164.789 232.224  1.00  0.00           N  
ATOM    627  CA  ASN A 370     189.497 164.394 233.607  1.00  0.00           C  
ATOM    628  C   ASN A 370     189.041 165.511 234.551  1.00  0.00           C  
ATOM    629  O   ASN A 370     189.540 165.612 235.668  1.00  0.00           O  
ATOM    630  CB  ASN A 370     190.954 164.053 233.864  1.00  0.00           C  
ATOM    631  CG  ASN A 370     191.395 162.794 233.186  1.00  0.00           C  
ATOM    632  OD1 ASN A 370     190.679 161.787 233.195  1.00  0.00           O  
ATOM    633  ND2 ASN A 370     192.562 162.819 232.594  1.00  0.00           N  
ATOM    634  H   ASN A 370     189.979 165.485 231.878  1.00  0.00           H  
ATOM    635  HA  ASN A 370     188.880 163.518 233.804  1.00  0.00           H  
ATOM    636 1HB  ASN A 370     191.575 164.876 233.500  1.00  0.00           H  
ATOM    637 2HB  ASN A 370     191.135 163.963 234.928  1.00  0.00           H  
ATOM    638 1HD2 ASN A 370     192.907 162.001 232.130  1.00  0.00           H  
ATOM    639 2HD2 ASN A 370     193.115 163.653 232.610  1.00  0.00           H  
ATOM    640  N   PHE A 371     188.087 166.336 234.116  1.00  0.00           N  
ATOM    641  CA  PHE A 371     187.599 167.448 234.923  1.00  0.00           C  
ATOM    642  C   PHE A 371     187.169 167.069 236.320  1.00  0.00           C  
ATOM    643  O   PHE A 371     187.485 167.779 237.250  1.00  0.00           O  
ATOM    644  CB  PHE A 371     186.434 168.170 234.260  1.00  0.00           C  
ATOM    645  CG  PHE A 371     185.868 169.281 235.108  1.00  0.00           C  
ATOM    646  CD1 PHE A 371     186.529 170.497 235.226  1.00  0.00           C  
ATOM    647  CD2 PHE A 371     184.661 169.120 235.772  1.00  0.00           C  
ATOM    648  CE1 PHE A 371     185.997 171.519 235.981  1.00  0.00           C  
ATOM    649  CE2 PHE A 371     184.131 170.142 236.529  1.00  0.00           C  
ATOM    650  CZ  PHE A 371     184.801 171.344 236.631  1.00  0.00           C  
ATOM    651  H   PHE A 371     187.697 166.219 233.182  1.00  0.00           H  
ATOM    652  HA  PHE A 371     188.414 168.167 235.011  1.00  0.00           H  
ATOM    653 1HB  PHE A 371     186.749 168.596 233.323  1.00  0.00           H  
ATOM    654 2HB  PHE A 371     185.641 167.461 234.044  1.00  0.00           H  
ATOM    655  HD1 PHE A 371     187.477 170.641 234.723  1.00  0.00           H  
ATOM    656  HD2 PHE A 371     184.131 168.171 235.688  1.00  0.00           H  
ATOM    657  HE1 PHE A 371     186.527 172.468 236.072  1.00  0.00           H  
ATOM    658  HE2 PHE A 371     183.183 170.004 237.045  1.00  0.00           H  
ATOM    659  HZ  PHE A 371     184.384 172.153 237.231  1.00  0.00           H  
ATOM    660  N   ALA A 372     186.396 166.006 236.511  1.00  0.00           N  
ATOM    661  CA  ALA A 372     185.959 165.761 237.884  1.00  0.00           C  
ATOM    662  C   ALA A 372     187.163 165.740 238.877  1.00  0.00           C  
ATOM    663  O   ALA A 372     187.180 166.565 239.798  1.00  0.00           O  
ATOM    664  CB  ALA A 372     185.109 164.495 237.957  1.00  0.00           C  
ATOM    665  H   ALA A 372     186.132 165.407 235.741  1.00  0.00           H  
ATOM    666  HA  ALA A 372     185.325 166.597 238.182  1.00  0.00           H  
ATOM    667 1HB  ALA A 372     184.753 164.367 238.979  1.00  0.00           H  
ATOM    668 2HB  ALA A 372     184.257 164.613 237.290  1.00  0.00           H  
ATOM    669 3HB  ALA A 372     185.635 163.621 237.664  1.00  0.00           H  
ATOM    670  N   PRO A 373     188.213 164.878 238.746  1.00  0.00           N  
ATOM    671  CA  PRO A 373     189.371 164.937 239.620  1.00  0.00           C  
ATOM    672  C   PRO A 373     190.173 166.227 239.458  1.00  0.00           C  
ATOM    673  O   PRO A 373     190.852 166.634 240.390  1.00  0.00           O  
ATOM    674  CB  PRO A 373     190.176 163.691 239.222  1.00  0.00           C  
ATOM    675  CG  PRO A 373     189.727 163.358 237.835  1.00  0.00           C  
ATOM    676  CD  PRO A 373     188.252 163.751 237.795  1.00  0.00           C  
ATOM    677  HA  PRO A 373     189.025 164.844 240.657  1.00  0.00           H  
ATOM    678 1HB  PRO A 373     191.253 163.925 239.263  1.00  0.00           H  
ATOM    679 2HB  PRO A 373     189.995 162.881 239.940  1.00  0.00           H  
ATOM    680 1HG  PRO A 373     190.350 163.901 237.128  1.00  0.00           H  
ATOM    681 2HG  PRO A 373     189.887 162.289 237.637  1.00  0.00           H  
ATOM    682 1HD  PRO A 373     187.979 164.026 236.791  1.00  0.00           H  
ATOM    683 2HD  PRO A 373     187.662 162.916 238.177  1.00  0.00           H  
ATOM    684  N   PHE A 374     190.046 166.905 238.309  1.00  0.00           N  
ATOM    685  CA  PHE A 374     190.738 168.167 238.018  1.00  0.00           C  
ATOM    686  C   PHE A 374     189.771 169.351 238.066  1.00  0.00           C  
ATOM    687  O   PHE A 374     189.951 170.338 237.351  1.00  0.00           O  
ATOM    688  CB  PHE A 374     191.397 168.145 236.634  1.00  0.00           C  
ATOM    689  CG  PHE A 374     192.560 167.194 236.437  1.00  0.00           C  
ATOM    690  CD1 PHE A 374     193.105 166.451 237.467  1.00  0.00           C  
ATOM    691  CD2 PHE A 374     193.105 167.056 235.178  1.00  0.00           C  
ATOM    692  CE1 PHE A 374     194.171 165.600 237.229  1.00  0.00           C  
ATOM    693  CE2 PHE A 374     194.169 166.219 234.936  1.00  0.00           C  
ATOM    694  CZ  PHE A 374     194.707 165.488 235.966  1.00  0.00           C  
ATOM    695  H   PHE A 374     189.482 166.523 237.551  1.00  0.00           H  
ATOM    696  HA  PHE A 374     191.507 168.325 238.765  1.00  0.00           H  
ATOM    697 1HB  PHE A 374     190.645 167.900 235.896  1.00  0.00           H  
ATOM    698 2HB  PHE A 374     191.745 169.142 236.400  1.00  0.00           H  
ATOM    699  HD1 PHE A 374     192.703 166.540 238.471  1.00  0.00           H  
ATOM    700  HD2 PHE A 374     192.671 167.623 234.369  1.00  0.00           H  
ATOM    701  HE1 PHE A 374     194.595 165.020 238.047  1.00  0.00           H  
ATOM    702  HE2 PHE A 374     194.580 166.136 233.930  1.00  0.00           H  
ATOM    703  HZ  PHE A 374     195.555 164.818 235.787  1.00  0.00           H  
ATOM    704  N   PHE A 375     188.770 169.264 238.944  1.00  0.00           N  
ATOM    705  CA  PHE A 375     187.724 170.272 239.098  1.00  0.00           C  
ATOM    706  C   PHE A 375     188.193 171.729 239.135  1.00  0.00           C  
ATOM    707  O   PHE A 375     187.574 172.606 238.520  1.00  0.00           O  
ATOM    708  CB  PHE A 375     186.950 170.008 240.381  1.00  0.00           C  
ATOM    709  CG  PHE A 375     185.865 170.989 240.623  1.00  0.00           C  
ATOM    710  CD1 PHE A 375     184.625 170.801 240.050  1.00  0.00           C  
ATOM    711  CD2 PHE A 375     186.078 172.112 241.406  1.00  0.00           C  
ATOM    712  CE1 PHE A 375     183.609 171.709 240.251  1.00  0.00           C  
ATOM    713  CE2 PHE A 375     185.069 173.025 241.612  1.00  0.00           C  
ATOM    714  CZ  PHE A 375     183.829 172.824 241.032  1.00  0.00           C  
ATOM    715  H   PHE A 375     188.659 168.395 239.466  1.00  0.00           H  
ATOM    716  HA  PHE A 375     187.041 170.153 238.261  1.00  0.00           H  
ATOM    717 1HB  PHE A 375     186.510 169.011 240.335  1.00  0.00           H  
ATOM    718 2HB  PHE A 375     187.631 170.029 241.229  1.00  0.00           H  
ATOM    719  HD1 PHE A 375     184.462 169.919 239.433  1.00  0.00           H  
ATOM    720  HD2 PHE A 375     187.058 172.268 241.859  1.00  0.00           H  
ATOM    721  HE1 PHE A 375     182.634 171.545 239.792  1.00  0.00           H  
ATOM    722  HE2 PHE A 375     185.247 173.905 242.228  1.00  0.00           H  
ATOM    723  HZ  PHE A 375     183.029 173.543 241.193  1.00  0.00           H  
ATOM    724  N   ALA A 376     189.248 172.042 239.886  1.00  0.00           N  
ATOM    725  CA  ALA A 376     189.644 173.448 239.987  1.00  0.00           C  
ATOM    726  C   ALA A 376     190.397 173.880 238.730  1.00  0.00           C  
ATOM    727  O   ALA A 376     191.625 173.954 238.710  1.00  0.00           O  
ATOM    728  CB  ALA A 376     190.484 173.698 241.225  1.00  0.00           C  
ATOM    729  H   ALA A 376     189.775 171.320 240.363  1.00  0.00           H  
ATOM    730  HA  ALA A 376     188.736 174.047 240.059  1.00  0.00           H  
ATOM    731 1HB  ALA A 376     190.734 174.756 241.281  1.00  0.00           H  
ATOM    732 2HB  ALA A 376     189.921 173.409 242.109  1.00  0.00           H  
ATOM    733 3HB  ALA A 376     191.382 173.127 241.172  1.00  0.00           H  
ATOM    734  N   PHE A 377     189.631 174.121 237.668  1.00  0.00           N  
ATOM    735  CA  PHE A 377     190.154 174.441 236.342  1.00  0.00           C  
ATOM    736  C   PHE A 377     189.681 175.801 235.815  1.00  0.00           C  
ATOM    737  O   PHE A 377     188.478 176.022 235.641  1.00  0.00           O  
ATOM    738  CB  PHE A 377     189.706 173.357 235.355  1.00  0.00           C  
ATOM    739  CG  PHE A 377     190.219 173.536 233.968  1.00  0.00           C  
ATOM    740  CD1 PHE A 377     191.327 172.853 233.545  1.00  0.00           C  
ATOM    741  CD2 PHE A 377     189.598 174.400 233.085  1.00  0.00           C  
ATOM    742  CE1 PHE A 377     191.820 173.025 232.274  1.00  0.00           C  
ATOM    743  CE2 PHE A 377     190.080 174.556 231.816  1.00  0.00           C  
ATOM    744  CZ  PHE A 377     191.203 173.863 231.420  1.00  0.00           C  
ATOM    745  H   PHE A 377     188.630 173.999 237.804  1.00  0.00           H  
ATOM    746  HA  PHE A 377     191.243 174.454 236.393  1.00  0.00           H  
ATOM    747 1HB  PHE A 377     190.033 172.381 235.718  1.00  0.00           H  
ATOM    748 2HB  PHE A 377     188.621 173.337 235.314  1.00  0.00           H  
ATOM    749  HD1 PHE A 377     191.815 172.176 234.238  1.00  0.00           H  
ATOM    750  HD2 PHE A 377     188.716 174.953 233.408  1.00  0.00           H  
ATOM    751  HE1 PHE A 377     192.703 172.495 231.951  1.00  0.00           H  
ATOM    752  HE2 PHE A 377     189.586 175.238 231.122  1.00  0.00           H  
ATOM    753  HZ  PHE A 377     191.601 173.999 230.427  1.00  0.00           H  
ATOM    754  N   LYS A 378     190.629 176.707 235.545  1.00  0.00           N  
ATOM    755  CA  LYS A 378     190.293 178.036 235.018  1.00  0.00           C  
ATOM    756  C   LYS A 378     191.309 178.549 234.001  1.00  0.00           C  
ATOM    757  O   LYS A 378     192.517 178.494 234.235  1.00  0.00           O  
ATOM    758  CB  LYS A 378     190.169 179.057 236.153  1.00  0.00           C  
ATOM    759  CG  LYS A 378     189.753 180.457 235.690  1.00  0.00           C  
ATOM    760  CD  LYS A 378     189.491 181.390 236.860  1.00  0.00           C  
ATOM    761  CE  LYS A 378     189.092 182.772 236.365  1.00  0.00           C  
ATOM    762  NZ  LYS A 378     188.791 183.705 237.491  1.00  0.00           N  
ATOM    763  H   LYS A 378     191.604 176.465 235.735  1.00  0.00           H  
ATOM    764  HA  LYS A 378     189.334 177.967 234.510  1.00  0.00           H  
ATOM    765 1HB  LYS A 378     189.435 178.708 236.880  1.00  0.00           H  
ATOM    766 2HB  LYS A 378     191.128 179.146 236.666  1.00  0.00           H  
ATOM    767 1HG  LYS A 378     190.547 180.891 235.075  1.00  0.00           H  
ATOM    768 2HG  LYS A 378     188.852 180.388 235.084  1.00  0.00           H  
ATOM    769 1HD  LYS A 378     188.692 180.985 237.481  1.00  0.00           H  
ATOM    770 2HD  LYS A 378     190.391 181.477 237.465  1.00  0.00           H  
ATOM    771 1HE  LYS A 378     189.905 183.183 235.771  1.00  0.00           H  
ATOM    772 2HE  LYS A 378     188.208 182.682 235.737  1.00  0.00           H  
ATOM    773 1HZ  LYS A 378     188.531 184.605 237.118  1.00  0.00           H  
ATOM    774 2HZ  LYS A 378     188.029 183.334 238.039  1.00  0.00           H  
ATOM    775 3HZ  LYS A 378     189.605 183.810 238.081  1.00  0.00           H  
ATOM    776  N   CYS A 379     190.811 179.069 232.878  1.00  0.00           N  
ATOM    777  CA  CYS A 379     191.719 179.614 231.862  1.00  0.00           C  
ATOM    778  C   CYS A 379     191.565 181.113 231.687  1.00  0.00           C  
ATOM    779  O   CYS A 379     190.504 181.690 231.930  1.00  0.00           O  
ATOM    780  CB  CYS A 379     191.504 178.922 230.526  1.00  0.00           C  
ATOM    781  SG  CYS A 379     191.845 177.142 230.533  1.00  0.00           S  
ATOM    782  H   CYS A 379     189.819 179.092 232.717  1.00  0.00           H  
ATOM    783  HA  CYS A 379     192.732 179.424 232.182  1.00  0.00           H  
ATOM    784 1HB  CYS A 379     190.477 179.071 230.198  1.00  0.00           H  
ATOM    785 2HB  CYS A 379     192.147 179.390 229.791  1.00  0.00           H  
ATOM    786  N   TYR A 380     192.662 181.720 231.242  1.00  0.00           N  
ATOM    787  CA  TYR A 380     192.810 183.134 230.993  1.00  0.00           C  
ATOM    788  C   TYR A 380     193.153 183.432 229.523  1.00  0.00           C  
ATOM    789  O   TYR A 380     194.293 183.263 229.082  1.00  0.00           O  
ATOM    790  CB  TYR A 380     193.920 183.642 231.915  1.00  0.00           C  
ATOM    791  CG  TYR A 380     193.616 183.388 233.403  1.00  0.00           C  
ATOM    792  CD1 TYR A 380     193.952 182.159 233.982  1.00  0.00           C  
ATOM    793  CD2 TYR A 380     193.016 184.360 234.176  1.00  0.00           C  
ATOM    794  CE1 TYR A 380     193.690 181.912 235.313  1.00  0.00           C  
ATOM    795  CE2 TYR A 380     192.754 184.112 235.514  1.00  0.00           C  
ATOM    796  CZ  TYR A 380     193.090 182.894 236.080  1.00  0.00           C  
ATOM    797  OH  TYR A 380     192.830 182.663 237.411  1.00  0.00           O  
ATOM    798  H   TYR A 380     193.471 181.138 231.094  1.00  0.00           H  
ATOM    799  HA  TYR A 380     191.872 183.634 231.233  1.00  0.00           H  
ATOM    800 1HB  TYR A 380     194.859 183.137 231.665  1.00  0.00           H  
ATOM    801 2HB  TYR A 380     194.073 184.710 231.766  1.00  0.00           H  
ATOM    802  HD1 TYR A 380     194.419 181.386 233.375  1.00  0.00           H  
ATOM    803  HD2 TYR A 380     192.751 185.321 233.735  1.00  0.00           H  
ATOM    804  HE1 TYR A 380     193.952 180.949 235.755  1.00  0.00           H  
ATOM    805  HE2 TYR A 380     192.282 184.882 236.125  1.00  0.00           H  
ATOM    806  HH  TYR A 380     193.110 181.769 237.643  1.00  0.00           H  
ATOM    807  N   GLY A 381     192.136 183.778 228.730  1.00  0.00           N  
ATOM    808  CA  GLY A 381     192.313 184.097 227.301  1.00  0.00           C  
ATOM    809  C   GLY A 381     192.281 182.885 226.362  1.00  0.00           C  
ATOM    810  O   GLY A 381     192.207 183.037 225.141  1.00  0.00           O  
ATOM    811  H   GLY A 381     191.212 183.863 229.136  1.00  0.00           H  
ATOM    812 1HA  GLY A 381     191.535 184.798 227.001  1.00  0.00           H  
ATOM    813 2HA  GLY A 381     193.262 184.618 227.174  1.00  0.00           H  
ATOM    814  N   VAL A 382     192.325 181.698 226.944  1.00  0.00           N  
ATOM    815  CA  VAL A 382     192.340 180.434 226.222  1.00  0.00           C  
ATOM    816  C   VAL A 382     191.311 179.481 226.800  1.00  0.00           C  
ATOM    817  O   VAL A 382     190.636 179.787 227.779  1.00  0.00           O  
ATOM    818  CB  VAL A 382     193.732 179.752 226.245  1.00  0.00           C  
ATOM    819  CG1 VAL A 382     194.784 180.613 225.603  1.00  0.00           C  
ATOM    820  CG2 VAL A 382     194.113 179.440 227.631  1.00  0.00           C  
ATOM    821  H   VAL A 382     192.376 181.679 227.950  1.00  0.00           H  
ATOM    822  HA  VAL A 382     192.079 180.626 225.180  1.00  0.00           H  
ATOM    823  HB  VAL A 382     193.670 178.844 225.688  1.00  0.00           H  
ATOM    824 1HG1 VAL A 382     195.746 180.097 225.618  1.00  0.00           H  
ATOM    825 2HG1 VAL A 382     194.501 180.826 224.571  1.00  0.00           H  
ATOM    826 3HG1 VAL A 382     194.857 181.533 226.155  1.00  0.00           H  
ATOM    827 1HG2 VAL A 382     195.066 178.929 227.636  1.00  0.00           H  
ATOM    828 2HG2 VAL A 382     194.180 180.357 228.220  1.00  0.00           H  
ATOM    829 3HG2 VAL A 382     193.358 178.801 228.032  1.00  0.00           H  
ATOM    830  N   SER A 383     191.152 178.362 226.136  1.00  0.00           N  
ATOM    831  CA  SER A 383     190.294 177.269 226.559  1.00  0.00           C  
ATOM    832  C   SER A 383     190.646 176.035 225.765  1.00  0.00           C  
ATOM    833  O   SER A 383     190.887 176.168 224.575  1.00  0.00           O  
ATOM    834  CB  SER A 383     188.835 177.584 226.283  1.00  0.00           C  
ATOM    835  OG  SER A 383     188.027 176.444 226.511  1.00  0.00           O  
ATOM    836  H   SER A 383     191.713 178.238 225.307  1.00  0.00           H  
ATOM    837  HA  SER A 383     190.441 177.119 227.625  1.00  0.00           H  
ATOM    838 1HB  SER A 383     188.502 178.406 226.920  1.00  0.00           H  
ATOM    839 2HB  SER A 383     188.728 177.907 225.254  1.00  0.00           H  
ATOM    840  HG  SER A 383     187.174 176.633 226.099  1.00  0.00           H  
ATOM    841  N   PRO A 384     190.554 174.821 226.314  1.00  0.00           N  
ATOM    842  CA  PRO A 384     190.682 173.561 225.592  1.00  0.00           C  
ATOM    843  C   PRO A 384     189.752 173.508 224.376  1.00  0.00           C  
ATOM    844  O   PRO A 384     190.033 172.811 223.402  1.00  0.00           O  
ATOM    845  CB  PRO A 384     190.276 172.542 226.654  1.00  0.00           C  
ATOM    846  CG  PRO A 384     190.679 173.185 227.953  1.00  0.00           C  
ATOM    847  CD  PRO A 384     190.407 174.665 227.770  1.00  0.00           C  
ATOM    848  HA  PRO A 384     191.723 173.408 225.292  1.00  0.00           H  
ATOM    849 1HB  PRO A 384     189.196 172.339 226.587  1.00  0.00           H  
ATOM    850 2HB  PRO A 384     190.792 171.588 226.472  1.00  0.00           H  
ATOM    851 1HG  PRO A 384     190.116 172.752 228.777  1.00  0.00           H  
ATOM    852 2HG  PRO A 384     191.741 172.966 228.152  1.00  0.00           H  
ATOM    853 1HD  PRO A 384     189.395 174.928 228.110  1.00  0.00           H  
ATOM    854 2HD  PRO A 384     191.193 175.214 228.305  1.00  0.00           H  
ATOM    855  N   THR A 385     188.654 174.274 224.420  1.00  0.00           N  
ATOM    856  CA  THR A 385     187.676 174.298 223.343  1.00  0.00           C  
ATOM    857  C   THR A 385     188.075 175.256 222.203  1.00  0.00           C  
ATOM    858  O   THR A 385     187.415 175.299 221.166  1.00  0.00           O  
ATOM    859  CB  THR A 385     186.292 174.674 223.914  1.00  0.00           C  
ATOM    860  OG1 THR A 385     186.319 176.006 224.467  1.00  0.00           O  
ATOM    861  CG2 THR A 385     185.947 173.697 225.036  1.00  0.00           C  
ATOM    862  H   THR A 385     188.468 174.866 225.228  1.00  0.00           H  
ATOM    863  HA  THR A 385     187.607 173.294 222.925  1.00  0.00           H  
ATOM    864  HB  THR A 385     185.538 174.620 223.130  1.00  0.00           H  
ATOM    865  HG1 THR A 385     187.061 176.072 225.058  1.00  0.00           H  
ATOM    866 1HG2 THR A 385     184.971 173.949 225.453  1.00  0.00           H  
ATOM    867 2HG2 THR A 385     185.922 172.683 224.640  1.00  0.00           H  
ATOM    868 3HG2 THR A 385     186.705 173.763 225.819  1.00  0.00           H  
ATOM    869  N   LYS A 386     189.136 176.041 222.420  1.00  0.00           N  
ATOM    870  CA  LYS A 386     189.673 177.006 221.455  1.00  0.00           C  
ATOM    871  C   LYS A 386     191.091 176.609 221.032  1.00  0.00           C  
ATOM    872  O   LYS A 386     191.495 176.804 219.881  1.00  0.00           O  
ATOM    873  CB  LYS A 386     189.711 178.410 222.064  1.00  0.00           C  
ATOM    874  CG  LYS A 386     188.351 179.001 222.397  1.00  0.00           C  
ATOM    875  CD  LYS A 386     188.493 180.390 223.012  1.00  0.00           C  
ATOM    876  CE  LYS A 386     187.136 180.997 223.338  1.00  0.00           C  
ATOM    877  NZ  LYS A 386     187.269 182.333 223.981  1.00  0.00           N  
ATOM    878  H   LYS A 386     189.616 175.954 223.301  1.00  0.00           H  
ATOM    879  HA  LYS A 386     189.040 177.011 220.569  1.00  0.00           H  
ATOM    880 1HB  LYS A 386     190.305 178.391 222.980  1.00  0.00           H  
ATOM    881 2HB  LYS A 386     190.203 179.088 221.371  1.00  0.00           H  
ATOM    882 1HG  LYS A 386     187.762 179.077 221.482  1.00  0.00           H  
ATOM    883 2HG  LYS A 386     187.821 178.347 223.087  1.00  0.00           H  
ATOM    884 1HD  LYS A 386     189.080 180.319 223.933  1.00  0.00           H  
ATOM    885 2HD  LYS A 386     189.021 181.045 222.319  1.00  0.00           H  
ATOM    886 1HE  LYS A 386     186.562 181.103 222.418  1.00  0.00           H  
ATOM    887 2HE  LYS A 386     186.600 180.330 224.014  1.00  0.00           H  
ATOM    888 1HZ  LYS A 386     186.352 182.706 224.183  1.00  0.00           H  
ATOM    889 2HZ  LYS A 386     187.793 182.240 224.842  1.00  0.00           H  
ATOM    890 3HZ  LYS A 386     187.759 182.961 223.358  1.00  0.00           H  
ATOM    891  N   LEU A 387     191.816 176.002 221.968  1.00  0.00           N  
ATOM    892  CA  LEU A 387     193.215 175.610 221.838  1.00  0.00           C  
ATOM    893  C   LEU A 387     193.467 174.565 220.746  1.00  0.00           C  
ATOM    894  O   LEU A 387     194.601 174.401 220.276  1.00  0.00           O  
ATOM    895  CB  LEU A 387     193.736 175.163 223.200  1.00  0.00           C  
ATOM    896  CG  LEU A 387     193.934 176.260 224.257  1.00  0.00           C  
ATOM    897  CD1 LEU A 387     194.224 175.651 225.629  1.00  0.00           C  
ATOM    898  CD2 LEU A 387     195.081 177.062 223.820  1.00  0.00           C  
ATOM    899  H   LEU A 387     191.390 175.858 222.874  1.00  0.00           H  
ATOM    900  HA  LEU A 387     193.773 176.495 221.575  1.00  0.00           H  
ATOM    901 1HB  LEU A 387     193.101 174.380 223.602  1.00  0.00           H  
ATOM    902 2HB  LEU A 387     194.680 174.798 223.033  1.00  0.00           H  
ATOM    903  HG  LEU A 387     193.076 176.884 224.320  1.00  0.00           H  
ATOM    904 1HD1 LEU A 387     194.391 176.444 226.361  1.00  0.00           H  
ATOM    905 2HD1 LEU A 387     193.392 175.044 225.949  1.00  0.00           H  
ATOM    906 3HD1 LEU A 387     195.103 175.036 225.563  1.00  0.00           H  
ATOM    907 1HD2 LEU A 387     195.298 177.854 224.518  1.00  0.00           H  
ATOM    908 2HD2 LEU A 387     195.943 176.415 223.741  1.00  0.00           H  
ATOM    909 3HD2 LEU A 387     194.857 177.481 222.857  1.00  0.00           H  
ATOM    910  N   ASN A 388     192.407 173.868 220.336  1.00  0.00           N  
ATOM    911  CA  ASN A 388     192.498 172.920 219.235  1.00  0.00           C  
ATOM    912  C   ASN A 388     192.785 173.656 217.911  1.00  0.00           C  
ATOM    913  O   ASN A 388     193.337 173.076 216.980  1.00  0.00           O  
ATOM    914  CB  ASN A 388     191.227 172.107 219.126  1.00  0.00           C  
ATOM    915  CG  ASN A 388     191.092 171.095 220.228  1.00  0.00           C  
ATOM    916  OD1 ASN A 388     192.079 170.711 220.866  1.00  0.00           O  
ATOM    917  ND2 ASN A 388     189.881 170.656 220.467  1.00  0.00           N  
ATOM    918  H   ASN A 388     191.513 174.026 220.786  1.00  0.00           H  
ATOM    919  HA  ASN A 388     193.324 172.249 219.418  1.00  0.00           H  
ATOM    920 1HB  ASN A 388     190.367 172.777 219.152  1.00  0.00           H  
ATOM    921 2HB  ASN A 388     191.211 171.590 218.162  1.00  0.00           H  
ATOM    922 1HD2 ASN A 388     189.727 169.985 221.190  1.00  0.00           H  
ATOM    923 2HD2 ASN A 388     189.112 170.996 219.928  1.00  0.00           H  
ATOM    924  N   ASP A 389     192.362 174.931 217.822  1.00  0.00           N  
ATOM    925  CA  ASP A 389     192.572 175.752 216.632  1.00  0.00           C  
ATOM    926  C   ASP A 389     193.726 176.749 216.815  1.00  0.00           C  
ATOM    927  O   ASP A 389     194.438 177.075 215.863  1.00  0.00           O  
ATOM    928  CB  ASP A 389     191.292 176.514 216.273  1.00  0.00           C  
ATOM    929  CG  ASP A 389     190.115 175.592 215.902  1.00  0.00           C  
ATOM    930  OD1 ASP A 389     190.260 174.767 215.025  1.00  0.00           O  
ATOM    931  OD2 ASP A 389     189.071 175.717 216.484  1.00  0.00           O  
ATOM    932  H   ASP A 389     191.923 175.374 218.624  1.00  0.00           H  
ATOM    933  HA  ASP A 389     192.826 175.094 215.802  1.00  0.00           H  
ATOM    934 1HB  ASP A 389     190.998 177.135 217.126  1.00  0.00           H  
ATOM    935 2HB  ASP A 389     191.492 177.183 215.438  1.00  0.00           H  
ATOM    936  N   LEU A 390     193.891 177.248 218.041  1.00  0.00           N  
ATOM    937  CA  LEU A 390     194.911 178.262 218.331  1.00  0.00           C  
ATOM    938  C   LEU A 390     196.314 177.674 218.221  1.00  0.00           C  
ATOM    939  O   LEU A 390     196.548 176.537 218.635  1.00  0.00           O  
ATOM    940  CB  LEU A 390     194.716 178.818 219.745  1.00  0.00           C  
ATOM    941  CG  LEU A 390     193.407 179.576 220.013  1.00  0.00           C  
ATOM    942  CD1 LEU A 390     193.293 179.904 221.513  1.00  0.00           C  
ATOM    943  CD2 LEU A 390     193.392 180.828 219.184  1.00  0.00           C  
ATOM    944  H   LEU A 390     193.255 176.948 218.777  1.00  0.00           H  
ATOM    945  HA  LEU A 390     194.814 179.070 217.608  1.00  0.00           H  
ATOM    946 1HB  LEU A 390     194.788 178.013 220.432  1.00  0.00           H  
ATOM    947 2HB  LEU A 390     195.532 179.507 219.942  1.00  0.00           H  
ATOM    948  HG  LEU A 390     192.566 178.962 219.733  1.00  0.00           H  
ATOM    949 1HD1 LEU A 390     192.362 180.440 221.697  1.00  0.00           H  
ATOM    950 2HD1 LEU A 390     193.292 178.987 222.090  1.00  0.00           H  
ATOM    951 3HD1 LEU A 390     194.130 180.526 221.816  1.00  0.00           H  
ATOM    952 1HD2 LEU A 390     192.462 181.369 219.362  1.00  0.00           H  
ATOM    953 2HD2 LEU A 390     194.238 181.459 219.459  1.00  0.00           H  
ATOM    954 3HD2 LEU A 390     193.463 180.564 218.128  1.00  0.00           H  
ATOM    955  N   CYS A 391     197.258 178.447 217.694  1.00  0.00           N  
ATOM    956  CA  CYS A 391     198.624 177.944 217.589  1.00  0.00           C  
ATOM    957  C   CYS A 391     199.587 178.769 218.450  1.00  0.00           C  
ATOM    958  O   CYS A 391     199.465 179.995 218.515  1.00  0.00           O  
ATOM    959  CB  CYS A 391     199.059 177.987 216.133  1.00  0.00           C  
ATOM    960  SG  CYS A 391     198.008 177.053 215.022  1.00  0.00           S  
ATOM    961  H   CYS A 391     197.030 179.372 217.360  1.00  0.00           H  
ATOM    962  HA  CYS A 391     198.651 176.911 217.932  1.00  0.00           H  
ATOM    963 1HB  CYS A 391     199.131 179.013 215.783  1.00  0.00           H  
ATOM    964 2HB  CYS A 391     200.018 177.540 216.063  1.00  0.00           H  
ATOM    965  HG  CYS A 391     197.884 175.979 215.806  1.00  0.00           H  
ATOM    966  N   PHE A 392     200.561 178.094 219.079  1.00  0.00           N  
ATOM    967  CA  PHE A 392     201.534 178.744 219.968  1.00  0.00           C  
ATOM    968  C   PHE A 392     202.971 178.388 219.630  1.00  0.00           C  
ATOM    969  O   PHE A 392     203.223 177.353 219.002  1.00  0.00           O  
ATOM    970  CB  PHE A 392     201.231 178.337 221.393  1.00  0.00           C  
ATOM    971  CG  PHE A 392     199.856 178.683 221.732  1.00  0.00           C  
ATOM    972  CD1 PHE A 392     198.846 177.771 221.497  1.00  0.00           C  
ATOM    973  CD2 PHE A 392     199.540 179.912 222.246  1.00  0.00           C  
ATOM    974  CE1 PHE A 392     197.557 178.086 221.777  1.00  0.00           C  
ATOM    975  CE2 PHE A 392     198.232 180.241 222.539  1.00  0.00           C  
ATOM    976  CZ  PHE A 392     197.241 179.328 222.306  1.00  0.00           C  
ATOM    977  H   PHE A 392     200.589 177.079 218.982  1.00  0.00           H  
ATOM    978  HA  PHE A 392     201.423 179.822 219.876  1.00  0.00           H  
ATOM    979 1HB  PHE A 392     201.359 177.267 221.510  1.00  0.00           H  
ATOM    980 2HB  PHE A 392     201.910 178.844 222.089  1.00  0.00           H  
ATOM    981  HD1 PHE A 392     199.092 176.790 221.076  1.00  0.00           H  
ATOM    982  HD2 PHE A 392     200.344 180.627 222.422  1.00  0.00           H  
ATOM    983  HE1 PHE A 392     196.783 177.350 221.575  1.00  0.00           H  
ATOM    984  HE2 PHE A 392     197.993 181.220 222.950  1.00  0.00           H  
ATOM    985  HZ  PHE A 392     196.212 179.577 222.532  1.00  0.00           H  
ATOM    986  N   THR A 393     203.919 179.240 220.036  1.00  0.00           N  
ATOM    987  CA  THR A 393     205.334 178.991 219.767  1.00  0.00           C  
ATOM    988  C   THR A 393     205.757 177.813 220.610  1.00  0.00           C  
ATOM    989  O   THR A 393     205.902 176.710 220.080  1.00  0.00           O  
ATOM    990  CB  THR A 393     206.168 180.249 220.054  1.00  0.00           C  
ATOM    991  OG1 THR A 393     206.064 180.588 221.413  1.00  0.00           O  
ATOM    992  CG2 THR A 393     205.576 181.380 219.246  1.00  0.00           C  
ATOM    993  H   THR A 393     203.664 180.065 220.584  1.00  0.00           H  
ATOM    994  HA  THR A 393     205.505 178.719 218.742  1.00  0.00           H  
ATOM    995  HB  THR A 393     207.213 180.079 219.793  1.00  0.00           H  
ATOM    996  HG1 THR A 393     206.925 180.932 221.748  1.00  0.00           H  
ATOM    997 1HG2 THR A 393     206.114 182.303 219.430  1.00  0.00           H  
ATOM    998 2HG2 THR A 393     205.632 181.119 218.202  1.00  0.00           H  
ATOM    999 3HG2 THR A 393     204.537 181.515 219.528  1.00  0.00           H  
ATOM   1000  N   ASN A 394     205.817 178.051 221.914  1.00  0.00           N  
ATOM   1001  CA  ASN A 394     206.100 177.071 222.948  1.00  0.00           C  
ATOM   1002  C   ASN A 394     204.982 177.090 223.985  1.00  0.00           C  
ATOM   1003  O   ASN A 394     204.350 178.126 224.230  1.00  0.00           O  
ATOM   1004  CB  ASN A 394     207.422 177.362 223.657  1.00  0.00           C  
ATOM   1005  CG  ASN A 394     208.673 177.214 222.800  1.00  0.00           C  
ATOM   1006  OD1 ASN A 394     209.112 176.096 222.487  1.00  0.00           O  
ATOM   1007  ND2 ASN A 394     209.264 178.328 222.420  1.00  0.00           N  
ATOM   1008  H   ASN A 394     205.691 179.016 222.177  1.00  0.00           H  
ATOM   1009  HA  ASN A 394     206.127 176.071 222.506  1.00  0.00           H  
ATOM   1010 1HB  ASN A 394     207.397 178.381 224.048  1.00  0.00           H  
ATOM   1011 2HB  ASN A 394     207.515 176.691 224.515  1.00  0.00           H  
ATOM   1012 1HD2 ASN A 394     210.084 178.308 221.854  1.00  0.00           H  
ATOM   1013 2HD2 ASN A 394     208.898 179.235 222.702  1.00  0.00           H  
ATOM   1014  N   VAL A 395     204.747 175.947 224.594  1.00  0.00           N  
ATOM   1015  CA  VAL A 395     203.808 175.857 225.700  1.00  0.00           C  
ATOM   1016  C   VAL A 395     204.520 175.196 226.864  1.00  0.00           C  
ATOM   1017  O   VAL A 395     205.340 174.303 226.664  1.00  0.00           O  
ATOM   1018  CB  VAL A 395     202.502 175.115 225.311  1.00  0.00           C  
ATOM   1019  CG1 VAL A 395     201.551 175.002 226.539  1.00  0.00           C  
ATOM   1020  CG2 VAL A 395     201.804 175.897 224.192  1.00  0.00           C  
ATOM   1021  H   VAL A 395     205.264 175.114 224.302  1.00  0.00           H  
ATOM   1022  HA  VAL A 395     203.529 176.863 226.002  1.00  0.00           H  
ATOM   1023  HB  VAL A 395     202.734 174.108 224.973  1.00  0.00           H  
ATOM   1024 1HG1 VAL A 395     200.643 174.497 226.243  1.00  0.00           H  
ATOM   1025 2HG1 VAL A 395     202.032 174.440 227.336  1.00  0.00           H  
ATOM   1026 3HG1 VAL A 395     201.299 176.003 226.903  1.00  0.00           H  
ATOM   1027 1HG2 VAL A 395     200.884 175.396 223.916  1.00  0.00           H  
ATOM   1028 2HG2 VAL A 395     201.577 176.898 224.546  1.00  0.00           H  
ATOM   1029 3HG2 VAL A 395     202.454 175.960 223.328  1.00  0.00           H  
ATOM   1030  N   TYR A 396     204.326 175.694 228.068  1.00  0.00           N  
ATOM   1031  CA  TYR A 396     204.997 175.026 229.172  1.00  0.00           C  
ATOM   1032  C   TYR A 396     203.981 174.516 230.173  1.00  0.00           C  
ATOM   1033  O   TYR A 396     202.997 175.193 230.460  1.00  0.00           O  
ATOM   1034  CB  TYR A 396     205.965 175.981 229.847  1.00  0.00           C  
ATOM   1035  CG  TYR A 396     207.047 176.520 228.928  1.00  0.00           C  
ATOM   1036  CD1 TYR A 396     206.770 177.631 228.127  1.00  0.00           C  
ATOM   1037  CD2 TYR A 396     208.303 175.939 228.895  1.00  0.00           C  
ATOM   1038  CE1 TYR A 396     207.744 178.147 227.297  1.00  0.00           C  
ATOM   1039  CE2 TYR A 396     209.279 176.461 228.065  1.00  0.00           C  
ATOM   1040  CZ  TYR A 396     209.002 177.559 227.268  1.00  0.00           C  
ATOM   1041  OH  TYR A 396     209.978 178.079 226.447  1.00  0.00           O  
ATOM   1042  H   TYR A 396     203.701 176.491 228.197  1.00  0.00           H  
ATOM   1043  HA  TYR A 396     205.543 174.171 228.794  1.00  0.00           H  
ATOM   1044 1HB  TYR A 396     205.434 176.812 230.280  1.00  0.00           H  
ATOM   1045 2HB  TYR A 396     206.446 175.445 230.655  1.00  0.00           H  
ATOM   1046  HD1 TYR A 396     205.777 178.093 228.156  1.00  0.00           H  
ATOM   1047  HD2 TYR A 396     208.522 175.075 229.525  1.00  0.00           H  
ATOM   1048  HE1 TYR A 396     207.525 179.015 226.668  1.00  0.00           H  
ATOM   1049  HE2 TYR A 396     210.270 176.009 228.041  1.00  0.00           H  
ATOM   1050  HH  TYR A 396     209.615 178.829 225.949  1.00  0.00           H  
ATOM   1051  N   ALA A 397     204.223 173.325 230.716  1.00  0.00           N  
ATOM   1052  CA  ALA A 397     203.332 172.786 231.744  1.00  0.00           C  
ATOM   1053  C   ALA A 397     204.040 172.772 233.096  1.00  0.00           C  
ATOM   1054  O   ALA A 397     204.909 171.934 233.354  1.00  0.00           O  
ATOM   1055  CB  ALA A 397     202.841 171.399 231.349  1.00  0.00           C  
ATOM   1056  H   ALA A 397     205.048 172.811 230.410  1.00  0.00           H  
ATOM   1057  HA  ALA A 397     202.475 173.442 231.833  1.00  0.00           H  
ATOM   1058 1HB  ALA A 397     202.160 171.027 232.114  1.00  0.00           H  
ATOM   1059 2HB  ALA A 397     202.317 171.460 230.395  1.00  0.00           H  
ATOM   1060 3HB  ALA A 397     203.673 170.731 231.248  1.00  0.00           H  
ATOM   1061  N   ASP A 398     203.736 173.770 233.921  1.00  0.00           N  
ATOM   1062  CA  ASP A 398     204.391 173.926 235.214  1.00  0.00           C  
ATOM   1063  C   ASP A 398     203.941 172.812 236.141  1.00  0.00           C  
ATOM   1064  O   ASP A 398     202.792 172.398 236.051  1.00  0.00           O  
ATOM   1065  CB  ASP A 398     204.112 175.297 235.802  1.00  0.00           C  
ATOM   1066  CG  ASP A 398     204.761 176.401 234.934  1.00  0.00           C  
ATOM   1067  OD1 ASP A 398     205.490 176.056 234.040  1.00  0.00           O  
ATOM   1068  OD2 ASP A 398     204.552 177.562 235.173  1.00  0.00           O  
ATOM   1069  H   ASP A 398     203.011 174.429 233.644  1.00  0.00           H  
ATOM   1070  HA  ASP A 398     205.459 173.842 235.081  1.00  0.00           H  
ATOM   1071 1HB  ASP A 398     203.065 175.438 235.877  1.00  0.00           H  
ATOM   1072 2HB  ASP A 398     204.530 175.351 236.811  1.00  0.00           H  
ATOM   1073  N   SER A 399     204.809 172.400 237.063  1.00  0.00           N  
ATOM   1074  CA  SER A 399     204.539 171.355 238.051  1.00  0.00           C  
ATOM   1075  C   SER A 399     204.850 171.740 239.484  1.00  0.00           C  
ATOM   1076  O   SER A 399     206.013 171.966 239.827  1.00  0.00           O  
ATOM   1077  CB  SER A 399     205.442 170.158 237.779  1.00  0.00           C  
ATOM   1078  OG  SER A 399     205.314 169.179 238.798  1.00  0.00           O  
ATOM   1079  H   SER A 399     205.733 172.812 237.043  1.00  0.00           H  
ATOM   1080  HA  SER A 399     203.485 171.078 237.981  1.00  0.00           H  
ATOM   1081 1HB  SER A 399     205.209 169.726 236.816  1.00  0.00           H  
ATOM   1082 2HB  SER A 399     206.475 170.504 237.736  1.00  0.00           H  
ATOM   1083  HG  SER A 399     204.488 168.716 238.601  1.00  0.00           H  
ATOM   1084  N   PHE A 400     203.829 171.796 240.350  1.00  0.00           N  
ATOM   1085  CA  PHE A 400     204.134 172.051 241.759  1.00  0.00           C  
ATOM   1086  C   PHE A 400     203.069 171.648 242.785  1.00  0.00           C  
ATOM   1087  O   PHE A 400     201.883 171.538 242.468  1.00  0.00           O  
ATOM   1088  CB  PHE A 400     204.532 173.507 241.964  1.00  0.00           C  
ATOM   1089  CG  PHE A 400     203.550 174.544 241.522  1.00  0.00           C  
ATOM   1090  CD1 PHE A 400     202.620 175.067 242.401  1.00  0.00           C  
ATOM   1091  CD2 PHE A 400     203.569 175.011 240.214  1.00  0.00           C  
ATOM   1092  CE1 PHE A 400     201.747 176.036 241.987  1.00  0.00           C  
ATOM   1093  CE2 PHE A 400     202.684 175.964 239.802  1.00  0.00           C  
ATOM   1094  CZ  PHE A 400     201.778 176.479 240.688  1.00  0.00           C  
ATOM   1095  H   PHE A 400     202.865 171.684 240.028  1.00  0.00           H  
ATOM   1096  HA  PHE A 400     205.013 171.470 241.975  1.00  0.00           H  
ATOM   1097 1HB  PHE A 400     204.680 173.643 243.019  1.00  0.00           H  
ATOM   1098 2HB  PHE A 400     205.472 173.697 241.488  1.00  0.00           H  
ATOM   1099  HD1 PHE A 400     202.597 174.707 243.424  1.00  0.00           H  
ATOM   1100  HD2 PHE A 400     204.298 174.608 239.512  1.00  0.00           H  
ATOM   1101  HE1 PHE A 400     201.025 176.440 242.682  1.00  0.00           H  
ATOM   1102  HE2 PHE A 400     202.703 176.320 238.772  1.00  0.00           H  
ATOM   1103  HZ  PHE A 400     201.081 177.238 240.357  1.00  0.00           H  
ATOM   1104  N   VAL A 401     203.506 171.471 244.042  1.00  0.00           N  
ATOM   1105  CA  VAL A 401     202.571 171.216 245.155  1.00  0.00           C  
ATOM   1106  C   VAL A 401     202.586 172.252 246.276  1.00  0.00           C  
ATOM   1107  O   VAL A 401     203.646 172.669 246.782  1.00  0.00           O  
ATOM   1108  CB  VAL A 401     202.802 169.834 245.790  1.00  0.00           C  
ATOM   1109  CG1 VAL A 401     201.877 169.606 246.998  1.00  0.00           C  
ATOM   1110  CG2 VAL A 401     202.531 168.792 244.777  1.00  0.00           C  
ATOM   1111  H   VAL A 401     204.515 171.487 244.198  1.00  0.00           H  
ATOM   1112  HA  VAL A 401     201.566 171.210 244.736  1.00  0.00           H  
ATOM   1113  HB  VAL A 401     203.807 169.780 246.130  1.00  0.00           H  
ATOM   1114 1HG1 VAL A 401     202.071 168.622 247.424  1.00  0.00           H  
ATOM   1115 2HG1 VAL A 401     202.070 170.367 247.744  1.00  0.00           H  
ATOM   1116 3HG1 VAL A 401     200.834 169.664 246.684  1.00  0.00           H  
ATOM   1117 1HG2 VAL A 401     202.692 167.801 245.190  1.00  0.00           H  
ATOM   1118 2HG2 VAL A 401     201.504 168.876 244.453  1.00  0.00           H  
ATOM   1119 3HG2 VAL A 401     203.186 168.961 243.962  1.00  0.00           H  
ATOM   1120  N   ILE A 402     201.355 172.697 246.579  1.00  0.00           N  
ATOM   1121  CA  ILE A 402     200.972 173.673 247.611  1.00  0.00           C  
ATOM   1122  C   ILE A 402     199.724 173.198 248.393  1.00  0.00           C  
ATOM   1123  O   ILE A 402     199.169 172.150 248.071  1.00  0.00           O  
ATOM   1124  CB  ILE A 402     200.822 175.077 246.987  1.00  0.00           C  
ATOM   1125  CG1 ILE A 402     199.805 175.089 245.934  1.00  0.00           C  
ATOM   1126  CG2 ILE A 402     202.091 175.571 246.446  1.00  0.00           C  
ATOM   1127  CD1 ILE A 402     199.607 176.453 245.389  1.00  0.00           C  
ATOM   1128  H   ILE A 402     200.593 172.255 246.056  1.00  0.00           H  
ATOM   1129  HA  ILE A 402     201.786 173.741 248.322  1.00  0.00           H  
ATOM   1130  HB  ILE A 402     200.499 175.764 247.765  1.00  0.00           H  
ATOM   1131 1HG1 ILE A 402     200.116 174.426 245.128  1.00  0.00           H  
ATOM   1132 2HG1 ILE A 402     198.864 174.724 246.344  1.00  0.00           H  
ATOM   1133 1HG2 ILE A 402     201.965 176.574 246.053  1.00  0.00           H  
ATOM   1134 2HG2 ILE A 402     202.804 175.580 247.252  1.00  0.00           H  
ATOM   1135 3HG2 ILE A 402     202.423 174.924 245.665  1.00  0.00           H  
ATOM   1136 1HD1 ILE A 402     198.875 176.424 244.613  1.00  0.00           H  
ATOM   1137 2HD1 ILE A 402     199.287 177.121 246.173  1.00  0.00           H  
ATOM   1138 3HD1 ILE A 402     200.543 176.804 244.981  1.00  0.00           H  
ATOM   1139  N   ARG A 403     199.317 173.923 249.444  1.00  0.00           N  
ATOM   1140  CA  ARG A 403     198.085 173.592 250.210  1.00  0.00           C  
ATOM   1141  C   ARG A 403     196.772 174.062 249.547  1.00  0.00           C  
ATOM   1142  O   ARG A 403     196.766 174.964 248.706  1.00  0.00           O  
ATOM   1143  CB  ARG A 403     198.107 174.192 251.620  1.00  0.00           C  
ATOM   1144  CG  ARG A 403     199.122 173.641 252.593  1.00  0.00           C  
ATOM   1145  CD  ARG A 403     199.077 174.334 253.947  1.00  0.00           C  
ATOM   1146  NE  ARG A 403     199.577 175.705 253.939  1.00  0.00           N  
ATOM   1147  CZ  ARG A 403     199.408 176.596 254.937  1.00  0.00           C  
ATOM   1148  NH1 ARG A 403     198.717 176.318 256.038  1.00  0.00           N  
ATOM   1149  NH2 ARG A 403     199.954 177.785 254.791  1.00  0.00           N  
ATOM   1150  H   ARG A 403     199.842 174.766 249.701  1.00  0.00           H  
ATOM   1151  HA  ARG A 403     198.037 172.507 250.313  1.00  0.00           H  
ATOM   1152 1HB  ARG A 403     198.268 175.255 251.555  1.00  0.00           H  
ATOM   1153 2HB  ARG A 403     197.141 174.047 252.075  1.00  0.00           H  
ATOM   1154 1HG  ARG A 403     198.862 172.608 252.784  1.00  0.00           H  
ATOM   1155 2HG  ARG A 403     200.116 173.707 252.170  1.00  0.00           H  
ATOM   1156 1HD  ARG A 403     198.049 174.365 254.294  1.00  0.00           H  
ATOM   1157 2HD  ARG A 403     199.672 173.763 254.655  1.00  0.00           H  
ATOM   1158  HE  ARG A 403     200.130 176.038 253.137  1.00  0.00           H  
ATOM   1159 1HH1 ARG A 403     198.229 175.416 256.177  1.00  0.00           H  
ATOM   1160 2HH1 ARG A 403     198.625 177.023 256.757  1.00  0.00           H  
ATOM   1161 1HH2 ARG A 403     200.467 177.976 253.919  1.00  0.00           H  
ATOM   1162 2HH2 ARG A 403     199.859 178.489 255.506  1.00  0.00           H  
ATOM   1163  N   GLY A 404     195.647 173.474 249.965  1.00  0.00           N  
ATOM   1164  CA  GLY A 404     194.326 173.880 249.454  1.00  0.00           C  
ATOM   1165  C   GLY A 404     193.981 175.356 249.624  1.00  0.00           C  
ATOM   1166  O   GLY A 404     193.352 175.948 248.754  1.00  0.00           O  
ATOM   1167  H   GLY A 404     195.716 172.686 250.612  1.00  0.00           H  
ATOM   1168 1HA  GLY A 404     194.276 173.648 248.394  1.00  0.00           H  
ATOM   1169 2HA  GLY A 404     193.562 173.279 249.943  1.00  0.00           H  
ATOM   1170  N   ASN A 405     194.386 175.990 250.712  1.00  0.00           N  
ATOM   1171  CA  ASN A 405     194.095 177.414 250.789  1.00  0.00           C  
ATOM   1172  C   ASN A 405     195.004 178.157 249.809  1.00  0.00           C  
ATOM   1173  O   ASN A 405     194.601 179.117 249.144  1.00  0.00           O  
ATOM   1174  CB  ASN A 405     194.293 177.929 252.200  1.00  0.00           C  
ATOM   1175  CG  ASN A 405     193.210 177.491 253.145  1.00  0.00           C  
ATOM   1176  OD1 ASN A 405     192.082 177.174 252.738  1.00  0.00           O  
ATOM   1177  ND2 ASN A 405     193.530 177.467 254.411  1.00  0.00           N  
ATOM   1178  H   ASN A 405     194.848 175.491 251.469  1.00  0.00           H  
ATOM   1179  HA  ASN A 405     193.062 177.587 250.485  1.00  0.00           H  
ATOM   1180 1HB  ASN A 405     195.253 177.566 252.579  1.00  0.00           H  
ATOM   1181 2HB  ASN A 405     194.338 179.017 252.186  1.00  0.00           H  
ATOM   1182 1HD2 ASN A 405     192.856 177.179 255.093  1.00  0.00           H  
ATOM   1183 2HD2 ASN A 405     194.451 177.728 254.698  1.00  0.00           H  
ATOM   1184  N   GLU A 406     196.235 177.668 249.706  1.00  0.00           N  
ATOM   1185  CA  GLU A 406     197.292 178.248 248.891  1.00  0.00           C  
ATOM   1186  C   GLU A 406     196.998 178.235 247.397  1.00  0.00           C  
ATOM   1187  O   GLU A 406     197.361 179.173 246.691  1.00  0.00           O  
ATOM   1188  CB  GLU A 406     198.616 177.565 249.205  1.00  0.00           C  
ATOM   1189  CG  GLU A 406     199.164 177.904 250.590  1.00  0.00           C  
ATOM   1190  CD  GLU A 406     200.427 177.171 250.966  1.00  0.00           C  
ATOM   1191  OE1 GLU A 406     200.793 176.225 250.307  1.00  0.00           O  
ATOM   1192  OE2 GLU A 406     200.992 177.512 251.977  1.00  0.00           O  
ATOM   1193  H   GLU A 406     196.450 176.842 250.242  1.00  0.00           H  
ATOM   1194  HA  GLU A 406     197.396 179.293 249.185  1.00  0.00           H  
ATOM   1195 1HB  GLU A 406     198.507 176.514 249.150  1.00  0.00           H  
ATOM   1196 2HB  GLU A 406     199.316 177.834 248.473  1.00  0.00           H  
ATOM   1197 1HG  GLU A 406     199.366 178.977 250.621  1.00  0.00           H  
ATOM   1198 2HG  GLU A 406     198.392 177.691 251.328  1.00  0.00           H  
ATOM   1199  N   VAL A 407     196.289 177.223 246.896  1.00  0.00           N  
ATOM   1200  CA  VAL A 407     195.986 177.219 245.462  1.00  0.00           C  
ATOM   1201  C   VAL A 407     195.158 178.433 245.034  1.00  0.00           C  
ATOM   1202  O   VAL A 407     195.148 178.777 243.852  1.00  0.00           O  
ATOM   1203  CB  VAL A 407     195.305 175.915 244.976  1.00  0.00           C  
ATOM   1204  CG1 VAL A 407     196.208 174.752 245.152  1.00  0.00           C  
ATOM   1205  CG2 VAL A 407     194.092 175.656 245.737  1.00  0.00           C  
ATOM   1206  H   VAL A 407     196.028 176.447 247.507  1.00  0.00           H  
ATOM   1207  HA  VAL A 407     196.921 177.281 244.931  1.00  0.00           H  
ATOM   1208  HB  VAL A 407     195.073 176.013 243.918  1.00  0.00           H  
ATOM   1209 1HG1 VAL A 407     195.704 173.874 244.792  1.00  0.00           H  
ATOM   1210 2HG1 VAL A 407     197.103 174.909 244.592  1.00  0.00           H  
ATOM   1211 3HG1 VAL A 407     196.447 174.636 246.206  1.00  0.00           H  
ATOM   1212 1HG2 VAL A 407     193.626 174.738 245.388  1.00  0.00           H  
ATOM   1213 2HG2 VAL A 407     194.386 175.548 246.749  1.00  0.00           H  
ATOM   1214 3HG2 VAL A 407     193.392 176.482 245.635  1.00  0.00           H  
ATOM   1215  N   SER A 408     194.511 179.141 245.977  1.00  0.00           N  
ATOM   1216  CA  SER A 408     193.749 180.333 245.615  1.00  0.00           C  
ATOM   1217  C   SER A 408     194.666 181.459 245.098  1.00  0.00           C  
ATOM   1218  O   SER A 408     194.194 182.414 244.484  1.00  0.00           O  
ATOM   1219  CB  SER A 408     192.923 180.824 246.795  1.00  0.00           C  
ATOM   1220  OG  SER A 408     193.731 181.312 247.831  1.00  0.00           O  
ATOM   1221  H   SER A 408     194.555 178.872 246.963  1.00  0.00           H  
ATOM   1222  HA  SER A 408     193.062 180.065 244.814  1.00  0.00           H  
ATOM   1223 1HB  SER A 408     192.250 181.610 246.457  1.00  0.00           H  
ATOM   1224 2HB  SER A 408     192.310 180.006 247.170  1.00  0.00           H  
ATOM   1225  HG  SER A 408     194.118 180.520 248.266  1.00  0.00           H  
ATOM   1226  N   GLN A 409     195.979 181.341 245.351  1.00  0.00           N  
ATOM   1227  CA  GLN A 409     196.980 182.306 244.916  1.00  0.00           C  
ATOM   1228  C   GLN A 409     197.504 182.018 243.509  1.00  0.00           C  
ATOM   1229  O   GLN A 409     198.280 182.808 242.959  1.00  0.00           O  
ATOM   1230  CB  GLN A 409     198.170 182.312 245.888  1.00  0.00           C  
ATOM   1231  CG  GLN A 409     197.844 182.820 247.283  1.00  0.00           C  
ATOM   1232  CD  GLN A 409     199.017 182.686 248.254  1.00  0.00           C  
ATOM   1233  OE1 GLN A 409     200.164 183.087 247.985  1.00  0.00           O  
ATOM   1234  NE2 GLN A 409     198.722 182.097 249.410  1.00  0.00           N  
ATOM   1235  H   GLN A 409     196.310 180.527 245.863  1.00  0.00           H  
ATOM   1236  HA  GLN A 409     196.522 183.295 244.910  1.00  0.00           H  
ATOM   1237 1HB  GLN A 409     198.556 181.297 245.983  1.00  0.00           H  
ATOM   1238 2HB  GLN A 409     198.962 182.915 245.482  1.00  0.00           H  
ATOM   1239 1HG  GLN A 409     197.570 183.876 247.216  1.00  0.00           H  
ATOM   1240 2HG  GLN A 409     197.006 182.236 247.677  1.00  0.00           H  
ATOM   1241 1HE2 GLN A 409     199.422 181.933 250.127  1.00  0.00           H  
ATOM   1242 2HE2 GLN A 409     197.784 181.796 249.585  1.00  0.00           H  
ATOM   1243  N   ILE A 410     197.117 180.895 242.894  1.00  0.00           N  
ATOM   1244  CA  ILE A 410     197.701 180.631 241.587  1.00  0.00           C  
ATOM   1245  C   ILE A 410     196.854 181.249 240.505  1.00  0.00           C  
ATOM   1246  O   ILE A 410     196.023 180.609 239.864  1.00  0.00           O  
ATOM   1247  CB  ILE A 410     197.881 179.136 241.321  1.00  0.00           C  
ATOM   1248  CG1 ILE A 410     198.619 178.507 242.488  1.00  0.00           C  
ATOM   1249  CG2 ILE A 410     198.675 178.955 240.010  1.00  0.00           C  
ATOM   1250  CD1 ILE A 410     199.959 179.127 242.747  1.00  0.00           C  
ATOM   1251  H   ILE A 410     196.451 180.244 243.313  1.00  0.00           H  
ATOM   1252  HA  ILE A 410     198.685 181.090 241.543  1.00  0.00           H  
ATOM   1253  HB  ILE A 410     196.907 178.657 241.245  1.00  0.00           H  
ATOM   1254 1HG1 ILE A 410     198.016 178.629 243.383  1.00  0.00           H  
ATOM   1255 2HG1 ILE A 410     198.751 177.448 242.301  1.00  0.00           H  
ATOM   1256 1HG2 ILE A 410     198.814 177.904 239.802  1.00  0.00           H  
ATOM   1257 2HG2 ILE A 410     198.134 179.416 239.189  1.00  0.00           H  
ATOM   1258 3HG2 ILE A 410     199.642 179.434 240.111  1.00  0.00           H  
ATOM   1259 1HD1 ILE A 410     200.430 178.653 243.584  1.00  0.00           H  
ATOM   1260 2HD1 ILE A 410     200.568 178.999 241.878  1.00  0.00           H  
ATOM   1261 3HD1 ILE A 410     199.842 180.189 242.958  1.00  0.00           H  
ATOM   1262  N   ALA A 411     197.107 182.518 240.302  1.00  0.00           N  
ATOM   1263  CA  ALA A 411     196.368 183.316 239.349  1.00  0.00           C  
ATOM   1264  C   ALA A 411     197.216 184.542 239.003  1.00  0.00           C  
ATOM   1265  O   ALA A 411     198.188 184.830 239.703  1.00  0.00           O  
ATOM   1266  CB  ALA A 411     195.001 183.696 239.913  1.00  0.00           C  
ATOM   1267  H   ALA A 411     197.808 182.931 240.917  1.00  0.00           H  
ATOM   1268  HA  ALA A 411     196.211 182.708 238.466  1.00  0.00           H  
ATOM   1269 1HB  ALA A 411     194.435 184.277 239.201  1.00  0.00           H  
ATOM   1270 2HB  ALA A 411     194.443 182.789 240.145  1.00  0.00           H  
ATOM   1271 3HB  ALA A 411     195.108 184.269 240.806  1.00  0.00           H  
ATOM   1272  N   PRO A 412     196.972 185.200 237.872  1.00  0.00           N  
ATOM   1273  CA  PRO A 412     197.584 186.452 237.484  1.00  0.00           C  
ATOM   1274  C   PRO A 412     197.407 187.568 238.499  1.00  0.00           C  
ATOM   1275  O   PRO A 412     196.305 187.770 239.028  1.00  0.00           O  
ATOM   1276  CB  PRO A 412     196.802 186.772 236.210  1.00  0.00           C  
ATOM   1277  CG  PRO A 412     196.403 185.442 235.688  1.00  0.00           C  
ATOM   1278  CD  PRO A 412     196.072 184.638 236.861  1.00  0.00           C  
ATOM   1279  HA  PRO A 412     198.642 186.306 237.251  1.00  0.00           H  
ATOM   1280 1HB  PRO A 412     195.945 187.411 236.452  1.00  0.00           H  
ATOM   1281 2HB  PRO A 412     197.417 187.336 235.512  1.00  0.00           H  
ATOM   1282 1HG  PRO A 412     195.605 185.524 234.938  1.00  0.00           H  
ATOM   1283 2HG  PRO A 412     197.258 185.008 235.208  1.00  0.00           H  
ATOM   1284 1HD  PRO A 412     195.031 184.782 237.134  1.00  0.00           H  
ATOM   1285 2HD  PRO A 412     196.313 183.605 236.597  1.00  0.00           H  
ATOM   1286  N   GLY A 413     198.490 188.304 238.754  1.00  0.00           N  
ATOM   1287  CA  GLY A 413     198.426 189.495 239.612  1.00  0.00           C  
ATOM   1288  C   GLY A 413     198.174 189.240 241.104  1.00  0.00           C  
ATOM   1289  O   GLY A 413     197.619 190.098 241.795  1.00  0.00           O  
ATOM   1290  H   GLY A 413     199.381 188.031 238.329  1.00  0.00           H  
ATOM   1291 1HA  GLY A 413     199.358 190.049 239.499  1.00  0.00           H  
ATOM   1292 2HA  GLY A 413     197.651 190.157 239.228  1.00  0.00           H  
ATOM   1293  N   GLN A 414     198.565 188.081 241.613  1.00  0.00           N  
ATOM   1294  CA  GLN A 414     198.297 187.746 243.009  1.00  0.00           C  
ATOM   1295  C   GLN A 414     199.448 188.077 243.941  1.00  0.00           C  
ATOM   1296  O   GLN A 414     200.567 188.340 243.498  1.00  0.00           O  
ATOM   1297  CB  GLN A 414     197.934 186.277 243.137  1.00  0.00           C  
ATOM   1298  CG  GLN A 414     196.736 185.895 242.333  1.00  0.00           C  
ATOM   1299  CD  GLN A 414     195.466 186.574 242.733  1.00  0.00           C  
ATOM   1300  OE1 GLN A 414     194.999 186.453 243.872  1.00  0.00           O  
ATOM   1301  NE2 GLN A 414     194.876 187.309 241.785  1.00  0.00           N  
ATOM   1302  H   GLN A 414     199.020 187.406 241.012  1.00  0.00           H  
ATOM   1303  HA  GLN A 414     197.436 188.328 243.336  1.00  0.00           H  
ATOM   1304 1HB  GLN A 414     198.765 185.661 242.789  1.00  0.00           H  
ATOM   1305 2HB  GLN A 414     197.748 186.018 244.179  1.00  0.00           H  
ATOM   1306 1HG  GLN A 414     196.923 186.176 241.309  1.00  0.00           H  
ATOM   1307 2HG  GLN A 414     196.606 184.821 242.420  1.00  0.00           H  
ATOM   1308 1HE2 GLN A 414     194.022 187.792 241.984  1.00  0.00           H  
ATOM   1309 2HE2 GLN A 414     195.300 187.399 240.848  1.00  0.00           H  
ATOM   1310  N   THR A 415     199.144 188.047 245.236  1.00  0.00           N  
ATOM   1311  CA  THR A 415     200.092 188.326 246.311  1.00  0.00           C  
ATOM   1312  C   THR A 415     199.836 187.356 247.468  1.00  0.00           C  
ATOM   1313  O   THR A 415     198.705 186.902 247.654  1.00  0.00           O  
ATOM   1314  CB  THR A 415     199.920 189.790 246.773  1.00  0.00           C  
ATOM   1315  OG1 THR A 415     200.889 190.116 247.767  1.00  0.00           O  
ATOM   1316  CG2 THR A 415     198.527 189.998 247.335  1.00  0.00           C  
ATOM   1317  H   THR A 415     198.193 187.826 245.493  1.00  0.00           H  
ATOM   1318  HA  THR A 415     201.111 188.181 245.945  1.00  0.00           H  
ATOM   1319  HB  THR A 415     200.068 190.447 245.916  1.00  0.00           H  
ATOM   1320  HG1 THR A 415     201.741 189.682 247.537  1.00  0.00           H  
ATOM   1321 1HG2 THR A 415     198.412 191.037 247.647  1.00  0.00           H  
ATOM   1322 2HG2 THR A 415     197.786 189.764 246.569  1.00  0.00           H  
ATOM   1323 3HG2 THR A 415     198.385 189.343 248.194  1.00  0.00           H  
ATOM   1324  N   GLY A 416     200.886 187.009 248.216  1.00  0.00           N  
ATOM   1325  CA  GLY A 416     200.752 186.077 249.342  1.00  0.00           C  
ATOM   1326  C   GLY A 416     201.997 185.202 249.551  1.00  0.00           C  
ATOM   1327  O   GLY A 416     202.996 185.325 248.841  1.00  0.00           O  
ATOM   1328  H   GLY A 416     201.788 187.448 248.006  1.00  0.00           H  
ATOM   1329 1HA  GLY A 416     200.553 186.645 250.251  1.00  0.00           H  
ATOM   1330 2HA  GLY A 416     199.886 185.441 249.177  1.00  0.00           H  
ATOM   1331  N   ASN A 417     201.931 184.264 250.508  1.00  0.00           N  
ATOM   1332  CA  ASN A 417     203.101 183.425 250.813  1.00  0.00           C  
ATOM   1333  C   ASN A 417     203.564 182.563 249.634  1.00  0.00           C  
ATOM   1334  O   ASN A 417     204.727 182.164 249.591  1.00  0.00           O  
ATOM   1335  CB  ASN A 417     202.867 182.540 252.023  1.00  0.00           C  
ATOM   1336  CG  ASN A 417     201.850 181.452 251.812  1.00  0.00           C  
ATOM   1337  OD1 ASN A 417     200.673 181.701 251.498  1.00  0.00           O  
ATOM   1338  ND2 ASN A 417     202.305 180.230 252.004  1.00  0.00           N  
ATOM   1339  H   ASN A 417     201.086 184.167 251.051  1.00  0.00           H  
ATOM   1340  HA  ASN A 417     203.928 184.091 251.055  1.00  0.00           H  
ATOM   1341 1HB  ASN A 417     203.815 182.075 252.310  1.00  0.00           H  
ATOM   1342 2HB  ASN A 417     202.545 183.156 252.861  1.00  0.00           H  
ATOM   1343 1HD2 ASN A 417     201.703 179.413 251.907  1.00  0.00           H  
ATOM   1344 2HD2 ASN A 417     203.263 180.098 252.258  1.00  0.00           H  
ATOM   1345  N   ILE A 418     202.662 182.263 248.702  1.00  0.00           N  
ATOM   1346  CA  ILE A 418     203.037 181.501 247.532  1.00  0.00           C  
ATOM   1347  C   ILE A 418     203.253 182.450 246.383  1.00  0.00           C  
ATOM   1348  O   ILE A 418     204.322 182.457 245.774  1.00  0.00           O  
ATOM   1349  CB  ILE A 418     201.998 180.442 247.110  1.00  0.00           C  
ATOM   1350  CG1 ILE A 418     201.779 179.458 248.212  1.00  0.00           C  
ATOM   1351  CG2 ILE A 418     202.413 179.721 245.812  1.00  0.00           C  
ATOM   1352  CD1 ILE A 418     203.022 178.734 248.647  1.00  0.00           C  
ATOM   1353  H   ILE A 418     201.709 182.607 248.774  1.00  0.00           H  
ATOM   1354  HA  ILE A 418     203.962 180.990 247.743  1.00  0.00           H  
ATOM   1355  HB  ILE A 418     201.049 180.936 246.929  1.00  0.00           H  
ATOM   1356 1HG1 ILE A 418     201.335 179.964 249.069  1.00  0.00           H  
ATOM   1357 2HG1 ILE A 418     201.102 178.725 247.850  1.00  0.00           H  
ATOM   1358 1HG2 ILE A 418     201.641 179.015 245.549  1.00  0.00           H  
ATOM   1359 2HG2 ILE A 418     202.529 180.452 245.006  1.00  0.00           H  
ATOM   1360 3HG2 ILE A 418     203.336 179.191 245.955  1.00  0.00           H  
ATOM   1361 1HD1 ILE A 418     202.772 178.019 249.430  1.00  0.00           H  
ATOM   1362 2HD1 ILE A 418     203.447 178.207 247.801  1.00  0.00           H  
ATOM   1363 3HD1 ILE A 418     203.739 179.448 249.032  1.00  0.00           H  
ATOM   1364  N   ALA A 419     202.293 183.331 246.132  1.00  0.00           N  
ATOM   1365  CA  ALA A 419     202.432 184.208 244.984  1.00  0.00           C  
ATOM   1366  C   ALA A 419     203.719 185.035 245.024  1.00  0.00           C  
ATOM   1367  O   ALA A 419     204.406 185.152 244.020  1.00  0.00           O  
ATOM   1368  CB  ALA A 419     201.250 185.137 244.902  1.00  0.00           C  
ATOM   1369  H   ALA A 419     201.447 183.340 246.698  1.00  0.00           H  
ATOM   1370  HA  ALA A 419     202.446 183.600 244.099  1.00  0.00           H  
ATOM   1371 1HB  ALA A 419     201.351 185.770 244.025  1.00  0.00           H  
ATOM   1372 2HB  ALA A 419     200.336 184.571 244.838  1.00  0.00           H  
ATOM   1373 3HB  ALA A 419     201.243 185.734 245.779  1.00  0.00           H  
ATOM   1374  N   ASP A 420     204.114 185.552 246.185  1.00  0.00           N  
ATOM   1375  CA  ASP A 420     205.315 186.378 246.225  1.00  0.00           C  
ATOM   1376  C   ASP A 420     206.623 185.634 246.439  1.00  0.00           C  
ATOM   1377  O   ASP A 420     207.683 186.157 246.083  1.00  0.00           O  
ATOM   1378  CB  ASP A 420     205.158 187.504 247.234  1.00  0.00           C  
ATOM   1379  CG  ASP A 420     204.094 188.520 246.781  1.00  0.00           C  
ATOM   1380  OD1 ASP A 420     204.302 189.181 245.753  1.00  0.00           O  
ATOM   1381  OD2 ASP A 420     203.058 188.592 247.417  1.00  0.00           O  
ATOM   1382  H   ASP A 420     203.577 185.414 247.042  1.00  0.00           H  
ATOM   1383  HA  ASP A 420     205.399 186.863 245.254  1.00  0.00           H  
ATOM   1384 1HB  ASP A 420     204.861 187.083 248.201  1.00  0.00           H  
ATOM   1385 2HB  ASP A 420     206.109 187.998 247.381  1.00  0.00           H  
ATOM   1386  N   TYR A 421     206.589 184.448 247.042  1.00  0.00           N  
ATOM   1387  CA  TYR A 421     207.850 183.771 247.328  1.00  0.00           C  
ATOM   1388  C   TYR A 421     208.061 182.454 246.580  1.00  0.00           C  
ATOM   1389  O   TYR A 421     209.200 182.011 246.432  1.00  0.00           O  
ATOM   1390  CB  TYR A 421     207.980 183.538 248.827  1.00  0.00           C  
ATOM   1391  CG  TYR A 421     207.849 184.806 249.594  1.00  0.00           C  
ATOM   1392  CD1 TYR A 421     206.852 184.935 250.530  1.00  0.00           C  
ATOM   1393  CD2 TYR A 421     208.674 185.865 249.308  1.00  0.00           C  
ATOM   1394  CE1 TYR A 421     206.690 186.125 251.204  1.00  0.00           C  
ATOM   1395  CE2 TYR A 421     208.529 187.060 249.969  1.00  0.00           C  
ATOM   1396  CZ  TYR A 421     207.538 187.197 250.920  1.00  0.00           C  
ATOM   1397  OH  TYR A 421     207.376 188.397 251.582  1.00  0.00           O  
ATOM   1398  H   TYR A 421     205.704 184.034 247.308  1.00  0.00           H  
ATOM   1399  HA  TYR A 421     208.662 184.429 247.029  1.00  0.00           H  
ATOM   1400 1HB  TYR A 421     207.210 182.846 249.165  1.00  0.00           H  
ATOM   1401 2HB  TYR A 421     208.932 183.104 249.054  1.00  0.00           H  
ATOM   1402  HD1 TYR A 421     206.198 184.091 250.734  1.00  0.00           H  
ATOM   1403  HD2 TYR A 421     209.434 185.753 248.543  1.00  0.00           H  
ATOM   1404  HE1 TYR A 421     205.901 186.225 251.948  1.00  0.00           H  
ATOM   1405  HE2 TYR A 421     209.188 187.903 249.732  1.00  0.00           H  
ATOM   1406  HH  TYR A 421     208.023 189.031 251.253  1.00  0.00           H  
ATOM   1407  N   ASN A 422     206.989 181.816 246.116  1.00  0.00           N  
ATOM   1408  CA  ASN A 422     207.099 180.510 245.487  1.00  0.00           C  
ATOM   1409  C   ASN A 422     206.677 180.425 244.005  1.00  0.00           C  
ATOM   1410  O   ASN A 422     207.350 179.767 243.219  1.00  0.00           O  
ATOM   1411  CB  ASN A 422     206.310 179.563 246.330  1.00  0.00           C  
ATOM   1412  CG  ASN A 422     206.896 179.397 247.652  1.00  0.00           C  
ATOM   1413  OD1 ASN A 422     207.856 178.639 247.769  1.00  0.00           O  
ATOM   1414  ND2 ASN A 422     206.411 180.090 248.651  1.00  0.00           N  
ATOM   1415  H   ASN A 422     206.066 182.216 246.209  1.00  0.00           H  
ATOM   1416  HA  ASN A 422     208.143 180.204 245.526  1.00  0.00           H  
ATOM   1417 1HB  ASN A 422     205.328 179.926 246.422  1.00  0.00           H  
ATOM   1418 2HB  ASN A 422     206.274 178.642 245.869  1.00  0.00           H  
ATOM   1419 1HD2 ASN A 422     206.809 180.043 249.581  1.00  0.00           H  
ATOM   1420 2HD2 ASN A 422     205.650 180.743 248.544  1.00  0.00           H  
ATOM   1421  N   TYR A 423     205.582 181.083 243.612  1.00  0.00           N  
ATOM   1422  CA  TYR A 423     205.126 180.986 242.217  1.00  0.00           C  
ATOM   1423  C   TYR A 423     204.195 182.132 241.816  1.00  0.00           C  
ATOM   1424  O   TYR A 423     203.139 182.294 242.410  1.00  0.00           O  
ATOM   1425  CB  TYR A 423     204.364 179.681 242.006  1.00  0.00           C  
ATOM   1426  CG  TYR A 423     203.963 179.458 240.586  1.00  0.00           C  
ATOM   1427  CD1 TYR A 423     204.867 178.929 239.702  1.00  0.00           C  
ATOM   1428  CD2 TYR A 423     202.706 179.816 240.157  1.00  0.00           C  
ATOM   1429  CE1 TYR A 423     204.513 178.726 238.390  1.00  0.00           C  
ATOM   1430  CE2 TYR A 423     202.350 179.616 238.856  1.00  0.00           C  
ATOM   1431  CZ  TYR A 423     203.247 179.067 237.976  1.00  0.00           C  
ATOM   1432  OH  TYR A 423     202.880 178.857 236.689  1.00  0.00           O  
ATOM   1433  H   TYR A 423     205.065 181.637 244.287  1.00  0.00           H  
ATOM   1434  HA  TYR A 423     206.001 181.016 241.565  1.00  0.00           H  
ATOM   1435 1HB  TYR A 423     204.983 178.839 242.316  1.00  0.00           H  
ATOM   1436 2HB  TYR A 423     203.465 179.675 242.621  1.00  0.00           H  
ATOM   1437  HD1 TYR A 423     205.849 178.666 240.049  1.00  0.00           H  
ATOM   1438  HD2 TYR A 423     202.004 180.255 240.852  1.00  0.00           H  
ATOM   1439  HE1 TYR A 423     205.222 178.295 237.684  1.00  0.00           H  
ATOM   1440  HE2 TYR A 423     201.357 179.890 238.517  1.00  0.00           H  
ATOM   1441  HH  TYR A 423     203.599 178.400 236.201  1.00  0.00           H  
ATOM   1442  N   LYS A 424     204.513 182.844 240.727  1.00  0.00           N  
ATOM   1443  CA  LYS A 424     203.687 183.987 240.303  1.00  0.00           C  
ATOM   1444  C   LYS A 424     203.356 184.078 238.820  1.00  0.00           C  
ATOM   1445  O   LYS A 424     204.231 183.946 237.960  1.00  0.00           O  
ATOM   1446  CB  LYS A 424     204.381 185.298 240.689  1.00  0.00           C  
ATOM   1447  CG  LYS A 424     203.610 186.572 240.316  1.00  0.00           C  
ATOM   1448  CD  LYS A 424     204.338 187.814 240.786  1.00  0.00           C  
ATOM   1449  CE  LYS A 424     204.222 187.969 242.306  1.00  0.00           C  
ATOM   1450  NZ  LYS A 424     204.883 189.187 242.802  1.00  0.00           N  
ATOM   1451  H   LYS A 424     205.373 182.636 240.244  1.00  0.00           H  
ATOM   1452  HA  LYS A 424     202.740 183.928 240.839  1.00  0.00           H  
ATOM   1453 1HB  LYS A 424     204.556 185.317 241.735  1.00  0.00           H  
ATOM   1454 2HB  LYS A 424     205.362 185.350 240.206  1.00  0.00           H  
ATOM   1455 1HG  LYS A 424     203.508 186.634 239.234  1.00  0.00           H  
ATOM   1456 2HG  LYS A 424     202.614 186.545 240.758  1.00  0.00           H  
ATOM   1457 1HD  LYS A 424     205.394 187.737 240.518  1.00  0.00           H  
ATOM   1458 2HD  LYS A 424     203.921 188.693 240.302  1.00  0.00           H  
ATOM   1459 1HE  LYS A 424     203.169 187.990 242.593  1.00  0.00           H  
ATOM   1460 2HE  LYS A 424     204.698 187.130 242.768  1.00  0.00           H  
ATOM   1461 1HZ  LYS A 424     204.779 189.229 243.850  1.00  0.00           H  
ATOM   1462 2HZ  LYS A 424     205.888 189.110 242.523  1.00  0.00           H  
ATOM   1463 3HZ  LYS A 424     204.465 189.998 242.393  1.00  0.00           H  
ATOM   1464  N   LEU A 425     202.084 184.358 238.527  1.00  0.00           N  
ATOM   1465  CA  LEU A 425     201.658 184.590 237.156  1.00  0.00           C  
ATOM   1466  C   LEU A 425     201.559 186.109 236.897  1.00  0.00           C  
ATOM   1467  O   LEU A 425     201.119 186.859 237.780  1.00  0.00           O  
ATOM   1468  CB  LEU A 425     200.326 183.880 236.916  1.00  0.00           C  
ATOM   1469  CG  LEU A 425     200.391 182.388 237.102  1.00  0.00           C  
ATOM   1470  CD1 LEU A 425     199.028 181.775 236.908  1.00  0.00           C  
ATOM   1471  CD2 LEU A 425     201.374 181.855 236.132  1.00  0.00           C  
ATOM   1472  H   LEU A 425     201.403 184.425 239.275  1.00  0.00           H  
ATOM   1473  HA  LEU A 425     202.399 184.137 236.510  1.00  0.00           H  
ATOM   1474 1HB  LEU A 425     199.623 184.247 237.626  1.00  0.00           H  
ATOM   1475 2HB  LEU A 425     199.959 184.097 235.913  1.00  0.00           H  
ATOM   1476  HG  LEU A 425     200.718 182.157 238.114  1.00  0.00           H  
ATOM   1477 1HD1 LEU A 425     199.093 180.697 237.044  1.00  0.00           H  
ATOM   1478 2HD1 LEU A 425     198.355 182.184 237.631  1.00  0.00           H  
ATOM   1479 3HD1 LEU A 425     198.669 181.994 235.911  1.00  0.00           H  
ATOM   1480 1HD2 LEU A 425     201.452 180.801 236.244  1.00  0.00           H  
ATOM   1481 2HD2 LEU A 425     201.052 182.087 235.133  1.00  0.00           H  
ATOM   1482 3HD2 LEU A 425     202.350 182.309 236.312  1.00  0.00           H  
ATOM   1483  N   PRO A 426     201.933 186.585 235.697  1.00  0.00           N  
ATOM   1484  CA  PRO A 426     201.918 187.979 235.286  1.00  0.00           C  
ATOM   1485  C   PRO A 426     200.513 188.462 235.092  1.00  0.00           C  
ATOM   1486  O   PRO A 426     199.635 187.666 234.796  1.00  0.00           O  
ATOM   1487  CB  PRO A 426     202.671 187.950 233.949  1.00  0.00           C  
ATOM   1488  CG  PRO A 426     202.450 186.557 233.413  1.00  0.00           C  
ATOM   1489  CD  PRO A 426     202.381 185.655 234.637  1.00  0.00           C  
ATOM   1490  HA  PRO A 426     202.437 188.591 236.035  1.00  0.00           H  
ATOM   1491 1HB  PRO A 426     202.247 188.708 233.276  1.00  0.00           H  
ATOM   1492 2HB  PRO A 426     203.719 188.211 234.081  1.00  0.00           H  
ATOM   1493 1HG  PRO A 426     201.542 186.542 232.811  1.00  0.00           H  
ATOM   1494 2HG  PRO A 426     203.271 186.291 232.736  1.00  0.00           H  
ATOM   1495 1HD  PRO A 426     201.642 184.865 234.458  1.00  0.00           H  
ATOM   1496 2HD  PRO A 426     203.373 185.251 234.863  1.00  0.00           H  
ATOM   1497  N   ASP A 427     200.290 189.775 235.182  1.00  0.00           N  
ATOM   1498  CA  ASP A 427     198.956 190.276 234.860  1.00  0.00           C  
ATOM   1499  C   ASP A 427     198.630 189.884 233.414  1.00  0.00           C  
ATOM   1500  O   ASP A 427     197.536 189.416 233.097  1.00  0.00           O  
ATOM   1501  CB  ASP A 427     198.908 191.804 234.980  1.00  0.00           C  
ATOM   1502  CG  ASP A 427     198.989 192.330 236.414  1.00  0.00           C  
ATOM   1503  OD1 ASP A 427     198.837 191.563 237.332  1.00  0.00           O  
ATOM   1504  OD2 ASP A 427     199.214 193.504 236.571  1.00  0.00           O  
ATOM   1505  H   ASP A 427     201.026 190.409 235.464  1.00  0.00           H  
ATOM   1506  HA  ASP A 427     198.224 189.824 235.531  1.00  0.00           H  
ATOM   1507 1HB  ASP A 427     199.728 192.238 234.405  1.00  0.00           H  
ATOM   1508 2HB  ASP A 427     197.982 192.167 234.531  1.00  0.00           H  
ATOM   1509  N   ASP A 428     199.634 189.986 232.545  1.00  0.00           N  
ATOM   1510  CA  ASP A 428     199.482 189.635 231.140  1.00  0.00           C  
ATOM   1511  C   ASP A 428     199.742 188.144 230.940  1.00  0.00           C  
ATOM   1512  O   ASP A 428     200.715 187.743 230.299  1.00  0.00           O  
ATOM   1513  CB  ASP A 428     200.444 190.457 230.286  1.00  0.00           C  
ATOM   1514  CG  ASP A 428     200.098 191.939 230.288  1.00  0.00           C  
ATOM   1515  OD1 ASP A 428     198.936 192.265 230.237  1.00  0.00           O  
ATOM   1516  OD2 ASP A 428     201.001 192.731 230.364  1.00  0.00           O  
ATOM   1517  H   ASP A 428     200.518 190.340 232.872  1.00  0.00           H  
ATOM   1518  HA  ASP A 428     198.458 189.852 230.833  1.00  0.00           H  
ATOM   1519 1HB  ASP A 428     201.460 190.331 230.659  1.00  0.00           H  
ATOM   1520 2HB  ASP A 428     200.422 190.093 229.258  1.00  0.00           H  
ATOM   1521  N   PHE A 429     198.871 187.336 231.520  1.00  0.00           N  
ATOM   1522  CA  PHE A 429     198.978 185.884 231.464  1.00  0.00           C  
ATOM   1523  C   PHE A 429     198.018 185.259 230.489  1.00  0.00           C  
ATOM   1524  O   PHE A 429     196.813 185.506 230.541  1.00  0.00           O  
ATOM   1525  CB  PHE A 429     198.733 185.258 232.836  1.00  0.00           C  
ATOM   1526  CG  PHE A 429     198.728 183.718 232.867  1.00  0.00           C  
ATOM   1527  CD1 PHE A 429     199.870 182.975 232.606  1.00  0.00           C  
ATOM   1528  CD2 PHE A 429     197.558 183.022 233.175  1.00  0.00           C  
ATOM   1529  CE1 PHE A 429     199.828 181.584 232.638  1.00  0.00           C  
ATOM   1530  CE2 PHE A 429     197.534 181.645 233.214  1.00  0.00           C  
ATOM   1531  CZ  PHE A 429     198.664 180.932 232.942  1.00  0.00           C  
ATOM   1532  H   PHE A 429     198.114 187.783 232.041  1.00  0.00           H  
ATOM   1533  HA  PHE A 429     199.988 185.628 231.145  1.00  0.00           H  
ATOM   1534 1HB  PHE A 429     199.468 185.603 233.542  1.00  0.00           H  
ATOM   1535 2HB  PHE A 429     197.776 185.609 233.173  1.00  0.00           H  
ATOM   1536  HD1 PHE A 429     200.798 183.494 232.365  1.00  0.00           H  
ATOM   1537  HD2 PHE A 429     196.651 183.583 233.385  1.00  0.00           H  
ATOM   1538  HE1 PHE A 429     200.715 181.002 232.423  1.00  0.00           H  
ATOM   1539  HE2 PHE A 429     196.618 181.117 233.450  1.00  0.00           H  
ATOM   1540  HZ  PHE A 429     198.636 179.844 232.962  1.00  0.00           H  
ATOM   1541  N   THR A 430     198.554 184.420 229.620  1.00  0.00           N  
ATOM   1542  CA  THR A 430     197.725 183.658 228.714  1.00  0.00           C  
ATOM   1543  C   THR A 430     197.883 182.202 229.098  1.00  0.00           C  
ATOM   1544  O   THR A 430     198.996 181.655 229.056  1.00  0.00           O  
ATOM   1545  CB  THR A 430     198.132 183.868 227.242  1.00  0.00           C  
ATOM   1546  OG1 THR A 430     198.000 185.257 226.901  1.00  0.00           O  
ATOM   1547  CG2 THR A 430     197.239 183.047 226.335  1.00  0.00           C  
ATOM   1548  H   THR A 430     199.555 184.289 229.606  1.00  0.00           H  
ATOM   1549  HA  THR A 430     196.680 183.942 228.843  1.00  0.00           H  
ATOM   1550  HB  THR A 430     199.171 183.557 227.099  1.00  0.00           H  
ATOM   1551  HG1 THR A 430     197.132 185.569 227.180  1.00  0.00           H  
ATOM   1552 1HG2 THR A 430     197.529 183.197 225.296  1.00  0.00           H  
ATOM   1553 2HG2 THR A 430     197.332 181.994 226.588  1.00  0.00           H  
ATOM   1554 3HG2 THR A 430     196.208 183.369 226.479  1.00  0.00           H  
ATOM   1555  N   GLY A 431     196.780 181.573 229.488  1.00  0.00           N  
ATOM   1556  CA  GLY A 431     196.905 180.179 229.876  1.00  0.00           C  
ATOM   1557  C   GLY A 431     195.930 179.599 230.870  1.00  0.00           C  
ATOM   1558  O   GLY A 431     194.905 180.184 231.190  1.00  0.00           O  
ATOM   1559  H   GLY A 431     195.893 182.077 229.497  1.00  0.00           H  
ATOM   1560 1HA  GLY A 431     196.799 179.601 228.981  1.00  0.00           H  
ATOM   1561 2HA  GLY A 431     197.908 180.022 230.241  1.00  0.00           H  
ATOM   1562  N   CYS A 432     196.235 178.391 231.327  1.00  0.00           N  
ATOM   1563  CA  CYS A 432     195.308 177.702 232.224  1.00  0.00           C  
ATOM   1564  C   CYS A 432     195.914 177.272 233.543  1.00  0.00           C  
ATOM   1565  O   CYS A 432     197.049 176.811 233.606  1.00  0.00           O  
ATOM   1566  CB  CYS A 432     194.720 176.471 231.526  1.00  0.00           C  
ATOM   1567  SG  CYS A 432     193.798 176.837 229.987  1.00  0.00           S  
ATOM   1568  H   CYS A 432     197.130 177.987 231.049  1.00  0.00           H  
ATOM   1569  HA  CYS A 432     194.504 178.371 232.464  1.00  0.00           H  
ATOM   1570 1HB  CYS A 432     195.513 175.775 231.287  1.00  0.00           H  
ATOM   1571 2HB  CYS A 432     194.038 175.964 232.215  1.00  0.00           H  
ATOM   1572  N   VAL A 433     195.130 177.384 234.605  1.00  0.00           N  
ATOM   1573  CA  VAL A 433     195.557 176.922 235.918  1.00  0.00           C  
ATOM   1574  C   VAL A 433     194.669 175.776 236.372  1.00  0.00           C  
ATOM   1575  O   VAL A 433     193.438 175.897 236.420  1.00  0.00           O  
ATOM   1576  CB  VAL A 433     195.510 178.052 236.954  1.00  0.00           C  
ATOM   1577  CG1 VAL A 433     195.930 177.491 238.311  1.00  0.00           C  
ATOM   1578  CG2 VAL A 433     196.433 179.207 236.515  1.00  0.00           C  
ATOM   1579  H   VAL A 433     194.200 177.787 234.495  1.00  0.00           H  
ATOM   1580  HA  VAL A 433     196.582 176.555 235.853  1.00  0.00           H  
ATOM   1581  HB  VAL A 433     194.485 178.418 237.043  1.00  0.00           H  
ATOM   1582 1HG1 VAL A 433     195.881 178.275 239.054  1.00  0.00           H  
ATOM   1583 2HG1 VAL A 433     195.256 176.685 238.599  1.00  0.00           H  
ATOM   1584 3HG1 VAL A 433     196.941 177.105 238.254  1.00  0.00           H  
ATOM   1585 1HG2 VAL A 433     196.390 180.005 237.256  1.00  0.00           H  
ATOM   1586 2HG2 VAL A 433     197.448 178.844 236.433  1.00  0.00           H  
ATOM   1587 3HG2 VAL A 433     196.108 179.592 235.551  1.00  0.00           H  
ATOM   1588  N   ILE A 434     195.297 174.639 236.650  1.00  0.00           N  
ATOM   1589  CA  ILE A 434     194.574 173.440 237.028  1.00  0.00           C  
ATOM   1590  C   ILE A 434     195.040 172.924 238.388  1.00  0.00           C  
ATOM   1591  O   ILE A 434     196.228 172.659 238.565  1.00  0.00           O  
ATOM   1592  CB  ILE A 434     194.860 172.354 235.991  1.00  0.00           C  
ATOM   1593  CG1 ILE A 434     194.571 172.898 234.587  1.00  0.00           C  
ATOM   1594  CG2 ILE A 434     193.955 171.121 236.283  1.00  0.00           C  
ATOM   1595  CD1 ILE A 434     195.790 173.505 233.882  1.00  0.00           C  
ATOM   1596  H   ILE A 434     196.311 174.591 236.567  1.00  0.00           H  
ATOM   1597  HA  ILE A 434     193.509 173.656 237.073  1.00  0.00           H  
ATOM   1598  HB  ILE A 434     195.908 172.073 236.036  1.00  0.00           H  
ATOM   1599 1HG1 ILE A 434     194.224 172.106 233.994  1.00  0.00           H  
ATOM   1600 2HG1 ILE A 434     193.797 173.660 234.647  1.00  0.00           H  
ATOM   1601 1HG2 ILE A 434     194.132 170.333 235.557  1.00  0.00           H  
ATOM   1602 2HG2 ILE A 434     194.165 170.746 237.271  1.00  0.00           H  
ATOM   1603 3HG2 ILE A 434     192.907 171.424 236.235  1.00  0.00           H  
ATOM   1604 1HD1 ILE A 434     195.501 173.844 232.892  1.00  0.00           H  
ATOM   1605 2HD1 ILE A 434     196.175 174.339 234.445  1.00  0.00           H  
ATOM   1606 3HD1 ILE A 434     196.569 172.773 233.797  1.00  0.00           H  
ATOM   1607  N   ALA A 435     194.136 172.720 239.341  1.00  0.00           N  
ATOM   1608  CA  ALA A 435     194.602 172.181 240.619  1.00  0.00           C  
ATOM   1609  C   ALA A 435     193.715 171.061 241.149  1.00  0.00           C  
ATOM   1610  O   ALA A 435     192.499 171.052 240.942  1.00  0.00           O  
ATOM   1611  CB  ALA A 435     194.689 173.286 241.660  1.00  0.00           C  
ATOM   1612  H   ALA A 435     193.163 172.983 239.189  1.00  0.00           H  
ATOM   1613  HA  ALA A 435     195.583 171.771 240.456  1.00  0.00           H  
ATOM   1614 1HB  ALA A 435     195.080 172.868 242.587  1.00  0.00           H  
ATOM   1615 2HB  ALA A 435     195.355 174.069 241.302  1.00  0.00           H  
ATOM   1616 3HB  ALA A 435     193.704 173.704 241.838  1.00  0.00           H  
ATOM   1617  N   TRP A 436     194.328 170.105 241.856  1.00  0.00           N  
ATOM   1618  CA  TRP A 436     193.515 169.055 242.463  1.00  0.00           C  
ATOM   1619  C   TRP A 436     194.081 168.425 243.723  1.00  0.00           C  
ATOM   1620  O   TRP A 436     195.289 168.386 243.949  1.00  0.00           O  
ATOM   1621  CB  TRP A 436     193.248 167.968 241.446  1.00  0.00           C  
ATOM   1622  CG  TRP A 436     194.439 167.217 240.940  1.00  0.00           C  
ATOM   1623  CD1 TRP A 436     194.871 166.005 241.391  1.00  0.00           C  
ATOM   1624  CD2 TRP A 436     195.357 167.604 239.886  1.00  0.00           C  
ATOM   1625  NE1 TRP A 436     195.973 165.602 240.680  1.00  0.00           N  
ATOM   1626  CE2 TRP A 436     196.290 166.574 239.762  1.00  0.00           C  
ATOM   1627  CE3 TRP A 436     195.455 168.719 239.045  1.00  0.00           C  
ATOM   1628  CZ2 TRP A 436     197.303 166.622 238.842  1.00  0.00           C  
ATOM   1629  CZ3 TRP A 436     196.480 168.765 238.118  1.00  0.00           C  
ATOM   1630  CH2 TRP A 436     197.376 167.736 238.027  1.00  0.00           C  
ATOM   1631  H   TRP A 436     195.345 170.131 241.952  1.00  0.00           H  
ATOM   1632  HA  TRP A 436     192.555 169.497 242.728  1.00  0.00           H  
ATOM   1633 1HB  TRP A 436     192.589 167.239 241.906  1.00  0.00           H  
ATOM   1634 2HB  TRP A 436     192.732 168.395 240.606  1.00  0.00           H  
ATOM   1635  HD1 TRP A 436     194.392 165.431 242.188  1.00  0.00           H  
ATOM   1636  HE1 TRP A 436     196.460 164.730 240.807  1.00  0.00           H  
ATOM   1637  HE3 TRP A 436     194.742 169.523 239.115  1.00  0.00           H  
ATOM   1638  HZ2 TRP A 436     198.031 165.816 238.738  1.00  0.00           H  
ATOM   1639  HZ3 TRP A 436     196.553 169.636 237.462  1.00  0.00           H  
ATOM   1640  HH2 TRP A 436     198.163 167.782 237.298  1.00  0.00           H  
ATOM   1641  N   ASN A 437     193.175 167.877 244.525  1.00  0.00           N  
ATOM   1642  CA  ASN A 437     193.507 167.242 245.796  1.00  0.00           C  
ATOM   1643  C   ASN A 437     194.343 165.984 245.623  1.00  0.00           C  
ATOM   1644  O   ASN A 437     193.990 165.099 244.839  1.00  0.00           O  
ATOM   1645  CB  ASN A 437     192.222 166.944 246.557  1.00  0.00           C  
ATOM   1646  CG  ASN A 437     192.433 166.486 247.986  1.00  0.00           C  
ATOM   1647  OD1 ASN A 437     192.842 165.335 248.214  1.00  0.00           O  
ATOM   1648  ND2 ASN A 437     192.120 167.348 248.943  1.00  0.00           N  
ATOM   1649  H   ASN A 437     192.202 167.925 244.252  1.00  0.00           H  
ATOM   1650  HA  ASN A 437     194.107 167.941 246.384  1.00  0.00           H  
ATOM   1651 1HB  ASN A 437     191.601 167.836 246.572  1.00  0.00           H  
ATOM   1652 2HB  ASN A 437     191.667 166.174 246.026  1.00  0.00           H  
ATOM   1653 1HD2 ASN A 437     192.209 167.093 249.924  1.00  0.00           H  
ATOM   1654 2HD2 ASN A 437     191.766 168.271 248.710  1.00  0.00           H  
ATOM   1655  N   SER A 438     195.433 165.895 246.383  1.00  0.00           N  
ATOM   1656  CA  SER A 438     196.314 164.729 246.355  1.00  0.00           C  
ATOM   1657  C   SER A 438     196.499 164.136 247.752  1.00  0.00           C  
ATOM   1658  O   SER A 438     197.522 163.508 248.064  1.00  0.00           O  
ATOM   1659  CB  SER A 438     197.648 165.081 245.752  1.00  0.00           C  
ATOM   1660  OG  SER A 438     198.293 166.094 246.446  1.00  0.00           O  
ATOM   1661  H   SER A 438     195.675 166.683 246.988  1.00  0.00           H  
ATOM   1662  HA  SER A 438     195.856 163.967 245.724  1.00  0.00           H  
ATOM   1663 1HB  SER A 438     198.280 164.214 245.739  1.00  0.00           H  
ATOM   1664 2HB  SER A 438     197.492 165.384 244.734  1.00  0.00           H  
ATOM   1665  HG  SER A 438     199.245 165.975 246.231  1.00  0.00           H  
ATOM   1666  N   ASN A 439     195.488 164.289 248.602  1.00  0.00           N  
ATOM   1667  CA  ASN A 439     195.573 163.791 249.972  1.00  0.00           C  
ATOM   1668  C   ASN A 439     195.778 162.274 250.037  1.00  0.00           C  
ATOM   1669  O   ASN A 439     196.309 161.755 251.010  1.00  0.00           O  
ATOM   1670  CB  ASN A 439     194.351 164.221 250.754  1.00  0.00           C  
ATOM   1671  CG  ASN A 439     194.506 164.069 252.224  1.00  0.00           C  
ATOM   1672  OD1 ASN A 439     195.474 164.620 252.783  1.00  0.00           O  
ATOM   1673  ND2 ASN A 439     193.577 163.377 252.872  1.00  0.00           N  
ATOM   1674  H   ASN A 439     194.638 164.773 248.312  1.00  0.00           H  
ATOM   1675  HA  ASN A 439     196.442 164.250 250.437  1.00  0.00           H  
ATOM   1676 1HB  ASN A 439     194.138 165.262 250.535  1.00  0.00           H  
ATOM   1677 2HB  ASN A 439     193.487 163.641 250.429  1.00  0.00           H  
ATOM   1678 1HD2 ASN A 439     193.619 163.277 253.894  1.00  0.00           H  
ATOM   1679 2HD2 ASN A 439     192.816 162.973 252.365  1.00  0.00           H  
ATOM   1680  N   LYS A 440     195.340 161.554 249.008  1.00  0.00           N  
ATOM   1681  CA  LYS A 440     195.515 160.111 248.969  1.00  0.00           C  
ATOM   1682  C   LYS A 440     196.812 159.697 248.255  1.00  0.00           C  
ATOM   1683  O   LYS A 440     197.120 158.507 248.175  1.00  0.00           O  
ATOM   1684  CB  LYS A 440     194.318 159.457 248.281  1.00  0.00           C  
ATOM   1685  CG  LYS A 440     193.000 159.623 249.036  1.00  0.00           C  
ATOM   1686  CD  LYS A 440     191.846 158.936 248.311  1.00  0.00           C  
ATOM   1687  CE  LYS A 440     190.533 159.094 249.074  1.00  0.00           C  
ATOM   1688  NZ  LYS A 440     189.395 158.448 248.361  1.00  0.00           N  
ATOM   1689  H   LYS A 440     194.886 162.021 248.239  1.00  0.00           H  
ATOM   1690  HA  LYS A 440     195.568 159.740 249.994  1.00  0.00           H  
ATOM   1691 1HB  LYS A 440     194.198 159.885 247.284  1.00  0.00           H  
ATOM   1692 2HB  LYS A 440     194.508 158.392 248.158  1.00  0.00           H  
ATOM   1693 1HG  LYS A 440     193.101 159.195 250.035  1.00  0.00           H  
ATOM   1694 2HG  LYS A 440     192.773 160.685 249.139  1.00  0.00           H  
ATOM   1695 1HD  LYS A 440     191.733 159.369 247.316  1.00  0.00           H  
ATOM   1696 2HD  LYS A 440     192.065 157.873 248.203  1.00  0.00           H  
ATOM   1697 1HE  LYS A 440     190.636 158.642 250.059  1.00  0.00           H  
ATOM   1698 2HE  LYS A 440     190.317 160.156 249.194  1.00  0.00           H  
ATOM   1699 1HZ  LYS A 440     188.547 158.575 248.895  1.00  0.00           H  
ATOM   1700 2HZ  LYS A 440     189.285 158.870 247.450  1.00  0.00           H  
ATOM   1701 3HZ  LYS A 440     189.581 157.461 248.255  1.00  0.00           H  
ATOM   1702  N   LEU A 441     197.523 160.667 247.667  1.00  0.00           N  
ATOM   1703  CA  LEU A 441     198.709 160.363 246.872  1.00  0.00           C  
ATOM   1704  C   LEU A 441     200.005 160.913 247.478  1.00  0.00           C  
ATOM   1705  O   LEU A 441     201.006 160.194 247.594  1.00  0.00           O  
ATOM   1706  CB  LEU A 441     198.532 160.977 245.489  1.00  0.00           C  
ATOM   1707  CG  LEU A 441     197.341 160.481 244.693  1.00  0.00           C  
ATOM   1708  CD1 LEU A 441     197.273 161.250 243.399  1.00  0.00           C  
ATOM   1709  CD2 LEU A 441     197.472 158.994 244.449  1.00  0.00           C  
ATOM   1710  H   LEU A 441     197.267 161.635 247.799  1.00  0.00           H  
ATOM   1711  HA  LEU A 441     198.801 159.282 246.783  1.00  0.00           H  
ATOM   1712 1HB  LEU A 441     198.433 162.037 245.601  1.00  0.00           H  
ATOM   1713 2HB  LEU A 441     199.429 160.780 244.910  1.00  0.00           H  
ATOM   1714  HG  LEU A 441     196.424 160.677 245.250  1.00  0.00           H  
ATOM   1715 1HD1 LEU A 441     196.412 160.917 242.821  1.00  0.00           H  
ATOM   1716 2HD1 LEU A 441     197.179 162.318 243.612  1.00  0.00           H  
ATOM   1717 3HD1 LEU A 441     198.179 161.068 242.833  1.00  0.00           H  
ATOM   1718 1HD2 LEU A 441     196.613 158.641 243.878  1.00  0.00           H  
ATOM   1719 2HD2 LEU A 441     198.386 158.796 243.888  1.00  0.00           H  
ATOM   1720 3HD2 LEU A 441     197.513 158.468 245.405  1.00  0.00           H  
ATOM   1721  N   ASP A 442     199.981 162.199 247.856  1.00  0.00           N  
ATOM   1722  CA  ASP A 442     201.159 162.868 248.394  1.00  0.00           C  
ATOM   1723  C   ASP A 442     201.163 162.886 249.916  1.00  0.00           C  
ATOM   1724  O   ASP A 442     202.222 162.822 250.532  1.00  0.00           O  
ATOM   1725  CB  ASP A 442     201.272 164.316 247.880  1.00  0.00           C  
ATOM   1726  CG  ASP A 442     201.459 164.407 246.355  1.00  0.00           C  
ATOM   1727  OD1 ASP A 442     202.355 163.780 245.820  1.00  0.00           O  
ATOM   1728  OD2 ASP A 442     200.710 165.123 245.723  1.00  0.00           O  
ATOM   1729  H   ASP A 442     199.120 162.722 247.766  1.00  0.00           H  
ATOM   1730  HA  ASP A 442     202.041 162.323 248.064  1.00  0.00           H  
ATOM   1731 1HB  ASP A 442     200.358 164.857 248.150  1.00  0.00           H  
ATOM   1732 2HB  ASP A 442     202.099 164.817 248.377  1.00  0.00           H  
ATOM   1733  N   SER A 443     200.004 162.999 250.552  1.00  0.00           N  
ATOM   1734  CA  SER A 443     200.062 163.054 252.019  1.00  0.00           C  
ATOM   1735  C   SER A 443     200.597 161.737 252.575  1.00  0.00           C  
ATOM   1736  O   SER A 443     200.290 160.673 252.027  1.00  0.00           O  
ATOM   1737  CB  SER A 443     198.719 163.325 252.627  1.00  0.00           C  
ATOM   1738  OG  SER A 443     198.219 164.572 252.262  1.00  0.00           O  
ATOM   1739  H   SER A 443     199.128 163.052 250.026  1.00  0.00           H  
ATOM   1740  HA  SER A 443     200.748 163.847 252.316  1.00  0.00           H  
ATOM   1741 1HB  SER A 443     198.035 162.555 252.359  1.00  0.00           H  
ATOM   1742 2HB  SER A 443     198.838 163.286 253.667  1.00  0.00           H  
ATOM   1743  HG  SER A 443     197.268 164.569 252.512  1.00  0.00           H  
ATOM   1744  N   LYS A 444     201.370 161.793 253.670  1.00  0.00           N  
ATOM   1745  CA  LYS A 444     201.886 160.564 254.289  1.00  0.00           C  
ATOM   1746  C   LYS A 444     201.533 160.553 255.766  1.00  0.00           C  
ATOM   1747  O   LYS A 444     201.423 161.599 256.387  1.00  0.00           O  
ATOM   1748  CB  LYS A 444     203.400 160.415 254.069  1.00  0.00           C  
ATOM   1749  CG  LYS A 444     203.792 160.400 252.579  1.00  0.00           C  
ATOM   1750  CD  LYS A 444     203.259 159.174 251.846  1.00  0.00           C  
ATOM   1751  CE  LYS A 444     203.583 159.246 250.354  1.00  0.00           C  
ATOM   1752  NZ  LYS A 444     202.865 158.187 249.577  1.00  0.00           N  
ATOM   1753  H   LYS A 444     201.589 162.700 254.083  1.00  0.00           H  
ATOM   1754  HA  LYS A 444     201.395 159.707 253.827  1.00  0.00           H  
ATOM   1755 1HB  LYS A 444     203.923 161.242 254.545  1.00  0.00           H  
ATOM   1756 2HB  LYS A 444     203.752 159.494 254.528  1.00  0.00           H  
ATOM   1757 1HG  LYS A 444     203.394 161.266 252.090  1.00  0.00           H  
ATOM   1758 2HG  LYS A 444     204.875 160.428 252.488  1.00  0.00           H  
ATOM   1759 1HD  LYS A 444     203.715 158.278 252.264  1.00  0.00           H  
ATOM   1760 2HD  LYS A 444     202.185 159.096 251.967  1.00  0.00           H  
ATOM   1761 1HE  LYS A 444     203.281 160.225 249.972  1.00  0.00           H  
ATOM   1762 2HE  LYS A 444     204.655 159.125 250.212  1.00  0.00           H  
ATOM   1763 1HZ  LYS A 444     203.093 158.274 248.597  1.00  0.00           H  
ATOM   1764 2HZ  LYS A 444     203.133 157.277 249.908  1.00  0.00           H  
ATOM   1765 3HZ  LYS A 444     201.861 158.314 249.699  1.00  0.00           H  
ATOM   1766  N   VAL A 445     201.400 159.385 256.371  1.00  0.00           N  
ATOM   1767  CA  VAL A 445     200.979 159.351 257.772  1.00  0.00           C  
ATOM   1768  C   VAL A 445     201.905 160.112 258.718  1.00  0.00           C  
ATOM   1769  O   VAL A 445     201.440 160.865 259.577  1.00  0.00           O  
ATOM   1770  CB  VAL A 445     200.846 157.898 258.240  1.00  0.00           C  
ATOM   1771  CG1 VAL A 445     200.621 157.854 259.738  1.00  0.00           C  
ATOM   1772  CG2 VAL A 445     199.684 157.250 257.499  1.00  0.00           C  
ATOM   1773  H   VAL A 445     201.532 158.525 255.856  1.00  0.00           H  
ATOM   1774  HA  VAL A 445     199.992 159.803 257.835  1.00  0.00           H  
ATOM   1775  HB  VAL A 445     201.769 157.359 258.027  1.00  0.00           H  
ATOM   1776 1HG1 VAL A 445     200.532 156.818 260.064  1.00  0.00           H  
ATOM   1777 2HG1 VAL A 445     201.463 158.322 260.248  1.00  0.00           H  
ATOM   1778 3HG1 VAL A 445     199.706 158.392 259.982  1.00  0.00           H  
ATOM   1779 1HG2 VAL A 445     199.580 156.213 257.817  1.00  0.00           H  
ATOM   1780 2HG2 VAL A 445     198.766 157.793 257.724  1.00  0.00           H  
ATOM   1781 3HG2 VAL A 445     199.872 157.284 256.426  1.00  0.00           H  
ATOM   1782  N   GLY A 446     203.215 159.955 258.545  1.00  0.00           N  
ATOM   1783  CA  GLY A 446     204.178 160.646 259.401  1.00  0.00           C  
ATOM   1784  C   GLY A 446     204.532 162.060 258.913  1.00  0.00           C  
ATOM   1785  O   GLY A 446     205.376 162.729 259.525  1.00  0.00           O  
ATOM   1786  H   GLY A 446     203.548 159.338 257.819  1.00  0.00           H  
ATOM   1787 1HA  GLY A 446     203.777 160.705 260.413  1.00  0.00           H  
ATOM   1788 2HA  GLY A 446     205.087 160.050 259.462  1.00  0.00           H  
ATOM   1789  N   GLY A 447     203.902 162.489 257.814  1.00  0.00           N  
ATOM   1790  CA  GLY A 447     204.143 163.773 257.169  1.00  0.00           C  
ATOM   1791  C   GLY A 447     205.030 163.656 255.934  1.00  0.00           C  
ATOM   1792  O   GLY A 447     206.095 163.040 255.971  1.00  0.00           O  
ATOM   1793  H   GLY A 447     203.174 161.916 257.398  1.00  0.00           H  
ATOM   1794 1HA  GLY A 447     203.196 164.207 256.882  1.00  0.00           H  
ATOM   1795 2HA  GLY A 447     204.589 164.465 257.879  1.00  0.00           H  
ATOM   1796  N   ASN A 448     204.588 164.232 254.820  1.00  0.00           N  
ATOM   1797  CA  ASN A 448     205.388 164.212 253.605  1.00  0.00           C  
ATOM   1798  C   ASN A 448     206.300 165.435 253.619  1.00  0.00           C  
ATOM   1799  O   ASN A 448     205.844 166.578 253.449  1.00  0.00           O  
ATOM   1800  CB  ASN A 448     204.557 164.198 252.346  1.00  0.00           C  
ATOM   1801  CG  ASN A 448     205.425 163.985 251.093  1.00  0.00           C  
ATOM   1802  OD1 ASN A 448     206.593 164.389 251.001  1.00  0.00           O  
ATOM   1803  ND2 ASN A 448     204.870 163.312 250.121  1.00  0.00           N  
ATOM   1804  H   ASN A 448     203.665 164.657 254.821  1.00  0.00           H  
ATOM   1805  HA  ASN A 448     206.020 163.323 253.610  1.00  0.00           H  
ATOM   1806 1HB  ASN A 448     203.793 163.442 252.415  1.00  0.00           H  
ATOM   1807 2HB  ASN A 448     204.058 165.150 252.244  1.00  0.00           H  
ATOM   1808 1HD2 ASN A 448     205.391 163.099 249.294  1.00  0.00           H  
ATOM   1809 2HD2 ASN A 448     203.919 162.994 250.214  1.00  0.00           H  
ATOM   1810  N   TYR A 449     207.584 165.203 253.860  1.00  0.00           N  
ATOM   1811  CA  TYR A 449     208.547 166.286 254.014  1.00  0.00           C  
ATOM   1812  C   TYR A 449     209.372 166.481 252.750  1.00  0.00           C  
ATOM   1813  O   TYR A 449     210.365 167.206 252.760  1.00  0.00           O  
ATOM   1814  CB  TYR A 449     209.469 165.991 255.194  1.00  0.00           C  
ATOM   1815  CG  TYR A 449     208.709 165.827 256.472  1.00  0.00           C  
ATOM   1816  CD1 TYR A 449     208.500 164.560 256.943  1.00  0.00           C  
ATOM   1817  CD2 TYR A 449     208.200 166.916 257.160  1.00  0.00           C  
ATOM   1818  CE1 TYR A 449     207.777 164.355 258.082  1.00  0.00           C  
ATOM   1819  CE2 TYR A 449     207.469 166.710 258.319  1.00  0.00           C  
ATOM   1820  CZ  TYR A 449     207.252 165.421 258.767  1.00  0.00           C  
ATOM   1821  OH  TYR A 449     206.503 165.179 259.890  1.00  0.00           O  
ATOM   1822  H   TYR A 449     207.894 164.246 253.978  1.00  0.00           H  
ATOM   1823  HA  TYR A 449     208.007 167.211 254.208  1.00  0.00           H  
ATOM   1824 1HB  TYR A 449     210.031 165.075 255.003  1.00  0.00           H  
ATOM   1825 2HB  TYR A 449     210.184 166.805 255.318  1.00  0.00           H  
ATOM   1826  HD1 TYR A 449     208.894 163.704 256.398  1.00  0.00           H  
ATOM   1827  HD2 TYR A 449     208.361 167.922 256.788  1.00  0.00           H  
ATOM   1828  HE1 TYR A 449     207.603 163.340 258.435  1.00  0.00           H  
ATOM   1829  HE2 TYR A 449     207.053 167.558 258.864  1.00  0.00           H  
ATOM   1830  HH  TYR A 449     206.176 164.247 259.858  1.00  0.00           H  
ATOM   1831  N   ASN A 450     208.956 165.836 251.654  1.00  0.00           N  
ATOM   1832  CA  ASN A 450     209.688 165.963 250.397  1.00  0.00           C  
ATOM   1833  C   ASN A 450     209.109 167.086 249.548  1.00  0.00           C  
ATOM   1834  O   ASN A 450     209.618 167.391 248.467  1.00  0.00           O  
ATOM   1835  CB  ASN A 450     209.684 164.652 249.635  1.00  0.00           C  
ATOM   1836  CG  ASN A 450     210.497 163.579 250.324  1.00  0.00           C  
ATOM   1837  OD1 ASN A 450     211.550 163.851 250.917  1.00  0.00           O  
ATOM   1838  ND2 ASN A 450     210.024 162.361 250.257  1.00  0.00           N  
ATOM   1839  H   ASN A 450     208.115 165.263 251.679  1.00  0.00           H  
ATOM   1840  HA  ASN A 450     210.722 166.228 250.619  1.00  0.00           H  
ATOM   1841 1HB  ASN A 450     208.664 164.301 249.507  1.00  0.00           H  
ATOM   1842 2HB  ASN A 450     210.096 164.816 248.640  1.00  0.00           H  
ATOM   1843 1HD2 ASN A 450     210.516 161.606 250.691  1.00  0.00           H  
ATOM   1844 2HD2 ASN A 450     209.170 162.183 249.767  1.00  0.00           H  
ATOM   1845  N   TYR A 451     208.064 167.722 250.062  1.00  0.00           N  
ATOM   1846  CA  TYR A 451     207.476 168.880 249.418  1.00  0.00           C  
ATOM   1847  C   TYR A 451     207.738 170.076 250.308  1.00  0.00           C  
ATOM   1848  O   TYR A 451     207.363 170.064 251.488  1.00  0.00           O  
ATOM   1849  CB  TYR A 451     205.979 168.737 249.124  1.00  0.00           C  
ATOM   1850  CG  TYR A 451     205.607 167.724 248.043  1.00  0.00           C  
ATOM   1851  CD1 TYR A 451     205.144 166.465 248.353  1.00  0.00           C  
ATOM   1852  CD2 TYR A 451     205.748 168.088 246.721  1.00  0.00           C  
ATOM   1853  CE1 TYR A 451     204.805 165.582 247.323  1.00  0.00           C  
ATOM   1854  CE2 TYR A 451     205.415 167.225 245.712  1.00  0.00           C  
ATOM   1855  CZ  TYR A 451     204.941 165.974 245.984  1.00  0.00           C  
ATOM   1856  OH  TYR A 451     204.593 165.080 244.939  1.00  0.00           O  
ATOM   1857  H   TYR A 451     207.691 167.401 250.942  1.00  0.00           H  
ATOM   1858  HA  TYR A 451     207.981 169.052 248.472  1.00  0.00           H  
ATOM   1859 1HB  TYR A 451     205.463 168.453 250.044  1.00  0.00           H  
ATOM   1860 2HB  TYR A 451     205.586 169.706 248.816  1.00  0.00           H  
ATOM   1861  HD1 TYR A 451     205.032 166.170 249.391  1.00  0.00           H  
ATOM   1862  HD2 TYR A 451     206.115 169.077 246.470  1.00  0.00           H  
ATOM   1863  HE1 TYR A 451     204.427 164.587 247.559  1.00  0.00           H  
ATOM   1864  HE2 TYR A 451     205.517 167.550 244.704  1.00  0.00           H  
ATOM   1865  HH  TYR A 451     203.868 164.481 245.261  1.00  0.00           H  
ATOM   1866  N   LEU A 452     208.389 171.085 249.742  1.00  0.00           N  
ATOM   1867  CA  LEU A 452     208.783 172.291 250.475  1.00  0.00           C  
ATOM   1868  C   LEU A 452     208.357 173.625 249.844  1.00  0.00           C  
ATOM   1869  O   LEU A 452     208.063 173.707 248.642  1.00  0.00           O  
ATOM   1870  CB  LEU A 452     210.298 172.304 250.652  1.00  0.00           C  
ATOM   1871  CG  LEU A 452     210.921 171.127 251.382  1.00  0.00           C  
ATOM   1872  CD1 LEU A 452     211.379 170.094 250.372  1.00  0.00           C  
ATOM   1873  CD2 LEU A 452     212.067 171.643 252.229  1.00  0.00           C  
ATOM   1874  H   LEU A 452     208.686 170.947 248.782  1.00  0.00           H  
ATOM   1875  HA  LEU A 452     208.314 172.251 251.449  1.00  0.00           H  
ATOM   1876 1HB  LEU A 452     210.739 172.335 249.693  1.00  0.00           H  
ATOM   1877 2HB  LEU A 452     210.564 173.203 251.196  1.00  0.00           H  
ATOM   1878  HG  LEU A 452     210.189 170.646 252.004  1.00  0.00           H  
ATOM   1879 1HD1 LEU A 452     211.815 169.241 250.896  1.00  0.00           H  
ATOM   1880 2HD1 LEU A 452     210.540 169.751 249.777  1.00  0.00           H  
ATOM   1881 3HD1 LEU A 452     212.122 170.534 249.714  1.00  0.00           H  
ATOM   1882 1HD2 LEU A 452     212.524 170.812 252.765  1.00  0.00           H  
ATOM   1883 2HD2 LEU A 452     212.806 172.114 251.586  1.00  0.00           H  
ATOM   1884 3HD2 LEU A 452     211.693 172.373 252.943  1.00  0.00           H  
ATOM   1885  N   TYR A 453     208.337 174.664 250.680  1.00  0.00           N  
ATOM   1886  CA  TYR A 453     207.977 176.018 250.271  1.00  0.00           C  
ATOM   1887  C   TYR A 453     208.864 177.086 250.898  1.00  0.00           C  
ATOM   1888  O   TYR A 453     209.441 176.911 251.973  1.00  0.00           O  
ATOM   1889  CB  TYR A 453     206.531 176.283 250.658  1.00  0.00           C  
ATOM   1890  CG  TYR A 453     206.282 176.267 252.177  1.00  0.00           C  
ATOM   1891  CD1 TYR A 453     206.270 177.445 252.940  1.00  0.00           C  
ATOM   1892  CD2 TYR A 453     206.094 175.053 252.804  1.00  0.00           C  
ATOM   1893  CE1 TYR A 453     206.034 177.370 254.320  1.00  0.00           C  
ATOM   1894  CE2 TYR A 453     205.865 174.985 254.148  1.00  0.00           C  
ATOM   1895  CZ  TYR A 453     205.827 176.111 254.911  1.00  0.00           C  
ATOM   1896  OH  TYR A 453     205.591 175.985 256.268  1.00  0.00           O  
ATOM   1897  H   TYR A 453     208.591 174.500 251.653  1.00  0.00           H  
ATOM   1898  HA  TYR A 453     208.058 176.094 249.190  1.00  0.00           H  
ATOM   1899 1HB  TYR A 453     206.227 177.260 250.277  1.00  0.00           H  
ATOM   1900 2HB  TYR A 453     205.902 175.549 250.194  1.00  0.00           H  
ATOM   1901  HD1 TYR A 453     206.430 178.413 252.458  1.00  0.00           H  
ATOM   1902  HD2 TYR A 453     206.123 174.138 252.225  1.00  0.00           H  
ATOM   1903  HE1 TYR A 453     206.010 178.281 254.923  1.00  0.00           H  
ATOM   1904  HE2 TYR A 453     205.712 174.028 254.613  1.00  0.00           H  
ATOM   1905  HH  TYR A 453     205.500 175.040 256.485  1.00  0.00           H  
ATOM   1906  N   ARG A 454     208.935 178.222 250.235  1.00  0.00           N  
ATOM   1907  CA  ARG A 454     209.657 179.370 250.732  1.00  0.00           C  
ATOM   1908  C   ARG A 454     208.738 180.277 251.546  1.00  0.00           C  
ATOM   1909  O   ARG A 454     207.608 180.560 251.146  1.00  0.00           O  
ATOM   1910  CB  ARG A 454     210.285 180.136 249.578  1.00  0.00           C  
ATOM   1911  CG  ARG A 454     211.106 181.315 249.984  1.00  0.00           C  
ATOM   1912  CD  ARG A 454     211.688 182.018 248.826  1.00  0.00           C  
ATOM   1913  NE  ARG A 454     212.757 181.318 248.193  1.00  0.00           N  
ATOM   1914  CZ  ARG A 454     214.022 181.427 248.584  1.00  0.00           C  
ATOM   1915  NH1 ARG A 454     214.378 182.193 249.598  1.00  0.00           N  
ATOM   1916  NH2 ARG A 454     214.904 180.765 247.929  1.00  0.00           N  
ATOM   1917  H   ARG A 454     208.470 178.306 249.343  1.00  0.00           H  
ATOM   1918  HA  ARG A 454     210.458 179.020 251.378  1.00  0.00           H  
ATOM   1919 1HB  ARG A 454     210.920 179.470 249.000  1.00  0.00           H  
ATOM   1920 2HB  ARG A 454     209.504 180.500 248.912  1.00  0.00           H  
ATOM   1921 1HG  ARG A 454     210.489 182.026 250.531  1.00  0.00           H  
ATOM   1922 2HG  ARG A 454     211.919 180.986 250.628  1.00  0.00           H  
ATOM   1923 1HD  ARG A 454     210.935 182.220 248.091  1.00  0.00           H  
ATOM   1924 2HD  ARG A 454     212.093 182.934 249.182  1.00  0.00           H  
ATOM   1925  HE  ARG A 454     212.590 180.715 247.364  1.00  0.00           H  
ATOM   1926 1HH1 ARG A 454     213.677 182.723 250.145  1.00  0.00           H  
ATOM   1927 2HH1 ARG A 454     215.358 182.253 249.842  1.00  0.00           H  
ATOM   1928 1HH2 ARG A 454     214.589 180.187 247.152  1.00  0.00           H  
ATOM   1929 2HH2 ARG A 454     215.906 180.827 248.167  1.00  0.00           H  
ATOM   1930  N   LEU A 455     209.220 180.691 252.708  1.00  0.00           N  
ATOM   1931  CA  LEU A 455     208.499 181.590 253.590  1.00  0.00           C  
ATOM   1932  C   LEU A 455     209.100 182.991 253.514  1.00  0.00           C  
ATOM   1933  O   LEU A 455     208.373 183.983 253.547  1.00  0.00           O  
ATOM   1934  CB  LEU A 455     208.471 181.053 255.035  1.00  0.00           C  
ATOM   1935  CG  LEU A 455     207.695 181.939 256.041  1.00  0.00           C  
ATOM   1936  CD1 LEU A 455     206.272 182.071 255.560  1.00  0.00           C  
ATOM   1937  CD2 LEU A 455     207.691 181.299 257.447  1.00  0.00           C  
ATOM   1938  H   LEU A 455     210.146 180.382 252.975  1.00  0.00           H  
ATOM   1939  HA  LEU A 455     207.469 181.652 253.245  1.00  0.00           H  
ATOM   1940 1HB  LEU A 455     208.005 180.072 255.026  1.00  0.00           H  
ATOM   1941 2HB  LEU A 455     209.497 180.948 255.392  1.00  0.00           H  
ATOM   1942  HG  LEU A 455     208.153 182.932 256.084  1.00  0.00           H  
ATOM   1943 1HD1 LEU A 455     205.715 182.699 256.252  1.00  0.00           H  
ATOM   1944 2HD1 LEU A 455     206.261 182.525 254.568  1.00  0.00           H  
ATOM   1945 3HD1 LEU A 455     205.814 181.083 255.510  1.00  0.00           H  
ATOM   1946 1HD2 LEU A 455     207.131 181.940 258.127  1.00  0.00           H  
ATOM   1947 2HD2 LEU A 455     207.212 180.324 257.399  1.00  0.00           H  
ATOM   1948 3HD2 LEU A 455     208.701 181.185 257.807  1.00  0.00           H  
ATOM   1949  N   PHE A 456     210.433 183.074 253.442  1.00  0.00           N  
ATOM   1950  CA  PHE A 456     211.078 184.394 253.425  1.00  0.00           C  
ATOM   1951  C   PHE A 456     211.909 184.637 252.161  1.00  0.00           C  
ATOM   1952  O   PHE A 456     212.515 183.708 251.612  1.00  0.00           O  
ATOM   1953  CB  PHE A 456     212.025 184.568 254.611  1.00  0.00           C  
ATOM   1954  CG  PHE A 456     211.424 184.489 255.983  1.00  0.00           C  
ATOM   1955  CD1 PHE A 456     211.271 183.270 256.638  1.00  0.00           C  
ATOM   1956  CD2 PHE A 456     211.030 185.633 256.641  1.00  0.00           C  
ATOM   1957  CE1 PHE A 456     210.738 183.218 257.904  1.00  0.00           C  
ATOM   1958  CE2 PHE A 456     210.498 185.562 257.902  1.00  0.00           C  
ATOM   1959  CZ  PHE A 456     210.351 184.372 258.530  1.00  0.00           C  
ATOM   1960  H   PHE A 456     210.976 182.212 253.403  1.00  0.00           H  
ATOM   1961  HA  PHE A 456     210.304 185.162 253.473  1.00  0.00           H  
ATOM   1962 1HB  PHE A 456     212.836 183.867 254.551  1.00  0.00           H  
ATOM   1963 2HB  PHE A 456     212.454 185.545 254.514  1.00  0.00           H  
ATOM   1964  HD1 PHE A 456     211.576 182.350 256.153  1.00  0.00           H  
ATOM   1965  HD2 PHE A 456     211.146 186.600 256.147  1.00  0.00           H  
ATOM   1966  HE1 PHE A 456     210.628 182.261 258.409  1.00  0.00           H  
ATOM   1967  HE2 PHE A 456     210.195 186.441 258.403  1.00  0.00           H  
ATOM   1968  HZ  PHE A 456     209.932 184.352 259.531  1.00  0.00           H  
ATOM   1969  N   ARG A 457     211.974 185.901 251.725  1.00  0.00           N  
ATOM   1970  CA  ARG A 457     212.815 186.273 250.587  1.00  0.00           C  
ATOM   1971  C   ARG A 457     213.132 187.764 250.650  1.00  0.00           C  
ATOM   1972  O   ARG A 457     212.275 188.559 251.031  1.00  0.00           O  
ATOM   1973  CB  ARG A 457     212.150 185.947 249.269  1.00  0.00           C  
ATOM   1974  CG  ARG A 457     213.067 185.990 248.062  1.00  0.00           C  
ATOM   1975  CD  ARG A 457     212.405 185.464 246.851  1.00  0.00           C  
ATOM   1976  NE  ARG A 457     213.320 185.399 245.735  1.00  0.00           N  
ATOM   1977  CZ  ARG A 457     213.434 186.263 244.729  1.00  0.00           C  
ATOM   1978  NH1 ARG A 457     212.685 187.329 244.637  1.00  0.00           N  
ATOM   1979  NH2 ARG A 457     214.327 185.971 243.827  1.00  0.00           N  
ATOM   1980  H   ARG A 457     211.441 186.617 252.202  1.00  0.00           H  
ATOM   1981  HA  ARG A 457     213.752 185.720 250.647  1.00  0.00           H  
ATOM   1982 1HB  ARG A 457     211.624 185.018 249.313  1.00  0.00           H  
ATOM   1983 2HB  ARG A 457     211.417 186.725 249.075  1.00  0.00           H  
ATOM   1984 1HG  ARG A 457     213.384 187.002 247.859  1.00  0.00           H  
ATOM   1985 2HG  ARG A 457     213.943 185.369 248.258  1.00  0.00           H  
ATOM   1986 1HD  ARG A 457     212.039 184.458 247.042  1.00  0.00           H  
ATOM   1987 2HD  ARG A 457     211.565 186.095 246.568  1.00  0.00           H  
ATOM   1988  HE  ARG A 457     213.984 184.618 245.704  1.00  0.00           H  
ATOM   1989 1HH1 ARG A 457     212.022 187.549 245.391  1.00  0.00           H  
ATOM   1990 2HH1 ARG A 457     212.798 187.959 243.853  1.00  0.00           H  
ATOM   1991 1HH2 ARG A 457     214.883 185.122 243.986  1.00  0.00           H  
ATOM   1992 2HH2 ARG A 457     214.443 186.540 242.987  1.00  0.00           H  
ATOM   1993  N   LYS A 458     214.354 188.149 250.268  1.00  0.00           N  
ATOM   1994  CA  LYS A 458     214.787 189.559 250.278  1.00  0.00           C  
ATOM   1995  C   LYS A 458     213.962 190.486 249.371  1.00  0.00           C  
ATOM   1996  O   LYS A 458     213.925 191.700 249.584  1.00  0.00           O  
ATOM   1997  CB  LYS A 458     216.273 189.652 249.957  1.00  0.00           C  
ATOM   1998  CG  LYS A 458     217.159 189.101 251.088  1.00  0.00           C  
ATOM   1999  CD  LYS A 458     218.642 189.232 250.775  1.00  0.00           C  
ATOM   2000  CE  LYS A 458     219.499 188.694 251.921  1.00  0.00           C  
ATOM   2001  NZ  LYS A 458     220.947 188.834 251.639  1.00  0.00           N  
ATOM   2002  H   LYS A 458     215.012 187.446 249.966  1.00  0.00           H  
ATOM   2003  HA  LYS A 458     214.674 189.939 251.285  1.00  0.00           H  
ATOM   2004 1HB  LYS A 458     216.487 189.090 249.045  1.00  0.00           H  
ATOM   2005 2HB  LYS A 458     216.546 190.692 249.775  1.00  0.00           H  
ATOM   2006 1HG  LYS A 458     216.941 189.643 252.011  1.00  0.00           H  
ATOM   2007 2HG  LYS A 458     216.927 188.047 251.249  1.00  0.00           H  
ATOM   2008 1HD  LYS A 458     218.879 188.667 249.870  1.00  0.00           H  
ATOM   2009 2HD  LYS A 458     218.894 190.278 250.607  1.00  0.00           H  
ATOM   2010 1HE  LYS A 458     219.262 189.237 252.835  1.00  0.00           H  
ATOM   2011 2HE  LYS A 458     219.274 187.634 252.071  1.00  0.00           H  
ATOM   2012 1HZ  LYS A 458     221.483 188.453 252.403  1.00  0.00           H  
ATOM   2013 2HZ  LYS A 458     221.196 188.302 250.790  1.00  0.00           H  
ATOM   2014 3HZ  LYS A 458     221.185 189.796 251.508  1.00  0.00           H  
ATOM   2015  N   SER A 459     213.313 189.922 248.363  1.00  0.00           N  
ATOM   2016  CA  SER A 459     212.450 190.678 247.466  1.00  0.00           C  
ATOM   2017  C   SER A 459     211.375 189.742 246.935  1.00  0.00           C  
ATOM   2018  O   SER A 459     211.552 188.524 246.939  1.00  0.00           O  
ATOM   2019  CB  SER A 459     213.238 191.290 246.321  1.00  0.00           C  
ATOM   2020  OG  SER A 459     213.743 190.308 245.468  1.00  0.00           O  
ATOM   2021  H   SER A 459     213.402 188.930 248.240  1.00  0.00           H  
ATOM   2022  HA  SER A 459     211.964 191.478 248.027  1.00  0.00           H  
ATOM   2023 1HB  SER A 459     212.596 191.966 245.758  1.00  0.00           H  
ATOM   2024 2HB  SER A 459     214.058 191.882 246.726  1.00  0.00           H  
ATOM   2025  HG  SER A 459     212.978 189.970 244.983  1.00  0.00           H  
ATOM   2026  N   ASN A 460     210.286 190.292 246.434  1.00  0.00           N  
ATOM   2027  CA  ASN A 460     209.216 189.451 245.906  1.00  0.00           C  
ATOM   2028  C   ASN A 460     209.579 188.928 244.520  1.00  0.00           C  
ATOM   2029  O   ASN A 460     210.366 189.550 243.803  1.00  0.00           O  
ATOM   2030  CB  ASN A 460     207.916 190.219 245.886  1.00  0.00           C  
ATOM   2031  CG  ASN A 460     207.451 190.568 247.285  1.00  0.00           C  
ATOM   2032  OD1 ASN A 460     207.742 189.869 248.263  1.00  0.00           O  
ATOM   2033  ND2 ASN A 460     206.727 191.647 247.395  1.00  0.00           N  
ATOM   2034  H   ASN A 460     210.181 191.298 246.434  1.00  0.00           H  
ATOM   2035  HA  ASN A 460     209.095 188.582 246.557  1.00  0.00           H  
ATOM   2036 1HB  ASN A 460     208.033 191.133 245.307  1.00  0.00           H  
ATOM   2037 2HB  ASN A 460     207.145 189.614 245.402  1.00  0.00           H  
ATOM   2038 1HD2 ASN A 460     206.384 191.929 248.291  1.00  0.00           H  
ATOM   2039 2HD2 ASN A 460     206.504 192.184 246.584  1.00  0.00           H  
ATOM   2040  N   LEU A 461     208.990 187.796 244.145  1.00  0.00           N  
ATOM   2041  CA  LEU A 461     209.204 187.203 242.826  1.00  0.00           C  
ATOM   2042  C   LEU A 461     208.606 187.994 241.666  1.00  0.00           C  
ATOM   2043  O   LEU A 461     207.522 188.598 241.758  1.00  0.00           O  
ATOM   2044  CB  LEU A 461     208.584 185.798 242.728  1.00  0.00           C  
ATOM   2045  CG  LEU A 461     209.155 184.650 243.576  1.00  0.00           C  
ATOM   2046  CD1 LEU A 461     208.270 183.451 243.339  1.00  0.00           C  
ATOM   2047  CD2 LEU A 461     210.579 184.325 243.193  1.00  0.00           C  
ATOM   2048  H   LEU A 461     208.382 187.318 244.808  1.00  0.00           H  
ATOM   2049  HA  LEU A 461     210.280 187.126 242.660  1.00  0.00           H  
ATOM   2050 1HB  LEU A 461     207.532 185.885 243.008  1.00  0.00           H  
ATOM   2051 2HB  LEU A 461     208.612 185.482 241.690  1.00  0.00           H  
ATOM   2052  HG  LEU A 461     209.133 184.916 244.619  1.00  0.00           H  
ATOM   2053 1HD1 LEU A 461     208.640 182.619 243.912  1.00  0.00           H  
ATOM   2054 2HD1 LEU A 461     207.245 183.687 243.640  1.00  0.00           H  
ATOM   2055 3HD1 LEU A 461     208.288 183.187 242.283  1.00  0.00           H  
ATOM   2056 1HD2 LEU A 461     210.946 183.501 243.806  1.00  0.00           H  
ATOM   2057 2HD2 LEU A 461     210.609 184.034 242.164  1.00  0.00           H  
ATOM   2058 3HD2 LEU A 461     211.200 185.195 243.341  1.00  0.00           H  
ATOM   2059  N   LYS A 462     209.302 187.930 240.539  1.00  0.00           N  
ATOM   2060  CA  LYS A 462     208.816 188.429 239.272  1.00  0.00           C  
ATOM   2061  C   LYS A 462     207.951 187.303 238.691  1.00  0.00           C  
ATOM   2062  O   LYS A 462     208.033 186.170 239.171  1.00  0.00           O  
ATOM   2063  CB  LYS A 462     209.984 188.787 238.353  1.00  0.00           C  
ATOM   2064  CG  LYS A 462     210.842 189.931 238.851  1.00  0.00           C  
ATOM   2065  CD  LYS A 462     211.965 190.223 237.879  1.00  0.00           C  
ATOM   2066  CE  LYS A 462     212.833 191.372 238.357  1.00  0.00           C  
ATOM   2067  NZ  LYS A 462     213.942 191.656 237.406  1.00  0.00           N  
ATOM   2068  H   LYS A 462     210.225 187.485 240.561  1.00  0.00           H  
ATOM   2069  HA  LYS A 462     208.214 189.315 239.458  1.00  0.00           H  
ATOM   2070 1HB  LYS A 462     210.640 187.926 238.259  1.00  0.00           H  
ATOM   2071 2HB  LYS A 462     209.639 189.031 237.361  1.00  0.00           H  
ATOM   2072 1HG  LYS A 462     210.230 190.822 238.984  1.00  0.00           H  
ATOM   2073 2HG  LYS A 462     211.273 189.655 239.819  1.00  0.00           H  
ATOM   2074 1HD  LYS A 462     212.585 189.330 237.778  1.00  0.00           H  
ATOM   2075 2HD  LYS A 462     211.550 190.470 236.903  1.00  0.00           H  
ATOM   2076 1HE  LYS A 462     212.220 192.265 238.462  1.00  0.00           H  
ATOM   2077 2HE  LYS A 462     213.258 191.116 239.328  1.00  0.00           H  
ATOM   2078 1HZ  LYS A 462     214.498 192.422 237.756  1.00  0.00           H  
ATOM   2079 2HZ  LYS A 462     214.522 190.833 237.311  1.00  0.00           H  
ATOM   2080 3HZ  LYS A 462     213.557 191.902 236.506  1.00  0.00           H  
ATOM   2081  N   PRO A 463     207.046 187.560 237.750  1.00  0.00           N  
ATOM   2082  CA  PRO A 463     206.275 186.523 237.111  1.00  0.00           C  
ATOM   2083  C   PRO A 463     207.196 185.440 236.576  1.00  0.00           C  
ATOM   2084  O   PRO A 463     208.200 185.727 235.923  1.00  0.00           O  
ATOM   2085  CB  PRO A 463     205.576 187.291 236.010  1.00  0.00           C  
ATOM   2086  CG  PRO A 463     205.439 188.701 236.569  1.00  0.00           C  
ATOM   2087  CD  PRO A 463     206.721 188.934 237.325  1.00  0.00           C  
ATOM   2088  HA  PRO A 463     205.553 186.109 237.827  1.00  0.00           H  
ATOM   2089 1HB  PRO A 463     206.156 187.234 235.076  1.00  0.00           H  
ATOM   2090 2HB  PRO A 463     204.640 186.827 235.828  1.00  0.00           H  
ATOM   2091 1HG  PRO A 463     205.275 189.429 235.761  1.00  0.00           H  
ATOM   2092 2HG  PRO A 463     204.561 188.749 237.231  1.00  0.00           H  
ATOM   2093 1HD  PRO A 463     207.491 189.337 236.657  1.00  0.00           H  
ATOM   2094 2HD  PRO A 463     206.509 189.589 238.175  1.00  0.00           H  
ATOM   2095  N   PHE A 464     206.837 184.193 236.862  1.00  0.00           N  
ATOM   2096  CA  PHE A 464     207.587 182.990 236.498  1.00  0.00           C  
ATOM   2097  C   PHE A 464     209.032 182.932 237.019  1.00  0.00           C  
ATOM   2098  O   PHE A 464     209.854 182.183 236.483  1.00  0.00           O  
ATOM   2099  CB  PHE A 464     207.560 182.749 234.993  1.00  0.00           C  
ATOM   2100  CG  PHE A 464     206.178 182.464 234.466  1.00  0.00           C  
ATOM   2101  CD1 PHE A 464     205.487 183.388 233.695  1.00  0.00           C  
ATOM   2102  CD2 PHE A 464     205.562 181.246 234.754  1.00  0.00           C  
ATOM   2103  CE1 PHE A 464     204.220 183.091 233.212  1.00  0.00           C  
ATOM   2104  CE2 PHE A 464     204.304 180.960 234.276  1.00  0.00           C  
ATOM   2105  CZ  PHE A 464     203.636 181.881 233.505  1.00  0.00           C  
ATOM   2106  H   PHE A 464     205.973 184.065 237.382  1.00  0.00           H  
ATOM   2107  HA  PHE A 464     207.061 182.148 236.948  1.00  0.00           H  
ATOM   2108 1HB  PHE A 464     207.958 183.616 234.470  1.00  0.00           H  
ATOM   2109 2HB  PHE A 464     208.199 181.901 234.754  1.00  0.00           H  
ATOM   2110  HD1 PHE A 464     205.954 184.347 233.463  1.00  0.00           H  
ATOM   2111  HD2 PHE A 464     206.085 180.504 235.363  1.00  0.00           H  
ATOM   2112  HE1 PHE A 464     203.690 183.815 232.600  1.00  0.00           H  
ATOM   2113  HE2 PHE A 464     203.842 179.994 234.510  1.00  0.00           H  
ATOM   2114  HZ  PHE A 464     202.658 181.651 233.133  1.00  0.00           H  
ATOM   2115  N   GLU A 465     209.336 183.674 238.079  1.00  0.00           N  
ATOM   2116  CA  GLU A 465     210.641 183.591 238.722  1.00  0.00           C  
ATOM   2117  C   GLU A 465     210.669 182.380 239.667  1.00  0.00           C  
ATOM   2118  O   GLU A 465     209.658 182.025 240.285  1.00  0.00           O  
ATOM   2119  CB  GLU A 465     211.002 184.904 239.438  1.00  0.00           C  
ATOM   2120  CG  GLU A 465     212.447 184.971 240.012  1.00  0.00           C  
ATOM   2121  CD  GLU A 465     212.811 186.302 240.662  1.00  0.00           C  
ATOM   2122  OE1 GLU A 465     211.989 187.181 240.716  1.00  0.00           O  
ATOM   2123  OE2 GLU A 465     213.938 186.438 241.102  1.00  0.00           O  
ATOM   2124  H   GLU A 465     208.652 184.335 238.450  1.00  0.00           H  
ATOM   2125  HA  GLU A 465     211.394 183.426 237.950  1.00  0.00           H  
ATOM   2126 1HB  GLU A 465     210.903 185.713 238.728  1.00  0.00           H  
ATOM   2127 2HB  GLU A 465     210.300 185.095 240.222  1.00  0.00           H  
ATOM   2128 1HG  GLU A 465     212.571 184.189 240.759  1.00  0.00           H  
ATOM   2129 2HG  GLU A 465     213.147 184.766 239.205  1.00  0.00           H  
ATOM   2130  N   ARG A 466     211.817 181.720 239.736  1.00  0.00           N  
ATOM   2131  CA  ARG A 466     212.019 180.586 240.634  1.00  0.00           C  
ATOM   2132  C   ARG A 466     213.255 180.832 241.486  1.00  0.00           C  
ATOM   2133  O   ARG A 466     214.281 181.263 240.963  1.00  0.00           O  
ATOM   2134  CB  ARG A 466     212.209 179.300 239.850  1.00  0.00           C  
ATOM   2135  CG  ARG A 466     212.316 178.052 240.701  1.00  0.00           C  
ATOM   2136  CD  ARG A 466     212.429 176.845 239.875  1.00  0.00           C  
ATOM   2137  NE  ARG A 466     213.712 176.732 239.223  1.00  0.00           N  
ATOM   2138  CZ  ARG A 466     214.025 175.769 238.339  1.00  0.00           C  
ATOM   2139  NH1 ARG A 466     213.133 174.853 238.010  1.00  0.00           N  
ATOM   2140  NH2 ARG A 466     215.234 175.740 237.794  1.00  0.00           N  
ATOM   2141  H   ARG A 466     212.591 182.043 239.175  1.00  0.00           H  
ATOM   2142  HA  ARG A 466     211.153 180.485 241.289  1.00  0.00           H  
ATOM   2143 1HB  ARG A 466     211.385 179.163 239.158  1.00  0.00           H  
ATOM   2144 2HB  ARG A 466     213.120 179.371 239.258  1.00  0.00           H  
ATOM   2145 1HG  ARG A 466     213.198 178.114 241.327  1.00  0.00           H  
ATOM   2146 2HG  ARG A 466     211.431 177.953 241.332  1.00  0.00           H  
ATOM   2147 1HD  ARG A 466     212.277 175.960 240.477  1.00  0.00           H  
ATOM   2148 2HD  ARG A 466     211.664 176.894 239.101  1.00  0.00           H  
ATOM   2149  HE  ARG A 466     214.419 177.416 239.447  1.00  0.00           H  
ATOM   2150 1HH1 ARG A 466     212.180 174.865 238.424  1.00  0.00           H  
ATOM   2151 2HH1 ARG A 466     213.376 174.133 237.349  1.00  0.00           H  
ATOM   2152 1HH2 ARG A 466     215.919 176.441 238.043  1.00  0.00           H  
ATOM   2153 2HH2 ARG A 466     215.468 175.016 237.132  1.00  0.00           H  
ATOM   2154  N   ASP A 467     213.169 180.571 242.790  1.00  0.00           N  
ATOM   2155  CA  ASP A 467     214.321 180.802 243.657  1.00  0.00           C  
ATOM   2156  C   ASP A 467     214.492 179.722 244.708  1.00  0.00           C  
ATOM   2157  O   ASP A 467     213.744 179.642 245.691  1.00  0.00           O  
ATOM   2158  CB  ASP A 467     214.235 182.172 244.310  1.00  0.00           C  
ATOM   2159  CG  ASP A 467     215.458 182.537 245.177  1.00  0.00           C  
ATOM   2160  OD1 ASP A 467     216.284 181.689 245.534  1.00  0.00           O  
ATOM   2161  OD2 ASP A 467     215.551 183.706 245.467  1.00  0.00           O  
ATOM   2162  H   ASP A 467     212.305 180.218 243.182  1.00  0.00           H  
ATOM   2163  HA  ASP A 467     215.216 180.791 243.036  1.00  0.00           H  
ATOM   2164 1HB  ASP A 467     214.123 182.928 243.529  1.00  0.00           H  
ATOM   2165 2HB  ASP A 467     213.338 182.216 244.935  1.00  0.00           H  
ATOM   2166  N   ILE A 468     215.521 178.911 244.499  1.00  0.00           N  
ATOM   2167  CA  ILE A 468     215.804 177.752 245.321  1.00  0.00           C  
ATOM   2168  C   ILE A 468     216.998 177.936 246.267  1.00  0.00           C  
ATOM   2169  O   ILE A 468     217.536 176.960 246.794  1.00  0.00           O  
ATOM   2170  CB  ILE A 468     216.024 176.547 244.402  1.00  0.00           C  
ATOM   2171  CG1 ILE A 468     217.221 176.774 243.493  1.00  0.00           C  
ATOM   2172  CG2 ILE A 468     214.794 176.370 243.569  1.00  0.00           C  
ATOM   2173  CD1 ILE A 468     217.630 175.534 242.730  1.00  0.00           C  
ATOM   2174  H   ILE A 468     216.110 179.092 243.698  1.00  0.00           H  
ATOM   2175  HA  ILE A 468     214.930 177.559 245.927  1.00  0.00           H  
ATOM   2176  HB  ILE A 468     216.206 175.654 244.991  1.00  0.00           H  
ATOM   2177 1HG1 ILE A 468     216.979 177.562 242.779  1.00  0.00           H  
ATOM   2178 2HG1 ILE A 468     218.067 177.105 244.099  1.00  0.00           H  
ATOM   2179 1HG2 ILE A 468     214.912 175.516 242.906  1.00  0.00           H  
ATOM   2180 2HG2 ILE A 468     213.958 176.216 244.232  1.00  0.00           H  
ATOM   2181 3HG2 ILE A 468     214.625 177.262 242.980  1.00  0.00           H  
ATOM   2182 1HD1 ILE A 468     218.492 175.760 242.101  1.00  0.00           H  
ATOM   2183 2HD1 ILE A 468     217.894 174.745 243.435  1.00  0.00           H  
ATOM   2184 3HD1 ILE A 468     216.803 175.200 242.105  1.00  0.00           H  
ATOM   2185  N   SER A 469     217.425 179.187 246.467  1.00  0.00           N  
ATOM   2186  CA  SER A 469     218.525 179.464 247.393  1.00  0.00           C  
ATOM   2187  C   SER A 469     218.061 179.338 248.839  1.00  0.00           C  
ATOM   2188  O   SER A 469     216.877 179.495 249.131  1.00  0.00           O  
ATOM   2189  CB  SER A 469     219.018 180.876 247.213  1.00  0.00           C  
ATOM   2190  OG  SER A 469     218.032 181.771 247.649  1.00  0.00           O  
ATOM   2191  H   SER A 469     216.957 179.977 245.999  1.00  0.00           H  
ATOM   2192  HA  SER A 469     219.331 178.753 247.212  1.00  0.00           H  
ATOM   2193 1HB  SER A 469     219.931 181.023 247.786  1.00  0.00           H  
ATOM   2194 2HB  SER A 469     219.245 181.063 246.164  1.00  0.00           H  
ATOM   2195  HG  SER A 469     217.388 181.835 246.900  1.00  0.00           H  
ATOM   2196  N   THR A 470     219.007 179.204 249.764  1.00  0.00           N  
ATOM   2197  CA  THR A 470     218.684 179.147 251.191  1.00  0.00           C  
ATOM   2198  C   THR A 470     219.308 180.284 252.008  1.00  0.00           C  
ATOM   2199  O   THR A 470     219.507 180.158 253.216  1.00  0.00           O  
ATOM   2200  CB  THR A 470     219.071 177.788 251.782  1.00  0.00           C  
ATOM   2201  OG1 THR A 470     220.459 177.533 251.535  1.00  0.00           O  
ATOM   2202  CG2 THR A 470     218.207 176.675 251.192  1.00  0.00           C  
ATOM   2203  H   THR A 470     219.970 179.098 249.475  1.00  0.00           H  
ATOM   2204  HA  THR A 470     217.605 179.236 251.290  1.00  0.00           H  
ATOM   2205  HB  THR A 470     218.916 177.825 252.840  1.00  0.00           H  
ATOM   2206  HG1 THR A 470     220.987 178.231 251.933  1.00  0.00           H  
ATOM   2207 1HG2 THR A 470     218.486 175.722 251.639  1.00  0.00           H  
ATOM   2208 2HG2 THR A 470     217.156 176.882 251.405  1.00  0.00           H  
ATOM   2209 3HG2 THR A 470     218.353 176.623 250.113  1.00  0.00           H  
ATOM   2210  N   GLU A 471     219.647 181.378 251.335  1.00  0.00           N  
ATOM   2211  CA  GLU A 471     220.251 182.545 251.985  1.00  0.00           C  
ATOM   2212  C   GLU A 471     219.348 183.092 253.095  1.00  0.00           C  
ATOM   2213  O   GLU A 471     218.151 183.278 252.888  1.00  0.00           O  
ATOM   2214  CB  GLU A 471     220.545 183.638 250.955  1.00  0.00           C  
ATOM   2215  CG  GLU A 471     221.290 184.846 251.512  1.00  0.00           C  
ATOM   2216  CD  GLU A 471     221.604 185.893 250.467  1.00  0.00           C  
ATOM   2217  OE1 GLU A 471     221.210 185.733 249.343  1.00  0.00           O  
ATOM   2218  OE2 GLU A 471     222.235 186.881 250.809  1.00  0.00           O  
ATOM   2219  H   GLU A 471     219.451 181.409 250.344  1.00  0.00           H  
ATOM   2220  HA  GLU A 471     221.192 182.235 252.440  1.00  0.00           H  
ATOM   2221 1HB  GLU A 471     221.139 183.220 250.142  1.00  0.00           H  
ATOM   2222 2HB  GLU A 471     219.608 183.991 250.526  1.00  0.00           H  
ATOM   2223 1HG  GLU A 471     220.678 185.307 252.289  1.00  0.00           H  
ATOM   2224 2HG  GLU A 471     222.216 184.508 251.973  1.00  0.00           H  
ATOM   2225  N   ILE A 472     219.940 183.374 254.251  1.00  0.00           N  
ATOM   2226  CA  ILE A 472     219.214 183.863 255.423  1.00  0.00           C  
ATOM   2227  C   ILE A 472     218.565 185.224 255.223  1.00  0.00           C  
ATOM   2228  O   ILE A 472     219.184 186.164 254.715  1.00  0.00           O  
ATOM   2229  CB  ILE A 472     220.166 183.916 256.628  1.00  0.00           C  
ATOM   2230  CG1 ILE A 472     220.661 182.534 256.902  1.00  0.00           C  
ATOM   2231  CG2 ILE A 472     219.501 184.495 257.872  1.00  0.00           C  
ATOM   2232  CD1 ILE A 472     219.578 181.556 257.228  1.00  0.00           C  
ATOM   2233  H   ILE A 472     220.933 183.211 254.329  1.00  0.00           H  
ATOM   2234  HA  ILE A 472     218.426 183.150 255.647  1.00  0.00           H  
ATOM   2235  HB  ILE A 472     221.027 184.532 256.375  1.00  0.00           H  
ATOM   2236 1HG1 ILE A 472     221.213 182.171 256.035  1.00  0.00           H  
ATOM   2237 2HG1 ILE A 472     221.319 182.585 257.722  1.00  0.00           H  
ATOM   2238 1HG2 ILE A 472     220.227 184.504 258.675  1.00  0.00           H  
ATOM   2239 2HG2 ILE A 472     219.163 185.513 257.683  1.00  0.00           H  
ATOM   2240 3HG2 ILE A 472     218.655 183.882 258.153  1.00  0.00           H  
ATOM   2241 1HD1 ILE A 472     220.021 180.583 257.428  1.00  0.00           H  
ATOM   2242 2HD1 ILE A 472     219.028 181.896 258.102  1.00  0.00           H  
ATOM   2243 3HD1 ILE A 472     218.911 181.487 256.376  1.00  0.00           H  
ATOM   2244  N   TYR A 473     217.296 185.313 255.606  1.00  0.00           N  
ATOM   2245  CA  TYR A 473     216.534 186.537 255.476  1.00  0.00           C  
ATOM   2246  C   TYR A 473     216.855 187.505 256.584  1.00  0.00           C  
ATOM   2247  O   TYR A 473     216.815 187.143 257.760  1.00  0.00           O  
ATOM   2248  CB  TYR A 473     215.038 186.266 255.510  1.00  0.00           C  
ATOM   2249  CG  TYR A 473     214.245 187.540 255.336  1.00  0.00           C  
ATOM   2250  CD1 TYR A 473     214.124 188.042 254.080  1.00  0.00           C  
ATOM   2251  CD2 TYR A 473     213.672 188.224 256.415  1.00  0.00           C  
ATOM   2252  CE1 TYR A 473     213.453 189.201 253.869  1.00  0.00           C  
ATOM   2253  CE2 TYR A 473     212.996 189.411 256.180  1.00  0.00           C  
ATOM   2254  CZ  TYR A 473     212.896 189.891 254.873  1.00  0.00           C  
ATOM   2255  OH  TYR A 473     212.251 191.081 254.509  1.00  0.00           O  
ATOM   2256  H   TYR A 473     216.860 184.497 256.023  1.00  0.00           H  
ATOM   2257  HA  TYR A 473     216.794 187.010 254.527  1.00  0.00           H  
ATOM   2258 1HB  TYR A 473     214.782 185.572 254.712  1.00  0.00           H  
ATOM   2259 2HB  TYR A 473     214.764 185.813 256.450  1.00  0.00           H  
ATOM   2260  HD1 TYR A 473     214.575 187.513 253.241  1.00  0.00           H  
ATOM   2261  HD2 TYR A 473     213.766 187.844 257.424  1.00  0.00           H  
ATOM   2262  HE1 TYR A 473     213.358 189.598 252.888  1.00  0.00           H  
ATOM   2263  HE2 TYR A 473     212.568 189.954 257.007  1.00  0.00           H  
ATOM   2264  HH  TYR A 473     211.831 191.493 255.254  1.00  0.00           H  
ATOM   2265  N   GLN A 474     217.139 188.746 256.221  1.00  0.00           N  
ATOM   2266  CA  GLN A 474     217.405 189.759 257.224  1.00  0.00           C  
ATOM   2267  C   GLN A 474     216.162 190.578 257.535  1.00  0.00           C  
ATOM   2268  O   GLN A 474     215.621 191.253 256.659  1.00  0.00           O  
ATOM   2269  CB  GLN A 474     218.511 190.699 256.747  1.00  0.00           C  
ATOM   2270  CG  GLN A 474     218.847 191.769 257.738  1.00  0.00           C  
ATOM   2271  CD  GLN A 474     219.955 192.719 257.271  1.00  0.00           C  
ATOM   2272  OE1 GLN A 474     220.845 192.378 256.474  1.00  0.00           O  
ATOM   2273  NE2 GLN A 474     219.887 193.944 257.775  1.00  0.00           N  
ATOM   2274  H   GLN A 474     217.165 188.989 255.243  1.00  0.00           H  
ATOM   2275  HA  GLN A 474     217.730 189.270 258.145  1.00  0.00           H  
ATOM   2276 1HB  GLN A 474     219.421 190.127 256.560  1.00  0.00           H  
ATOM   2277 2HB  GLN A 474     218.217 191.176 255.815  1.00  0.00           H  
ATOM   2278 1HG  GLN A 474     217.950 192.363 257.908  1.00  0.00           H  
ATOM   2279 2HG  GLN A 474     219.144 191.300 258.672  1.00  0.00           H  
ATOM   2280 1HE2 GLN A 474     220.563 194.633 257.528  1.00  0.00           H  
ATOM   2281 2HE2 GLN A 474     219.131 194.164 258.430  1.00  0.00           H  
ATOM   2282  N   ALA A 475     215.710 190.507 258.786  1.00  0.00           N  
ATOM   2283  CA  ALA A 475     214.556 191.272 259.246  1.00  0.00           C  
ATOM   2284  C   ALA A 475     215.038 192.470 260.041  1.00  0.00           C  
ATOM   2285  O   ALA A 475     214.478 193.570 259.963  1.00  0.00           O  
ATOM   2286  CB  ALA A 475     213.662 190.423 260.106  1.00  0.00           C  
ATOM   2287  H   ALA A 475     216.181 189.905 259.460  1.00  0.00           H  
ATOM   2288  HA  ALA A 475     214.001 191.634 258.381  1.00  0.00           H  
ATOM   2289 1HB  ALA A 475     212.845 191.017 260.445  1.00  0.00           H  
ATOM   2290 2HB  ALA A 475     213.302 189.579 259.524  1.00  0.00           H  
ATOM   2291 3HB  ALA A 475     214.214 190.070 260.960  1.00  0.00           H  
ATOM   2292  N   GLY A 476     216.090 192.223 260.814  1.00  0.00           N  
ATOM   2293  CA  GLY A 476     216.687 193.215 261.693  1.00  0.00           C  
ATOM   2294  C   GLY A 476     217.773 193.985 260.968  1.00  0.00           C  
ATOM   2295  O   GLY A 476     217.743 194.110 259.745  1.00  0.00           O  
ATOM   2296  H   GLY A 476     216.457 191.270 260.833  1.00  0.00           H  
ATOM   2297 1HA  GLY A 476     215.923 193.899 262.054  1.00  0.00           H  
ATOM   2298 2HA  GLY A 476     217.109 192.721 262.566  1.00  0.00           H  
ATOM   2299  N   ASN A 477     218.720 194.524 261.729  1.00  0.00           N  
ATOM   2300  CA  ASN A 477     219.768 195.372 261.173  1.00  0.00           C  
ATOM   2301  C   ASN A 477     221.118 194.649 261.054  1.00  0.00           C  
ATOM   2302  O   ASN A 477     222.159 195.287 260.910  1.00  0.00           O  
ATOM   2303  CB  ASN A 477     219.899 196.619 262.027  1.00  0.00           C  
ATOM   2304  CG  ASN A 477     218.623 197.478 261.999  1.00  0.00           C  
ATOM   2305  OD1 ASN A 477     217.960 197.623 260.957  1.00  0.00           O  
ATOM   2306  ND2 ASN A 477     218.295 198.046 263.140  1.00  0.00           N  
ATOM   2307  H   ASN A 477     218.700 194.368 262.726  1.00  0.00           H  
ATOM   2308  HA  ASN A 477     219.473 195.673 260.167  1.00  0.00           H  
ATOM   2309 1HB  ASN A 477     220.116 196.335 263.057  1.00  0.00           H  
ATOM   2310 2HB  ASN A 477     220.736 197.219 261.669  1.00  0.00           H  
ATOM   2311 1HD2 ASN A 477     217.483 198.633 263.214  1.00  0.00           H  
ATOM   2312 2HD2 ASN A 477     218.864 197.903 263.949  1.00  0.00           H  
ATOM   2313  N   LYS A 478     221.101 193.322 261.138  1.00  0.00           N  
ATOM   2314  CA  LYS A 478     222.330 192.538 261.098  1.00  0.00           C  
ATOM   2315  C   LYS A 478     222.470 191.696 259.825  1.00  0.00           C  
ATOM   2316  O   LYS A 478     221.479 191.210 259.310  1.00  0.00           O  
ATOM   2317  CB  LYS A 478     222.354 191.591 262.305  1.00  0.00           C  
ATOM   2318  CG  LYS A 478     222.427 192.276 263.651  1.00  0.00           C  
ATOM   2319  CD  LYS A 478     222.474 191.249 264.771  1.00  0.00           C  
ATOM   2320  CE  LYS A 478     222.545 191.912 266.139  1.00  0.00           C  
ATOM   2321  NZ  LYS A 478     222.582 190.907 267.235  1.00  0.00           N  
ATOM   2322  H   LYS A 478     220.214 192.852 261.235  1.00  0.00           H  
ATOM   2323  HA  LYS A 478     223.157 193.240 261.170  1.00  0.00           H  
ATOM   2324 1HB  LYS A 478     221.449 190.975 262.298  1.00  0.00           H  
ATOM   2325 2HB  LYS A 478     223.194 190.910 262.239  1.00  0.00           H  
ATOM   2326 1HG  LYS A 478     223.322 192.898 263.696  1.00  0.00           H  
ATOM   2327 2HG  LYS A 478     221.555 192.913 263.789  1.00  0.00           H  
ATOM   2328 1HD  LYS A 478     221.578 190.623 264.729  1.00  0.00           H  
ATOM   2329 2HD  LYS A 478     223.347 190.610 264.643  1.00  0.00           H  
ATOM   2330 1HE  LYS A 478     223.441 192.527 266.193  1.00  0.00           H  
ATOM   2331 2HE  LYS A 478     221.670 192.548 266.274  1.00  0.00           H  
ATOM   2332 1HZ  LYS A 478     222.628 191.381 268.126  1.00  0.00           H  
ATOM   2333 2HZ  LYS A 478     221.745 190.338 267.196  1.00  0.00           H  
ATOM   2334 3HZ  LYS A 478     223.396 190.319 267.125  1.00  0.00           H  
ATOM   2335  N   PRO A 479     223.713 191.402 259.366  1.00  0.00           N  
ATOM   2336  CA  PRO A 479     224.062 190.508 258.253  1.00  0.00           C  
ATOM   2337  C   PRO A 479     223.790 189.049 258.613  1.00  0.00           C  
ATOM   2338  O   PRO A 479     223.918 188.134 257.787  1.00  0.00           O  
ATOM   2339  CB  PRO A 479     225.556 190.773 258.054  1.00  0.00           C  
ATOM   2340  CG  PRO A 479     226.051 191.229 259.411  1.00  0.00           C  
ATOM   2341  CD  PRO A 479     224.905 192.027 260.001  1.00  0.00           C  
ATOM   2342  HA  PRO A 479     223.479 190.802 257.365  1.00  0.00           H  
ATOM   2343 1HB  PRO A 479     226.055 189.856 257.705  1.00  0.00           H  
ATOM   2344 2HB  PRO A 479     225.698 191.530 257.272  1.00  0.00           H  
ATOM   2345 1HG  PRO A 479     226.321 190.356 260.027  1.00  0.00           H  
ATOM   2346 2HG  PRO A 479     226.968 191.825 259.295  1.00  0.00           H  
ATOM   2347 1HD  PRO A 479     224.928 191.885 261.085  1.00  0.00           H  
ATOM   2348 2HD  PRO A 479     224.986 193.087 259.712  1.00  0.00           H  
ATOM   2349  N   CYS A 480     223.534 188.843 259.900  1.00  0.00           N  
ATOM   2350  CA  CYS A 480     223.232 187.577 260.542  1.00  0.00           C  
ATOM   2351  C   CYS A 480     224.384 186.588 260.500  1.00  0.00           C  
ATOM   2352  O   CYS A 480     224.231 185.432 260.876  1.00  0.00           O  
ATOM   2353  CB  CYS A 480     222.042 186.939 259.827  1.00  0.00           C  
ATOM   2354  SG  CYS A 480     220.594 188.002 259.744  1.00  0.00           S  
ATOM   2355  H   CYS A 480     223.498 189.665 260.485  1.00  0.00           H  
ATOM   2356  HA  CYS A 480     222.969 187.770 261.580  1.00  0.00           H  
ATOM   2357 1HB  CYS A 480     222.313 186.649 258.815  1.00  0.00           H  
ATOM   2358 2HB  CYS A 480     221.765 186.038 260.350  1.00  0.00           H  
ATOM   2359  N   ASN A 481     225.547 187.024 260.038  1.00  0.00           N  
ATOM   2360  CA  ASN A 481     226.721 186.169 259.923  1.00  0.00           C  
ATOM   2361  C   ASN A 481     226.411 184.947 259.045  1.00  0.00           C  
ATOM   2362  O   ASN A 481     227.062 183.909 259.165  1.00  0.00           O  
ATOM   2363  CB  ASN A 481     227.225 185.741 261.292  1.00  0.00           C  
ATOM   2364  CG  ASN A 481     227.663 186.913 262.132  1.00  0.00           C  
ATOM   2365  OD1 ASN A 481     228.237 187.885 261.622  1.00  0.00           O  
ATOM   2366  ND2 ASN A 481     227.398 186.841 263.412  1.00  0.00           N  
ATOM   2367  H   ASN A 481     225.612 187.984 259.740  1.00  0.00           H  
ATOM   2368  HA  ASN A 481     227.510 186.732 259.424  1.00  0.00           H  
ATOM   2369 1HB  ASN A 481     226.462 185.185 261.831  1.00  0.00           H  
ATOM   2370 2HB  ASN A 481     228.072 185.071 261.163  1.00  0.00           H  
ATOM   2371 1HD2 ASN A 481     227.665 187.588 264.022  1.00  0.00           H  
ATOM   2372 2HD2 ASN A 481     226.932 186.037 263.780  1.00  0.00           H  
ATOM   2373  N   GLY A 482     225.413 185.070 258.159  1.00  0.00           N  
ATOM   2374  CA  GLY A 482     225.037 183.966 257.286  1.00  0.00           C  
ATOM   2375  C   GLY A 482     224.149 182.888 257.947  1.00  0.00           C  
ATOM   2376  O   GLY A 482     223.864 181.873 257.306  1.00  0.00           O  
ATOM   2377  H   GLY A 482     224.909 185.959 258.093  1.00  0.00           H  
ATOM   2378 1HA  GLY A 482     224.514 184.371 256.419  1.00  0.00           H  
ATOM   2379 2HA  GLY A 482     225.941 183.496 256.905  1.00  0.00           H  
ATOM   2380  N   VAL A 483     223.721 183.077 259.207  1.00  0.00           N  
ATOM   2381  CA  VAL A 483     222.923 182.049 259.891  1.00  0.00           C  
ATOM   2382  C   VAL A 483     221.615 182.560 260.509  1.00  0.00           C  
ATOM   2383  O   VAL A 483     221.463 183.734 260.820  1.00  0.00           O  
ATOM   2384  CB  VAL A 483     223.758 181.383 261.006  1.00  0.00           C  
ATOM   2385  CG1 VAL A 483     224.980 180.686 260.417  1.00  0.00           C  
ATOM   2386  CG2 VAL A 483     224.197 182.431 262.006  1.00  0.00           C  
ATOM   2387  H   VAL A 483     223.968 183.929 259.710  1.00  0.00           H  
ATOM   2388  HA  VAL A 483     222.671 181.277 259.165  1.00  0.00           H  
ATOM   2389  HB  VAL A 483     223.143 180.634 261.507  1.00  0.00           H  
ATOM   2390 1HG1 VAL A 483     225.547 180.213 261.216  1.00  0.00           H  
ATOM   2391 2HG1 VAL A 483     224.658 179.931 259.700  1.00  0.00           H  
ATOM   2392 3HG1 VAL A 483     225.616 181.418 259.914  1.00  0.00           H  
ATOM   2393 1HG2 VAL A 483     224.770 181.959 262.800  1.00  0.00           H  
ATOM   2394 2HG2 VAL A 483     224.817 183.166 261.504  1.00  0.00           H  
ATOM   2395 3HG2 VAL A 483     223.317 182.919 262.431  1.00  0.00           H  
ATOM   2396  N   ALA A 484     220.655 181.657 260.692  1.00  0.00           N  
ATOM   2397  CA  ALA A 484     219.395 182.018 261.342  1.00  0.00           C  
ATOM   2398  C   ALA A 484     219.664 182.411 262.800  1.00  0.00           C  
ATOM   2399  O   ALA A 484     220.574 181.867 263.432  1.00  0.00           O  
ATOM   2400  CB  ALA A 484     218.400 180.881 261.241  1.00  0.00           C  
ATOM   2401  H   ALA A 484     220.810 180.704 260.399  1.00  0.00           H  
ATOM   2402  HA  ALA A 484     218.981 182.888 260.831  1.00  0.00           H  
ATOM   2403 1HB  ALA A 484     217.464 181.187 261.712  1.00  0.00           H  
ATOM   2404 2HB  ALA A 484     218.221 180.650 260.194  1.00  0.00           H  
ATOM   2405 3HB  ALA A 484     218.793 180.004 261.747  1.00  0.00           H  
ATOM   2406  N   GLY A 485     218.855 183.326 263.337  1.00  0.00           N  
ATOM   2407  CA  GLY A 485     219.016 183.817 264.708  1.00  0.00           C  
ATOM   2408  C   GLY A 485     218.047 184.967 264.997  1.00  0.00           C  
ATOM   2409  O   GLY A 485     217.020 185.110 264.333  1.00  0.00           O  
ATOM   2410  H   GLY A 485     218.101 183.708 262.767  1.00  0.00           H  
ATOM   2411 1HA  GLY A 485     218.842 183.000 265.408  1.00  0.00           H  
ATOM   2412 2HA  GLY A 485     220.041 184.155 264.851  1.00  0.00           H  
ATOM   2413  N   PHE A 486     218.322 185.780 266.013  1.00  0.00           N  
ATOM   2414  CA  PHE A 486     217.366 186.846 266.297  1.00  0.00           C  
ATOM   2415  C   PHE A 486     217.258 187.798 265.113  1.00  0.00           C  
ATOM   2416  O   PHE A 486     218.240 188.401 264.683  1.00  0.00           O  
ATOM   2417  CB  PHE A 486     217.737 187.619 267.558  1.00  0.00           C  
ATOM   2418  CG  PHE A 486     216.733 188.685 267.914  1.00  0.00           C  
ATOM   2419  CD1 PHE A 486     215.447 188.331 268.241  1.00  0.00           C  
ATOM   2420  CD2 PHE A 486     217.079 190.025 267.958  1.00  0.00           C  
ATOM   2421  CE1 PHE A 486     214.518 189.275 268.598  1.00  0.00           C  
ATOM   2422  CE2 PHE A 486     216.147 190.978 268.325  1.00  0.00           C  
ATOM   2423  CZ  PHE A 486     214.867 190.597 268.644  1.00  0.00           C  
ATOM   2424  H   PHE A 486     219.162 185.667 266.564  1.00  0.00           H  
ATOM   2425  HA  PHE A 486     216.385 186.395 266.460  1.00  0.00           H  
ATOM   2426 1HB  PHE A 486     217.816 186.933 268.400  1.00  0.00           H  
ATOM   2427 2HB  PHE A 486     218.707 188.094 267.425  1.00  0.00           H  
ATOM   2428  HD1 PHE A 486     215.178 187.284 268.211  1.00  0.00           H  
ATOM   2429  HD2 PHE A 486     218.095 190.322 267.709  1.00  0.00           H  
ATOM   2430  HE1 PHE A 486     213.502 188.972 268.857  1.00  0.00           H  
ATOM   2431  HE2 PHE A 486     216.424 192.030 268.363  1.00  0.00           H  
ATOM   2432  HZ  PHE A 486     214.131 191.346 268.939  1.00  0.00           H  
ATOM   2433  N   ASN A 487     216.041 187.912 264.593  1.00  0.00           N  
ATOM   2434  CA  ASN A 487     215.697 188.709 263.418  1.00  0.00           C  
ATOM   2435  C   ASN A 487     216.432 188.294 262.131  1.00  0.00           C  
ATOM   2436  O   ASN A 487     216.626 189.116 261.211  1.00  0.00           O  
ATOM   2437  CB  ASN A 487     215.897 190.174 263.676  1.00  0.00           C  
ATOM   2438  CG  ASN A 487     214.991 190.724 264.672  1.00  0.00           C  
ATOM   2439  OD1 ASN A 487     213.876 190.211 264.840  1.00  0.00           O  
ATOM   2440  ND2 ASN A 487     215.402 191.800 265.273  1.00  0.00           N  
ATOM   2441  H   ASN A 487     215.304 187.380 265.033  1.00  0.00           H  
ATOM   2442  HA  ASN A 487     214.634 188.558 263.227  1.00  0.00           H  
ATOM   2443 1HB  ASN A 487     216.925 190.386 263.961  1.00  0.00           H  
ATOM   2444 2HB  ASN A 487     215.706 190.680 262.779  1.00  0.00           H  
ATOM   2445 1HD2 ASN A 487     214.789 192.323 265.888  1.00  0.00           H  
ATOM   2446 2HD2 ASN A 487     216.308 192.166 265.079  1.00  0.00           H  
ATOM   2447  N   CYS A 488     216.786 187.009 262.074  1.00  0.00           N  
ATOM   2448  CA  CYS A 488     217.428 186.371 260.935  1.00  0.00           C  
ATOM   2449  C   CYS A 488     216.721 185.043 260.658  1.00  0.00           C  
ATOM   2450  O   CYS A 488     216.625 184.198 261.551  1.00  0.00           O  
ATOM   2451  CB  CYS A 488     218.886 186.158 261.272  1.00  0.00           C  
ATOM   2452  SG  CYS A 488     219.778 187.671 261.564  1.00  0.00           S  
ATOM   2453  H   CYS A 488     216.621 186.429 262.895  1.00  0.00           H  
ATOM   2454  HA  CYS A 488     217.347 187.020 260.070  1.00  0.00           H  
ATOM   2455 1HB  CYS A 488     218.956 185.595 262.164  1.00  0.00           H  
ATOM   2456 2HB  CYS A 488     219.373 185.598 260.499  1.00  0.00           H  
ATOM   2457  N   TYR A 489     216.269 184.808 259.424  1.00  0.00           N  
ATOM   2458  CA  TYR A 489     215.480 183.587 259.234  1.00  0.00           C  
ATOM   2459  C   TYR A 489     215.895 182.656 258.109  1.00  0.00           C  
ATOM   2460  O   TYR A 489     216.317 183.077 257.031  1.00  0.00           O  
ATOM   2461  CB  TYR A 489     214.024 183.978 259.009  1.00  0.00           C  
ATOM   2462  CG  TYR A 489     213.455 184.810 260.131  1.00  0.00           C  
ATOM   2463  CD1 TYR A 489     213.573 186.188 260.099  1.00  0.00           C  
ATOM   2464  CD2 TYR A 489     212.854 184.203 261.199  1.00  0.00           C  
ATOM   2465  CE1 TYR A 489     213.081 186.931 261.140  1.00  0.00           C  
ATOM   2466  CE2 TYR A 489     212.357 184.953 262.241  1.00  0.00           C  
ATOM   2467  CZ  TYR A 489     212.478 186.317 262.208  1.00  0.00           C  
ATOM   2468  OH  TYR A 489     212.013 187.079 263.244  1.00  0.00           O  
ATOM   2469  H   TYR A 489     216.405 185.507 258.691  1.00  0.00           H  
ATOM   2470  HA  TYR A 489     215.535 183.001 260.150  1.00  0.00           H  
ATOM   2471 1HB  TYR A 489     213.922 184.530 258.085  1.00  0.00           H  
ATOM   2472 2HB  TYR A 489     213.428 183.075 258.917  1.00  0.00           H  
ATOM   2473  HD1 TYR A 489     214.063 186.675 259.259  1.00  0.00           H  
ATOM   2474  HD2 TYR A 489     212.783 183.133 261.220  1.00  0.00           H  
ATOM   2475  HE1 TYR A 489     213.172 187.994 261.134  1.00  0.00           H  
ATOM   2476  HE2 TYR A 489     211.884 184.461 263.092  1.00  0.00           H  
ATOM   2477  HH  TYR A 489     212.133 188.011 263.036  1.00  0.00           H  
ATOM   2478  N   PHE A 490     215.725 181.356 258.346  1.00  0.00           N  
ATOM   2479  CA  PHE A 490     215.972 180.389 257.296  1.00  0.00           C  
ATOM   2480  C   PHE A 490     214.719 180.417 256.415  1.00  0.00           C  
ATOM   2481  O   PHE A 490     213.619 180.205 256.927  1.00  0.00           O  
ATOM   2482  CB  PHE A 490     216.217 179.002 257.876  1.00  0.00           C  
ATOM   2483  CG  PHE A 490     216.635 178.002 256.856  1.00  0.00           C  
ATOM   2484  CD1 PHE A 490     217.928 178.028 256.359  1.00  0.00           C  
ATOM   2485  CD2 PHE A 490     215.768 177.042 256.387  1.00  0.00           C  
ATOM   2486  CE1 PHE A 490     218.341 177.116 255.424  1.00  0.00           C  
ATOM   2487  CE2 PHE A 490     216.181 176.124 255.444  1.00  0.00           C  
ATOM   2488  CZ  PHE A 490     217.465 176.160 254.961  1.00  0.00           C  
ATOM   2489  H   PHE A 490     215.401 181.045 259.252  1.00  0.00           H  
ATOM   2490  HA  PHE A 490     216.848 180.691 256.747  1.00  0.00           H  
ATOM   2491 1HB  PHE A 490     216.992 179.054 258.638  1.00  0.00           H  
ATOM   2492 2HB  PHE A 490     215.306 178.641 258.354  1.00  0.00           H  
ATOM   2493  HD1 PHE A 490     218.618 178.781 256.721  1.00  0.00           H  
ATOM   2494  HD2 PHE A 490     214.743 177.009 256.768  1.00  0.00           H  
ATOM   2495  HE1 PHE A 490     219.365 177.151 255.049  1.00  0.00           H  
ATOM   2496  HE2 PHE A 490     215.482 175.366 255.084  1.00  0.00           H  
ATOM   2497  HZ  PHE A 490     217.789 175.434 254.217  1.00  0.00           H  
ATOM   2498  N   PRO A 491     214.830 180.719 255.115  1.00  0.00           N  
ATOM   2499  CA  PRO A 491     213.714 180.925 254.218  1.00  0.00           C  
ATOM   2500  C   PRO A 491     212.940 179.710 253.755  1.00  0.00           C  
ATOM   2501  O   PRO A 491     211.816 179.875 253.279  1.00  0.00           O  
ATOM   2502  CB  PRO A 491     214.405 181.523 253.003  1.00  0.00           C  
ATOM   2503  CG  PRO A 491     215.782 180.934 253.024  1.00  0.00           C  
ATOM   2504  CD  PRO A 491     216.152 180.843 254.470  1.00  0.00           C  
ATOM   2505  HA  PRO A 491     213.036 181.648 254.671  1.00  0.00           H  
ATOM   2506 1HB  PRO A 491     213.847 181.258 252.106  1.00  0.00           H  
ATOM   2507 2HB  PRO A 491     214.413 182.621 253.068  1.00  0.00           H  
ATOM   2508 1HG  PRO A 491     215.760 179.952 252.537  1.00  0.00           H  
ATOM   2509 2HG  PRO A 491     216.465 181.558 252.440  1.00  0.00           H  
ATOM   2510 1HD  PRO A 491     216.772 179.954 254.617  1.00  0.00           H  
ATOM   2511 2HD  PRO A 491     216.661 181.771 254.774  1.00  0.00           H  
ATOM   2512  N   LEU A 492     213.519 178.513 253.883  1.00  0.00           N  
ATOM   2513  CA  LEU A 492     212.913 177.302 253.318  1.00  0.00           C  
ATOM   2514  C   LEU A 492     212.339 176.347 254.365  1.00  0.00           C  
ATOM   2515  O   LEU A 492     213.018 175.945 255.308  1.00  0.00           O  
ATOM   2516  CB  LEU A 492     213.947 176.593 252.425  1.00  0.00           C  
ATOM   2517  CG  LEU A 492     213.510 175.275 251.776  1.00  0.00           C  
ATOM   2518  CD1 LEU A 492     212.397 175.554 250.819  1.00  0.00           C  
ATOM   2519  CD2 LEU A 492     214.691 174.656 251.038  1.00  0.00           C  
ATOM   2520  H   LEU A 492     214.418 178.435 254.338  1.00  0.00           H  
ATOM   2521  HA  LEU A 492     212.088 177.609 252.677  1.00  0.00           H  
ATOM   2522 1HB  LEU A 492     214.217 177.274 251.618  1.00  0.00           H  
ATOM   2523 2HB  LEU A 492     214.836 176.399 253.001  1.00  0.00           H  
ATOM   2524  HG  LEU A 492     213.145 174.585 252.538  1.00  0.00           H  
ATOM   2525 1HD1 LEU A 492     212.089 174.637 250.357  1.00  0.00           H  
ATOM   2526 2HD1 LEU A 492     211.573 175.982 251.348  1.00  0.00           H  
ATOM   2527 3HD1 LEU A 492     212.739 176.247 250.061  1.00  0.00           H  
ATOM   2528 1HD2 LEU A 492     214.380 173.722 250.565  1.00  0.00           H  
ATOM   2529 2HD2 LEU A 492     215.045 175.347 250.270  1.00  0.00           H  
ATOM   2530 3HD2 LEU A 492     215.496 174.455 251.744  1.00  0.00           H  
ATOM   2531  N   ARG A 493     211.067 175.991 254.191  1.00  0.00           N  
ATOM   2532  CA  ARG A 493     210.361 175.116 255.117  1.00  0.00           C  
ATOM   2533  C   ARG A 493     209.680 173.936 254.431  1.00  0.00           C  
ATOM   2534  O   ARG A 493     209.219 174.044 253.298  1.00  0.00           O  
ATOM   2535  CB  ARG A 493     209.294 175.915 255.825  1.00  0.00           C  
ATOM   2536  CG  ARG A 493     209.783 177.036 256.705  1.00  0.00           C  
ATOM   2537  CD  ARG A 493     208.648 177.722 257.328  1.00  0.00           C  
ATOM   2538  NE  ARG A 493     207.876 176.791 258.091  1.00  0.00           N  
ATOM   2539  CZ  ARG A 493     208.174 176.405 259.344  1.00  0.00           C  
ATOM   2540  NH1 ARG A 493     209.247 176.924 259.928  1.00  0.00           N  
ATOM   2541  NH2 ARG A 493     207.410 175.508 259.953  1.00  0.00           N  
ATOM   2542  H   ARG A 493     210.554 176.354 253.388  1.00  0.00           H  
ATOM   2543  HA  ARG A 493     211.074 174.732 255.846  1.00  0.00           H  
ATOM   2544 1HB  ARG A 493     208.668 176.372 255.069  1.00  0.00           H  
ATOM   2545 2HB  ARG A 493     208.662 175.249 256.417  1.00  0.00           H  
ATOM   2546 1HG  ARG A 493     210.438 176.644 257.484  1.00  0.00           H  
ATOM   2547 2HG  ARG A 493     210.327 177.766 256.101  1.00  0.00           H  
ATOM   2548 1HD  ARG A 493     209.001 178.510 257.991  1.00  0.00           H  
ATOM   2549 2HD  ARG A 493     208.008 178.142 256.556  1.00  0.00           H  
ATOM   2550  HE  ARG A 493     207.060 176.390 257.626  1.00  0.00           H  
ATOM   2551 1HH1 ARG A 493     209.804 177.592 259.419  1.00  0.00           H  
ATOM   2552 2HH1 ARG A 493     209.517 176.678 260.895  1.00  0.00           H  
ATOM   2553 1HH2 ARG A 493     206.602 175.116 259.470  1.00  0.00           H  
ATOM   2554 2HH2 ARG A 493     207.642 175.173 260.875  1.00  0.00           H  
ATOM   2555  N   SER A 494     209.588 172.800 255.118  1.00  0.00           N  
ATOM   2556  CA  SER A 494     208.870 171.667 254.536  1.00  0.00           C  
ATOM   2557  C   SER A 494     207.379 171.732 254.830  1.00  0.00           C  
ATOM   2558  O   SER A 494     206.977 172.337 255.822  1.00  0.00           O  
ATOM   2559  CB  SER A 494     209.456 170.375 255.062  1.00  0.00           C  
ATOM   2560  OG  SER A 494     209.233 170.265 256.441  1.00  0.00           O  
ATOM   2561  H   SER A 494     209.997 172.724 256.039  1.00  0.00           H  
ATOM   2562  HA  SER A 494     208.990 171.695 253.469  1.00  0.00           H  
ATOM   2563 1HB  SER A 494     209.001 169.530 254.541  1.00  0.00           H  
ATOM   2564 2HB  SER A 494     210.524 170.348 254.854  1.00  0.00           H  
ATOM   2565  HG  SER A 494     208.283 170.157 256.545  1.00  0.00           H  
ATOM   2566  N   TYR A 495     206.564 171.042 254.024  1.00  0.00           N  
ATOM   2567  CA  TYR A 495     205.130 170.947 254.307  1.00  0.00           C  
ATOM   2568  C   TYR A 495     204.737 169.900 255.347  1.00  0.00           C  
ATOM   2569  O   TYR A 495     203.972 170.214 256.255  1.00  0.00           O  
ATOM   2570  CB  TYR A 495     204.324 170.704 253.041  1.00  0.00           C  
ATOM   2571  CG  TYR A 495     204.083 171.924 252.169  1.00  0.00           C  
ATOM   2572  CD1 TYR A 495     204.646 172.039 250.907  1.00  0.00           C  
ATOM   2573  CD2 TYR A 495     203.234 172.917 252.636  1.00  0.00           C  
ATOM   2574  CE1 TYR A 495     204.368 173.138 250.125  1.00  0.00           C  
ATOM   2575  CE2 TYR A 495     202.956 174.014 251.856  1.00  0.00           C  
ATOM   2576  CZ  TYR A 495     203.515 174.128 250.613  1.00  0.00           C  
ATOM   2577  OH  TYR A 495     203.236 175.224 249.849  1.00  0.00           O  
ATOM   2578  H   TYR A 495     206.940 170.600 253.188  1.00  0.00           H  
ATOM   2579  HA  TYR A 495     204.813 171.909 254.704  1.00  0.00           H  
ATOM   2580 1HB  TYR A 495     204.831 169.949 252.435  1.00  0.00           H  
ATOM   2581 2HB  TYR A 495     203.358 170.292 253.323  1.00  0.00           H  
ATOM   2582  HD1 TYR A 495     205.295 171.268 250.537  1.00  0.00           H  
ATOM   2583  HD2 TYR A 495     202.783 172.825 253.623  1.00  0.00           H  
ATOM   2584  HE1 TYR A 495     204.811 173.229 249.130  1.00  0.00           H  
ATOM   2585  HE2 TYR A 495     202.291 174.799 252.224  1.00  0.00           H  
ATOM   2586  HH  TYR A 495     202.439 175.675 250.203  1.00  0.00           H  
ATOM   2587  N   GLY A 496     205.239 168.660 255.257  1.00  0.00           N  
ATOM   2588  CA  GLY A 496     204.831 167.679 256.261  1.00  0.00           C  
ATOM   2589  C   GLY A 496     203.380 167.278 256.062  1.00  0.00           C  
ATOM   2590  O   GLY A 496     202.628 167.134 257.027  1.00  0.00           O  
ATOM   2591  H   GLY A 496     205.848 168.366 254.498  1.00  0.00           H  
ATOM   2592 1HA  GLY A 496     205.465 166.797 256.179  1.00  0.00           H  
ATOM   2593 2HA  GLY A 496     204.972 168.091 257.257  1.00  0.00           H  
ATOM   2594  N   PHE A 497     202.961 167.154 254.805  1.00  0.00           N  
ATOM   2595  CA  PHE A 497     201.555 166.862 254.518  1.00  0.00           C  
ATOM   2596  C   PHE A 497     201.117 165.536 255.136  1.00  0.00           C  
ATOM   2597  O   PHE A 497     201.828 164.538 254.987  1.00  0.00           O  
ATOM   2598  CB  PHE A 497     201.319 166.762 253.013  1.00  0.00           C  
ATOM   2599  CG  PHE A 497     201.430 168.044 252.225  1.00  0.00           C  
ATOM   2600  CD1 PHE A 497     202.407 168.185 251.235  1.00  0.00           C  
ATOM   2601  CD2 PHE A 497     200.549 169.101 252.441  1.00  0.00           C  
ATOM   2602  CE1 PHE A 497     202.473 169.344 250.481  1.00  0.00           C  
ATOM   2603  CE2 PHE A 497     200.628 170.247 251.684  1.00  0.00           C  
ATOM   2604  CZ  PHE A 497     201.575 170.372 250.705  1.00  0.00           C  
ATOM   2605  H   PHE A 497     203.660 167.246 254.065  1.00  0.00           H  
ATOM   2606  HA  PHE A 497     200.939 167.662 254.913  1.00  0.00           H  
ATOM   2607 1HB  PHE A 497     202.009 166.055 252.588  1.00  0.00           H  
ATOM   2608 2HB  PHE A 497     200.319 166.360 252.849  1.00  0.00           H  
ATOM   2609  HD1 PHE A 497     203.107 167.371 251.046  1.00  0.00           H  
ATOM   2610  HD2 PHE A 497     199.774 169.013 253.212  1.00  0.00           H  
ATOM   2611  HE1 PHE A 497     203.227 169.449 249.704  1.00  0.00           H  
ATOM   2612  HE2 PHE A 497     199.936 171.037 251.852  1.00  0.00           H  
ATOM   2613  HZ  PHE A 497     201.624 171.284 250.106  1.00  0.00           H  
ATOM   2614  N   ARG A 498     199.943 165.521 255.790  1.00  0.00           N  
ATOM   2615  CA  ARG A 498     199.390 164.317 256.425  1.00  0.00           C  
ATOM   2616  C   ARG A 498     197.930 164.136 256.013  1.00  0.00           C  
ATOM   2617  O   ARG A 498     197.216 165.125 255.840  1.00  0.00           O  
ATOM   2618  CB  ARG A 498     199.473 164.393 257.960  1.00  0.00           C  
ATOM   2619  CG  ARG A 498     200.878 164.408 258.532  1.00  0.00           C  
ATOM   2620  CD  ARG A 498     200.940 164.502 260.031  1.00  0.00           C  
ATOM   2621  NE  ARG A 498     200.530 163.263 260.716  1.00  0.00           N  
ATOM   2622  CZ  ARG A 498     200.296 163.177 262.047  1.00  0.00           C  
ATOM   2623  NH1 ARG A 498     200.441 164.248 262.796  1.00  0.00           N  
ATOM   2624  NH2 ARG A 498     199.940 162.028 262.597  1.00  0.00           N  
ATOM   2625  H   ARG A 498     199.424 166.386 255.867  1.00  0.00           H  
ATOM   2626  HA  ARG A 498     199.980 163.477 256.085  1.00  0.00           H  
ATOM   2627 1HB  ARG A 498     198.978 165.274 258.288  1.00  0.00           H  
ATOM   2628 2HB  ARG A 498     198.952 163.566 258.423  1.00  0.00           H  
ATOM   2629 1HG  ARG A 498     201.361 163.482 258.245  1.00  0.00           H  
ATOM   2630 2HG  ARG A 498     201.423 165.247 258.127  1.00  0.00           H  
ATOM   2631 1HD  ARG A 498     201.966 164.725 260.324  1.00  0.00           H  
ATOM   2632 2HD  ARG A 498     200.289 165.304 260.366  1.00  0.00           H  
ATOM   2633  HE  ARG A 498     200.481 162.393 260.164  1.00  0.00           H  
ATOM   2634 1HH1 ARG A 498     200.742 165.108 262.361  1.00  0.00           H  
ATOM   2635 2HH1 ARG A 498     200.284 164.201 263.793  1.00  0.00           H  
ATOM   2636 1HH2 ARG A 498     199.828 161.199 262.022  1.00  0.00           H  
ATOM   2637 2HH2 ARG A 498     199.774 161.975 263.587  1.00  0.00           H  
ATOM   2638  N   PRO A 499     197.438 162.882 255.899  1.00  0.00           N  
ATOM   2639  CA  PRO A 499     196.092 162.516 255.489  1.00  0.00           C  
ATOM   2640  C   PRO A 499     195.011 163.023 256.426  1.00  0.00           C  
ATOM   2641  O   PRO A 499     193.852 163.149 256.021  1.00  0.00           O  
ATOM   2642  CB  PRO A 499     196.153 160.981 255.466  1.00  0.00           C  
ATOM   2643  CG  PRO A 499     197.290 160.616 256.378  1.00  0.00           C  
ATOM   2644  CD  PRO A 499     198.289 161.710 256.191  1.00  0.00           C  
ATOM   2645  HA  PRO A 499     195.927 162.890 254.476  1.00  0.00           H  
ATOM   2646 1HB  PRO A 499     195.191 160.567 255.800  1.00  0.00           H  
ATOM   2647 2HB  PRO A 499     196.310 160.634 254.431  1.00  0.00           H  
ATOM   2648 1HG  PRO A 499     196.943 160.527 257.414  1.00  0.00           H  
ATOM   2649 2HG  PRO A 499     197.696 159.633 256.097  1.00  0.00           H  
ATOM   2650 1HD  PRO A 499     198.865 161.805 257.107  1.00  0.00           H  
ATOM   2651 2HD  PRO A 499     198.915 161.483 255.323  1.00  0.00           H  
ATOM   2652  N   THR A 500     195.411 163.350 257.655  1.00  0.00           N  
ATOM   2653  CA  THR A 500     194.515 163.821 258.690  1.00  0.00           C  
ATOM   2654  C   THR A 500     194.329 165.346 258.698  1.00  0.00           C  
ATOM   2655  O   THR A 500     193.544 165.864 259.486  1.00  0.00           O  
ATOM   2656  CB  THR A 500     195.020 163.341 260.064  1.00  0.00           C  
ATOM   2657  OG1 THR A 500     196.309 163.901 260.335  1.00  0.00           O  
ATOM   2658  CG2 THR A 500     195.146 161.838 260.054  1.00  0.00           C  
ATOM   2659  H   THR A 500     196.380 163.242 257.900  1.00  0.00           H  
ATOM   2660  HA  THR A 500     193.536 163.374 258.516  1.00  0.00           H  
ATOM   2661  HB  THR A 500     194.321 163.646 260.846  1.00  0.00           H  
ATOM   2662  HG1 THR A 500     196.176 164.743 260.796  1.00  0.00           H  
ATOM   2663 1HG2 THR A 500     195.507 161.496 261.024  1.00  0.00           H  
ATOM   2664 2HG2 THR A 500     194.172 161.394 259.849  1.00  0.00           H  
ATOM   2665 3HG2 THR A 500     195.848 161.544 259.281  1.00  0.00           H  
ATOM   2666  N   TYR A 501     195.008 166.075 257.813  1.00  0.00           N  
ATOM   2667  CA  TYR A 501     194.841 167.530 257.804  1.00  0.00           C  
ATOM   2668  C   TYR A 501     193.440 167.871 257.290  1.00  0.00           C  
ATOM   2669  O   TYR A 501     192.882 167.135 256.467  1.00  0.00           O  
ATOM   2670  CB  TYR A 501     195.904 168.212 256.944  1.00  0.00           C  
ATOM   2671  CG  TYR A 501     197.299 168.185 257.534  1.00  0.00           C  
ATOM   2672  CD1 TYR A 501     198.385 168.556 256.754  1.00  0.00           C  
ATOM   2673  CD2 TYR A 501     197.501 167.776 258.847  1.00  0.00           C  
ATOM   2674  CE1 TYR A 501     199.657 168.523 257.286  1.00  0.00           C  
ATOM   2675  CE2 TYR A 501     198.784 167.741 259.361  1.00  0.00           C  
ATOM   2676  CZ  TYR A 501     199.854 168.108 258.582  1.00  0.00           C  
ATOM   2677  OH  TYR A 501     201.134 168.066 259.093  1.00  0.00           O  
ATOM   2678  H   TYR A 501     195.649 165.632 257.153  1.00  0.00           H  
ATOM   2679  HA  TYR A 501     194.921 167.905 258.827  1.00  0.00           H  
ATOM   2680 1HB  TYR A 501     195.941 167.729 255.964  1.00  0.00           H  
ATOM   2681 2HB  TYR A 501     195.627 169.232 256.785  1.00  0.00           H  
ATOM   2682  HD1 TYR A 501     198.236 168.879 255.723  1.00  0.00           H  
ATOM   2683  HD2 TYR A 501     196.654 167.479 259.468  1.00  0.00           H  
ATOM   2684  HE1 TYR A 501     200.513 168.820 256.687  1.00  0.00           H  
ATOM   2685  HE2 TYR A 501     198.955 167.421 260.372  1.00  0.00           H  
ATOM   2686  HH  TYR A 501     201.765 167.830 258.370  1.00  0.00           H  
ATOM   2687  N   GLY A 502     192.848 168.961 257.790  1.00  0.00           N  
ATOM   2688  CA  GLY A 502     191.503 169.335 257.379  1.00  0.00           C  
ATOM   2689  C   GLY A 502     191.468 170.160 256.104  1.00  0.00           C  
ATOM   2690  O   GLY A 502     192.481 170.314 255.409  1.00  0.00           O  
ATOM   2691  H   GLY A 502     193.319 169.567 258.461  1.00  0.00           H  
ATOM   2692 1HA  GLY A 502     190.907 168.432 257.244  1.00  0.00           H  
ATOM   2693 2HA  GLY A 502     191.032 169.895 258.181  1.00  0.00           H  
ATOM   2694  N   VAL A 503     190.293 170.701 255.813  1.00  0.00           N  
ATOM   2695  CA  VAL A 503     190.075 171.430 254.582  1.00  0.00           C  
ATOM   2696  C   VAL A 503     190.959 172.657 254.492  1.00  0.00           C  
ATOM   2697  O   VAL A 503     191.038 173.451 255.427  1.00  0.00           O  
ATOM   2698  CB  VAL A 503     188.596 171.848 254.486  1.00  0.00           C  
ATOM   2699  CG1 VAL A 503     188.373 172.728 253.263  1.00  0.00           C  
ATOM   2700  CG2 VAL A 503     187.726 170.597 254.433  1.00  0.00           C  
ATOM   2701  H   VAL A 503     189.520 170.565 256.449  1.00  0.00           H  
ATOM   2702  HA  VAL A 503     190.308 170.767 253.747  1.00  0.00           H  
ATOM   2703  HB  VAL A 503     188.331 172.437 255.363  1.00  0.00           H  
ATOM   2704 1HG1 VAL A 503     187.326 173.023 253.215  1.00  0.00           H  
ATOM   2705 2HG1 VAL A 503     188.994 173.620 253.333  1.00  0.00           H  
ATOM   2706 3HG1 VAL A 503     188.633 172.173 252.362  1.00  0.00           H  
ATOM   2707 1HG2 VAL A 503     186.676 170.885 254.379  1.00  0.00           H  
ATOM   2708 2HG2 VAL A 503     187.988 170.010 253.552  1.00  0.00           H  
ATOM   2709 3HG2 VAL A 503     187.892 170.000 255.330  1.00  0.00           H  
ATOM   2710  N   GLY A 504     191.642 172.782 253.359  1.00  0.00           N  
ATOM   2711  CA  GLY A 504     192.545 173.893 253.103  1.00  0.00           C  
ATOM   2712  C   GLY A 504     194.000 173.589 253.462  1.00  0.00           C  
ATOM   2713  O   GLY A 504     194.911 174.303 253.027  1.00  0.00           O  
ATOM   2714  H   GLY A 504     191.516 172.080 252.644  1.00  0.00           H  
ATOM   2715 1HA  GLY A 504     192.472 174.179 252.057  1.00  0.00           H  
ATOM   2716 2HA  GLY A 504     192.209 174.750 253.682  1.00  0.00           H  
ATOM   2717  N   HIS A 505     194.234 172.497 254.201  1.00  0.00           N  
ATOM   2718  CA  HIS A 505     195.590 172.131 254.604  1.00  0.00           C  
ATOM   2719  C   HIS A 505     196.096 170.866 253.918  1.00  0.00           C  
ATOM   2720  O   HIS A 505     197.266 170.489 254.045  1.00  0.00           O  
ATOM   2721  CB  HIS A 505     195.628 171.998 256.116  1.00  0.00           C  
ATOM   2722  CG  HIS A 505     195.372 173.282 256.795  1.00  0.00           C  
ATOM   2723  ND1 HIS A 505     196.332 174.284 256.913  1.00  0.00           N  
ATOM   2724  CD2 HIS A 505     194.246 173.769 257.356  1.00  0.00           C  
ATOM   2725  CE1 HIS A 505     195.796 175.314 257.554  1.00  0.00           C  
ATOM   2726  NE2 HIS A 505     194.534 175.026 257.827  1.00  0.00           N  
ATOM   2727  H   HIS A 505     193.461 171.915 254.538  1.00  0.00           H  
ATOM   2728  HA  HIS A 505     196.265 172.933 254.331  1.00  0.00           H  
ATOM   2729 1HB  HIS A 505     194.845 171.306 256.434  1.00  0.00           H  
ATOM   2730 2HB  HIS A 505     196.588 171.601 256.441  1.00  0.00           H  
ATOM   2731  HD2 HIS A 505     193.284 173.253 257.421  1.00  0.00           H  
ATOM   2732  HE1 HIS A 505     196.305 176.247 257.810  1.00  0.00           H  
ATOM   2733  HE2 HIS A 505     193.880 175.632 258.303  1.00  0.00           H  
ATOM   2734  N   GLN A 506     195.217 170.228 253.164  1.00  0.00           N  
ATOM   2735  CA  GLN A 506     195.579 169.035 252.420  1.00  0.00           C  
ATOM   2736  C   GLN A 506     196.360 169.528 251.210  1.00  0.00           C  
ATOM   2737  O   GLN A 506     196.186 170.695 250.839  1.00  0.00           O  
ATOM   2738  CB  GLN A 506     194.320 168.242 252.031  1.00  0.00           C  
ATOM   2739  CG  GLN A 506     193.606 167.648 253.235  1.00  0.00           C  
ATOM   2740  CD  GLN A 506     192.374 166.803 252.911  1.00  0.00           C  
ATOM   2741  OE1 GLN A 506     191.981 166.572 251.752  1.00  0.00           O  
ATOM   2742  NE2 GLN A 506     191.744 166.321 253.973  1.00  0.00           N  
ATOM   2743  H   GLN A 506     194.272 170.579 253.121  1.00  0.00           H  
ATOM   2744  HA  GLN A 506     196.212 168.412 253.050  1.00  0.00           H  
ATOM   2745 1HB  GLN A 506     193.621 168.907 251.527  1.00  0.00           H  
ATOM   2746 2HB  GLN A 506     194.560 167.450 251.338  1.00  0.00           H  
ATOM   2747 1HG  GLN A 506     194.311 167.010 253.774  1.00  0.00           H  
ATOM   2748 2HG  GLN A 506     193.290 168.457 253.888  1.00  0.00           H  
ATOM   2749 1HE2 GLN A 506     190.934 165.751 253.871  1.00  0.00           H  
ATOM   2750 2HE2 GLN A 506     192.102 166.546 254.910  1.00  0.00           H  
ATOM   2751  N   PRO A 507     197.286 168.730 250.645  1.00  0.00           N  
ATOM   2752  CA  PRO A 507     198.048 169.048 249.455  1.00  0.00           C  
ATOM   2753  C   PRO A 507     197.232 169.057 248.196  1.00  0.00           C  
ATOM   2754  O   PRO A 507     196.336 168.221 248.012  1.00  0.00           O  
ATOM   2755  CB  PRO A 507     199.061 167.908 249.374  1.00  0.00           C  
ATOM   2756  CG  PRO A 507     198.427 166.769 250.104  1.00  0.00           C  
ATOM   2757  CD  PRO A 507     197.594 167.410 251.215  1.00  0.00           C  
ATOM   2758  HA  PRO A 507     198.552 170.016 249.589  1.00  0.00           H  
ATOM   2759 1HB  PRO A 507     199.237 167.666 248.316  1.00  0.00           H  
ATOM   2760 2HB  PRO A 507     200.000 168.198 249.764  1.00  0.00           H  
ATOM   2761 1HG  PRO A 507     197.826 166.176 249.407  1.00  0.00           H  
ATOM   2762 2HG  PRO A 507     199.210 166.099 250.485  1.00  0.00           H  
ATOM   2763 1HD  PRO A 507     196.702 166.803 251.365  1.00  0.00           H  
ATOM   2764 2HD  PRO A 507     198.179 167.504 252.134  1.00  0.00           H  
ATOM   2765  N   TYR A 508     197.612 169.970 247.317  1.00  0.00           N  
ATOM   2766  CA  TYR A 508     197.095 170.108 245.975  1.00  0.00           C  
ATOM   2767  C   TYR A 508     198.178 170.149 244.919  1.00  0.00           C  
ATOM   2768  O   TYR A 508     199.185 170.860 245.031  1.00  0.00           O  
ATOM   2769  CB  TYR A 508     196.200 171.342 245.909  1.00  0.00           C  
ATOM   2770  CG  TYR A 508     194.875 171.101 246.539  1.00  0.00           C  
ATOM   2771  CD1 TYR A 508     194.746 171.040 247.884  1.00  0.00           C  
ATOM   2772  CD2 TYR A 508     193.772 170.971 245.736  1.00  0.00           C  
ATOM   2773  CE1 TYR A 508     193.539 170.778 248.453  1.00  0.00           C  
ATOM   2774  CE2 TYR A 508     192.550 170.722 246.290  1.00  0.00           C  
ATOM   2775  CZ  TYR A 508     192.440 170.609 247.655  1.00  0.00           C  
ATOM   2776  OH  TYR A 508     191.250 170.296 248.234  1.00  0.00           O  
ATOM   2777  H   TYR A 508     198.313 170.641 247.606  1.00  0.00           H  
ATOM   2778  HA  TYR A 508     196.485 169.234 245.776  1.00  0.00           H  
ATOM   2779 1HB  TYR A 508     196.687 172.174 246.425  1.00  0.00           H  
ATOM   2780 2HB  TYR A 508     196.046 171.613 244.866  1.00  0.00           H  
ATOM   2781  HD1 TYR A 508     195.614 171.166 248.509  1.00  0.00           H  
ATOM   2782  HD2 TYR A 508     193.881 171.049 244.658  1.00  0.00           H  
ATOM   2783  HE1 TYR A 508     193.457 170.693 249.539  1.00  0.00           H  
ATOM   2784  HE2 TYR A 508     191.674 170.594 245.653  1.00  0.00           H  
ATOM   2785  HH  TYR A 508     190.584 170.180 247.549  1.00  0.00           H  
ATOM   2786  N   ARG A 509     197.939 169.391 243.869  1.00  0.00           N  
ATOM   2787  CA  ARG A 509     198.825 169.348 242.729  1.00  0.00           C  
ATOM   2788  C   ARG A 509     198.391 170.418 241.792  1.00  0.00           C  
ATOM   2789  O   ARG A 509     197.200 170.541 241.517  1.00  0.00           O  
ATOM   2790  CB  ARG A 509     198.786 167.985 242.082  1.00  0.00           C  
ATOM   2791  CG  ARG A 509     199.450 166.909 242.901  1.00  0.00           C  
ATOM   2792  CD  ARG A 509     199.233 165.553 242.353  1.00  0.00           C  
ATOM   2793  NE  ARG A 509     200.073 164.570 243.030  1.00  0.00           N  
ATOM   2794  CZ  ARG A 509     200.341 163.323 242.584  1.00  0.00           C  
ATOM   2795  NH1 ARG A 509     199.829 162.890 241.447  1.00  0.00           N  
ATOM   2796  NH2 ARG A 509     201.134 162.534 243.289  1.00  0.00           N  
ATOM   2797  H   ARG A 509     197.076 168.846 243.856  1.00  0.00           H  
ATOM   2798  HA  ARG A 509     199.843 169.561 243.047  1.00  0.00           H  
ATOM   2799 1HB  ARG A 509     197.752 167.692 241.944  1.00  0.00           H  
ATOM   2800 2HB  ARG A 509     199.258 168.025 241.102  1.00  0.00           H  
ATOM   2801 1HG  ARG A 509     200.525 167.090 242.912  1.00  0.00           H  
ATOM   2802 2HG  ARG A 509     199.081 166.944 243.918  1.00  0.00           H  
ATOM   2803 1HD  ARG A 509     198.199 165.279 242.531  1.00  0.00           H  
ATOM   2804 2HD  ARG A 509     199.405 165.517 241.309  1.00  0.00           H  
ATOM   2805  HE  ARG A 509     200.489 164.845 243.938  1.00  0.00           H  
ATOM   2806 1HH1 ARG A 509     199.236 163.491 240.897  1.00  0.00           H  
ATOM   2807 2HH1 ARG A 509     200.049 161.955 241.117  1.00  0.00           H  
ATOM   2808 1HH2 ARG A 509     201.563 162.889 244.166  1.00  0.00           H  
ATOM   2809 2HH2 ARG A 509     201.334 161.601 242.969  1.00  0.00           H  
ATOM   2810  N   VAL A 510     199.332 171.230 241.344  1.00  0.00           N  
ATOM   2811  CA  VAL A 510     198.975 172.314 240.469  1.00  0.00           C  
ATOM   2812  C   VAL A 510     199.756 172.259 239.173  1.00  0.00           C  
ATOM   2813  O   VAL A 510     200.982 172.059 239.162  1.00  0.00           O  
ATOM   2814  CB  VAL A 510     199.250 173.661 241.150  1.00  0.00           C  
ATOM   2815  CG1 VAL A 510     198.816 174.805 240.226  1.00  0.00           C  
ATOM   2816  CG2 VAL A 510     198.568 173.731 242.484  1.00  0.00           C  
ATOM   2817  H   VAL A 510     200.298 171.124 241.638  1.00  0.00           H  
ATOM   2818  HA  VAL A 510     197.920 172.246 240.242  1.00  0.00           H  
ATOM   2819  HB  VAL A 510     200.313 173.753 241.302  1.00  0.00           H  
ATOM   2820 1HG1 VAL A 510     199.028 175.743 240.699  1.00  0.00           H  
ATOM   2821 2HG1 VAL A 510     199.351 174.748 239.289  1.00  0.00           H  
ATOM   2822 3HG1 VAL A 510     197.744 174.732 240.037  1.00  0.00           H  
ATOM   2823 1HG2 VAL A 510     198.799 174.684 242.939  1.00  0.00           H  
ATOM   2824 2HG2 VAL A 510     197.502 173.638 242.350  1.00  0.00           H  
ATOM   2825 3HG2 VAL A 510     198.926 172.927 243.129  1.00  0.00           H  
ATOM   2826  N   VAL A 511     199.023 172.400 238.077  1.00  0.00           N  
ATOM   2827  CA  VAL A 511     199.617 172.452 236.765  1.00  0.00           C  
ATOM   2828  C   VAL A 511     199.237 173.742 236.092  1.00  0.00           C  
ATOM   2829  O   VAL A 511     198.076 174.157 236.132  1.00  0.00           O  
ATOM   2830  CB  VAL A 511     199.212 171.255 235.891  1.00  0.00           C  
ATOM   2831  CG1 VAL A 511     199.834 171.391 234.477  1.00  0.00           C  
ATOM   2832  CG2 VAL A 511     199.696 170.019 236.544  1.00  0.00           C  
ATOM   2833  H   VAL A 511     198.017 172.511 238.176  1.00  0.00           H  
ATOM   2834  HA  VAL A 511     200.683 172.430 236.888  1.00  0.00           H  
ATOM   2835  HB  VAL A 511     198.137 171.218 235.782  1.00  0.00           H  
ATOM   2836 1HG1 VAL A 511     199.564 170.533 233.874  1.00  0.00           H  
ATOM   2837 2HG1 VAL A 511     199.469 172.296 233.998  1.00  0.00           H  
ATOM   2838 3HG1 VAL A 511     200.919 171.440 234.560  1.00  0.00           H  
ATOM   2839 1HG2 VAL A 511     199.437 169.168 235.941  1.00  0.00           H  
ATOM   2840 2HG2 VAL A 511     200.773 170.093 236.645  1.00  0.00           H  
ATOM   2841 3HG2 VAL A 511     199.251 169.926 237.525  1.00  0.00           H  
ATOM   2842  N   VAL A 512     200.219 174.423 235.538  1.00  0.00           N  
ATOM   2843  CA  VAL A 512     199.888 175.670 234.860  1.00  0.00           C  
ATOM   2844  C   VAL A 512     200.342 175.607 233.426  1.00  0.00           C  
ATOM   2845  O   VAL A 512     201.491 175.285 233.138  1.00  0.00           O  
ATOM   2846  CB  VAL A 512     200.480 176.917 235.562  1.00  0.00           C  
ATOM   2847  CG1 VAL A 512     200.103 178.179 234.778  1.00  0.00           C  
ATOM   2848  CG2 VAL A 512     199.971 176.981 237.005  1.00  0.00           C  
ATOM   2849  H   VAL A 512     201.160 174.021 235.565  1.00  0.00           H  
ATOM   2850  HA  VAL A 512     198.809 175.790 234.862  1.00  0.00           H  
ATOM   2851  HB  VAL A 512     201.544 176.872 235.557  1.00  0.00           H  
ATOM   2852 1HG1 VAL A 512     200.519 179.044 235.259  1.00  0.00           H  
ATOM   2853 2HG1 VAL A 512     200.492 178.115 233.765  1.00  0.00           H  
ATOM   2854 3HG1 VAL A 512     199.021 178.269 234.744  1.00  0.00           H  
ATOM   2855 1HG2 VAL A 512     200.382 177.855 237.496  1.00  0.00           H  
ATOM   2856 2HG2 VAL A 512     198.894 177.040 236.997  1.00  0.00           H  
ATOM   2857 3HG2 VAL A 512     200.281 176.092 237.541  1.00  0.00           H  
ATOM   2858  N   LEU A 513     199.435 175.891 232.510  1.00  0.00           N  
ATOM   2859  CA  LEU A 513     199.780 175.852 231.109  1.00  0.00           C  
ATOM   2860  C   LEU A 513     200.060 177.261 230.634  1.00  0.00           C  
ATOM   2861  O   LEU A 513     199.149 178.083 230.543  1.00  0.00           O  
ATOM   2862  CB  LEU A 513     198.664 175.212 230.285  1.00  0.00           C  
ATOM   2863  CG  LEU A 513     198.255 173.811 230.721  1.00  0.00           C  
ATOM   2864  CD1 LEU A 513     197.195 173.275 229.745  1.00  0.00           C  
ATOM   2865  CD2 LEU A 513     199.490 172.941 230.804  1.00  0.00           C  
ATOM   2866  H   LEU A 513     198.504 176.157 232.808  1.00  0.00           H  
ATOM   2867  HA  LEU A 513     200.676 175.256 230.984  1.00  0.00           H  
ATOM   2868 1HB  LEU A 513     197.786 175.840 230.350  1.00  0.00           H  
ATOM   2869 2HB  LEU A 513     198.986 175.161 229.245  1.00  0.00           H  
ATOM   2870  HG  LEU A 513     197.795 173.857 231.707  1.00  0.00           H  
ATOM   2871 1HD1 LEU A 513     196.879 172.282 230.051  1.00  0.00           H  
ATOM   2872 2HD1 LEU A 513     196.333 173.943 229.741  1.00  0.00           H  
ATOM   2873 3HD1 LEU A 513     197.620 173.225 228.743  1.00  0.00           H  
ATOM   2874 1HD2 LEU A 513     199.224 171.945 231.126  1.00  0.00           H  
ATOM   2875 2HD2 LEU A 513     199.966 172.896 229.844  1.00  0.00           H  
ATOM   2876 3HD2 LEU A 513     200.178 173.372 231.520  1.00  0.00           H  
ATOM   2877  N   SER A 514     201.335 177.539 230.385  1.00  0.00           N  
ATOM   2878  CA  SER A 514     201.817 178.856 229.978  1.00  0.00           C  
ATOM   2879  C   SER A 514     201.970 178.915 228.469  1.00  0.00           C  
ATOM   2880  O   SER A 514     202.697 178.109 227.885  1.00  0.00           O  
ATOM   2881  CB  SER A 514     203.137 179.156 230.670  1.00  0.00           C  
ATOM   2882  OG  SER A 514     203.742 180.323 230.164  1.00  0.00           O  
ATOM   2883  H   SER A 514     202.008 176.777 230.487  1.00  0.00           H  
ATOM   2884  HA  SER A 514     201.081 179.606 230.275  1.00  0.00           H  
ATOM   2885 1HB  SER A 514     202.963 179.271 231.742  1.00  0.00           H  
ATOM   2886 2HB  SER A 514     203.802 178.318 230.544  1.00  0.00           H  
ATOM   2887  HG  SER A 514     203.110 181.035 230.293  1.00  0.00           H  
ATOM   2888  N   PHE A 515     201.264 179.841 227.824  1.00  0.00           N  
ATOM   2889  CA  PHE A 515     201.288 179.915 226.365  1.00  0.00           C  
ATOM   2890  C   PHE A 515     202.106 181.075 225.810  1.00  0.00           C  
ATOM   2891  O   PHE A 515     201.797 182.243 226.052  1.00  0.00           O  
ATOM   2892  CB  PHE A 515     199.865 180.017 225.895  1.00  0.00           C  
ATOM   2893  CG  PHE A 515     199.096 178.780 226.153  1.00  0.00           C  
ATOM   2894  CD1 PHE A 515     198.560 178.566 227.348  1.00  0.00           C  
ATOM   2895  CD2 PHE A 515     198.901 177.867 225.211  1.00  0.00           C  
ATOM   2896  CE1 PHE A 515     197.814 177.441 227.624  1.00  0.00           C  
ATOM   2897  CE2 PHE A 515     198.181 176.766 225.449  1.00  0.00           C  
ATOM   2898  CZ  PHE A 515     197.623 176.537 226.666  1.00  0.00           C  
ATOM   2899  H   PHE A 515     200.654 180.483 228.341  1.00  0.00           H  
ATOM   2900  HA  PHE A 515     201.719 178.990 225.982  1.00  0.00           H  
ATOM   2901 1HB  PHE A 515     199.378 180.836 226.413  1.00  0.00           H  
ATOM   2902 2HB  PHE A 515     199.852 180.231 224.862  1.00  0.00           H  
ATOM   2903  HD1 PHE A 515     198.741 179.311 228.109  1.00  0.00           H  
ATOM   2904  HD2 PHE A 515     199.330 178.016 224.254  1.00  0.00           H  
ATOM   2905  HE1 PHE A 515     197.386 177.296 228.612  1.00  0.00           H  
ATOM   2906  HE2 PHE A 515     198.053 176.082 224.661  1.00  0.00           H  
ATOM   2907  HZ  PHE A 515     197.037 175.644 226.862  1.00  0.00           H  
ATOM   2908  N   GLU A 516     203.158 180.746 225.063  1.00  0.00           N  
ATOM   2909  CA  GLU A 516     204.064 181.742 224.506  1.00  0.00           C  
ATOM   2910  C   GLU A 516     203.719 182.121 223.056  1.00  0.00           C  
ATOM   2911  O   GLU A 516     203.539 181.252 222.196  1.00  0.00           O  
ATOM   2912  CB  GLU A 516     205.497 181.204 224.569  1.00  0.00           C  
ATOM   2913  CG  GLU A 516     206.574 182.144 224.095  1.00  0.00           C  
ATOM   2914  CD  GLU A 516     207.912 181.475 224.046  1.00  0.00           C  
ATOM   2915  OE1 GLU A 516     208.253 181.030 222.967  1.00  0.00           O  
ATOM   2916  OE2 GLU A 516     208.585 181.388 225.044  1.00  0.00           O  
ATOM   2917  H   GLU A 516     203.376 179.764 224.880  1.00  0.00           H  
ATOM   2918  HA  GLU A 516     204.000 182.642 225.118  1.00  0.00           H  
ATOM   2919 1HB  GLU A 516     205.730 180.912 225.593  1.00  0.00           H  
ATOM   2920 2HB  GLU A 516     205.567 180.312 223.963  1.00  0.00           H  
ATOM   2921 1HG  GLU A 516     206.330 182.511 223.111  1.00  0.00           H  
ATOM   2922 2HG  GLU A 516     206.613 182.984 224.772  1.00  0.00           H  
ATOM   2923  N   LEU A 517     203.604 183.430 222.822  1.00  0.00           N  
ATOM   2924  CA  LEU A 517     203.359 184.018 221.505  1.00  0.00           C  
ATOM   2925  C   LEU A 517     204.401 185.107 221.214  1.00  0.00           C  
ATOM   2926  O   LEU A 517     204.170 186.051 220.453  1.00  0.00           O  
ATOM   2927  CB  LEU A 517     201.935 184.576 221.444  1.00  0.00           C  
ATOM   2928  CG  LEU A 517     200.827 183.510 221.537  1.00  0.00           C  
ATOM   2929  CD1 LEU A 517     199.480 184.173 221.727  1.00  0.00           C  
ATOM   2930  CD2 LEU A 517     200.861 182.675 220.261  1.00  0.00           C  
ATOM   2931  H   LEU A 517     203.716 184.058 223.606  1.00  0.00           H  
ATOM   2932  HA  LEU A 517     203.457 183.242 220.751  1.00  0.00           H  
ATOM   2933 1HB  LEU A 517     201.798 185.274 222.269  1.00  0.00           H  
ATOM   2934 2HB  LEU A 517     201.809 185.117 220.506  1.00  0.00           H  
ATOM   2935  HG  LEU A 517     201.001 182.869 222.395  1.00  0.00           H  
ATOM   2936 1HD1 LEU A 517     198.706 183.408 221.791  1.00  0.00           H  
ATOM   2937 2HD1 LEU A 517     199.490 184.757 222.648  1.00  0.00           H  
ATOM   2938 3HD1 LEU A 517     199.275 184.827 220.881  1.00  0.00           H  
ATOM   2939 1HD2 LEU A 517     200.089 181.910 220.295  1.00  0.00           H  
ATOM   2940 2HD2 LEU A 517     200.685 183.316 219.400  1.00  0.00           H  
ATOM   2941 3HD2 LEU A 517     201.838 182.201 220.165  1.00  0.00           H  
ATOM   2942  N   LEU A 518     205.566 184.970 221.825  1.00  0.00           N  
ATOM   2943  CA  LEU A 518     206.597 186.000 221.776  1.00  0.00           C  
ATOM   2944  C   LEU A 518     207.468 186.098 220.530  1.00  0.00           C  
ATOM   2945  O   LEU A 518     208.655 185.778 220.563  1.00  0.00           O  
ATOM   2946  CB  LEU A 518     207.509 185.839 222.988  1.00  0.00           C  
ATOM   2947  CG  LEU A 518     206.815 186.010 224.335  1.00  0.00           C  
ATOM   2948  CD1 LEU A 518     207.808 185.736 225.451  1.00  0.00           C  
ATOM   2949  CD2 LEU A 518     206.253 187.420 224.425  1.00  0.00           C  
ATOM   2950  H   LEU A 518     205.724 184.145 222.386  1.00  0.00           H  
ATOM   2951  HA  LEU A 518     206.088 186.958 221.878  1.00  0.00           H  
ATOM   2952 1HB  LEU A 518     207.952 184.842 222.963  1.00  0.00           H  
ATOM   2953 2HB  LEU A 518     208.309 186.577 222.923  1.00  0.00           H  
ATOM   2954  HG  LEU A 518     206.002 185.292 224.421  1.00  0.00           H  
ATOM   2955 1HD1 LEU A 518     207.314 185.849 226.415  1.00  0.00           H  
ATOM   2956 2HD1 LEU A 518     208.193 184.717 225.358  1.00  0.00           H  
ATOM   2957 3HD1 LEU A 518     208.634 186.441 225.383  1.00  0.00           H  
ATOM   2958 1HD2 LEU A 518     205.749 187.551 225.384  1.00  0.00           H  
ATOM   2959 2HD2 LEU A 518     207.066 188.142 224.340  1.00  0.00           H  
ATOM   2960 3HD2 LEU A 518     205.539 187.582 223.615  1.00  0.00           H  
ATOM   2961  N   HIS A 519     206.865 186.589 219.453  1.00  0.00           N  
ATOM   2962  CA  HIS A 519     207.567 186.877 218.194  1.00  0.00           C  
ATOM   2963  C   HIS A 519     208.270 185.687 217.536  1.00  0.00           C  
ATOM   2964  O   HIS A 519     209.435 185.787 217.145  1.00  0.00           O  
ATOM   2965  CB  HIS A 519     208.607 187.979 218.438  1.00  0.00           C  
ATOM   2966  CG  HIS A 519     208.032 189.215 219.071  1.00  0.00           C  
ATOM   2967  ND1 HIS A 519     207.187 190.076 218.402  1.00  0.00           N  
ATOM   2968  CD2 HIS A 519     208.175 189.720 220.322  1.00  0.00           C  
ATOM   2969  CE1 HIS A 519     206.840 191.064 219.213  1.00  0.00           C  
ATOM   2970  NE2 HIS A 519     207.425 190.870 220.382  1.00  0.00           N  
ATOM   2971  H   HIS A 519     205.863 186.762 219.544  1.00  0.00           H  
ATOM   2972  HA  HIS A 519     206.842 187.256 217.475  1.00  0.00           H  
ATOM   2973 1HB  HIS A 519     209.414 187.608 219.067  1.00  0.00           H  
ATOM   2974 2HB  HIS A 519     209.052 188.265 217.487  1.00  0.00           H  
ATOM   2975  HD2 HIS A 519     208.772 189.292 221.128  1.00  0.00           H  
ATOM   2976  HE1 HIS A 519     206.181 191.895 218.960  1.00  0.00           H  
ATOM   2977  HE2 HIS A 519     207.338 191.468 221.192  1.00  0.00           H  
ATOM   2978  N   ALA A 520     207.574 184.573 217.396  1.00  0.00           N  
ATOM   2979  CA  ALA A 520     208.158 183.383 216.786  1.00  0.00           C  
ATOM   2980  C   ALA A 520     207.045 182.575 216.116  1.00  0.00           C  
ATOM   2981  O   ALA A 520     205.874 182.788 216.428  1.00  0.00           O  
ATOM   2982  CB  ALA A 520     208.893 182.580 217.864  1.00  0.00           C  
ATOM   2983  H   ALA A 520     206.622 184.550 217.731  1.00  0.00           H  
ATOM   2984  HA  ALA A 520     208.865 183.704 216.023  1.00  0.00           H  
ATOM   2985 1HB  ALA A 520     209.350 181.691 217.463  1.00  0.00           H  
ATOM   2986 2HB  ALA A 520     209.669 183.208 218.305  1.00  0.00           H  
ATOM   2987 3HB  ALA A 520     208.207 182.287 218.630  1.00  0.00           H  
ATOM   2988  N   PRO A 521     207.348 181.705 215.134  1.00  0.00           N  
ATOM   2989  CA  PRO A 521     206.382 180.830 214.499  1.00  0.00           C  
ATOM   2990  C   PRO A 521     205.857 179.814 215.486  1.00  0.00           C  
ATOM   2991  O   PRO A 521     206.567 179.385 216.397  1.00  0.00           O  
ATOM   2992  CB  PRO A 521     207.195 180.176 213.376  1.00  0.00           C  
ATOM   2993  CG  PRO A 521     208.644 180.302 213.811  1.00  0.00           C  
ATOM   2994  CD  PRO A 521     208.712 181.613 214.569  1.00  0.00           C  
ATOM   2995  HA  PRO A 521     205.560 181.434 214.090  1.00  0.00           H  
ATOM   2996 1HB  PRO A 521     206.875 179.127 213.261  1.00  0.00           H  
ATOM   2997 2HB  PRO A 521     206.989 180.681 212.421  1.00  0.00           H  
ATOM   2998 1HG  PRO A 521     208.924 179.441 214.436  1.00  0.00           H  
ATOM   2999 2HG  PRO A 521     209.307 180.287 212.932  1.00  0.00           H  
ATOM   3000 1HD  PRO A 521     209.486 181.535 215.319  1.00  0.00           H  
ATOM   3001 2HD  PRO A 521     208.895 182.449 213.875  1.00  0.00           H  
ATOM   3002  N   ALA A 522     204.607 179.421 215.299  1.00  0.00           N  
ATOM   3003  CA  ALA A 522     204.006 178.436 216.172  1.00  0.00           C  
ATOM   3004  C   ALA A 522     204.527 177.030 215.921  1.00  0.00           C  
ATOM   3005  O   ALA A 522     204.729 176.661 214.763  1.00  0.00           O  
ATOM   3006  CB  ALA A 522     202.517 178.446 216.022  1.00  0.00           C  
ATOM   3007  H   ALA A 522     204.064 179.812 214.540  1.00  0.00           H  
ATOM   3008  HA  ALA A 522     204.232 178.713 217.169  1.00  0.00           H  
ATOM   3009 1HB  ALA A 522     202.113 177.727 216.721  1.00  0.00           H  
ATOM   3010 2HB  ALA A 522     202.131 179.440 216.246  1.00  0.00           H  
ATOM   3011 3HB  ALA A 522     202.250 178.168 215.007  1.00  0.00           H  
ATOM   3012  N   THR A 523     204.660 176.219 216.990  1.00  0.00           N  
ATOM   3013  CA  THR A 523     205.015 174.822 216.789  1.00  0.00           C  
ATOM   3014  C   THR A 523     204.038 173.900 217.565  1.00  0.00           C  
ATOM   3015  O   THR A 523     204.100 172.671 217.419  1.00  0.00           O  
ATOM   3016  CB  THR A 523     206.444 174.496 217.261  1.00  0.00           C  
ATOM   3017  OG1 THR A 523     206.511 174.478 218.682  1.00  0.00           O  
ATOM   3018  CG2 THR A 523     207.424 175.546 216.756  1.00  0.00           C  
ATOM   3019  H   THR A 523     204.545 176.580 217.938  1.00  0.00           H  
ATOM   3020  HA  THR A 523     204.941 174.580 215.732  1.00  0.00           H  
ATOM   3021  HB  THR A 523     206.728 173.545 216.876  1.00  0.00           H  
ATOM   3022  HG1 THR A 523     206.280 175.377 219.040  1.00  0.00           H  
ATOM   3023 1HG2 THR A 523     208.427 175.289 217.090  1.00  0.00           H  
ATOM   3024 2HG2 THR A 523     207.399 175.574 215.665  1.00  0.00           H  
ATOM   3025 3HG2 THR A 523     207.148 176.527 217.151  1.00  0.00           H  
ATOM   3026  N   VAL A 524     203.174 174.494 218.413  1.00  0.00           N  
ATOM   3027  CA  VAL A 524     202.244 173.733 219.257  1.00  0.00           C  
ATOM   3028  C   VAL A 524     200.775 174.056 218.928  1.00  0.00           C  
ATOM   3029  O   VAL A 524     200.360 175.220 218.941  1.00  0.00           O  
ATOM   3030  CB  VAL A 524     202.480 174.063 220.756  1.00  0.00           C  
ATOM   3031  CG1 VAL A 524     201.527 173.289 221.610  1.00  0.00           C  
ATOM   3032  CG2 VAL A 524     203.864 173.743 221.136  1.00  0.00           C  
ATOM   3033  H   VAL A 524     203.180 175.509 218.494  1.00  0.00           H  
ATOM   3034  HA  VAL A 524     202.412 172.664 219.097  1.00  0.00           H  
ATOM   3035  HB  VAL A 524     202.300 175.122 220.916  1.00  0.00           H  
ATOM   3036 1HG1 VAL A 524     201.683 173.516 222.652  1.00  0.00           H  
ATOM   3037 2HG1 VAL A 524     200.508 173.538 221.335  1.00  0.00           H  
ATOM   3038 3HG1 VAL A 524     201.712 172.236 221.445  1.00  0.00           H  
ATOM   3039 1HG2 VAL A 524     204.014 173.990 222.186  1.00  0.00           H  
ATOM   3040 2HG2 VAL A 524     204.041 172.678 220.979  1.00  0.00           H  
ATOM   3041 3HG2 VAL A 524     204.550 174.329 220.528  1.00  0.00           H  
ATOM   3042  N   CYS A 525     199.971 173.026 218.645  1.00  0.00           N  
ATOM   3043  CA  CYS A 525     198.535 173.241 218.334  1.00  0.00           C  
ATOM   3044  C   CYS A 525     197.756 171.957 218.548  1.00  0.00           C  
ATOM   3045  O   CYS A 525     198.284 170.879 218.293  1.00  0.00           O  
ATOM   3046  CB  CYS A 525     198.305 173.724 216.907  1.00  0.00           C  
ATOM   3047  SG  CYS A 525     196.560 174.153 216.577  1.00  0.00           S  
ATOM   3048  H   CYS A 525     200.376 172.082 218.625  1.00  0.00           H  
ATOM   3049  HA  CYS A 525     198.136 174.002 219.010  1.00  0.00           H  
ATOM   3050 1HB  CYS A 525     198.914 174.602 216.715  1.00  0.00           H  
ATOM   3051 2HB  CYS A 525     198.600 172.950 216.204  1.00  0.00           H  
ATOM   3052  HG  CYS A 525     196.451 175.103 217.546  1.00  0.00           H  
ATOM   3053  N   GLY A 526     196.530 172.027 219.061  1.00  0.00           N  
ATOM   3054  CA  GLY A 526     195.827 170.788 219.354  1.00  0.00           C  
ATOM   3055  C   GLY A 526     195.302 170.033 218.138  1.00  0.00           C  
ATOM   3056  O   GLY A 526     195.488 170.461 217.000  1.00  0.00           O  
ATOM   3057  H   GLY A 526     196.065 172.915 219.273  1.00  0.00           H  
ATOM   3058 1HA  GLY A 526     196.496 170.142 219.881  1.00  0.00           H  
ATOM   3059 2HA  GLY A 526     195.024 171.013 220.043  1.00  0.00           H  
ATOM   3060  N   PRO A 527     194.687 168.860 218.375  1.00  0.00           N  
ATOM   3061  CA  PRO A 527     194.143 167.935 217.398  1.00  0.00           C  
ATOM   3062  C   PRO A 527     192.893 168.481 216.742  1.00  0.00           C  
ATOM   3063  O   PRO A 527     192.191 169.307 217.325  1.00  0.00           O  
ATOM   3064  CB  PRO A 527     193.846 166.695 218.248  1.00  0.00           C  
ATOM   3065  CG  PRO A 527     193.601 167.225 219.632  1.00  0.00           C  
ATOM   3066  CD  PRO A 527     194.530 168.398 219.772  1.00  0.00           C  
ATOM   3067  HA  PRO A 527     194.911 167.718 216.640  1.00  0.00           H  
ATOM   3068 1HB  PRO A 527     192.970 166.172 217.838  1.00  0.00           H  
ATOM   3069 2HB  PRO A 527     194.689 165.999 218.204  1.00  0.00           H  
ATOM   3070 1HG  PRO A 527     192.545 167.517 219.749  1.00  0.00           H  
ATOM   3071 2HG  PRO A 527     193.798 166.441 220.380  1.00  0.00           H  
ATOM   3072 1HD  PRO A 527     194.043 169.141 220.407  1.00  0.00           H  
ATOM   3073 2HD  PRO A 527     195.489 168.071 220.179  1.00  0.00           H  
ATOM   3074  N   LYS A 528     192.585 167.982 215.552  1.00  0.00           N  
ATOM   3075  CA  LYS A 528     191.380 168.407 214.859  1.00  0.00           C  
ATOM   3076  C   LYS A 528     190.777 167.245 214.080  1.00  0.00           C  
ATOM   3077  O   LYS A 528     190.965 166.084 214.443  1.00  0.00           O  
ATOM   3078  CB  LYS A 528     191.712 169.557 213.904  1.00  0.00           C  
ATOM   3079  CG  LYS A 528     190.517 170.219 213.243  1.00  0.00           C  
ATOM   3080  CD  LYS A 528     189.862 171.215 214.199  1.00  0.00           C  
ATOM   3081  CE  LYS A 528     188.724 171.973 213.532  1.00  0.00           C  
ATOM   3082  NZ  LYS A 528     188.159 173.008 214.429  1.00  0.00           N  
ATOM   3083  H   LYS A 528     193.200 167.309 215.115  1.00  0.00           H  
ATOM   3084  HA  LYS A 528     190.648 168.744 215.594  1.00  0.00           H  
ATOM   3085 1HB  LYS A 528     192.253 170.336 214.453  1.00  0.00           H  
ATOM   3086 2HB  LYS A 528     192.370 169.197 213.116  1.00  0.00           H  
ATOM   3087 1HG  LYS A 528     190.840 170.748 212.347  1.00  0.00           H  
ATOM   3088 2HG  LYS A 528     189.786 169.462 212.959  1.00  0.00           H  
ATOM   3089 1HD  LYS A 528     189.477 170.685 215.072  1.00  0.00           H  
ATOM   3090 2HD  LYS A 528     190.606 171.945 214.545  1.00  0.00           H  
ATOM   3091 1HE  LYS A 528     189.096 172.454 212.630  1.00  0.00           H  
ATOM   3092 2HE  LYS A 528     187.936 171.271 213.262  1.00  0.00           H  
ATOM   3093 1HZ  LYS A 528     187.419 173.505 213.970  1.00  0.00           H  
ATOM   3094 2HZ  LYS A 528     187.809 172.594 215.272  1.00  0.00           H  
ATOM   3095 3HZ  LYS A 528     188.911 173.678 214.672  1.00  0.00           H  
TER                                                                             
ATOM   3097  N   SER D  19     215.297 198.786 260.619  1.00  0.00           N  
ATOM   3098  CA  SER D  19     213.927 198.276 260.764  1.00  0.00           C  
ATOM   3099  C   SER D  19     213.371 198.478 262.173  1.00  0.00           C  
ATOM   3100  O   SER D  19     214.126 198.633 263.136  1.00  0.00           O  
ATOM   3101  CB  SER D  19     213.850 196.811 260.360  1.00  0.00           C  
ATOM   3102  OG  SER D  19     214.603 195.984 261.207  1.00  0.00           O  
ATOM   3103  H   SER D  19     216.119 198.205 260.777  1.00  0.00           H  
ATOM   3104  HA  SER D  19     213.283 198.833 260.079  1.00  0.00           H  
ATOM   3105 1HB  SER D  19     212.807 196.487 260.368  1.00  0.00           H  
ATOM   3106 2HB  SER D  19     214.212 196.701 259.340  1.00  0.00           H  
ATOM   3107  HG  SER D  19     214.613 195.101 260.758  1.00  0.00           H  
ATOM   3108  N   THR D  20     212.037 198.464 262.267  1.00  0.00           N  
ATOM   3109  CA  THR D  20     211.285 198.679 263.506  1.00  0.00           C  
ATOM   3110  C   THR D  20     210.900 197.415 264.247  1.00  0.00           C  
ATOM   3111  O   THR D  20     210.910 196.322 263.671  1.00  0.00           O  
ATOM   3112  CB  THR D  20     209.988 199.422 263.182  1.00  0.00           C  
ATOM   3113  OG1 THR D  20     209.200 198.602 262.285  1.00  0.00           O  
ATOM   3114  CG2 THR D  20     210.286 200.751 262.528  1.00  0.00           C  
ATOM   3115  H   THR D  20     211.498 198.323 261.405  1.00  0.00           H  
ATOM   3116  HA  THR D  20     211.893 199.292 264.176  1.00  0.00           H  
ATOM   3117  HB  THR D  20     209.426 199.588 264.103  1.00  0.00           H  
ATOM   3118  HG1 THR D  20     209.675 198.551 261.411  1.00  0.00           H  
ATOM   3119 1HG2 THR D  20     209.351 201.262 262.302  1.00  0.00           H  
ATOM   3120 2HG2 THR D  20     210.882 201.361 263.209  1.00  0.00           H  
ATOM   3121 3HG2 THR D  20     210.842 200.582 261.604  1.00  0.00           H  
ATOM   3122  N   ILE D  21     210.436 197.570 265.497  1.00  0.00           N  
ATOM   3123  CA  ILE D  21     209.992 196.385 266.232  1.00  0.00           C  
ATOM   3124  C   ILE D  21     208.852 195.721 265.506  1.00  0.00           C  
ATOM   3125  O   ILE D  21     208.882 194.510 265.340  1.00  0.00           O  
ATOM   3126  CB  ILE D  21     209.496 196.672 267.662  1.00  0.00           C  
ATOM   3127  CG1 ILE D  21     210.652 197.129 268.544  1.00  0.00           C  
ATOM   3128  CG2 ILE D  21     208.848 195.410 268.243  1.00  0.00           C  
ATOM   3129  CD1 ILE D  21     210.204 197.703 269.860  1.00  0.00           C  
ATOM   3130  H   ILE D  21     210.466 198.499 265.936  1.00  0.00           H  
ATOM   3131  HA  ILE D  21     210.822 195.681 266.288  1.00  0.00           H  
ATOM   3132  HB  ILE D  21     208.743 197.429 267.643  1.00  0.00           H  
ATOM   3133 1HG1 ILE D  21     211.310 196.281 268.736  1.00  0.00           H  
ATOM   3134 2HG1 ILE D  21     211.220 197.899 268.010  1.00  0.00           H  
ATOM   3135 1HG2 ILE D  21     208.485 195.612 269.240  1.00  0.00           H  
ATOM   3136 2HG2 ILE D  21     208.015 195.107 267.610  1.00  0.00           H  
ATOM   3137 3HG2 ILE D  21     209.580 194.617 268.277  1.00  0.00           H  
ATOM   3138 1HD1 ILE D  21     211.075 198.016 270.434  1.00  0.00           H  
ATOM   3139 2HD1 ILE D  21     209.573 198.557 269.681  1.00  0.00           H  
ATOM   3140 3HD1 ILE D  21     209.665 196.957 270.396  1.00  0.00           H  
ATOM   3141  N   GLU D  22     207.855 196.482 265.049  1.00  0.00           N  
ATOM   3142  CA  GLU D  22     206.745 195.862 264.341  1.00  0.00           C  
ATOM   3143  C   GLU D  22     207.175 195.092 263.116  1.00  0.00           C  
ATOM   3144  O   GLU D  22     206.687 193.986 262.877  1.00  0.00           O  
ATOM   3145  CB  GLU D  22     205.744 196.919 263.937  1.00  0.00           C  
ATOM   3146  CG  GLU D  22     204.456 196.426 263.340  1.00  0.00           C  
ATOM   3147  CD  GLU D  22     203.446 197.531 263.302  1.00  0.00           C  
ATOM   3148  OE1 GLU D  22     203.794 198.629 263.631  1.00  0.00           O  
ATOM   3149  OE2 GLU D  22     202.313 197.286 263.032  1.00  0.00           O  
ATOM   3150  H   GLU D  22     207.828 197.489 265.228  1.00  0.00           H  
ATOM   3151  HA  GLU D  22     206.262 195.163 265.016  1.00  0.00           H  
ATOM   3152 1HB  GLU D  22     205.540 197.501 264.755  1.00  0.00           H  
ATOM   3153 2HB  GLU D  22     206.210 197.575 263.200  1.00  0.00           H  
ATOM   3154 1HG  GLU D  22     204.637 196.061 262.330  1.00  0.00           H  
ATOM   3155 2HG  GLU D  22     204.074 195.610 263.937  1.00  0.00           H  
ATOM   3156  N   GLU D  23     208.107 195.635 262.335  1.00  0.00           N  
ATOM   3157  CA  GLU D  23     208.515 194.879 261.160  1.00  0.00           C  
ATOM   3158  C   GLU D  23     209.193 193.567 261.549  1.00  0.00           C  
ATOM   3159  O   GLU D  23     208.871 192.509 261.003  1.00  0.00           O  
ATOM   3160  CB  GLU D  23     209.451 195.743 260.315  1.00  0.00           C  
ATOM   3161  CG  GLU D  23     208.743 196.891 259.593  1.00  0.00           C  
ATOM   3162  CD  GLU D  23     209.678 197.927 259.042  1.00  0.00           C  
ATOM   3163  OE1 GLU D  23     210.540 198.363 259.788  1.00  0.00           O  
ATOM   3164  OE2 GLU D  23     209.552 198.283 257.896  1.00  0.00           O  
ATOM   3165  H   GLU D  23     208.506 196.559 262.533  1.00  0.00           H  
ATOM   3166  HA  GLU D  23     207.625 194.644 260.576  1.00  0.00           H  
ATOM   3167 1HB  GLU D  23     210.221 196.170 260.960  1.00  0.00           H  
ATOM   3168 2HB  GLU D  23     209.952 195.120 259.573  1.00  0.00           H  
ATOM   3169 1HG  GLU D  23     208.160 196.476 258.771  1.00  0.00           H  
ATOM   3170 2HG  GLU D  23     208.047 197.361 260.287  1.00  0.00           H  
ATOM   3171  N   GLN D  24     210.060 193.626 262.559  1.00  0.00           N  
ATOM   3172  CA  GLN D  24     210.802 192.458 263.013  1.00  0.00           C  
ATOM   3173  C   GLN D  24     209.864 191.436 263.629  1.00  0.00           C  
ATOM   3174  O   GLN D  24     209.973 190.227 263.383  1.00  0.00           O  
ATOM   3175  CB  GLN D  24     211.823 192.920 264.037  1.00  0.00           C  
ATOM   3176  CG  GLN D  24     212.933 193.760 263.458  1.00  0.00           C  
ATOM   3177  CD  GLN D  24     213.769 194.433 264.533  1.00  0.00           C  
ATOM   3178  OE1 GLN D  24     213.815 194.008 265.709  1.00  0.00           O  
ATOM   3179  NE2 GLN D  24     214.448 195.497 264.134  1.00  0.00           N  
ATOM   3180  H   GLN D  24     210.250 194.532 262.995  1.00  0.00           H  
ATOM   3181  HA  GLN D  24     211.312 192.010 262.168  1.00  0.00           H  
ATOM   3182 1HB  GLN D  24     211.324 193.499 264.817  1.00  0.00           H  
ATOM   3183 2HB  GLN D  24     212.259 192.062 264.497  1.00  0.00           H  
ATOM   3184 1HG  GLN D  24     213.585 193.118 262.868  1.00  0.00           H  
ATOM   3185 2HG  GLN D  24     212.505 194.535 262.820  1.00  0.00           H  
ATOM   3186 1HE2 GLN D  24     215.014 196.015 264.774  1.00  0.00           H  
ATOM   3187 2HE2 GLN D  24     214.388 195.788 263.161  1.00  0.00           H  
ATOM   3188  N   ALA D  25     208.918 191.956 264.405  1.00  0.00           N  
ATOM   3189  CA  ALA D  25     207.898 191.205 265.092  1.00  0.00           C  
ATOM   3190  C   ALA D  25     207.019 190.476 264.114  1.00  0.00           C  
ATOM   3191  O   ALA D  25     206.692 189.318 264.333  1.00  0.00           O  
ATOM   3192  CB  ALA D  25     207.059 192.143 265.911  1.00  0.00           C  
ATOM   3193  H   ALA D  25     208.913 192.957 264.540  1.00  0.00           H  
ATOM   3194  HA  ALA D  25     208.373 190.470 265.738  1.00  0.00           H  
ATOM   3195 1HB  ALA D  25     206.288 191.594 266.396  1.00  0.00           H  
ATOM   3196 2HB  ALA D  25     207.678 192.656 266.643  1.00  0.00           H  
ATOM   3197 3HB  ALA D  25     206.618 192.859 265.248  1.00  0.00           H  
ATOM   3198  N   LYS D  26     206.687 191.117 262.995  1.00  0.00           N  
ATOM   3199  CA  LYS D  26     205.843 190.471 262.013  1.00  0.00           C  
ATOM   3200  C   LYS D  26     206.551 189.254 261.445  1.00  0.00           C  
ATOM   3201  O   LYS D  26     205.960 188.181 261.347  1.00  0.00           O  
ATOM   3202  CB  LYS D  26     205.498 191.435 260.880  1.00  0.00           C  
ATOM   3203  CG  LYS D  26     204.572 190.853 259.800  1.00  0.00           C  
ATOM   3204  CD  LYS D  26     203.172 190.571 260.342  1.00  0.00           C  
ATOM   3205  CE  LYS D  26     202.158 190.320 259.199  1.00  0.00           C  
ATOM   3206  NZ  LYS D  26     202.367 189.000 258.493  1.00  0.00           N  
ATOM   3207  H   LYS D  26     206.972 192.086 262.851  1.00  0.00           H  
ATOM   3208  HA  LYS D  26     204.924 190.144 262.497  1.00  0.00           H  
ATOM   3209 1HB  LYS D  26     205.027 192.328 261.299  1.00  0.00           H  
ATOM   3210 2HB  LYS D  26     206.419 191.758 260.391  1.00  0.00           H  
ATOM   3211 1HG  LYS D  26     204.501 191.550 258.969  1.00  0.00           H  
ATOM   3212 2HG  LYS D  26     204.997 189.912 259.428  1.00  0.00           H  
ATOM   3213 1HD  LYS D  26     203.209 189.677 260.973  1.00  0.00           H  
ATOM   3214 2HD  LYS D  26     202.834 191.411 260.945  1.00  0.00           H  
ATOM   3215 1HE  LYS D  26     201.151 190.341 259.611  1.00  0.00           H  
ATOM   3216 2HE  LYS D  26     202.258 191.121 258.469  1.00  0.00           H  
ATOM   3217 1HZ  LYS D  26     201.692 188.881 257.769  1.00  0.00           H  
ATOM   3218 2HZ  LYS D  26     203.302 188.881 258.082  1.00  0.00           H  
ATOM   3219 3HZ  LYS D  26     202.280 188.220 259.145  1.00  0.00           H  
ATOM   3220  N   TYR D  27     207.837 189.388 261.120  1.00  0.00           N  
ATOM   3221  CA  TYR D  27     208.553 188.248 260.551  1.00  0.00           C  
ATOM   3222  C   TYR D  27     208.613 187.094 261.548  1.00  0.00           C  
ATOM   3223  O   TYR D  27     208.381 185.925 261.197  1.00  0.00           O  
ATOM   3224  CB  TYR D  27     209.954 188.681 260.176  1.00  0.00           C  
ATOM   3225  CG  TYR D  27     209.992 189.589 259.005  1.00  0.00           C  
ATOM   3226  CD1 TYR D  27     210.425 190.853 259.202  1.00  0.00           C  
ATOM   3227  CD2 TYR D  27     209.611 189.174 257.746  1.00  0.00           C  
ATOM   3228  CE1 TYR D  27     210.512 191.735 258.185  1.00  0.00           C  
ATOM   3229  CE2 TYR D  27     209.699 190.052 256.706  1.00  0.00           C  
ATOM   3230  CZ  TYR D  27     210.156 191.335 256.936  1.00  0.00           C  
ATOM   3231  OH  TYR D  27     210.304 192.194 255.908  1.00  0.00           O  
ATOM   3232  H   TYR D  27     208.294 190.298 261.230  1.00  0.00           H  
ATOM   3233  HA  TYR D  27     208.021 187.906 259.664  1.00  0.00           H  
ATOM   3234 1HB  TYR D  27     210.403 189.206 261.021  1.00  0.00           H  
ATOM   3235 2HB  TYR D  27     210.569 187.827 259.978  1.00  0.00           H  
ATOM   3236  HD1 TYR D  27     210.708 191.154 260.191  1.00  0.00           H  
ATOM   3237  HD2 TYR D  27     209.254 188.169 257.571  1.00  0.00           H  
ATOM   3238  HE1 TYR D  27     210.878 192.746 258.368  1.00  0.00           H  
ATOM   3239  HE2 TYR D  27     209.420 189.740 255.699  1.00  0.00           H  
ATOM   3240  HH  TYR D  27     210.647 191.716 255.147  1.00  0.00           H  
ATOM   3241  N   PHE D  28     208.850 187.443 262.812  1.00  0.00           N  
ATOM   3242  CA  PHE D  28     208.869 186.472 263.890  1.00  0.00           C  
ATOM   3243  C   PHE D  28     207.545 185.752 263.999  1.00  0.00           C  
ATOM   3244  O   PHE D  28     207.500 184.520 264.017  1.00  0.00           O  
ATOM   3245  CB  PHE D  28     209.208 187.160 265.214  1.00  0.00           C  
ATOM   3246  CG  PHE D  28     209.030 186.312 266.421  1.00  0.00           C  
ATOM   3247  CD1 PHE D  28     209.924 185.336 266.775  1.00  0.00           C  
ATOM   3248  CD2 PHE D  28     207.941 186.524 267.227  1.00  0.00           C  
ATOM   3249  CE1 PHE D  28     209.710 184.581 267.915  1.00  0.00           C  
ATOM   3250  CE2 PHE D  28     207.732 185.784 268.357  1.00  0.00           C  
ATOM   3251  CZ  PHE D  28     208.614 184.811 268.704  1.00  0.00           C  
ATOM   3252  H   PHE D  28     209.040 188.423 263.030  1.00  0.00           H  
ATOM   3253  HA  PHE D  28     209.642 185.737 263.675  1.00  0.00           H  
ATOM   3254 1HB  PHE D  28     210.238 187.497 265.186  1.00  0.00           H  
ATOM   3255 2HB  PHE D  28     208.594 188.038 265.331  1.00  0.00           H  
ATOM   3256  HD1 PHE D  28     210.798 185.154 266.149  1.00  0.00           H  
ATOM   3257  HD2 PHE D  28     207.241 187.301 266.945  1.00  0.00           H  
ATOM   3258  HE1 PHE D  28     210.419 183.797 268.188  1.00  0.00           H  
ATOM   3259  HE2 PHE D  28     206.867 185.974 268.965  1.00  0.00           H  
ATOM   3260  HZ  PHE D  28     208.454 184.217 269.595  1.00  0.00           H  
ATOM   3261  N   LEU D  29     206.469 186.523 264.063  1.00  0.00           N  
ATOM   3262  CA  LEU D  29     205.140 185.983 264.223  1.00  0.00           C  
ATOM   3263  C   LEU D  29     204.704 185.146 263.025  1.00  0.00           C  
ATOM   3264  O   LEU D  29     204.045 184.124 263.198  1.00  0.00           O  
ATOM   3265  CB  LEU D  29     204.181 187.125 264.498  1.00  0.00           C  
ATOM   3266  CG  LEU D  29     204.398 187.799 265.868  1.00  0.00           C  
ATOM   3267  CD1 LEU D  29     203.535 189.017 265.936  1.00  0.00           C  
ATOM   3268  CD2 LEU D  29     204.111 186.784 266.981  1.00  0.00           C  
ATOM   3269  H   LEU D  29     206.580 187.532 264.020  1.00  0.00           H  
ATOM   3270  HA  LEU D  29     205.149 185.353 265.103  1.00  0.00           H  
ATOM   3271 1HB  LEU D  29     204.310 187.880 263.722  1.00  0.00           H  
ATOM   3272 2HB  LEU D  29     203.158 186.747 264.456  1.00  0.00           H  
ATOM   3273  HG  LEU D  29     205.414 188.129 265.961  1.00  0.00           H  
ATOM   3274 1HD1 LEU D  29     203.676 189.532 266.877  1.00  0.00           H  
ATOM   3275 2HD1 LEU D  29     203.811 189.669 265.120  1.00  0.00           H  
ATOM   3276 3HD1 LEU D  29     202.514 188.742 265.834  1.00  0.00           H  
ATOM   3277 1HD2 LEU D  29     204.258 187.250 267.955  1.00  0.00           H  
ATOM   3278 2HD2 LEU D  29     203.094 186.438 266.890  1.00  0.00           H  
ATOM   3279 3HD2 LEU D  29     204.786 185.933 266.880  1.00  0.00           H  
ATOM   3280  N   ASP D  30     205.070 185.535 261.803  1.00  0.00           N  
ATOM   3281  CA  ASP D  30     204.680 184.701 260.674  1.00  0.00           C  
ATOM   3282  C   ASP D  30     205.321 183.317 260.790  1.00  0.00           C  
ATOM   3283  O   ASP D  30     204.649 182.292 260.602  1.00  0.00           O  
ATOM   3284  CB  ASP D  30     205.049 185.366 259.341  1.00  0.00           C  
ATOM   3285  CG  ASP D  30     204.121 186.559 258.983  1.00  0.00           C  
ATOM   3286  OD1 ASP D  30     203.083 186.709 259.606  1.00  0.00           O  
ATOM   3287  OD2 ASP D  30     204.417 187.332 258.078  1.00  0.00           O  
ATOM   3288  H   ASP D  30     205.594 186.399 261.662  1.00  0.00           H  
ATOM   3289  HA  ASP D  30     203.599 184.575 260.700  1.00  0.00           H  
ATOM   3290 1HB  ASP D  30     206.078 185.740 259.408  1.00  0.00           H  
ATOM   3291 2HB  ASP D  30     205.020 184.628 258.540  1.00  0.00           H  
ATOM   3292  N   LYS D  31     206.597 183.267 261.186  1.00  0.00           N  
ATOM   3293  CA  LYS D  31     207.246 181.974 261.361  1.00  0.00           C  
ATOM   3294  C   LYS D  31     206.612 181.244 262.537  1.00  0.00           C  
ATOM   3295  O   LYS D  31     206.326 180.047 262.440  1.00  0.00           O  
ATOM   3296  CB  LYS D  31     208.752 182.123 261.528  1.00  0.00           C  
ATOM   3297  CG  LYS D  31     209.528 180.794 261.634  1.00  0.00           C  
ATOM   3298  CD  LYS D  31     211.020 181.070 261.581  1.00  0.00           C  
ATOM   3299  CE  LYS D  31     211.885 179.805 261.536  1.00  0.00           C  
ATOM   3300  NZ  LYS D  31     211.887 179.046 262.821  1.00  0.00           N  
ATOM   3301  H   LYS D  31     207.125 184.132 261.340  1.00  0.00           H  
ATOM   3302  HA  LYS D  31     207.067 181.373 260.471  1.00  0.00           H  
ATOM   3303 1HB  LYS D  31     209.146 182.660 260.685  1.00  0.00           H  
ATOM   3304 2HB  LYS D  31     208.961 182.722 262.419  1.00  0.00           H  
ATOM   3305 1HG  LYS D  31     209.285 180.296 262.580  1.00  0.00           H  
ATOM   3306 2HG  LYS D  31     209.250 180.132 260.813  1.00  0.00           H  
ATOM   3307 1HD  LYS D  31     211.220 181.647 260.683  1.00  0.00           H  
ATOM   3308 2HD  LYS D  31     211.301 181.664 262.451  1.00  0.00           H  
ATOM   3309 1HE  LYS D  31     211.514 179.152 260.748  1.00  0.00           H  
ATOM   3310 2HE  LYS D  31     212.908 180.097 261.299  1.00  0.00           H  
ATOM   3311 1HZ  LYS D  31     212.463 178.224 262.733  1.00  0.00           H  
ATOM   3312 2HZ  LYS D  31     212.236 179.618 263.568  1.00  0.00           H  
ATOM   3313 3HZ  LYS D  31     210.937 178.732 263.053  1.00  0.00           H  
ATOM   3314  N   PHE D  32     206.353 181.981 263.632  1.00  0.00           N  
ATOM   3315  CA  PHE D  32     205.738 181.423 264.829  1.00  0.00           C  
ATOM   3316  C   PHE D  32     204.457 180.722 264.463  1.00  0.00           C  
ATOM   3317  O   PHE D  32     204.236 179.606 264.897  1.00  0.00           O  
ATOM   3318  CB  PHE D  32     205.359 182.491 265.864  1.00  0.00           C  
ATOM   3319  CG  PHE D  32     204.692 181.901 267.082  1.00  0.00           C  
ATOM   3320  CD1 PHE D  32     205.422 181.495 268.154  1.00  0.00           C  
ATOM   3321  CD2 PHE D  32     203.330 181.700 267.118  1.00  0.00           C  
ATOM   3322  CE1 PHE D  32     204.821 180.909 269.249  1.00  0.00           C  
ATOM   3323  CE2 PHE D  32     202.745 181.107 268.204  1.00  0.00           C  
ATOM   3324  CZ  PHE D  32     203.483 180.715 269.263  1.00  0.00           C  
ATOM   3325  H   PHE D  32     206.621 182.962 263.646  1.00  0.00           H  
ATOM   3326  HA  PHE D  32     206.426 180.704 265.278  1.00  0.00           H  
ATOM   3327 1HB  PHE D  32     206.245 183.049 266.174  1.00  0.00           H  
ATOM   3328 2HB  PHE D  32     204.665 183.180 265.421  1.00  0.00           H  
ATOM   3329  HD1 PHE D  32     206.482 181.645 268.128  1.00  0.00           H  
ATOM   3330  HD2 PHE D  32     202.718 182.005 266.264  1.00  0.00           H  
ATOM   3331  HE1 PHE D  32     205.415 180.589 270.101  1.00  0.00           H  
ATOM   3332  HE2 PHE D  32     201.696 180.947 268.216  1.00  0.00           H  
ATOM   3333  HZ  PHE D  32     203.003 180.247 270.118  1.00  0.00           H  
ATOM   3334  N   ASN D  33     203.601 181.379 263.678  1.00  0.00           N  
ATOM   3335  CA  ASN D  33     202.313 180.820 263.298  1.00  0.00           C  
ATOM   3336  C   ASN D  33     202.461 179.531 262.510  1.00  0.00           C  
ATOM   3337  O   ASN D  33     201.690 178.592 262.709  1.00  0.00           O  
ATOM   3338  CB  ASN D  33     201.553 181.839 262.477  1.00  0.00           C  
ATOM   3339  CG  ASN D  33     201.041 182.954 263.302  1.00  0.00           C  
ATOM   3340  OD1 ASN D  33     200.754 182.785 264.491  1.00  0.00           O  
ATOM   3341  ND2 ASN D  33     200.938 184.104 262.707  1.00  0.00           N  
ATOM   3342  H   ASN D  33     203.850 182.311 263.352  1.00  0.00           H  
ATOM   3343  HA  ASN D  33     201.754 180.595 264.205  1.00  0.00           H  
ATOM   3344 1HB  ASN D  33     202.216 182.247 261.707  1.00  0.00           H  
ATOM   3345 2HB  ASN D  33     200.721 181.353 261.972  1.00  0.00           H  
ATOM   3346 1HD2 ASN D  33     200.636 184.908 263.216  1.00  0.00           H  
ATOM   3347 2HD2 ASN D  33     201.186 184.190 261.744  1.00  0.00           H  
ATOM   3348  N   HIS D  34     203.482 179.436 261.659  1.00  0.00           N  
ATOM   3349  CA  HIS D  34     203.644 178.202 260.903  1.00  0.00           C  
ATOM   3350  C   HIS D  34     204.098 177.085 261.833  1.00  0.00           C  
ATOM   3351  O   HIS D  34     203.517 175.994 261.843  1.00  0.00           O  
ATOM   3352  CB  HIS D  34     204.665 178.387 259.764  1.00  0.00           C  
ATOM   3353  CG  HIS D  34     204.152 179.190 258.597  1.00  0.00           C  
ATOM   3354  ND1 HIS D  34     204.056 180.560 258.621  1.00  0.00           N  
ATOM   3355  CD2 HIS D  34     203.718 178.804 257.372  1.00  0.00           C  
ATOM   3356  CE1 HIS D  34     203.575 180.988 257.470  1.00  0.00           C  
ATOM   3357  NE2 HIS D  34     203.361 179.941 256.689  1.00  0.00           N  
ATOM   3358  H   HIS D  34     204.102 180.236 261.502  1.00  0.00           H  
ATOM   3359  HA  HIS D  34     202.692 177.907 260.466  1.00  0.00           H  
ATOM   3360 1HB  HIS D  34     205.555 178.887 260.155  1.00  0.00           H  
ATOM   3361 2HB  HIS D  34     204.976 177.410 259.396  1.00  0.00           H  
ATOM   3362  HD1 HIS D  34     204.303 181.168 259.398  1.00  0.00           H  
ATOM   3363  HD2 HIS D  34     203.616 177.828 256.896  1.00  0.00           H  
ATOM   3364  HE1 HIS D  34     203.423 182.053 257.302  1.00  0.00           H  
ATOM   3365  N   GLU D  35     205.103 177.366 262.655  1.00  0.00           N  
ATOM   3366  CA  GLU D  35     205.585 176.337 263.561  1.00  0.00           C  
ATOM   3367  C   GLU D  35     204.535 176.002 264.604  1.00  0.00           C  
ATOM   3368  O   GLU D  35     204.393 174.851 265.015  1.00  0.00           O  
ATOM   3369  CB  GLU D  35     206.900 176.748 264.209  1.00  0.00           C  
ATOM   3370  CG  GLU D  35     208.037 176.782 263.223  1.00  0.00           C  
ATOM   3371  CD  GLU D  35     209.393 177.108 263.770  1.00  0.00           C  
ATOM   3372  OE1 GLU D  35     209.543 177.407 264.924  1.00  0.00           O  
ATOM   3373  OE2 GLU D  35     210.312 177.085 262.971  1.00  0.00           O  
ATOM   3374  H   GLU D  35     205.530 178.295 262.638  1.00  0.00           H  
ATOM   3375  HA  GLU D  35     205.772 175.435 262.978  1.00  0.00           H  
ATOM   3376 1HB  GLU D  35     206.791 177.747 264.635  1.00  0.00           H  
ATOM   3377 2HB  GLU D  35     207.149 176.050 265.007  1.00  0.00           H  
ATOM   3378 1HG  GLU D  35     208.090 175.809 262.747  1.00  0.00           H  
ATOM   3379 2HG  GLU D  35     207.781 177.517 262.456  1.00  0.00           H  
ATOM   3380  N   ALA D  36     203.788 177.004 265.043  1.00  0.00           N  
ATOM   3381  CA  ALA D  36     202.782 176.773 266.041  1.00  0.00           C  
ATOM   3382  C   ALA D  36     201.732 175.838 265.511  1.00  0.00           C  
ATOM   3383  O   ALA D  36     201.351 174.905 266.203  1.00  0.00           O  
ATOM   3384  CB  ALA D  36     202.155 178.061 266.492  1.00  0.00           C  
ATOM   3385  H   ALA D  36     203.930 177.935 264.690  1.00  0.00           H  
ATOM   3386  HA  ALA D  36     203.265 176.298 266.876  1.00  0.00           H  
ATOM   3387 1HB  ALA D  36     201.429 177.851 267.261  1.00  0.00           H  
ATOM   3388 2HB  ALA D  36     202.927 178.697 266.881  1.00  0.00           H  
ATOM   3389 3HB  ALA D  36     201.670 178.546 265.651  1.00  0.00           H  
ATOM   3390  N   GLU D  37     201.296 176.003 264.254  1.00  0.00           N  
ATOM   3391  CA  GLU D  37     200.324 175.037 263.762  1.00  0.00           C  
ATOM   3392  C   GLU D  37     200.921 173.640 263.699  1.00  0.00           C  
ATOM   3393  O   GLU D  37     200.239 172.666 264.016  1.00  0.00           O  
ATOM   3394  CB  GLU D  37     199.771 175.376 262.368  1.00  0.00           C  
ATOM   3395  CG  GLU D  37     198.798 176.551 262.274  1.00  0.00           C  
ATOM   3396  CD  GLU D  37     198.228 176.712 260.849  1.00  0.00           C  
ATOM   3397  OE1 GLU D  37     198.719 176.059 259.948  1.00  0.00           O  
ATOM   3398  OE2 GLU D  37     197.282 177.458 260.681  1.00  0.00           O  
ATOM   3399  H   GLU D  37     201.603 176.787 263.672  1.00  0.00           H  
ATOM   3400  HA  GLU D  37     199.487 175.014 264.459  1.00  0.00           H  
ATOM   3401 1HB  GLU D  37     200.613 175.604 261.707  1.00  0.00           H  
ATOM   3402 2HB  GLU D  37     199.274 174.498 261.960  1.00  0.00           H  
ATOM   3403 1HG  GLU D  37     197.982 176.385 262.971  1.00  0.00           H  
ATOM   3404 2HG  GLU D  37     199.313 177.465 262.569  1.00  0.00           H  
ATOM   3405  N   ASP D  38     202.197 173.524 263.306  1.00  0.00           N  
ATOM   3406  CA  ASP D  38     202.803 172.199 263.183  1.00  0.00           C  
ATOM   3407  C   ASP D  38     202.921 171.480 264.529  1.00  0.00           C  
ATOM   3408  O   ASP D  38     202.580 170.295 264.648  1.00  0.00           O  
ATOM   3409  CB  ASP D  38     204.210 172.314 262.580  1.00  0.00           C  
ATOM   3410  CG  ASP D  38     204.263 172.728 261.090  1.00  0.00           C  
ATOM   3411  OD1 ASP D  38     203.240 172.723 260.402  1.00  0.00           O  
ATOM   3412  OD2 ASP D  38     205.350 173.044 260.644  1.00  0.00           O  
ATOM   3413  H   ASP D  38     202.730 174.361 263.051  1.00  0.00           H  
ATOM   3414  HA  ASP D  38     202.186 171.591 262.531  1.00  0.00           H  
ATOM   3415 1HB  ASP D  38     204.773 173.050 263.151  1.00  0.00           H  
ATOM   3416 2HB  ASP D  38     204.725 171.362 262.696  1.00  0.00           H  
ATOM   3417  N   LEU D  39     203.354 172.209 265.556  1.00  0.00           N  
ATOM   3418  CA  LEU D  39     203.557 171.582 266.852  1.00  0.00           C  
ATOM   3419  C   LEU D  39     202.261 171.465 267.618  1.00  0.00           C  
ATOM   3420  O   LEU D  39     202.027 170.461 268.296  1.00  0.00           O  
ATOM   3421  CB  LEU D  39     204.570 172.354 267.668  1.00  0.00           C  
ATOM   3422  CG  LEU D  39     205.998 172.002 267.418  1.00  0.00           C  
ATOM   3423  CD1 LEU D  39     206.374 172.317 265.977  1.00  0.00           C  
ATOM   3424  CD2 LEU D  39     206.833 172.765 268.351  1.00  0.00           C  
ATOM   3425  H   LEU D  39     203.596 173.191 265.410  1.00  0.00           H  
ATOM   3426  HA  LEU D  39     203.947 170.579 266.687  1.00  0.00           H  
ATOM   3427 1HB  LEU D  39     204.435 173.426 267.492  1.00  0.00           H  
ATOM   3428 2HB  LEU D  39     204.383 172.130 268.705  1.00  0.00           H  
ATOM   3429  HG  LEU D  39     206.135 170.943 267.584  1.00  0.00           H  
ATOM   3430 1HD1 LEU D  39     207.416 172.055 265.805  1.00  0.00           H  
ATOM   3431 2HD1 LEU D  39     205.746 171.746 265.304  1.00  0.00           H  
ATOM   3432 3HD1 LEU D  39     206.237 173.380 265.790  1.00  0.00           H  
ATOM   3433 1HD2 LEU D  39     207.882 172.523 268.197  1.00  0.00           H  
ATOM   3434 2HD2 LEU D  39     206.668 173.815 268.161  1.00  0.00           H  
ATOM   3435 3HD2 LEU D  39     206.554 172.527 269.372  1.00  0.00           H  
ATOM   3436  N   PHE D  40     201.405 172.474 267.504  1.00  0.00           N  
ATOM   3437  CA  PHE D  40     200.111 172.441 268.145  1.00  0.00           C  
ATOM   3438  C   PHE D  40     199.378 171.241 267.616  1.00  0.00           C  
ATOM   3439  O   PHE D  40     198.781 170.492 268.382  1.00  0.00           O  
ATOM   3440  CB  PHE D  40     199.295 173.693 267.890  1.00  0.00           C  
ATOM   3441  CG  PHE D  40     197.941 173.645 268.486  1.00  0.00           C  
ATOM   3442  CD1 PHE D  40     197.758 173.843 269.841  1.00  0.00           C  
ATOM   3443  CD2 PHE D  40     196.830 173.419 267.685  1.00  0.00           C  
ATOM   3444  CE1 PHE D  40     196.492 173.817 270.387  1.00  0.00           C  
ATOM   3445  CE2 PHE D  40     195.566 173.392 268.225  1.00  0.00           C  
ATOM   3446  CZ  PHE D  40     195.395 173.591 269.573  1.00  0.00           C  
ATOM   3447  H   PHE D  40     201.636 173.291 266.949  1.00  0.00           H  
ATOM   3448  HA  PHE D  40     200.251 172.329 269.221  1.00  0.00           H  
ATOM   3449 1HB  PHE D  40     199.818 174.556 268.290  1.00  0.00           H  
ATOM   3450 2HB  PHE D  40     199.186 173.840 266.818  1.00  0.00           H  
ATOM   3451  HD1 PHE D  40     198.627 174.024 270.473  1.00  0.00           H  
ATOM   3452  HD2 PHE D  40     196.973 173.264 266.618  1.00  0.00           H  
ATOM   3453  HE1 PHE D  40     196.355 173.974 271.456  1.00  0.00           H  
ATOM   3454  HE2 PHE D  40     194.693 173.213 267.591  1.00  0.00           H  
ATOM   3455  HZ  PHE D  40     194.387 173.566 269.994  1.00  0.00           H  
ATOM   3456  N   TYR D  41     199.391 171.055 266.291  1.00  0.00           N  
ATOM   3457  CA  TYR D  41     198.693 169.930 265.715  1.00  0.00           C  
ATOM   3458  C   TYR D  41     199.182 168.644 266.364  1.00  0.00           C  
ATOM   3459  O   TYR D  41     198.384 167.848 266.852  1.00  0.00           O  
ATOM   3460  CB  TYR D  41     198.901 169.849 264.195  1.00  0.00           C  
ATOM   3461  CG  TYR D  41     198.096 168.743 263.541  1.00  0.00           C  
ATOM   3462  CD1 TYR D  41     196.808 169.018 263.272  1.00  0.00           C  
ATOM   3463  CD2 TYR D  41     198.600 167.498 263.238  1.00  0.00           C  
ATOM   3464  CE1 TYR D  41     195.968 168.113 262.719  1.00  0.00           C  
ATOM   3465  CE2 TYR D  41     197.743 166.556 262.660  1.00  0.00           C  
ATOM   3466  CZ  TYR D  41     196.413 166.885 262.416  1.00  0.00           C  
ATOM   3467  OH  TYR D  41     195.540 165.970 261.875  1.00  0.00           O  
ATOM   3468  H   TYR D  41     199.875 171.696 265.664  1.00  0.00           H  
ATOM   3469  HA  TYR D  41     197.641 170.038 265.931  1.00  0.00           H  
ATOM   3470 1HB  TYR D  41     198.597 170.788 263.743  1.00  0.00           H  
ATOM   3471 2HB  TYR D  41     199.957 169.698 263.971  1.00  0.00           H  
ATOM   3472  HD1 TYR D  41     196.449 169.984 263.517  1.00  0.00           H  
ATOM   3473  HD2 TYR D  41     199.640 167.253 263.450  1.00  0.00           H  
ATOM   3474  HE1 TYR D  41     194.943 168.383 262.531  1.00  0.00           H  
ATOM   3475  HE2 TYR D  41     198.103 165.563 262.412  1.00  0.00           H  
ATOM   3476  HH  TYR D  41     194.594 166.183 262.143  1.00  0.00           H  
ATOM   3477  N   GLN D  42     200.506 168.445 266.448  1.00  0.00           N  
ATOM   3478  CA  GLN D  42     200.981 167.209 267.059  1.00  0.00           C  
ATOM   3479  C   GLN D  42     200.572 167.077 268.535  1.00  0.00           C  
ATOM   3480  O   GLN D  42     200.191 165.992 268.974  1.00  0.00           O  
ATOM   3481  CB  GLN D  42     202.511 167.107 266.939  1.00  0.00           C  
ATOM   3482  CG  GLN D  42     203.000 166.871 265.508  1.00  0.00           C  
ATOM   3483  CD  GLN D  42     204.547 166.808 265.348  1.00  0.00           C  
ATOM   3484  OE1 GLN D  42     205.348 167.375 266.125  1.00  0.00           O  
ATOM   3485  NE2 GLN D  42     204.970 166.086 264.307  1.00  0.00           N  
ATOM   3486  H   GLN D  42     201.166 169.118 266.048  1.00  0.00           H  
ATOM   3487  HA  GLN D  42     200.539 166.377 266.517  1.00  0.00           H  
ATOM   3488 1HB  GLN D  42     202.961 168.033 267.305  1.00  0.00           H  
ATOM   3489 2HB  GLN D  42     202.872 166.294 267.567  1.00  0.00           H  
ATOM   3490 1HG  GLN D  42     202.585 165.931 265.150  1.00  0.00           H  
ATOM   3491 2HG  GLN D  42     202.633 167.694 264.890  1.00  0.00           H  
ATOM   3492 1HE2 GLN D  42     205.944 165.980 264.117  1.00  0.00           H  
ATOM   3493 2HE2 GLN D  42     204.307 165.646 263.702  1.00  0.00           H  
ATOM   3494  N   SER D  43     200.598 168.171 269.300  1.00  0.00           N  
ATOM   3495  CA  SER D  43     200.233 168.105 270.719  1.00  0.00           C  
ATOM   3496  C   SER D  43     198.742 167.869 270.938  1.00  0.00           C  
ATOM   3497  O   SER D  43     198.342 166.995 271.724  1.00  0.00           O  
ATOM   3498  CB  SER D  43     200.690 169.367 271.427  1.00  0.00           C  
ATOM   3499  OG  SER D  43     200.335 169.352 272.790  1.00  0.00           O  
ATOM   3500  H   SER D  43     200.913 169.057 268.899  1.00  0.00           H  
ATOM   3501  HA  SER D  43     200.748 167.267 271.171  1.00  0.00           H  
ATOM   3502 1HB  SER D  43     201.771 169.437 271.337  1.00  0.00           H  
ATOM   3503 2HB  SER D  43     200.266 170.245 270.937  1.00  0.00           H  
ATOM   3504  HG  SER D  43     199.426 169.655 272.829  1.00  0.00           H  
ATOM   3505  N   SER D  44     197.912 168.679 270.286  1.00  0.00           N  
ATOM   3506  CA  SER D  44     196.476 168.589 270.454  1.00  0.00           C  
ATOM   3507  C   SER D  44     195.985 167.252 269.882  1.00  0.00           C  
ATOM   3508  O   SER D  44     195.199 166.555 270.531  1.00  0.00           O  
ATOM   3509  CB  SER D  44     195.789 169.788 269.828  1.00  0.00           C  
ATOM   3510  OG  SER D  44     194.413 169.758 270.100  1.00  0.00           O  
ATOM   3511  H   SER D  44     198.288 169.366 269.642  1.00  0.00           H  
ATOM   3512  HA  SER D  44     196.251 168.603 271.520  1.00  0.00           H  
ATOM   3513 1HB  SER D  44     196.226 170.705 270.213  1.00  0.00           H  
ATOM   3514 2HB  SER D  44     195.957 169.779 268.748  1.00  0.00           H  
ATOM   3515  HG  SER D  44     193.984 170.457 269.541  1.00  0.00           H  
ATOM   3516  N   LEU D  45     196.467 166.867 268.683  1.00  0.00           N  
ATOM   3517  CA  LEU D  45     196.061 165.595 268.094  1.00  0.00           C  
ATOM   3518  C   LEU D  45     196.522 164.427 268.944  1.00  0.00           C  
ATOM   3519  O   LEU D  45     195.759 163.493 269.165  1.00  0.00           O  
ATOM   3520  CB  LEU D  45     196.582 165.388 266.672  1.00  0.00           C  
ATOM   3521  CG  LEU D  45     196.161 164.030 266.076  1.00  0.00           C  
ATOM   3522  CD1 LEU D  45     194.639 163.964 266.035  1.00  0.00           C  
ATOM   3523  CD2 LEU D  45     196.737 163.854 264.688  1.00  0.00           C  
ATOM   3524  H   LEU D  45     197.122 167.448 268.161  1.00  0.00           H  
ATOM   3525  HA  LEU D  45     194.979 165.569 268.046  1.00  0.00           H  
ATOM   3526 1HB  LEU D  45     196.212 166.190 266.029  1.00  0.00           H  
ATOM   3527 2HB  LEU D  45     197.672 165.426 266.687  1.00  0.00           H  
ATOM   3528  HG  LEU D  45     196.522 163.232 266.721  1.00  0.00           H  
ATOM   3529 1HD1 LEU D  45     194.326 162.999 265.637  1.00  0.00           H  
ATOM   3530 2HD1 LEU D  45     194.250 164.079 267.037  1.00  0.00           H  
ATOM   3531 3HD1 LEU D  45     194.254 164.766 265.396  1.00  0.00           H  
ATOM   3532 1HD2 LEU D  45     196.433 162.891 264.283  1.00  0.00           H  
ATOM   3533 2HD2 LEU D  45     196.358 164.635 264.063  1.00  0.00           H  
ATOM   3534 3HD2 LEU D  45     197.823 163.905 264.731  1.00  0.00           H  
ATOM   3535  N   ALA D  46     197.777 164.427 269.402  1.00  0.00           N  
ATOM   3536  CA  ALA D  46     198.228 163.315 270.224  1.00  0.00           C  
ATOM   3537  C   ALA D  46     197.382 163.203 271.493  1.00  0.00           C  
ATOM   3538  O   ALA D  46     197.045 162.091 271.914  1.00  0.00           O  
ATOM   3539  CB  ALA D  46     199.688 163.476 270.580  1.00  0.00           C  
ATOM   3540  H   ALA D  46     198.432 165.183 269.197  1.00  0.00           H  
ATOM   3541  HA  ALA D  46     198.105 162.399 269.650  1.00  0.00           H  
ATOM   3542 1HB  ALA D  46     200.002 162.626 271.167  1.00  0.00           H  
ATOM   3543 2HB  ALA D  46     200.283 163.529 269.670  1.00  0.00           H  
ATOM   3544 3HB  ALA D  46     199.818 164.395 271.151  1.00  0.00           H  
ATOM   3545  N   SER D  47     196.988 164.346 272.080  1.00  0.00           N  
ATOM   3546  CA  SER D  47     196.156 164.319 273.275  1.00  0.00           C  
ATOM   3547  C   SER D  47     194.811 163.673 272.928  1.00  0.00           C  
ATOM   3548  O   SER D  47     194.312 162.819 273.668  1.00  0.00           O  
ATOM   3549  CB  SER D  47     195.968 165.727 273.793  1.00  0.00           C  
ATOM   3550  OG  SER D  47     197.195 166.282 274.204  1.00  0.00           O  
ATOM   3551  H   SER D  47     197.300 165.250 271.721  1.00  0.00           H  
ATOM   3552  HA  SER D  47     196.650 163.717 274.037  1.00  0.00           H  
ATOM   3553 1HB  SER D  47     195.528 166.346 273.021  1.00  0.00           H  
ATOM   3554 2HB  SER D  47     195.283 165.706 274.630  1.00  0.00           H  
ATOM   3555  HG  SER D  47     197.718 166.424 273.374  1.00  0.00           H  
ATOM   3556  N   TRP D  48     194.258 164.040 271.765  1.00  0.00           N  
ATOM   3557  CA  TRP D  48     193.035 163.434 271.248  1.00  0.00           C  
ATOM   3558  C   TRP D  48     193.185 161.927 271.102  1.00  0.00           C  
ATOM   3559  O   TRP D  48     192.316 161.161 271.542  1.00  0.00           O  
ATOM   3560  CB  TRP D  48     192.641 164.010 269.896  1.00  0.00           C  
ATOM   3561  CG  TRP D  48     191.549 163.250 269.269  1.00  0.00           C  
ATOM   3562  CD1 TRP D  48     191.700 162.147 268.497  1.00  0.00           C  
ATOM   3563  CD2 TRP D  48     190.151 163.493 269.335  1.00  0.00           C  
ATOM   3564  NE1 TRP D  48     190.488 161.676 268.111  1.00  0.00           N  
ATOM   3565  CE2 TRP D  48     189.531 162.487 268.601  1.00  0.00           C  
ATOM   3566  CE3 TRP D  48     189.385 164.450 269.940  1.00  0.00           C  
ATOM   3567  CZ2 TRP D  48     188.183 162.420 268.469  1.00  0.00           C  
ATOM   3568  CZ3 TRP D  48     188.020 164.379 269.799  1.00  0.00           C  
ATOM   3569  CH2 TRP D  48     187.444 163.383 269.083  1.00  0.00           C  
ATOM   3570  H   TRP D  48     194.706 164.776 271.217  1.00  0.00           H  
ATOM   3571  HA  TRP D  48     192.230 163.636 271.954  1.00  0.00           H  
ATOM   3572 1HB  TRP D  48     192.312 165.016 270.049  1.00  0.00           H  
ATOM   3573 2HB  TRP D  48     193.468 164.035 269.233  1.00  0.00           H  
ATOM   3574  HD1 TRP D  48     192.649 161.690 268.245  1.00  0.00           H  
ATOM   3575  HE1 TRP D  48     190.325 160.844 267.555  1.00  0.00           H  
ATOM   3576  HE3 TRP D  48     189.858 165.234 270.511  1.00  0.00           H  
ATOM   3577  HZ2 TRP D  48     187.707 161.627 267.901  1.00  0.00           H  
ATOM   3578  HZ3 TRP D  48     187.414 165.136 270.272  1.00  0.00           H  
ATOM   3579  HH2 TRP D  48     186.384 163.346 268.986  1.00  0.00           H  
ATOM   3580  N   ASN D  49     194.269 161.504 270.439  1.00  0.00           N  
ATOM   3581  CA  ASN D  49     194.490 160.095 270.181  1.00  0.00           C  
ATOM   3582  C   ASN D  49     194.515 159.337 271.491  1.00  0.00           C  
ATOM   3583  O   ASN D  49     193.918 158.272 271.599  1.00  0.00           O  
ATOM   3584  CB  ASN D  49     195.790 159.879 269.424  1.00  0.00           C  
ATOM   3585  CG  ASN D  49     195.753 160.274 267.959  1.00  0.00           C  
ATOM   3586  OD1 ASN D  49     194.692 160.412 267.336  1.00  0.00           O  
ATOM   3587  ND2 ASN D  49     196.922 160.446 267.395  1.00  0.00           N  
ATOM   3588  H   ASN D  49     194.939 162.188 270.101  1.00  0.00           H  
ATOM   3589  HA  ASN D  49     193.659 159.709 269.590  1.00  0.00           H  
ATOM   3590 1HB  ASN D  49     196.582 160.439 269.914  1.00  0.00           H  
ATOM   3591 2HB  ASN D  49     196.060 158.835 269.481  1.00  0.00           H  
ATOM   3592 1HD2 ASN D  49     196.981 160.694 266.429  1.00  0.00           H  
ATOM   3593 2HD2 ASN D  49     197.755 160.319 267.931  1.00  0.00           H  
ATOM   3594  N   TYR D  50     195.154 159.897 272.514  1.00  0.00           N  
ATOM   3595  CA  TYR D  50     195.120 159.247 273.811  1.00  0.00           C  
ATOM   3596  C   TYR D  50     193.707 159.163 274.357  1.00  0.00           C  
ATOM   3597  O   TYR D  50     193.232 158.091 274.720  1.00  0.00           O  
ATOM   3598  CB  TYR D  50     196.019 159.938 274.817  1.00  0.00           C  
ATOM   3599  CG  TYR D  50     195.855 159.339 276.167  1.00  0.00           C  
ATOM   3600  CD1 TYR D  50     196.426 158.128 276.469  1.00  0.00           C  
ATOM   3601  CD2 TYR D  50     195.110 160.014 277.111  1.00  0.00           C  
ATOM   3602  CE1 TYR D  50     196.239 157.597 277.720  1.00  0.00           C  
ATOM   3603  CE2 TYR D  50     194.928 159.487 278.359  1.00  0.00           C  
ATOM   3604  CZ  TYR D  50     195.491 158.282 278.669  1.00  0.00           C  
ATOM   3605  OH  TYR D  50     195.317 157.748 279.929  1.00  0.00           O  
ATOM   3606  H   TYR D  50     195.669 160.771 272.385  1.00  0.00           H  
ATOM   3607  HA  TYR D  50     195.463 158.222 273.691  1.00  0.00           H  
ATOM   3608 1HB  TYR D  50     197.066 159.863 274.521  1.00  0.00           H  
ATOM   3609 2HB  TYR D  50     195.764 160.994 274.873  1.00  0.00           H  
ATOM   3610  HD1 TYR D  50     197.013 157.588 275.724  1.00  0.00           H  
ATOM   3611  HD2 TYR D  50     194.666 160.973 276.856  1.00  0.00           H  
ATOM   3612  HE1 TYR D  50     196.680 156.636 277.966  1.00  0.00           H  
ATOM   3613  HE2 TYR D  50     194.339 160.029 279.098  1.00  0.00           H  
ATOM   3614  HH  TYR D  50     195.824 156.936 280.006  1.00  0.00           H  
ATOM   3615  N   ASN D  51     192.999 160.281 274.375  1.00  0.00           N  
ATOM   3616  CA  ASN D  51     191.669 160.321 274.959  1.00  0.00           C  
ATOM   3617  C   ASN D  51     190.659 159.434 274.241  1.00  0.00           C  
ATOM   3618  O   ASN D  51     189.704 158.962 274.850  1.00  0.00           O  
ATOM   3619  CB  ASN D  51     191.211 161.751 275.054  1.00  0.00           C  
ATOM   3620  CG  ASN D  51     191.922 162.449 276.178  1.00  0.00           C  
ATOM   3621  OD1 ASN D  51     192.327 161.797 277.136  1.00  0.00           O  
ATOM   3622  ND2 ASN D  51     192.097 163.723 276.083  1.00  0.00           N  
ATOM   3623  H   ASN D  51     193.414 161.142 274.015  1.00  0.00           H  
ATOM   3624  HA  ASN D  51     191.753 159.941 275.974  1.00  0.00           H  
ATOM   3625 1HB  ASN D  51     191.412 162.271 274.112  1.00  0.00           H  
ATOM   3626 2HB  ASN D  51     190.145 161.769 275.229  1.00  0.00           H  
ATOM   3627 1HD2 ASN D  51     192.575 164.220 276.807  1.00  0.00           H  
ATOM   3628 2HD2 ASN D  51     191.765 164.203 275.279  1.00  0.00           H  
ATOM   3629  N   THR D  52     190.867 159.167 272.958  1.00  0.00           N  
ATOM   3630  CA  THR D  52     189.965 158.283 272.234  1.00  0.00           C  
ATOM   3631  C   THR D  52     190.547 156.884 271.987  1.00  0.00           C  
ATOM   3632  O   THR D  52     189.933 156.065 271.295  1.00  0.00           O  
ATOM   3633  CB  THR D  52     189.508 158.932 270.932  1.00  0.00           C  
ATOM   3634  OG1 THR D  52     190.635 159.258 270.115  1.00  0.00           O  
ATOM   3635  CG2 THR D  52     188.747 160.151 271.254  1.00  0.00           C  
ATOM   3636  H   THR D  52     191.644 159.614 272.467  1.00  0.00           H  
ATOM   3637  HA  THR D  52     189.072 158.153 272.836  1.00  0.00           H  
ATOM   3638  HB  THR D  52     188.874 158.242 270.393  1.00  0.00           H  
ATOM   3639  HG1 THR D  52     191.231 159.871 270.613  1.00  0.00           H  
ATOM   3640 1HG2 THR D  52     188.400 160.590 270.361  1.00  0.00           H  
ATOM   3641 2HG2 THR D  52     187.901 159.877 271.874  1.00  0.00           H  
ATOM   3642 3HG2 THR D  52     189.388 160.853 271.788  1.00  0.00           H  
ATOM   3643  N   ASN D  53     191.733 156.612 272.534  1.00  0.00           N  
ATOM   3644  CA  ASN D  53     192.391 155.318 272.391  1.00  0.00           C  
ATOM   3645  C   ASN D  53     193.442 155.186 273.496  1.00  0.00           C  
ATOM   3646  O   ASN D  53     194.652 155.399 273.290  1.00  0.00           O  
ATOM   3647  CB  ASN D  53     192.994 155.144 270.998  1.00  0.00           C  
ATOM   3648  CG  ASN D  53     193.486 153.732 270.716  1.00  0.00           C  
ATOM   3649  OD1 ASN D  53     193.111 152.772 271.399  1.00  0.00           O  
ATOM   3650  ND2 ASN D  53     194.314 153.591 269.707  1.00  0.00           N  
ATOM   3651  H   ASN D  53     192.200 157.309 273.111  1.00  0.00           H  
ATOM   3652  HA  ASN D  53     191.653 154.531 272.552  1.00  0.00           H  
ATOM   3653 1HB  ASN D  53     192.253 155.408 270.245  1.00  0.00           H  
ATOM   3654 2HB  ASN D  53     193.823 155.829 270.880  1.00  0.00           H  
ATOM   3655 1HD2 ASN D  53     194.666 152.684 269.471  1.00  0.00           H  
ATOM   3656 2HD2 ASN D  53     194.586 154.388 269.169  1.00  0.00           H  
ATOM   3657  N   ILE D  54     192.985 154.786 274.678  1.00  0.00           N  
ATOM   3658  CA  ILE D  54     193.884 154.792 275.819  1.00  0.00           C  
ATOM   3659  C   ILE D  54     194.866 153.642 275.785  1.00  0.00           C  
ATOM   3660  O   ILE D  54     194.617 152.553 276.308  1.00  0.00           O  
ATOM   3661  CB  ILE D  54     193.107 154.719 277.141  1.00  0.00           C  
ATOM   3662  CG1 ILE D  54     192.181 155.904 277.278  1.00  0.00           C  
ATOM   3663  CG2 ILE D  54     194.046 154.615 278.299  1.00  0.00           C  
ATOM   3664  CD1 ILE D  54     191.231 155.769 278.446  1.00  0.00           C  
ATOM   3665  H   ILE D  54     191.991 154.575 274.767  1.00  0.00           H  
ATOM   3666  HA  ILE D  54     194.445 155.727 275.800  1.00  0.00           H  
ATOM   3667  HB  ILE D  54     192.503 153.849 277.135  1.00  0.00           H  
ATOM   3668 1HG1 ILE D  54     192.778 156.810 277.412  1.00  0.00           H  
ATOM   3669 2HG1 ILE D  54     191.608 156.012 276.361  1.00  0.00           H  
ATOM   3670 1HG2 ILE D  54     193.476 154.535 279.222  1.00  0.00           H  
ATOM   3671 2HG2 ILE D  54     194.672 153.732 278.179  1.00  0.00           H  
ATOM   3672 3HG2 ILE D  54     194.659 155.481 278.335  1.00  0.00           H  
ATOM   3673 1HD1 ILE D  54     190.597 156.625 278.508  1.00  0.00           H  
ATOM   3674 2HD1 ILE D  54     190.618 154.892 278.320  1.00  0.00           H  
ATOM   3675 3HD1 ILE D  54     191.800 155.682 279.369  1.00  0.00           H  
ATOM   3676  N   THR D  55     196.015 153.948 275.207  1.00  0.00           N  
ATOM   3677  CA  THR D  55     197.128 153.038 275.021  1.00  0.00           C  
ATOM   3678  C   THR D  55     198.413 153.655 275.533  1.00  0.00           C  
ATOM   3679  O   THR D  55     198.570 154.878 275.510  1.00  0.00           O  
ATOM   3680  CB  THR D  55     197.320 152.731 273.527  1.00  0.00           C  
ATOM   3681  OG1 THR D  55     197.632 153.960 272.838  1.00  0.00           O  
ATOM   3682  CG2 THR D  55     196.052 152.141 272.933  1.00  0.00           C  
ATOM   3683  H   THR D  55     196.044 154.868 274.781  1.00  0.00           H  
ATOM   3684  HA  THR D  55     196.934 152.117 275.572  1.00  0.00           H  
ATOM   3685  HB  THR D  55     198.143 152.030 273.402  1.00  0.00           H  
ATOM   3686  HG1 THR D  55     196.819 154.509 272.831  1.00  0.00           H  
ATOM   3687 1HG2 THR D  55     196.201 151.940 271.875  1.00  0.00           H  
ATOM   3688 2HG2 THR D  55     195.804 151.215 273.447  1.00  0.00           H  
ATOM   3689 3HG2 THR D  55     195.238 152.841 273.047  1.00  0.00           H  
ATOM   3690  N   GLU D  56     199.380 152.808 275.883  1.00  0.00           N  
ATOM   3691  CA  GLU D  56     200.686 153.295 276.317  1.00  0.00           C  
ATOM   3692  C   GLU D  56     201.377 154.082 275.214  1.00  0.00           C  
ATOM   3693  O   GLU D  56     202.083 155.059 275.480  1.00  0.00           O  
ATOM   3694  CB  GLU D  56     201.575 152.133 276.750  1.00  0.00           C  
ATOM   3695  CG  GLU D  56     201.135 151.455 278.040  1.00  0.00           C  
ATOM   3696  CD  GLU D  56     202.016 150.288 278.429  1.00  0.00           C  
ATOM   3697  OE1 GLU D  56     202.879 149.935 277.659  1.00  0.00           O  
ATOM   3698  OE2 GLU D  56     201.823 149.753 279.496  1.00  0.00           O  
ATOM   3699  H   GLU D  56     199.195 151.814 275.874  1.00  0.00           H  
ATOM   3700  HA  GLU D  56     200.539 153.959 277.169  1.00  0.00           H  
ATOM   3701 1HB  GLU D  56     201.597 151.380 275.962  1.00  0.00           H  
ATOM   3702 2HB  GLU D  56     202.595 152.491 276.889  1.00  0.00           H  
ATOM   3703 1HG  GLU D  56     201.150 152.192 278.844  1.00  0.00           H  
ATOM   3704 2HG  GLU D  56     200.108 151.109 277.923  1.00  0.00           H  
ATOM   3705  N   GLU D  57     201.193 153.653 273.964  1.00  0.00           N  
ATOM   3706  CA  GLU D  57     201.833 154.359 272.871  1.00  0.00           C  
ATOM   3707  C   GLU D  57     201.298 155.775 272.791  1.00  0.00           C  
ATOM   3708  O   GLU D  57     202.073 156.721 272.631  1.00  0.00           O  
ATOM   3709  CB  GLU D  57     201.606 153.638 271.541  1.00  0.00           C  
ATOM   3710  CG  GLU D  57     202.347 152.307 271.409  1.00  0.00           C  
ATOM   3711  CD  GLU D  57     202.076 151.597 270.099  1.00  0.00           C  
ATOM   3712  OE1 GLU D  57     201.251 152.062 269.349  1.00  0.00           O  
ATOM   3713  OE2 GLU D  57     202.700 150.590 269.854  1.00  0.00           O  
ATOM   3714  H   GLU D  57     200.609 152.850 273.788  1.00  0.00           H  
ATOM   3715  HA  GLU D  57     202.906 154.410 273.066  1.00  0.00           H  
ATOM   3716 1HB  GLU D  57     200.538 153.443 271.416  1.00  0.00           H  
ATOM   3717 2HB  GLU D  57     201.918 154.284 270.720  1.00  0.00           H  
ATOM   3718 1HG  GLU D  57     203.418 152.492 271.495  1.00  0.00           H  
ATOM   3719 2HG  GLU D  57     202.051 151.662 272.236  1.00  0.00           H  
ATOM   3720  N   ASN D  58     199.982 155.952 272.967  1.00  0.00           N  
ATOM   3721  CA  ASN D  58     199.452 157.299 272.922  1.00  0.00           C  
ATOM   3722  C   ASN D  58     199.870 158.124 274.128  1.00  0.00           C  
ATOM   3723  O   ASN D  58     200.024 159.339 274.018  1.00  0.00           O  
ATOM   3724  CB  ASN D  58     197.986 157.319 272.660  1.00  0.00           C  
ATOM   3725  CG  ASN D  58     197.703 157.031 271.209  1.00  0.00           C  
ATOM   3726  OD1 ASN D  58     198.531 157.307 270.303  1.00  0.00           O  
ATOM   3727  ND2 ASN D  58     196.557 156.483 270.945  1.00  0.00           N  
ATOM   3728  H   ASN D  58     199.339 155.162 273.096  1.00  0.00           H  
ATOM   3729  HA  ASN D  58     199.891 157.781 272.060  1.00  0.00           H  
ATOM   3730 1HB  ASN D  58     197.466 156.601 273.301  1.00  0.00           H  
ATOM   3731 2HB  ASN D  58     197.619 158.299 272.881  1.00  0.00           H  
ATOM   3732 1HD2 ASN D  58     196.317 156.277 269.998  1.00  0.00           H  
ATOM   3733 2HD2 ASN D  58     195.912 156.267 271.696  1.00  0.00           H  
ATOM   3734  N   VAL D  59     200.104 157.475 275.270  1.00  0.00           N  
ATOM   3735  CA  VAL D  59     200.590 158.240 276.406  1.00  0.00           C  
ATOM   3736  C   VAL D  59     201.939 158.834 276.060  1.00  0.00           C  
ATOM   3737  O   VAL D  59     202.190 160.019 276.292  1.00  0.00           O  
ATOM   3738  CB  VAL D  59     200.767 157.383 277.664  1.00  0.00           C  
ATOM   3739  CG1 VAL D  59     201.472 158.191 278.719  1.00  0.00           C  
ATOM   3740  CG2 VAL D  59     199.457 156.954 278.168  1.00  0.00           C  
ATOM   3741  H   VAL D  59     199.920 156.473 275.346  1.00  0.00           H  
ATOM   3742  HA  VAL D  59     199.883 159.035 276.610  1.00  0.00           H  
ATOM   3743  HB  VAL D  59     201.377 156.516 277.429  1.00  0.00           H  
ATOM   3744 1HG1 VAL D  59     201.608 157.583 279.611  1.00  0.00           H  
ATOM   3745 2HG1 VAL D  59     202.445 158.500 278.340  1.00  0.00           H  
ATOM   3746 3HG1 VAL D  59     200.882 159.071 278.965  1.00  0.00           H  
ATOM   3747 1HG2 VAL D  59     199.586 156.346 279.060  1.00  0.00           H  
ATOM   3748 2HG2 VAL D  59     198.878 157.835 278.408  1.00  0.00           H  
ATOM   3749 3HG2 VAL D  59     198.960 156.375 277.404  1.00  0.00           H  
ATOM   3750  N   GLN D  60     202.808 158.013 275.476  1.00  0.00           N  
ATOM   3751  CA  GLN D  60     204.119 158.498 275.098  1.00  0.00           C  
ATOM   3752  C   GLN D  60     204.012 159.573 274.024  1.00  0.00           C  
ATOM   3753  O   GLN D  60     204.683 160.602 274.110  1.00  0.00           O  
ATOM   3754  CB  GLN D  60     204.984 157.340 274.598  1.00  0.00           C  
ATOM   3755  CG  GLN D  60     205.379 156.352 275.686  1.00  0.00           C  
ATOM   3756  CD  GLN D  60     206.155 155.156 275.150  1.00  0.00           C  
ATOM   3757  OE1 GLN D  60     206.959 155.270 274.216  1.00  0.00           O  
ATOM   3758  NE2 GLN D  60     205.914 153.993 275.748  1.00  0.00           N  
ATOM   3759  H   GLN D  60     202.549 157.036 275.311  1.00  0.00           H  
ATOM   3760  HA  GLN D  60     204.591 158.937 275.975  1.00  0.00           H  
ATOM   3761 1HB  GLN D  60     204.434 156.789 273.831  1.00  0.00           H  
ATOM   3762 2HB  GLN D  60     205.889 157.731 274.137  1.00  0.00           H  
ATOM   3763 1HG  GLN D  60     205.998 156.864 276.419  1.00  0.00           H  
ATOM   3764 2HG  GLN D  60     204.467 155.981 276.160  1.00  0.00           H  
ATOM   3765 1HE2 GLN D  60     206.388 153.165 275.448  1.00  0.00           H  
ATOM   3766 2HE2 GLN D  60     205.255 153.947 276.501  1.00  0.00           H  
ATOM   3767  N   ASN D  61     203.098 159.391 273.066  1.00  0.00           N  
ATOM   3768  CA  ASN D  61     202.934 160.355 271.988  1.00  0.00           C  
ATOM   3769  C   ASN D  61     202.477 161.714 272.502  1.00  0.00           C  
ATOM   3770  O   ASN D  61     202.997 162.750 272.074  1.00  0.00           O  
ATOM   3771  CB  ASN D  61     201.904 159.836 270.999  1.00  0.00           C  
ATOM   3772  CG  ASN D  61     202.397 158.669 270.173  1.00  0.00           C  
ATOM   3773  OD1 ASN D  61     203.611 158.512 269.981  1.00  0.00           O  
ATOM   3774  ND2 ASN D  61     201.491 157.821 269.709  1.00  0.00           N  
ATOM   3775  H   ASN D  61     202.554 158.528 273.047  1.00  0.00           H  
ATOM   3776  HA  ASN D  61     203.894 160.490 271.491  1.00  0.00           H  
ATOM   3777 1HB  ASN D  61     201.011 159.565 271.527  1.00  0.00           H  
ATOM   3778 2HB  ASN D  61     201.633 160.641 270.321  1.00  0.00           H  
ATOM   3779 1HD2 ASN D  61     201.786 157.028 269.176  1.00  0.00           H  
ATOM   3780 2HD2 ASN D  61     200.496 157.932 269.917  1.00  0.00           H  
ATOM   3781  N   MET D  62     201.526 161.730 273.449  1.00  0.00           N  
ATOM   3782  CA  MET D  62     201.053 163.013 273.950  1.00  0.00           C  
ATOM   3783  C   MET D  62     202.070 163.643 274.879  1.00  0.00           C  
ATOM   3784  O   MET D  62     202.210 164.866 274.905  1.00  0.00           O  
ATOM   3785  CB  MET D  62     199.688 162.885 274.644  1.00  0.00           C  
ATOM   3786  CG  MET D  62     199.711 162.229 276.019  1.00  0.00           C  
ATOM   3787  SD  MET D  62     198.088 162.090 276.772  1.00  0.00           S  
ATOM   3788  CE  MET D  62     198.476 161.277 278.327  1.00  0.00           C  
ATOM   3789  H   MET D  62     201.113 160.857 273.783  1.00  0.00           H  
ATOM   3790  HA  MET D  62     200.936 163.690 273.113  1.00  0.00           H  
ATOM   3791 1HB  MET D  62     199.236 163.869 274.744  1.00  0.00           H  
ATOM   3792 2HB  MET D  62     199.025 162.282 274.015  1.00  0.00           H  
ATOM   3793 1HG  MET D  62     200.114 161.245 275.911  1.00  0.00           H  
ATOM   3794 2HG  MET D  62     200.350 162.789 276.697  1.00  0.00           H  
ATOM   3795 1HE  MET D  62     197.563 161.135 278.901  1.00  0.00           H  
ATOM   3796 2HE  MET D  62     198.925 160.322 278.135  1.00  0.00           H  
ATOM   3797 3HE  MET D  62     199.171 161.896 278.896  1.00  0.00           H  
ATOM   3798  N   ASN D  63     202.849 162.832 275.595  1.00  0.00           N  
ATOM   3799  CA  ASN D  63     203.843 163.415 276.474  1.00  0.00           C  
ATOM   3800  C   ASN D  63     204.981 164.012 275.660  1.00  0.00           C  
ATOM   3801  O   ASN D  63     205.432 165.126 275.929  1.00  0.00           O  
ATOM   3802  CB  ASN D  63     204.345 162.396 277.476  1.00  0.00           C  
ATOM   3803  CG  ASN D  63     203.325 162.102 278.563  1.00  0.00           C  
ATOM   3804  OD1 ASN D  63     202.391 162.881 278.795  1.00  0.00           O  
ATOM   3805  ND2 ASN D  63     203.504 161.008 279.254  1.00  0.00           N  
ATOM   3806  H   ASN D  63     202.720 161.818 275.576  1.00  0.00           H  
ATOM   3807  HA  ASN D  63     203.379 164.231 277.028  1.00  0.00           H  
ATOM   3808 1HB  ASN D  63     204.578 161.465 276.951  1.00  0.00           H  
ATOM   3809 2HB  ASN D  63     205.267 162.756 277.933  1.00  0.00           H  
ATOM   3810 1HD2 ASN D  63     202.874 160.784 279.998  1.00  0.00           H  
ATOM   3811 2HD2 ASN D  63     204.274 160.407 279.046  1.00  0.00           H  
ATOM   3812  N   ASN D  64     205.396 163.317 274.604  1.00  0.00           N  
ATOM   3813  CA  ASN D  64     206.483 163.816 273.784  1.00  0.00           C  
ATOM   3814  C   ASN D  64     206.055 165.073 273.043  1.00  0.00           C  
ATOM   3815  O   ASN D  64     206.766 166.084 273.063  1.00  0.00           O  
ATOM   3816  CB  ASN D  64     206.917 162.751 272.797  1.00  0.00           C  
ATOM   3817  CG  ASN D  64     207.666 161.616 273.444  1.00  0.00           C  
ATOM   3818  OD1 ASN D  64     208.200 161.739 274.555  1.00  0.00           O  
ATOM   3819  ND2 ASN D  64     207.714 160.499 272.764  1.00  0.00           N  
ATOM   3820  H   ASN D  64     204.990 162.406 274.395  1.00  0.00           H  
ATOM   3821  HA  ASN D  64     207.320 164.078 274.432  1.00  0.00           H  
ATOM   3822 1HB  ASN D  64     206.030 162.341 272.302  1.00  0.00           H  
ATOM   3823 2HB  ASN D  64     207.542 163.199 272.028  1.00  0.00           H  
ATOM   3824 1HD2 ASN D  64     208.192 159.705 273.140  1.00  0.00           H  
ATOM   3825 2HD2 ASN D  64     207.266 160.439 271.874  1.00  0.00           H  
ATOM   3826  N   ALA D  65     204.875 165.031 272.411  1.00  0.00           N  
ATOM   3827  CA  ALA D  65     204.376 166.188 271.688  1.00  0.00           C  
ATOM   3828  C   ALA D  65     204.152 167.358 272.645  1.00  0.00           C  
ATOM   3829  O   ALA D  65     204.451 168.508 272.315  1.00  0.00           O  
ATOM   3830  CB  ALA D  65     203.105 165.833 270.954  1.00  0.00           C  
ATOM   3831  H   ALA D  65     204.309 164.181 272.420  1.00  0.00           H  
ATOM   3832  HA  ALA D  65     205.130 166.484 270.959  1.00  0.00           H  
ATOM   3833 1HB  ALA D  65     202.781 166.694 270.398  1.00  0.00           H  
ATOM   3834 2HB  ALA D  65     203.295 165.009 270.268  1.00  0.00           H  
ATOM   3835 3HB  ALA D  65     202.342 165.533 271.671  1.00  0.00           H  
ATOM   3836  N   GLY D  66     203.673 167.056 273.856  1.00  0.00           N  
ATOM   3837  CA  GLY D  66     203.430 168.046 274.889  1.00  0.00           C  
ATOM   3838  C   GLY D  66     204.714 168.782 275.227  1.00  0.00           C  
ATOM   3839  O   GLY D  66     204.750 170.019 275.220  1.00  0.00           O  
ATOM   3840  H   GLY D  66     203.425 166.097 274.085  1.00  0.00           H  
ATOM   3841 1HA  GLY D  66     202.670 168.750 274.551  1.00  0.00           H  
ATOM   3842 2HA  GLY D  66     203.045 167.545 275.778  1.00  0.00           H  
ATOM   3843  N   ASP D  67     205.775 168.026 275.544  1.00  0.00           N  
ATOM   3844  CA  ASP D  67     207.060 168.632 275.868  1.00  0.00           C  
ATOM   3845  C   ASP D  67     207.620 169.436 274.695  1.00  0.00           C  
ATOM   3846  O   ASP D  67     208.175 170.518 274.893  1.00  0.00           O  
ATOM   3847  CB  ASP D  67     208.085 167.569 276.278  1.00  0.00           C  
ATOM   3848  CG  ASP D  67     207.844 166.964 277.673  1.00  0.00           C  
ATOM   3849  OD1 ASP D  67     207.054 167.503 278.417  1.00  0.00           O  
ATOM   3850  OD2 ASP D  67     208.489 165.988 277.993  1.00  0.00           O  
ATOM   3851  H   ASP D  67     205.681 167.008 275.555  1.00  0.00           H  
ATOM   3852  HA  ASP D  67     206.916 169.307 276.709  1.00  0.00           H  
ATOM   3853 1HB  ASP D  67     208.052 166.754 275.546  1.00  0.00           H  
ATOM   3854 2HB  ASP D  67     209.085 167.995 276.246  1.00  0.00           H  
ATOM   3855  N   LYS D  68     207.446 168.940 273.467  1.00  0.00           N  
ATOM   3856  CA  LYS D  68     207.933 169.646 272.282  1.00  0.00           C  
ATOM   3857  C   LYS D  68     207.237 171.004 272.158  1.00  0.00           C  
ATOM   3858  O   LYS D  68     207.886 172.040 271.975  1.00  0.00           O  
ATOM   3859  CB  LYS D  68     207.692 168.786 271.039  1.00  0.00           C  
ATOM   3860  CG  LYS D  68     208.213 169.337 269.727  1.00  0.00           C  
ATOM   3861  CD  LYS D  68     207.948 168.335 268.606  1.00  0.00           C  
ATOM   3862  CE  LYS D  68     208.461 168.812 267.260  1.00  0.00           C  
ATOM   3863  NZ  LYS D  68     208.181 167.813 266.198  1.00  0.00           N  
ATOM   3864  H   LYS D  68     206.993 168.031 273.348  1.00  0.00           H  
ATOM   3865  HA  LYS D  68     209.002 169.819 272.394  1.00  0.00           H  
ATOM   3866 1HB  LYS D  68     208.129 167.799 271.195  1.00  0.00           H  
ATOM   3867 2HB  LYS D  68     206.622 168.641 270.915  1.00  0.00           H  
ATOM   3868 1HG  LYS D  68     207.704 170.264 269.506  1.00  0.00           H  
ATOM   3869 2HG  LYS D  68     209.282 169.531 269.801  1.00  0.00           H  
ATOM   3870 1HD  LYS D  68     208.423 167.384 268.850  1.00  0.00           H  
ATOM   3871 2HD  LYS D  68     206.870 168.168 268.525  1.00  0.00           H  
ATOM   3872 1HE  LYS D  68     207.980 169.741 266.998  1.00  0.00           H  
ATOM   3873 2HE  LYS D  68     209.536 168.976 267.319  1.00  0.00           H  
ATOM   3874 1HZ  LYS D  68     208.525 168.151 265.315  1.00  0.00           H  
ATOM   3875 2HZ  LYS D  68     208.635 166.942 266.427  1.00  0.00           H  
ATOM   3876 3HZ  LYS D  68     207.158 167.658 266.136  1.00  0.00           H  
ATOM   3877  N   TRP D  69     205.911 170.989 272.298  1.00  0.00           N  
ATOM   3878  CA  TRP D  69     205.072 172.179 272.248  1.00  0.00           C  
ATOM   3879  C   TRP D  69     205.408 173.144 273.377  1.00  0.00           C  
ATOM   3880  O   TRP D  69     205.522 174.355 273.163  1.00  0.00           O  
ATOM   3881  CB  TRP D  69     203.604 171.736 272.268  1.00  0.00           C  
ATOM   3882  CG  TRP D  69     202.573 172.815 272.328  1.00  0.00           C  
ATOM   3883  CD1 TRP D  69     201.611 172.968 273.279  1.00  0.00           C  
ATOM   3884  CD2 TRP D  69     202.410 173.906 271.422  1.00  0.00           C  
ATOM   3885  NE1 TRP D  69     200.844 174.068 272.998  1.00  0.00           N  
ATOM   3886  CE2 TRP D  69     201.326 174.653 271.863  1.00  0.00           C  
ATOM   3887  CE3 TRP D  69     203.078 174.301 270.308  1.00  0.00           C  
ATOM   3888  CZ2 TRP D  69     200.908 175.777 271.196  1.00  0.00           C  
ATOM   3889  CZ3 TRP D  69     202.671 175.404 269.651  1.00  0.00           C  
ATOM   3890  CH2 TRP D  69     201.624 176.133 270.064  1.00  0.00           C  
ATOM   3891  H   TRP D  69     205.446 170.091 272.440  1.00  0.00           H  
ATOM   3892  HA  TRP D  69     205.253 172.684 271.304  1.00  0.00           H  
ATOM   3893 1HB  TRP D  69     203.413 171.146 271.370  1.00  0.00           H  
ATOM   3894 2HB  TRP D  69     203.444 171.071 273.117  1.00  0.00           H  
ATOM   3895  HD1 TRP D  69     201.467 172.302 274.126  1.00  0.00           H  
ATOM   3896  HE1 TRP D  69     200.059 174.394 273.546  1.00  0.00           H  
ATOM   3897  HE3 TRP D  69     203.925 173.750 269.968  1.00  0.00           H  
ATOM   3898  HZ2 TRP D  69     200.063 176.371 271.541  1.00  0.00           H  
ATOM   3899  HZ3 TRP D  69     203.225 175.672 268.799  1.00  0.00           H  
ATOM   3900  HH2 TRP D  69     201.350 177.015 269.500  1.00  0.00           H  
ATOM   3901  N   SER D  70     205.599 172.612 274.579  1.00  0.00           N  
ATOM   3902  CA  SER D  70     205.917 173.445 275.717  1.00  0.00           C  
ATOM   3903  C   SER D  70     207.277 174.116 275.518  1.00  0.00           C  
ATOM   3904  O   SER D  70     207.423 175.322 275.753  1.00  0.00           O  
ATOM   3905  CB  SER D  70     205.940 172.583 276.959  1.00  0.00           C  
ATOM   3906  OG  SER D  70     204.670 172.035 277.206  1.00  0.00           O  
ATOM   3907  H   SER D  70     205.490 171.610 274.715  1.00  0.00           H  
ATOM   3908  HA  SER D  70     205.151 174.215 275.814  1.00  0.00           H  
ATOM   3909 1HB  SER D  70     206.666 171.782 276.831  1.00  0.00           H  
ATOM   3910 2HB  SER D  70     206.257 173.182 277.809  1.00  0.00           H  
ATOM   3911  HG  SER D  70     204.541 171.348 276.505  1.00  0.00           H  
ATOM   3912  N   ALA D  71     208.268 173.345 275.044  1.00  0.00           N  
ATOM   3913  CA  ALA D  71     209.599 173.884 274.801  1.00  0.00           C  
ATOM   3914  C   ALA D  71     209.533 174.978 273.760  1.00  0.00           C  
ATOM   3915  O   ALA D  71     210.133 176.038 273.931  1.00  0.00           O  
ATOM   3916  CB  ALA D  71     210.536 172.787 274.334  1.00  0.00           C  
ATOM   3917  H   ALA D  71     208.104 172.355 274.870  1.00  0.00           H  
ATOM   3918  HA  ALA D  71     209.973 174.312 275.729  1.00  0.00           H  
ATOM   3919 1HB  ALA D  71     211.530 173.202 274.165  1.00  0.00           H  
ATOM   3920 2HB  ALA D  71     210.588 172.006 275.092  1.00  0.00           H  
ATOM   3921 3HB  ALA D  71     210.156 172.362 273.405  1.00  0.00           H  
ATOM   3922  N   PHE D  72     208.735 174.754 272.717  1.00  0.00           N  
ATOM   3923  CA  PHE D  72     208.554 175.734 271.667  1.00  0.00           C  
ATOM   3924  C   PHE D  72     208.051 177.031 272.221  1.00  0.00           C  
ATOM   3925  O   PHE D  72     208.644 178.079 271.978  1.00  0.00           O  
ATOM   3926  CB  PHE D  72     207.581 175.201 270.632  1.00  0.00           C  
ATOM   3927  CG  PHE D  72     207.089 176.172 269.592  1.00  0.00           C  
ATOM   3928  CD1 PHE D  72     207.841 176.527 268.498  1.00  0.00           C  
ATOM   3929  CD2 PHE D  72     205.823 176.703 269.716  1.00  0.00           C  
ATOM   3930  CE1 PHE D  72     207.332 177.396 267.558  1.00  0.00           C  
ATOM   3931  CE2 PHE D  72     205.313 177.562 268.777  1.00  0.00           C  
ATOM   3932  CZ  PHE D  72     206.065 177.910 267.692  1.00  0.00           C  
ATOM   3933  H   PHE D  72     208.267 173.852 272.624  1.00  0.00           H  
ATOM   3934  HA  PHE D  72     209.521 175.911 271.192  1.00  0.00           H  
ATOM   3935 1HB  PHE D  72     208.078 174.390 270.127  1.00  0.00           H  
ATOM   3936 2HB  PHE D  72     206.723 174.782 271.121  1.00  0.00           H  
ATOM   3937  HD1 PHE D  72     208.845 176.115 268.377  1.00  0.00           H  
ATOM   3938  HD2 PHE D  72     205.224 176.420 270.580  1.00  0.00           H  
ATOM   3939  HE1 PHE D  72     207.940 177.673 266.700  1.00  0.00           H  
ATOM   3940  HE2 PHE D  72     204.309 177.963 268.896  1.00  0.00           H  
ATOM   3941  HZ  PHE D  72     205.664 178.595 266.938  1.00  0.00           H  
ATOM   3942  N   LEU D  73     206.990 176.977 273.007  1.00  0.00           N  
ATOM   3943  CA  LEU D  73     206.451 178.209 273.524  1.00  0.00           C  
ATOM   3944  C   LEU D  73     207.471 178.927 274.407  1.00  0.00           C  
ATOM   3945  O   LEU D  73     207.561 180.154 274.364  1.00  0.00           O  
ATOM   3946  CB  LEU D  73     205.158 177.922 274.273  1.00  0.00           C  
ATOM   3947  CG  LEU D  73     203.991 177.465 273.373  1.00  0.00           C  
ATOM   3948  CD1 LEU D  73     202.828 177.064 274.248  1.00  0.00           C  
ATOM   3949  CD2 LEU D  73     203.623 178.595 272.399  1.00  0.00           C  
ATOM   3950  H   LEU D  73     206.539 176.080 273.207  1.00  0.00           H  
ATOM   3951  HA  LEU D  73     206.217 178.855 272.680  1.00  0.00           H  
ATOM   3952 1HB  LEU D  73     205.354 177.124 274.994  1.00  0.00           H  
ATOM   3953 2HB  LEU D  73     204.852 178.815 274.813  1.00  0.00           H  
ATOM   3954  HG  LEU D  73     204.290 176.586 272.800  1.00  0.00           H  
ATOM   3955 1HD1 LEU D  73     202.008 176.734 273.639  1.00  0.00           H  
ATOM   3956 2HD1 LEU D  73     203.139 176.251 274.907  1.00  0.00           H  
ATOM   3957 3HD1 LEU D  73     202.510 177.916 274.843  1.00  0.00           H  
ATOM   3958 1HD2 LEU D  73     202.805 178.269 271.761  1.00  0.00           H  
ATOM   3959 2HD2 LEU D  73     203.317 179.479 272.958  1.00  0.00           H  
ATOM   3960 3HD2 LEU D  73     204.489 178.835 271.784  1.00  0.00           H  
ATOM   3961  N   LYS D  74     208.273 178.188 275.184  1.00  0.00           N  
ATOM   3962  CA  LYS D  74     209.283 178.839 276.020  1.00  0.00           C  
ATOM   3963  C   LYS D  74     210.381 179.501 275.170  1.00  0.00           C  
ATOM   3964  O   LYS D  74     210.829 180.621 275.464  1.00  0.00           O  
ATOM   3965  CB  LYS D  74     209.905 177.829 276.983  1.00  0.00           C  
ATOM   3966  CG  LYS D  74     208.965 177.358 278.092  1.00  0.00           C  
ATOM   3967  CD  LYS D  74     209.633 176.327 278.992  1.00  0.00           C  
ATOM   3968  CE  LYS D  74     208.683 175.845 280.080  1.00  0.00           C  
ATOM   3969  NZ  LYS D  74     209.315 174.817 280.955  1.00  0.00           N  
ATOM   3970  H   LYS D  74     208.164 177.170 275.213  1.00  0.00           H  
ATOM   3971  HA  LYS D  74     208.794 179.616 276.603  1.00  0.00           H  
ATOM   3972 1HB  LYS D  74     210.221 176.948 276.421  1.00  0.00           H  
ATOM   3973 2HB  LYS D  74     210.791 178.260 277.443  1.00  0.00           H  
ATOM   3974 1HG  LYS D  74     208.661 178.212 278.695  1.00  0.00           H  
ATOM   3975 2HG  LYS D  74     208.076 176.919 277.644  1.00  0.00           H  
ATOM   3976 1HD  LYS D  74     209.943 175.472 278.387  1.00  0.00           H  
ATOM   3977 2HD  LYS D  74     210.516 176.763 279.456  1.00  0.00           H  
ATOM   3978 1HE  LYS D  74     208.382 176.694 280.691  1.00  0.00           H  
ATOM   3979 2HE  LYS D  74     207.796 175.414 279.611  1.00  0.00           H  
ATOM   3980 1HZ  LYS D  74     208.654 174.524 281.661  1.00  0.00           H  
ATOM   3981 2HZ  LYS D  74     209.587 174.021 280.398  1.00  0.00           H  
ATOM   3982 3HZ  LYS D  74     210.131 175.210 281.401  1.00  0.00           H  
ATOM   3983  N   GLU D  75     210.809 178.829 274.097  1.00  0.00           N  
ATOM   3984  CA  GLU D  75     211.835 179.393 273.219  1.00  0.00           C  
ATOM   3985  C   GLU D  75     211.307 180.635 272.501  1.00  0.00           C  
ATOM   3986  O   GLU D  75     212.012 181.645 272.349  1.00  0.00           O  
ATOM   3987  CB  GLU D  75     212.296 178.347 272.194  1.00  0.00           C  
ATOM   3988  CG  GLU D  75     213.116 177.183 272.783  1.00  0.00           C  
ATOM   3989  CD  GLU D  75     213.448 176.104 271.765  1.00  0.00           C  
ATOM   3990  OE1 GLU D  75     212.973 176.183 270.654  1.00  0.00           O  
ATOM   3991  OE2 GLU D  75     214.180 175.202 272.106  1.00  0.00           O  
ATOM   3992  H   GLU D  75     210.425 177.903 273.896  1.00  0.00           H  
ATOM   3993  HA  GLU D  75     212.689 179.685 273.829  1.00  0.00           H  
ATOM   3994 1HB  GLU D  75     211.417 177.915 271.709  1.00  0.00           H  
ATOM   3995 2HB  GLU D  75     212.892 178.829 271.422  1.00  0.00           H  
ATOM   3996 1HG  GLU D  75     214.046 177.581 273.182  1.00  0.00           H  
ATOM   3997 2HG  GLU D  75     212.563 176.742 273.608  1.00  0.00           H  
ATOM   3998  N   GLN D  76     210.041 180.572 272.087  1.00  0.00           N  
ATOM   3999  CA  GLN D  76     209.425 181.669 271.369  1.00  0.00           C  
ATOM   4000  C   GLN D  76     209.145 182.817 272.323  1.00  0.00           C  
ATOM   4001  O   GLN D  76     209.295 183.973 271.942  1.00  0.00           O  
ATOM   4002  CB  GLN D  76     208.159 181.183 270.689  1.00  0.00           C  
ATOM   4003  CG  GLN D  76     208.408 180.115 269.600  1.00  0.00           C  
ATOM   4004  CD  GLN D  76     209.162 180.568 268.368  1.00  0.00           C  
ATOM   4005  OE1 GLN D  76     208.862 181.595 267.775  1.00  0.00           O  
ATOM   4006  NE2 GLN D  76     210.163 179.792 267.964  1.00  0.00           N  
ATOM   4007  H   GLN D  76     209.511 179.712 272.234  1.00  0.00           H  
ATOM   4008  HA  GLN D  76     210.118 182.020 270.606  1.00  0.00           H  
ATOM   4009 1HB  GLN D  76     207.500 180.744 271.439  1.00  0.00           H  
ATOM   4010 2HB  GLN D  76     207.636 182.024 270.246  1.00  0.00           H  
ATOM   4011 1HG  GLN D  76     209.010 179.335 270.031  1.00  0.00           H  
ATOM   4012 2HG  GLN D  76     207.470 179.707 269.303  1.00  0.00           H  
ATOM   4013 1HE2 GLN D  76     210.692 180.037 267.152  1.00  0.00           H  
ATOM   4014 2HE2 GLN D  76     210.399 178.959 268.472  1.00  0.00           H  
ATOM   4015  N   SER D  77     208.808 182.501 273.580  1.00  0.00           N  
ATOM   4016  CA  SER D  77     208.585 183.509 274.607  1.00  0.00           C  
ATOM   4017  C   SER D  77     209.874 184.260 274.835  1.00  0.00           C  
ATOM   4018  O   SER D  77     209.893 185.490 274.857  1.00  0.00           O  
ATOM   4019  CB  SER D  77     208.141 182.879 275.906  1.00  0.00           C  
ATOM   4020  OG  SER D  77     207.914 183.852 276.896  1.00  0.00           O  
ATOM   4021  H   SER D  77     208.663 181.528 273.834  1.00  0.00           H  
ATOM   4022  HA  SER D  77     207.831 184.206 274.272  1.00  0.00           H  
ATOM   4023 1HB  SER D  77     207.229 182.308 275.741  1.00  0.00           H  
ATOM   4024 2HB  SER D  77     208.902 182.186 276.247  1.00  0.00           H  
ATOM   4025  HG  SER D  77     207.032 184.213 276.707  1.00  0.00           H  
ATOM   4026  N   THR D  78     210.973 183.519 274.963  1.00  0.00           N  
ATOM   4027  CA  THR D  78     212.261 184.135 275.193  1.00  0.00           C  
ATOM   4028  C   THR D  78     212.544 185.135 274.079  1.00  0.00           C  
ATOM   4029  O   THR D  78     212.921 186.277 274.349  1.00  0.00           O  
ATOM   4030  CB  THR D  78     213.368 183.069 275.252  1.00  0.00           C  
ATOM   4031  OG1 THR D  78     213.090 182.154 276.332  1.00  0.00           O  
ATOM   4032  CG2 THR D  78     214.721 183.730 275.469  1.00  0.00           C  
ATOM   4033  H   THR D  78     210.903 182.501 274.947  1.00  0.00           H  
ATOM   4034  HA  THR D  78     212.231 184.669 276.141  1.00  0.00           H  
ATOM   4035  HB  THR D  78     213.387 182.513 274.319  1.00  0.00           H  
ATOM   4036  HG1 THR D  78     212.253 181.663 276.132  1.00  0.00           H  
ATOM   4037 1HG2 THR D  78     215.496 182.965 275.508  1.00  0.00           H  
ATOM   4038 2HG2 THR D  78     214.925 184.414 274.643  1.00  0.00           H  
ATOM   4039 3HG2 THR D  78     214.710 184.284 276.406  1.00  0.00           H  
ATOM   4040  N   THR D  79     212.310 184.726 272.828  1.00  0.00           N  
ATOM   4041  CA  THR D  79     212.492 185.626 271.698  1.00  0.00           C  
ATOM   4042  C   THR D  79     211.501 186.795 271.732  1.00  0.00           C  
ATOM   4043  O   THR D  79     211.866 187.934 271.461  1.00  0.00           O  
ATOM   4044  CB  THR D  79     212.355 184.906 270.359  1.00  0.00           C  
ATOM   4045  OG1 THR D  79     213.352 183.877 270.253  1.00  0.00           O  
ATOM   4046  CG2 THR D  79     212.560 185.927 269.256  1.00  0.00           C  
ATOM   4047  H   THR D  79     212.021 183.759 272.664  1.00  0.00           H  
ATOM   4048  HA  THR D  79     213.496 186.040 271.752  1.00  0.00           H  
ATOM   4049  HB  THR D  79     211.371 184.454 270.284  1.00  0.00           H  
ATOM   4050  HG1 THR D  79     213.159 183.180 270.907  1.00  0.00           H  
ATOM   4051 1HG2 THR D  79     212.485 185.450 268.287  1.00  0.00           H  
ATOM   4052 2HG2 THR D  79     211.805 186.710 269.339  1.00  0.00           H  
ATOM   4053 3HG2 THR D  79     213.540 186.356 269.373  1.00  0.00           H  
ATOM   4054  N   ALA D  80     210.243 186.531 272.073  1.00  0.00           N  
ATOM   4055  CA  ALA D  80     209.221 187.566 272.122  1.00  0.00           C  
ATOM   4056  C   ALA D  80     209.617 188.667 273.098  1.00  0.00           C  
ATOM   4057  O   ALA D  80     209.356 189.847 272.875  1.00  0.00           O  
ATOM   4058  CB  ALA D  80     207.882 186.984 272.538  1.00  0.00           C  
ATOM   4059  H   ALA D  80     209.978 185.578 272.284  1.00  0.00           H  
ATOM   4060  HA  ALA D  80     209.133 187.990 271.130  1.00  0.00           H  
ATOM   4061 1HB  ALA D  80     207.121 187.761 272.552  1.00  0.00           H  
ATOM   4062 2HB  ALA D  80     207.605 186.212 271.833  1.00  0.00           H  
ATOM   4063 3HB  ALA D  80     207.969 186.557 273.531  1.00  0.00           H  
ATOM   4064  N   GLN D  81     210.319 188.303 274.164  1.00  0.00           N  
ATOM   4065  CA  GLN D  81     210.726 189.263 275.182  1.00  0.00           C  
ATOM   4066  C   GLN D  81     211.904 190.140 274.739  1.00  0.00           C  
ATOM   4067  O   GLN D  81     212.316 191.050 275.461  1.00  0.00           O  
ATOM   4068  CB  GLN D  81     211.020 188.527 276.488  1.00  0.00           C  
ATOM   4069  CG  GLN D  81     209.760 187.914 277.072  1.00  0.00           C  
ATOM   4070  CD  GLN D  81     209.932 187.157 278.337  1.00  0.00           C  
ATOM   4071  OE1 GLN D  81     210.446 187.716 279.322  1.00  0.00           O  
ATOM   4072  NE2 GLN D  81     209.488 185.894 278.373  1.00  0.00           N  
ATOM   4073  H   GLN D  81     210.514 187.310 274.310  1.00  0.00           H  
ATOM   4074  HA  GLN D  81     209.887 189.927 275.370  1.00  0.00           H  
ATOM   4075 1HB  GLN D  81     211.735 187.721 276.297  1.00  0.00           H  
ATOM   4076 2HB  GLN D  81     211.460 189.207 277.214  1.00  0.00           H  
ATOM   4077 1HG  GLN D  81     209.091 188.735 277.303  1.00  0.00           H  
ATOM   4078 2HG  GLN D  81     209.297 187.265 276.346  1.00  0.00           H  
ATOM   4079 1HE2 GLN D  81     209.516 185.371 279.232  1.00  0.00           H  
ATOM   4080 2HE2 GLN D  81     209.055 185.434 277.580  1.00  0.00           H  
ATOM   4081  N   MET D  82     212.418 189.899 273.527  1.00  0.00           N  
ATOM   4082  CA  MET D  82     213.467 190.713 272.933  1.00  0.00           C  
ATOM   4083  C   MET D  82     212.831 191.862 272.120  1.00  0.00           C  
ATOM   4084  O   MET D  82     213.536 192.666 271.504  1.00  0.00           O  
ATOM   4085  CB  MET D  82     214.382 189.854 272.072  1.00  0.00           C  
ATOM   4086  CG  MET D  82     215.135 188.776 272.846  1.00  0.00           C  
ATOM   4087  SD  MET D  82     216.134 187.723 271.788  1.00  0.00           S  
ATOM   4088  CE  MET D  82     217.457 188.852 271.395  1.00  0.00           C  
ATOM   4089  H   MET D  82     212.062 189.127 272.966  1.00  0.00           H  
ATOM   4090  HA  MET D  82     214.057 191.159 273.731  1.00  0.00           H  
ATOM   4091 1HB  MET D  82     213.801 189.374 271.308  1.00  0.00           H  
ATOM   4092 2HB  MET D  82     215.119 190.487 271.581  1.00  0.00           H  
ATOM   4093 1HG  MET D  82     215.781 189.239 273.588  1.00  0.00           H  
ATOM   4094 2HG  MET D  82     214.411 188.148 273.366  1.00  0.00           H  
ATOM   4095 1HE  MET D  82     218.168 188.363 270.732  1.00  0.00           H  
ATOM   4096 2HE  MET D  82     217.047 189.731 270.906  1.00  0.00           H  
ATOM   4097 3HE  MET D  82     217.962 189.154 272.311  1.00  0.00           H  
ATOM   4098  N   TYR D  83     211.489 191.941 272.154  1.00  0.00           N  
ATOM   4099  CA  TYR D  83     210.685 192.952 271.464  1.00  0.00           C  
ATOM   4100  C   TYR D  83     209.883 193.798 272.475  1.00  0.00           C  
ATOM   4101  O   TYR D  83     208.839 193.358 272.946  1.00  0.00           O  
ATOM   4102  CB  TYR D  83     209.675 192.330 270.494  1.00  0.00           C  
ATOM   4103  CG  TYR D  83     210.247 191.528 269.349  1.00  0.00           C  
ATOM   4104  CD1 TYR D  83     209.911 190.198 269.225  1.00  0.00           C  
ATOM   4105  CD2 TYR D  83     211.103 192.109 268.437  1.00  0.00           C  
ATOM   4106  CE1 TYR D  83     210.411 189.442 268.195  1.00  0.00           C  
ATOM   4107  CE2 TYR D  83     211.610 191.359 267.409  1.00  0.00           C  
ATOM   4108  CZ  TYR D  83     211.269 190.032 267.279  1.00  0.00           C  
ATOM   4109  OH  TYR D  83     211.791 189.290 266.255  1.00  0.00           O  
ATOM   4110  H   TYR D  83     210.975 191.224 272.664  1.00  0.00           H  
ATOM   4111  HA  TYR D  83     211.347 193.584 270.878  1.00  0.00           H  
ATOM   4112 1HB  TYR D  83     209.010 191.676 271.059  1.00  0.00           H  
ATOM   4113 2HB  TYR D  83     209.058 193.111 270.075  1.00  0.00           H  
ATOM   4114  HD1 TYR D  83     209.246 189.762 269.947  1.00  0.00           H  
ATOM   4115  HD2 TYR D  83     211.385 193.157 268.532  1.00  0.00           H  
ATOM   4116  HE1 TYR D  83     210.140 188.395 268.104  1.00  0.00           H  
ATOM   4117  HE2 TYR D  83     212.290 191.816 266.698  1.00  0.00           H  
ATOM   4118  HH  TYR D  83     212.549 189.758 265.857  1.00  0.00           H  
ATOM   4119  N   PRO D  84     210.370 194.990 272.879  1.00  0.00           N  
ATOM   4120  CA  PRO D  84     209.764 195.905 273.854  1.00  0.00           C  
ATOM   4121  C   PRO D  84     208.323 196.330 273.507  1.00  0.00           C  
ATOM   4122  O   PRO D  84     207.590 196.834 274.362  1.00  0.00           O  
ATOM   4123  CB  PRO D  84     210.712 197.111 273.793  1.00  0.00           C  
ATOM   4124  CG  PRO D  84     212.037 196.541 273.356  1.00  0.00           C  
ATOM   4125  CD  PRO D  84     211.695 195.432 272.399  1.00  0.00           C  
ATOM   4126  HA  PRO D  84     209.795 195.435 274.848  1.00  0.00           H  
ATOM   4127 1HB  PRO D  84     210.330 197.853 273.086  1.00  0.00           H  
ATOM   4128 2HB  PRO D  84     210.759 197.601 274.777  1.00  0.00           H  
ATOM   4129 1HG  PRO D  84     212.651 197.323 272.887  1.00  0.00           H  
ATOM   4130 2HG  PRO D  84     212.598 196.180 274.231  1.00  0.00           H  
ATOM   4131 1HD  PRO D  84     211.655 195.791 271.372  1.00  0.00           H  
ATOM   4132 2HD  PRO D  84     212.446 194.653 272.536  1.00  0.00           H  
ATOM   4133  N   LEU D  85     207.952 196.179 272.234  1.00  0.00           N  
ATOM   4134  CA  LEU D  85     206.642 196.511 271.665  1.00  0.00           C  
ATOM   4135  C   LEU D  85     206.328 198.006 271.707  1.00  0.00           C  
ATOM   4136  O   LEU D  85     205.166 198.408 271.657  1.00  0.00           O  
ATOM   4137  CB  LEU D  85     205.520 195.756 272.410  1.00  0.00           C  
ATOM   4138  CG  LEU D  85     205.748 194.241 272.596  1.00  0.00           C  
ATOM   4139  CD1 LEU D  85     204.534 193.571 273.233  1.00  0.00           C  
ATOM   4140  CD2 LEU D  85     206.084 193.624 271.320  1.00  0.00           C  
ATOM   4141  H   LEU D  85     208.617 195.767 271.603  1.00  0.00           H  
ATOM   4142  HA  LEU D  85     206.642 196.197 270.626  1.00  0.00           H  
ATOM   4143 1HB  LEU D  85     205.379 196.197 273.394  1.00  0.00           H  
ATOM   4144 2HB  LEU D  85     204.612 195.885 271.860  1.00  0.00           H  
ATOM   4145  HG  LEU D  85     206.569 194.109 273.281  1.00  0.00           H  
ATOM   4146 1HD1 LEU D  85     204.743 192.509 273.385  1.00  0.00           H  
ATOM   4147 2HD1 LEU D  85     204.325 194.037 274.193  1.00  0.00           H  
ATOM   4148 3HD1 LEU D  85     203.672 193.673 272.580  1.00  0.00           H  
ATOM   4149 1HD2 LEU D  85     206.285 192.590 271.514  1.00  0.00           H  
ATOM   4150 2HD2 LEU D  85     205.258 193.718 270.643  1.00  0.00           H  
ATOM   4151 3HD2 LEU D  85     206.971 194.096 270.904  1.00  0.00           H  
ATOM   4152  N   GLN D  86     207.371 198.832 271.722  1.00  0.00           N  
ATOM   4153  CA  GLN D  86     207.233 200.287 271.775  1.00  0.00           C  
ATOM   4154  C   GLN D  86     207.185 200.940 270.390  1.00  0.00           C  
ATOM   4155  O   GLN D  86     207.026 202.153 270.266  1.00  0.00           O  
ATOM   4156  CB  GLN D  86     208.408 200.860 272.563  1.00  0.00           C  
ATOM   4157  CG  GLN D  86     208.510 200.315 273.981  1.00  0.00           C  
ATOM   4158  CD  GLN D  86     207.311 200.618 274.852  1.00  0.00           C  
ATOM   4159  OE1 GLN D  86     206.930 201.781 275.043  1.00  0.00           O  
ATOM   4160  NE2 GLN D  86     206.699 199.564 275.386  1.00  0.00           N  
ATOM   4161  H   GLN D  86     208.295 198.430 271.751  1.00  0.00           H  
ATOM   4162  HA  GLN D  86     206.305 200.525 272.294  1.00  0.00           H  
ATOM   4163 1HB  GLN D  86     209.338 200.629 272.043  1.00  0.00           H  
ATOM   4164 2HB  GLN D  86     208.319 201.944 272.617  1.00  0.00           H  
ATOM   4165 1HG  GLN D  86     208.594 199.241 273.924  1.00  0.00           H  
ATOM   4166 2HG  GLN D  86     209.397 200.730 274.459  1.00  0.00           H  
ATOM   4167 1HE2 GLN D  86     205.897 199.690 275.969  1.00  0.00           H  
ATOM   4168 2HE2 GLN D  86     207.035 198.615 275.180  1.00  0.00           H  
ATOM   4169  N   GLU D  87     207.340 200.123 269.357  1.00  0.00           N  
ATOM   4170  CA  GLU D  87     207.354 200.567 267.970  1.00  0.00           C  
ATOM   4171  C   GLU D  87     206.369 199.767 267.138  1.00  0.00           C  
ATOM   4172  O   GLU D  87     206.717 199.311 266.043  1.00  0.00           O  
ATOM   4173  CB  GLU D  87     208.749 200.460 267.349  1.00  0.00           C  
ATOM   4174  CG  GLU D  87     209.807 201.300 267.986  1.00  0.00           C  
ATOM   4175  CD  GLU D  87     211.134 201.075 267.349  1.00  0.00           C  
ATOM   4176  OE1 GLU D  87     211.240 200.165 266.545  1.00  0.00           O  
ATOM   4177  OE2 GLU D  87     212.051 201.805 267.647  1.00  0.00           O  
ATOM   4178  H   GLU D  87     207.449 199.140 269.548  1.00  0.00           H  
ATOM   4179  HA  GLU D  87     207.048 201.612 267.939  1.00  0.00           H  
ATOM   4180 1HB  GLU D  87     209.091 199.475 267.378  1.00  0.00           H  
ATOM   4181 2HB  GLU D  87     208.698 200.750 266.299  1.00  0.00           H  
ATOM   4182 1HG  GLU D  87     209.538 202.351 267.899  1.00  0.00           H  
ATOM   4183 2HG  GLU D  87     209.874 201.051 269.044  1.00  0.00           H  
ATOM   4184  N   ILE D  88     205.178 199.531 267.708  1.00  0.00           N  
ATOM   4185  CA  ILE D  88     204.114 198.797 267.025  1.00  0.00           C  
ATOM   4186  C   ILE D  88     202.802 199.562 266.936  1.00  0.00           C  
ATOM   4187  O   ILE D  88     202.259 200.005 267.955  1.00  0.00           O  
ATOM   4188  CB  ILE D  88     203.832 197.436 267.693  1.00  0.00           C  
ATOM   4189  CG1 ILE D  88     205.049 196.557 267.690  1.00  0.00           C  
ATOM   4190  CG2 ILE D  88     202.701 196.725 266.962  1.00  0.00           C  
ATOM   4191  CD1 ILE D  88     204.836 195.335 268.470  1.00  0.00           C  
ATOM   4192  H   ILE D  88     205.003 199.917 268.625  1.00  0.00           H  
ATOM   4193  HA  ILE D  88     204.417 198.635 266.015  1.00  0.00           H  
ATOM   4194  HB  ILE D  88     203.558 197.590 268.720  1.00  0.00           H  
ATOM   4195 1HG1 ILE D  88     205.273 196.278 266.695  1.00  0.00           H  
ATOM   4196 2HG1 ILE D  88     205.898 197.091 268.105  1.00  0.00           H  
ATOM   4197 1HG2 ILE D  88     202.510 195.780 267.420  1.00  0.00           H  
ATOM   4198 2HG2 ILE D  88     201.797 197.326 266.991  1.00  0.00           H  
ATOM   4199 3HG2 ILE D  88     202.980 196.559 265.933  1.00  0.00           H  
ATOM   4200 1HD1 ILE D  88     205.730 194.714 268.438  1.00  0.00           H  
ATOM   4201 2HD1 ILE D  88     204.607 195.608 269.489  1.00  0.00           H  
ATOM   4202 3HD1 ILE D  88     204.006 194.794 268.054  1.00  0.00           H  
ATOM   4203  N   GLN D  89     202.276 199.686 265.714  1.00  0.00           N  
ATOM   4204  CA  GLN D  89     201.006 200.361 265.501  1.00  0.00           C  
ATOM   4205  C   GLN D  89     199.868 199.346 265.306  1.00  0.00           C  
ATOM   4206  O   GLN D  89     198.764 199.541 265.818  1.00  0.00           O  
ATOM   4207  CB  GLN D  89     201.092 201.285 264.287  1.00  0.00           C  
ATOM   4208  CG  GLN D  89     202.177 202.361 264.390  1.00  0.00           C  
ATOM   4209  CD  GLN D  89     202.003 203.285 265.582  1.00  0.00           C  
ATOM   4210  OE1 GLN D  89     200.954 203.907 265.771  1.00  0.00           O  
ATOM   4211  NE2 GLN D  89     203.054 203.382 266.394  1.00  0.00           N  
ATOM   4212  H   GLN D  89     202.784 199.309 264.911  1.00  0.00           H  
ATOM   4213  HA  GLN D  89     200.776 200.961 266.381  1.00  0.00           H  
ATOM   4214 1HB  GLN D  89     201.302 200.685 263.398  1.00  0.00           H  
ATOM   4215 2HB  GLN D  89     200.134 201.775 264.134  1.00  0.00           H  
ATOM   4216 1HG  GLN D  89     203.147 201.866 264.477  1.00  0.00           H  
ATOM   4217 2HG  GLN D  89     202.151 202.968 263.485  1.00  0.00           H  
ATOM   4218 1HE2 GLN D  89     203.012 203.973 267.201  1.00  0.00           H  
ATOM   4219 2HE2 GLN D  89     203.888 202.869 266.192  1.00  0.00           H  
ATOM   4220  N   ASN D  90     200.126 198.249 264.584  1.00  0.00           N  
ATOM   4221  CA  ASN D  90     199.086 197.251 264.369  1.00  0.00           C  
ATOM   4222  C   ASN D  90     199.039 196.312 265.568  1.00  0.00           C  
ATOM   4223  O   ASN D  90     199.937 195.479 265.768  1.00  0.00           O  
ATOM   4224  CB  ASN D  90     199.298 196.470 263.081  1.00  0.00           C  
ATOM   4225  CG  ASN D  90     198.136 195.509 262.734  1.00  0.00           C  
ATOM   4226  OD1 ASN D  90     197.342 195.043 263.583  1.00  0.00           O  
ATOM   4227  ND2 ASN D  90     198.034 195.206 261.461  1.00  0.00           N  
ATOM   4228  H   ASN D  90     201.036 198.096 264.143  1.00  0.00           H  
ATOM   4229  HA  ASN D  90     198.122 197.757 264.309  1.00  0.00           H  
ATOM   4230 1HB  ASN D  90     199.441 197.168 262.254  1.00  0.00           H  
ATOM   4231 2HB  ASN D  90     200.215 195.884 263.169  1.00  0.00           H  
ATOM   4232 1HD2 ASN D  90     197.309 194.591 261.144  1.00  0.00           H  
ATOM   4233 2HD2 ASN D  90     198.683 195.594 260.803  1.00  0.00           H  
ATOM   4234  N   LEU D  91     197.949 196.386 266.321  1.00  0.00           N  
ATOM   4235  CA  LEU D  91     197.781 195.581 267.520  1.00  0.00           C  
ATOM   4236  C   LEU D  91     197.830 194.095 267.235  1.00  0.00           C  
ATOM   4237  O   LEU D  91     198.168 193.309 268.104  1.00  0.00           O  
ATOM   4238  CB  LEU D  91     196.472 195.925 268.215  1.00  0.00           C  
ATOM   4239  CG  LEU D  91     196.438 197.271 268.858  1.00  0.00           C  
ATOM   4240  CD1 LEU D  91     195.056 197.543 269.357  1.00  0.00           C  
ATOM   4241  CD2 LEU D  91     197.441 197.275 269.986  1.00  0.00           C  
ATOM   4242  H   LEU D  91     197.243 197.070 266.079  1.00  0.00           H  
ATOM   4243  HA  LEU D  91     198.597 195.824 268.197  1.00  0.00           H  
ATOM   4244 1HB  LEU D  91     195.665 195.878 267.484  1.00  0.00           H  
ATOM   4245 2HB  LEU D  91     196.276 195.190 268.980  1.00  0.00           H  
ATOM   4246  HG  LEU D  91     196.701 198.043 268.129  1.00  0.00           H  
ATOM   4247 1HD1 LEU D  91     195.018 198.524 269.828  1.00  0.00           H  
ATOM   4248 2HD1 LEU D  91     194.388 197.518 268.509  1.00  0.00           H  
ATOM   4249 3HD1 LEU D  91     194.765 196.782 270.080  1.00  0.00           H  
ATOM   4250 1HD2 LEU D  91     197.435 198.250 270.473  1.00  0.00           H  
ATOM   4251 2HD2 LEU D  91     197.180 196.501 270.712  1.00  0.00           H  
ATOM   4252 3HD2 LEU D  91     198.434 197.076 269.581  1.00  0.00           H  
ATOM   4253  N   THR D  92     197.553 193.682 266.011  1.00  0.00           N  
ATOM   4254  CA  THR D  92     197.618 192.267 265.697  1.00  0.00           C  
ATOM   4255  C   THR D  92     199.014 191.759 266.111  1.00  0.00           C  
ATOM   4256  O   THR D  92     199.169 190.676 266.681  1.00  0.00           O  
ATOM   4257  CB  THR D  92     197.406 192.039 264.183  1.00  0.00           C  
ATOM   4258  OG1 THR D  92     196.164 192.616 263.787  1.00  0.00           O  
ATOM   4259  CG2 THR D  92     197.378 190.583 263.860  1.00  0.00           C  
ATOM   4260  H   THR D  92     197.321 194.348 265.281  1.00  0.00           H  
ATOM   4261  HA  THR D  92     196.859 191.733 266.268  1.00  0.00           H  
ATOM   4262  HB  THR D  92     198.216 192.511 263.627  1.00  0.00           H  
ATOM   4263  HG1 THR D  92     196.309 193.576 263.679  1.00  0.00           H  
ATOM   4264 1HG2 THR D  92     197.224 190.451 262.789  1.00  0.00           H  
ATOM   4265 2HG2 THR D  92     198.309 190.153 264.139  1.00  0.00           H  
ATOM   4266 3HG2 THR D  92     196.567 190.104 264.402  1.00  0.00           H  
ATOM   4267  N   VAL D  93     200.045 192.551 265.806  1.00  0.00           N  
ATOM   4268  CA  VAL D  93     201.422 192.181 266.084  1.00  0.00           C  
ATOM   4269  C   VAL D  93     201.724 192.301 267.579  1.00  0.00           C  
ATOM   4270  O   VAL D  93     202.322 191.404 268.189  1.00  0.00           O  
ATOM   4271  CB  VAL D  93     202.351 193.107 265.273  1.00  0.00           C  
ATOM   4272  CG1 VAL D  93     203.784 192.872 265.614  1.00  0.00           C  
ATOM   4273  CG2 VAL D  93     202.111 192.877 263.798  1.00  0.00           C  
ATOM   4274  H   VAL D  93     199.863 193.470 265.408  1.00  0.00           H  
ATOM   4275  HA  VAL D  93     201.574 191.150 265.770  1.00  0.00           H  
ATOM   4276  HB  VAL D  93     202.121 194.141 265.522  1.00  0.00           H  
ATOM   4277 1HG1 VAL D  93     204.398 193.553 265.034  1.00  0.00           H  
ATOM   4278 2HG1 VAL D  93     203.945 193.042 266.665  1.00  0.00           H  
ATOM   4279 3HG1 VAL D  93     204.051 191.864 265.373  1.00  0.00           H  
ATOM   4280 1HG2 VAL D  93     202.751 193.546 263.217  1.00  0.00           H  
ATOM   4281 2HG2 VAL D  93     202.347 191.842 263.552  1.00  0.00           H  
ATOM   4282 3HG2 VAL D  93     201.065 193.083 263.567  1.00  0.00           H  
ATOM   4283  N   LYS D  94     201.297 193.420 268.167  1.00  0.00           N  
ATOM   4284  CA  LYS D  94     201.559 193.674 269.584  1.00  0.00           C  
ATOM   4285  C   LYS D  94     200.923 192.621 270.475  1.00  0.00           C  
ATOM   4286  O   LYS D  94     201.578 192.059 271.352  1.00  0.00           O  
ATOM   4287  CB  LYS D  94     201.028 195.048 270.007  1.00  0.00           C  
ATOM   4288  CG  LYS D  94     201.421 195.445 271.400  1.00  0.00           C  
ATOM   4289  CD  LYS D  94     200.936 196.847 271.770  1.00  0.00           C  
ATOM   4290  CE  LYS D  94     201.641 197.909 270.914  1.00  0.00           C  
ATOM   4291  NZ  LYS D  94     201.392 199.310 271.397  1.00  0.00           N  
ATOM   4292  H   LYS D  94     200.792 194.100 267.594  1.00  0.00           H  
ATOM   4293  HA  LYS D  94     202.635 193.641 269.750  1.00  0.00           H  
ATOM   4294 1HB  LYS D  94     201.355 195.816 269.331  1.00  0.00           H  
ATOM   4295 2HB  LYS D  94     199.941 195.028 269.981  1.00  0.00           H  
ATOM   4296 1HG  LYS D  94     201.007 194.724 272.101  1.00  0.00           H  
ATOM   4297 2HG  LYS D  94     202.489 195.416 271.472  1.00  0.00           H  
ATOM   4298 1HD  LYS D  94     199.860 196.915 271.630  1.00  0.00           H  
ATOM   4299 2HD  LYS D  94     201.159 197.040 272.819  1.00  0.00           H  
ATOM   4300 1HE  LYS D  94     202.714 197.719 270.929  1.00  0.00           H  
ATOM   4301 2HE  LYS D  94     201.279 197.828 269.882  1.00  0.00           H  
ATOM   4302 1HZ  LYS D  94     201.886 199.954 270.786  1.00  0.00           H  
ATOM   4303 2HZ  LYS D  94     200.412 199.538 271.390  1.00  0.00           H  
ATOM   4304 3HZ  LYS D  94     201.743 199.404 272.337  1.00  0.00           H  
ATOM   4305  N   LEU D  95     199.658 192.323 270.217  1.00  0.00           N  
ATOM   4306  CA  LEU D  95     198.884 191.397 271.021  1.00  0.00           C  
ATOM   4307  C   LEU D  95     199.472 189.996 270.986  1.00  0.00           C  
ATOM   4308  O   LEU D  95     199.533 189.317 272.015  1.00  0.00           O  
ATOM   4309  CB  LEU D  95     197.454 191.372 270.492  1.00  0.00           C  
ATOM   4310  CG  LEU D  95     196.656 192.659 270.684  1.00  0.00           C  
ATOM   4311  CD1 LEU D  95     195.359 192.541 269.907  1.00  0.00           C  
ATOM   4312  CD2 LEU D  95     196.409 192.889 272.140  1.00  0.00           C  
ATOM   4313  H   LEU D  95     199.192 192.791 269.450  1.00  0.00           H  
ATOM   4314  HA  LEU D  95     198.882 191.754 272.050  1.00  0.00           H  
ATOM   4315 1HB  LEU D  95     197.482 191.156 269.421  1.00  0.00           H  
ATOM   4316 2HB  LEU D  95     196.912 190.575 270.994  1.00  0.00           H  
ATOM   4317  HG  LEU D  95     197.218 193.498 270.300  1.00  0.00           H  
ATOM   4318 1HD1 LEU D  95     194.771 193.451 270.018  1.00  0.00           H  
ATOM   4319 2HD1 LEU D  95     195.580 192.382 268.850  1.00  0.00           H  
ATOM   4320 3HD1 LEU D  95     194.797 191.701 270.289  1.00  0.00           H  
ATOM   4321 1HD2 LEU D  95     195.844 193.811 272.273  1.00  0.00           H  
ATOM   4322 2HD2 LEU D  95     195.845 192.052 272.550  1.00  0.00           H  
ATOM   4323 3HD2 LEU D  95     197.363 192.971 272.654  1.00  0.00           H  
ATOM   4324  N   GLN D  96     199.961 189.558 269.825  1.00  0.00           N  
ATOM   4325  CA  GLN D  96     200.551 188.233 269.785  1.00  0.00           C  
ATOM   4326  C   GLN D  96     201.808 188.177 270.645  1.00  0.00           C  
ATOM   4327  O   GLN D  96     202.008 187.237 271.423  1.00  0.00           O  
ATOM   4328  CB  GLN D  96     200.904 187.879 268.363  1.00  0.00           C  
ATOM   4329  CG  GLN D  96     199.744 187.639 267.488  1.00  0.00           C  
ATOM   4330  CD  GLN D  96     200.124 187.416 266.081  1.00  0.00           C  
ATOM   4331  OE1 GLN D  96     200.702 186.391 265.697  1.00  0.00           O  
ATOM   4332  NE2 GLN D  96     199.812 188.387 265.270  1.00  0.00           N  
ATOM   4333  H   GLN D  96     199.892 190.114 268.965  1.00  0.00           H  
ATOM   4334  HA  GLN D  96     199.830 187.516 270.176  1.00  0.00           H  
ATOM   4335 1HB  GLN D  96     201.464 188.708 267.940  1.00  0.00           H  
ATOM   4336 2HB  GLN D  96     201.531 187.034 268.359  1.00  0.00           H  
ATOM   4337 1HG  GLN D  96     199.228 186.781 267.818  1.00  0.00           H  
ATOM   4338 2HG  GLN D  96     199.090 188.489 267.548  1.00  0.00           H  
ATOM   4339 1HE2 GLN D  96     200.034 188.327 264.301  1.00  0.00           H  
ATOM   4340 2HE2 GLN D  96     199.347 189.220 265.651  1.00  0.00           H  
ATOM   4341  N   LEU D  97     202.633 189.217 270.576  1.00  0.00           N  
ATOM   4342  CA  LEU D  97     203.816 189.198 271.410  1.00  0.00           C  
ATOM   4343  C   LEU D  97     203.449 189.303 272.882  1.00  0.00           C  
ATOM   4344  O   LEU D  97     204.054 188.625 273.712  1.00  0.00           O  
ATOM   4345  CB  LEU D  97     204.795 190.261 270.962  1.00  0.00           C  
ATOM   4346  CG  LEU D  97     205.441 189.932 269.620  1.00  0.00           C  
ATOM   4347  CD1 LEU D  97     206.264 191.028 269.146  1.00  0.00           C  
ATOM   4348  CD2 LEU D  97     206.294 188.746 269.784  1.00  0.00           C  
ATOM   4349  H   LEU D  97     202.453 189.998 269.936  1.00  0.00           H  
ATOM   4350  HA  LEU D  97     204.309 188.239 271.264  1.00  0.00           H  
ATOM   4351 1HB  LEU D  97     204.255 191.207 270.862  1.00  0.00           H  
ATOM   4352 2HB  LEU D  97     205.577 190.368 271.717  1.00  0.00           H  
ATOM   4353  HG  LEU D  97     204.672 189.732 268.885  1.00  0.00           H  
ATOM   4354 1HD1 LEU D  97     206.713 190.712 268.238  1.00  0.00           H  
ATOM   4355 2HD1 LEU D  97     205.655 191.916 268.991  1.00  0.00           H  
ATOM   4356 3HD1 LEU D  97     207.034 191.225 269.865  1.00  0.00           H  
ATOM   4357 1HD2 LEU D  97     206.747 188.520 268.835  1.00  0.00           H  
ATOM   4358 2HD2 LEU D  97     207.060 188.971 270.508  1.00  0.00           H  
ATOM   4359 3HD2 LEU D  97     205.699 187.906 270.122  1.00  0.00           H  
ATOM   4360  N   GLN D  98     202.415 190.077 273.215  1.00  0.00           N  
ATOM   4361  CA  GLN D  98     202.024 190.177 274.613  1.00  0.00           C  
ATOM   4362  C   GLN D  98     201.614 188.806 275.129  1.00  0.00           C  
ATOM   4363  O   GLN D  98     201.876 188.473 276.285  1.00  0.00           O  
ATOM   4364  CB  GLN D  98     200.881 191.177 274.819  1.00  0.00           C  
ATOM   4365  CG  GLN D  98     201.274 192.629 274.638  1.00  0.00           C  
ATOM   4366  CD  GLN D  98     200.101 193.574 274.773  1.00  0.00           C  
ATOM   4367  OE1 GLN D  98     198.941 193.190 274.617  1.00  0.00           O  
ATOM   4368  NE2 GLN D  98     200.395 194.834 275.078  1.00  0.00           N  
ATOM   4369  H   GLN D  98     201.933 190.627 272.503  1.00  0.00           H  
ATOM   4370  HA  GLN D  98     202.885 190.517 275.188  1.00  0.00           H  
ATOM   4371 1HB  GLN D  98     200.086 190.956 274.109  1.00  0.00           H  
ATOM   4372 2HB  GLN D  98     200.468 191.056 275.818  1.00  0.00           H  
ATOM   4373 1HG  GLN D  98     202.013 192.890 275.394  1.00  0.00           H  
ATOM   4374 2HG  GLN D  98     201.695 192.754 273.659  1.00  0.00           H  
ATOM   4375 1HE2 GLN D  98     199.660 195.507 275.188  1.00  0.00           H  
ATOM   4376 2HE2 GLN D  98     201.347 195.110 275.205  1.00  0.00           H  
ATOM   4377  N   ALA D  99     200.961 187.991 274.286  1.00  0.00           N  
ATOM   4378  CA  ALA D  99     200.585 186.649 274.723  1.00  0.00           C  
ATOM   4379  C   ALA D  99     201.833 185.826 275.064  1.00  0.00           C  
ATOM   4380  O   ALA D  99     201.928 185.217 276.136  1.00  0.00           O  
ATOM   4381  CB  ALA D  99     199.789 185.946 273.629  1.00  0.00           C  
ATOM   4382  H   ALA D  99     200.714 188.318 273.350  1.00  0.00           H  
ATOM   4383  HA  ALA D  99     199.974 186.740 275.620  1.00  0.00           H  
ATOM   4384 1HB  ALA D  99     199.500 184.954 273.966  1.00  0.00           H  
ATOM   4385 2HB  ALA D  99     198.898 186.527 273.393  1.00  0.00           H  
ATOM   4386 3HB  ALA D  99     200.403 185.858 272.738  1.00  0.00           H  
ATOM   4387  N   LEU D 100     202.840 185.886 274.191  1.00  0.00           N  
ATOM   4388  CA  LEU D 100     204.082 185.149 274.414  1.00  0.00           C  
ATOM   4389  C   LEU D 100     204.881 185.638 275.608  1.00  0.00           C  
ATOM   4390  O   LEU D 100     205.565 184.852 276.258  1.00  0.00           O  
ATOM   4391  CB  LEU D 100     204.961 185.146 273.163  1.00  0.00           C  
ATOM   4392  CG  LEU D 100     204.483 184.285 272.036  1.00  0.00           C  
ATOM   4393  CD1 LEU D 100     205.347 184.530 270.808  1.00  0.00           C  
ATOM   4394  CD2 LEU D 100     204.581 182.816 272.469  1.00  0.00           C  
ATOM   4395  H   LEU D 100     202.716 186.431 273.333  1.00  0.00           H  
ATOM   4396  HA  LEU D 100     203.812 184.114 274.611  1.00  0.00           H  
ATOM   4397 1HB  LEU D 100     205.016 186.169 272.791  1.00  0.00           H  
ATOM   4398 2HB  LEU D 100     205.941 184.824 273.425  1.00  0.00           H  
ATOM   4399  HG  LEU D 100     203.466 184.528 271.814  1.00  0.00           H  
ATOM   4400 1HD1 LEU D 100     205.022 183.911 269.983  1.00  0.00           H  
ATOM   4401 2HD1 LEU D 100     205.263 185.574 270.530  1.00  0.00           H  
ATOM   4402 3HD1 LEU D 100     206.383 184.289 271.042  1.00  0.00           H  
ATOM   4403 1HD2 LEU D 100     204.233 182.183 271.676  1.00  0.00           H  
ATOM   4404 2HD2 LEU D 100     205.620 182.569 272.702  1.00  0.00           H  
ATOM   4405 3HD2 LEU D 100     203.964 182.655 273.352  1.00  0.00           H  
ATOM   4406  N   GLN D 101     204.761 186.912 275.940  1.00  0.00           N  
ATOM   4407  CA  GLN D 101     205.526 187.498 277.031  1.00  0.00           C  
ATOM   4408  C   GLN D 101     204.898 187.262 278.426  1.00  0.00           C  
ATOM   4409  O   GLN D 101     205.419 187.748 279.437  1.00  0.00           O  
ATOM   4410  CB  GLN D 101     205.723 189.007 276.782  1.00  0.00           C  
ATOM   4411  CG  GLN D 101     206.590 189.356 275.530  1.00  0.00           C  
ATOM   4412  CD  GLN D 101     206.790 190.864 275.304  1.00  0.00           C  
ATOM   4413  OE1 GLN D 101     206.284 191.702 276.067  1.00  0.00           O  
ATOM   4414  NE2 GLN D 101     207.544 191.194 274.253  1.00  0.00           N  
ATOM   4415  H   GLN D 101     204.172 187.517 275.365  1.00  0.00           H  
ATOM   4416  HA  GLN D 101     206.511 187.032 277.035  1.00  0.00           H  
ATOM   4417 1HB  GLN D 101     204.744 189.471 276.641  1.00  0.00           H  
ATOM   4418 2HB  GLN D 101     206.182 189.465 277.657  1.00  0.00           H  
ATOM   4419 1HG  GLN D 101     207.557 188.917 275.648  1.00  0.00           H  
ATOM   4420 2HG  GLN D 101     206.144 188.947 274.651  1.00  0.00           H  
ATOM   4421 1HE2 GLN D 101     207.788 192.155 274.022  1.00  0.00           H  
ATOM   4422 2HE2 GLN D 101     207.942 190.478 273.658  1.00  0.00           H  
ATOM   4423  N   GLN D 102     203.793 186.504 278.522  1.00  0.00           N  
ATOM   4424  CA  GLN D 102     203.180 186.301 279.843  1.00  0.00           C  
ATOM   4425  C   GLN D 102     203.921 185.287 280.728  1.00  0.00           C  
ATOM   4426  O   GLN D 102     203.494 184.147 280.909  1.00  0.00           O  
ATOM   4427  CB  GLN D 102     201.705 185.890 279.752  1.00  0.00           C  
ATOM   4428  CG  GLN D 102     200.810 186.917 279.102  1.00  0.00           C  
ATOM   4429  CD  GLN D 102     200.825 188.282 279.817  1.00  0.00           C  
ATOM   4430  OE1 GLN D 102     200.417 188.471 280.989  1.00  0.00           O  
ATOM   4431  NE2 GLN D 102     201.316 189.276 279.075  1.00  0.00           N  
ATOM   4432  H   GLN D 102     203.357 186.095 277.689  1.00  0.00           H  
ATOM   4433  HA  GLN D 102     203.206 187.258 280.362  1.00  0.00           H  
ATOM   4434 1HB  GLN D 102     201.626 184.974 279.162  1.00  0.00           H  
ATOM   4435 2HB  GLN D 102     201.317 185.679 280.746  1.00  0.00           H  
ATOM   4436 1HG  GLN D 102     201.145 187.055 278.085  1.00  0.00           H  
ATOM   4437 2HG  GLN D 102     199.787 186.543 279.103  1.00  0.00           H  
ATOM   4438 1HE2 GLN D 102     201.372 190.203 279.442  1.00  0.00           H  
ATOM   4439 2HE2 GLN D 102     201.633 189.076 278.116  1.00  0.00           H  
ATOM   4440  N   ASN D 103     205.004 185.770 281.331  1.00  0.00           N  
ATOM   4441  CA  ASN D 103     205.916 185.029 282.223  1.00  0.00           C  
ATOM   4442  C   ASN D 103     205.271 184.471 283.505  1.00  0.00           C  
ATOM   4443  O   ASN D 103     205.808 183.546 284.135  1.00  0.00           O  
ATOM   4444  CB  ASN D 103     207.070 185.929 282.615  1.00  0.00           C  
ATOM   4445  CG  ASN D 103     208.120 186.083 281.580  1.00  0.00           C  
ATOM   4446  OD1 ASN D 103     208.303 185.206 280.719  1.00  0.00           O  
ATOM   4447  ND2 ASN D 103     208.823 187.192 281.640  1.00  0.00           N  
ATOM   4448  H   ASN D 103     205.241 186.727 281.067  1.00  0.00           H  
ATOM   4449  HA  ASN D 103     206.308 184.177 281.665  1.00  0.00           H  
ATOM   4450 1HB  ASN D 103     206.664 186.919 282.808  1.00  0.00           H  
ATOM   4451 2HB  ASN D 103     207.518 185.586 283.535  1.00  0.00           H  
ATOM   4452 1HD2 ASN D 103     209.555 187.371 280.958  1.00  0.00           H  
ATOM   4453 2HD2 ASN D 103     208.631 187.867 282.349  1.00  0.00           H  
ATOM   4454  N   GLY D 104     204.171 185.079 283.933  1.00  0.00           N  
ATOM   4455  CA  GLY D 104     203.472 184.654 285.140  1.00  0.00           C  
ATOM   4456  C   GLY D 104     204.373 184.719 286.362  1.00  0.00           C  
ATOM   4457  O   GLY D 104     205.100 185.689 286.551  1.00  0.00           O  
ATOM   4458  H   GLY D 104     203.791 185.830 283.375  1.00  0.00           H  
ATOM   4459 1HA  GLY D 104     202.597 185.289 285.296  1.00  0.00           H  
ATOM   4460 2HA  GLY D 104     203.106 183.637 285.007  1.00  0.00           H  
ATOM   4461  N   SER D 105     204.394 183.641 287.145  1.00  0.00           N  
ATOM   4462  CA  SER D 105     205.188 183.566 288.373  1.00  0.00           C  
ATOM   4463  C   SER D 105     206.701 183.652 288.164  1.00  0.00           C  
ATOM   4464  O   SER D 105     207.440 183.943 289.103  1.00  0.00           O  
ATOM   4465  CB  SER D 105     204.840 182.289 289.139  1.00  0.00           C  
ATOM   4466  OG  SER D 105     205.195 181.125 288.439  1.00  0.00           O  
ATOM   4467  H   SER D 105     203.802 182.856 286.903  1.00  0.00           H  
ATOM   4468  HA  SER D 105     204.900 184.412 288.999  1.00  0.00           H  
ATOM   4469 1HB  SER D 105     205.366 182.294 290.096  1.00  0.00           H  
ATOM   4470 2HB  SER D 105     203.775 182.272 289.353  1.00  0.00           H  
ATOM   4471  HG  SER D 105     204.912 180.370 289.008  1.00  0.00           H  
ATOM   4472  N   SER D 106     207.185 183.454 286.937  1.00  0.00           N  
ATOM   4473  CA  SER D 106     208.625 183.473 286.702  1.00  0.00           C  
ATOM   4474  C   SER D 106     209.222 184.885 286.779  1.00  0.00           C  
ATOM   4475  O   SER D 106     210.440 185.041 286.727  1.00  0.00           O  
ATOM   4476  CB  SER D 106     208.986 182.785 285.394  1.00  0.00           C  
ATOM   4477  OG  SER D 106     208.536 183.489 284.298  1.00  0.00           O  
ATOM   4478  H   SER D 106     206.555 183.286 286.149  1.00  0.00           H  
ATOM   4479  HA  SER D 106     209.091 182.886 287.495  1.00  0.00           H  
ATOM   4480 1HB  SER D 106     210.067 182.675 285.335  1.00  0.00           H  
ATOM   4481 2HB  SER D 106     208.555 181.785 285.384  1.00  0.00           H  
ATOM   4482  HG  SER D 106     207.557 183.500 284.373  1.00  0.00           H  
ATOM   4483  N   VAL D 107     208.372 185.919 286.899  1.00  0.00           N  
ATOM   4484  CA  VAL D 107     208.857 187.296 287.040  1.00  0.00           C  
ATOM   4485  C   VAL D 107     209.346 187.555 288.474  1.00  0.00           C  
ATOM   4486  O   VAL D 107     209.936 188.599 288.758  1.00  0.00           O  
ATOM   4487  CB  VAL D 107     207.739 188.303 286.751  1.00  0.00           C  
ATOM   4488  CG1 VAL D 107     207.199 188.082 285.381  1.00  0.00           C  
ATOM   4489  CG2 VAL D 107     206.689 188.176 287.808  1.00  0.00           C  
ATOM   4490  H   VAL D 107     207.365 185.744 286.901  1.00  0.00           H  
ATOM   4491  HA  VAL D 107     209.681 187.451 286.344  1.00  0.00           H  
ATOM   4492  HB  VAL D 107     208.142 189.308 286.760  1.00  0.00           H  
ATOM   4493 1HG1 VAL D 107     206.418 188.811 285.178  1.00  0.00           H  
ATOM   4494 2HG1 VAL D 107     207.999 188.193 284.655  1.00  0.00           H  
ATOM   4495 3HG1 VAL D 107     206.784 187.081 285.323  1.00  0.00           H  
ATOM   4496 1HG2 VAL D 107     205.884 188.872 287.604  1.00  0.00           H  
ATOM   4497 2HG2 VAL D 107     206.315 187.186 287.807  1.00  0.00           H  
ATOM   4498 3HG2 VAL D 107     207.118 188.390 288.781  1.00  0.00           H  
ATOM   4499  N   LEU D 108     209.046 186.622 289.381  1.00  0.00           N  
ATOM   4500  CA  LEU D 108     209.407 186.706 290.786  1.00  0.00           C  
ATOM   4501  C   LEU D 108     210.796 186.113 291.012  1.00  0.00           C  
ATOM   4502  O   LEU D 108     211.322 185.405 290.153  1.00  0.00           O  
ATOM   4503  CB  LEU D 108     208.371 185.968 291.636  1.00  0.00           C  
ATOM   4504  CG  LEU D 108     206.934 186.468 291.579  1.00  0.00           C  
ATOM   4505  CD1 LEU D 108     206.055 185.538 292.382  1.00  0.00           C  
ATOM   4506  CD2 LEU D 108     206.867 187.865 292.152  1.00  0.00           C  
ATOM   4507  H   LEU D 108     208.551 185.781 289.086  1.00  0.00           H  
ATOM   4508  HA  LEU D 108     209.425 187.755 291.080  1.00  0.00           H  
ATOM   4509 1HB  LEU D 108     208.358 184.943 291.337  1.00  0.00           H  
ATOM   4510 2HB  LEU D 108     208.682 186.015 292.648  1.00  0.00           H  
ATOM   4511  HG  LEU D 108     206.579 186.469 290.547  1.00  0.00           H  
ATOM   4512 1HD1 LEU D 108     205.038 185.911 292.336  1.00  0.00           H  
ATOM   4513 2HD1 LEU D 108     206.103 184.537 291.958  1.00  0.00           H  
ATOM   4514 3HD1 LEU D 108     206.381 185.509 293.412  1.00  0.00           H  
ATOM   4515 1HD2 LEU D 108     205.847 188.211 292.126  1.00  0.00           H  
ATOM   4516 2HD2 LEU D 108     207.214 187.860 293.187  1.00  0.00           H  
ATOM   4517 3HD2 LEU D 108     207.495 188.536 291.567  1.00  0.00           H  
ATOM   4518  N   SER D 109     211.398 186.408 292.164  1.00  0.00           N  
ATOM   4519  CA  SER D 109     212.714 185.860 292.489  1.00  0.00           C  
ATOM   4520  C   SER D 109     212.619 184.360 292.605  1.00  0.00           C  
ATOM   4521  O   SER D 109     211.522 183.828 292.744  1.00  0.00           O  
ATOM   4522  CB  SER D 109     213.226 186.406 293.811  1.00  0.00           C  
ATOM   4523  OG  SER D 109     212.476 185.923 294.925  1.00  0.00           O  
ATOM   4524  H   SER D 109     210.937 187.021 292.821  1.00  0.00           H  
ATOM   4525  HA  SER D 109     213.413 186.111 291.688  1.00  0.00           H  
ATOM   4526 1HB  SER D 109     214.273 186.129 293.933  1.00  0.00           H  
ATOM   4527 2HB  SER D 109     213.181 187.493 293.790  1.00  0.00           H  
ATOM   4528  HG  SER D 109     212.862 186.357 295.701  1.00  0.00           H  
ATOM   4529  N   GLU D 110     213.749 183.662 292.579  1.00  0.00           N  
ATOM   4530  CA  GLU D 110     213.688 182.211 292.703  1.00  0.00           C  
ATOM   4531  C   GLU D 110     212.889 181.771 293.926  1.00  0.00           C  
ATOM   4532  O   GLU D 110     211.994 180.928 293.825  1.00  0.00           O  
ATOM   4533  CB  GLU D 110     215.098 181.626 292.795  1.00  0.00           C  
ATOM   4534  CG  GLU D 110     215.121 180.119 292.920  1.00  0.00           C  
ATOM   4535  CD  GLU D 110     216.502 179.525 293.017  1.00  0.00           C  
ATOM   4536  OE1 GLU D 110     217.466 180.252 292.954  1.00  0.00           O  
ATOM   4537  OE2 GLU D 110     216.585 178.314 293.158  1.00  0.00           O  
ATOM   4538  H   GLU D 110     214.637 184.129 292.461  1.00  0.00           H  
ATOM   4539  HA  GLU D 110     213.197 181.811 291.814  1.00  0.00           H  
ATOM   4540 1HB  GLU D 110     215.669 181.902 291.909  1.00  0.00           H  
ATOM   4541 2HB  GLU D 110     215.611 182.044 293.663  1.00  0.00           H  
ATOM   4542 1HG  GLU D 110     214.567 179.850 293.818  1.00  0.00           H  
ATOM   4543 2HG  GLU D 110     214.604 179.693 292.065  1.00  0.00           H  
ATOM   4544  N   ASP D 111     213.169 182.368 295.085  1.00  0.00           N  
ATOM   4545  CA  ASP D 111     212.444 181.969 296.279  1.00  0.00           C  
ATOM   4546  C   ASP D 111     210.957 182.283 296.170  1.00  0.00           C  
ATOM   4547  O   ASP D 111     210.113 181.471 296.567  1.00  0.00           O  
ATOM   4548  CB  ASP D 111     213.004 182.690 297.504  1.00  0.00           C  
ATOM   4549  CG  ASP D 111     214.384 182.205 297.925  1.00  0.00           C  
ATOM   4550  OD1 ASP D 111     214.805 181.165 297.475  1.00  0.00           O  
ATOM   4551  OD2 ASP D 111     215.014 182.895 298.687  1.00  0.00           O  
ATOM   4552  H   ASP D 111     213.890 183.071 295.130  1.00  0.00           H  
ATOM   4553  HA  ASP D 111     212.560 180.893 296.410  1.00  0.00           H  
ATOM   4554 1HB  ASP D 111     213.058 183.759 297.296  1.00  0.00           H  
ATOM   4555 2HB  ASP D 111     212.319 182.560 298.341  1.00  0.00           H  
ATOM   4556  N   LYS D 112     210.622 183.447 295.610  1.00  0.00           N  
ATOM   4557  CA  LYS D 112     209.225 183.837 295.522  1.00  0.00           C  
ATOM   4558  C   LYS D 112     208.429 183.058 294.484  1.00  0.00           C  
ATOM   4559  O   LYS D 112     207.268 182.721 294.725  1.00  0.00           O  
ATOM   4560  CB  LYS D 112     209.139 185.332 295.300  1.00  0.00           C  
ATOM   4561  CG  LYS D 112     209.519 186.135 296.521  1.00  0.00           C  
ATOM   4562  CD  LYS D 112     209.441 187.612 296.255  1.00  0.00           C  
ATOM   4563  CE  LYS D 112     209.767 188.416 297.506  1.00  0.00           C  
ATOM   4564  NZ  LYS D 112     209.761 189.864 297.232  1.00  0.00           N  
ATOM   4565  H   LYS D 112     211.337 184.095 295.261  1.00  0.00           H  
ATOM   4566  HA  LYS D 112     208.766 183.634 296.489  1.00  0.00           H  
ATOM   4567 1HB  LYS D 112     209.842 185.601 294.521  1.00  0.00           H  
ATOM   4568 2HB  LYS D 112     208.156 185.617 294.973  1.00  0.00           H  
ATOM   4569 1HG  LYS D 112     208.857 185.883 297.346  1.00  0.00           H  
ATOM   4570 2HG  LYS D 112     210.536 185.878 296.810  1.00  0.00           H  
ATOM   4571 1HD  LYS D 112     210.146 187.882 295.468  1.00  0.00           H  
ATOM   4572 2HD  LYS D 112     208.435 187.878 295.917  1.00  0.00           H  
ATOM   4573 1HE  LYS D 112     209.017 188.202 298.265  1.00  0.00           H  
ATOM   4574 2HE  LYS D 112     210.747 188.130 297.884  1.00  0.00           H  
ATOM   4575 1HZ  LYS D 112     209.957 190.383 298.067  1.00  0.00           H  
ATOM   4576 2HZ  LYS D 112     210.449 190.086 296.528  1.00  0.00           H  
ATOM   4577 3HZ  LYS D 112     208.839 190.122 296.872  1.00  0.00           H  
ATOM   4578  N   SER D 113     209.026 182.748 293.330  1.00  0.00           N  
ATOM   4579  CA  SER D 113     208.281 182.005 292.322  1.00  0.00           C  
ATOM   4580  C   SER D 113     208.084 180.572 292.783  1.00  0.00           C  
ATOM   4581  O   SER D 113     207.024 179.980 292.568  1.00  0.00           O  
ATOM   4582  CB  SER D 113     209.013 182.004 290.990  1.00  0.00           C  
ATOM   4583  OG  SER D 113     210.211 181.294 291.071  1.00  0.00           O  
ATOM   4584  H   SER D 113     209.980 183.042 293.150  1.00  0.00           H  
ATOM   4585  HA  SER D 113     207.305 182.468 292.188  1.00  0.00           H  
ATOM   4586 1HB  SER D 113     208.375 181.566 290.224  1.00  0.00           H  
ATOM   4587 2HB  SER D 113     209.231 183.019 290.687  1.00  0.00           H  
ATOM   4588  HG  SER D 113     210.759 181.787 291.703  1.00  0.00           H  
ATOM   4589  N   LYS D 114     209.059 180.026 293.518  1.00  0.00           N  
ATOM   4590  CA  LYS D 114     208.905 178.679 294.027  1.00  0.00           C  
ATOM   4591  C   LYS D 114     207.870 178.650 295.136  1.00  0.00           C  
ATOM   4592  O   LYS D 114     207.030 177.746 295.181  1.00  0.00           O  
ATOM   4593  CB  LYS D 114     210.253 178.104 294.459  1.00  0.00           C  
ATOM   4594  CG  LYS D 114     211.152 177.769 293.260  1.00  0.00           C  
ATOM   4595  CD  LYS D 114     212.518 177.224 293.657  1.00  0.00           C  
ATOM   4596  CE  LYS D 114     213.282 176.768 292.405  1.00  0.00           C  
ATOM   4597  NZ  LYS D 114     214.670 176.299 292.699  1.00  0.00           N  
ATOM   4598  H   LYS D 114     209.938 180.522 293.683  1.00  0.00           H  
ATOM   4599  HA  LYS D 114     208.533 178.051 293.218  1.00  0.00           H  
ATOM   4600 1HB  LYS D 114     210.777 178.837 295.082  1.00  0.00           H  
ATOM   4601 2HB  LYS D 114     210.103 177.205 295.052  1.00  0.00           H  
ATOM   4602 1HG  LYS D 114     210.649 177.041 292.626  1.00  0.00           H  
ATOM   4603 2HG  LYS D 114     211.304 178.682 292.677  1.00  0.00           H  
ATOM   4604 1HD  LYS D 114     213.087 178.006 294.164  1.00  0.00           H  
ATOM   4605 2HD  LYS D 114     212.401 176.383 294.336  1.00  0.00           H  
ATOM   4606 1HE  LYS D 114     212.727 175.945 291.959  1.00  0.00           H  
ATOM   4607 2HE  LYS D 114     213.330 177.588 291.690  1.00  0.00           H  
ATOM   4608 1HZ  LYS D 114     215.107 176.000 291.844  1.00  0.00           H  
ATOM   4609 2HZ  LYS D 114     215.234 177.070 293.088  1.00  0.00           H  
ATOM   4610 3HZ  LYS D 114     214.648 175.534 293.350  1.00  0.00           H  
ATOM   4611  N   ARG D 115     207.860 179.669 296.003  1.00  0.00           N  
ATOM   4612  CA  ARG D 115     206.872 179.687 297.066  1.00  0.00           C  
ATOM   4613  C   ARG D 115     205.485 179.870 296.476  1.00  0.00           C  
ATOM   4614  O   ARG D 115     204.543 179.185 296.861  1.00  0.00           O  
ATOM   4615  CB  ARG D 115     207.142 180.797 298.068  1.00  0.00           C  
ATOM   4616  CG  ARG D 115     206.142 180.840 299.212  1.00  0.00           C  
ATOM   4617  CD  ARG D 115     206.188 179.578 300.015  1.00  0.00           C  
ATOM   4618  NE  ARG D 115     205.241 179.577 301.129  1.00  0.00           N  
ATOM   4619  CZ  ARG D 115     204.862 178.493 301.822  1.00  0.00           C  
ATOM   4620  NH1 ARG D 115     205.344 177.298 301.542  1.00  0.00           N  
ATOM   4621  NH2 ARG D 115     203.998 178.666 302.789  1.00  0.00           N  
ATOM   4622  H   ARG D 115     208.568 180.404 295.965  1.00  0.00           H  
ATOM   4623  HA  ARG D 115     206.909 178.733 297.591  1.00  0.00           H  
ATOM   4624 1HB  ARG D 115     208.142 180.681 298.485  1.00  0.00           H  
ATOM   4625 2HB  ARG D 115     207.113 181.760 297.553  1.00  0.00           H  
ATOM   4626 1HG  ARG D 115     206.360 181.683 299.867  1.00  0.00           H  
ATOM   4627 2HG  ARG D 115     205.144 180.951 298.799  1.00  0.00           H  
ATOM   4628 1HD  ARG D 115     205.949 178.735 299.368  1.00  0.00           H  
ATOM   4629 2HD  ARG D 115     207.190 179.447 300.423  1.00  0.00           H  
ATOM   4630  HE  ARG D 115     204.809 180.463 301.427  1.00  0.00           H  
ATOM   4631 1HH1 ARG D 115     206.021 177.193 300.799  1.00  0.00           H  
ATOM   4632 2HH1 ARG D 115     205.047 176.495 302.077  1.00  0.00           H  
ATOM   4633 1HH2 ARG D 115     203.666 179.628 302.959  1.00  0.00           H  
ATOM   4634 2HH2 ARG D 115     203.679 177.892 303.345  1.00  0.00           H  
ATOM   4635  N   LEU D 116     205.354 180.752 295.495  1.00  0.00           N  
ATOM   4636  CA  LEU D 116     204.056 180.991 294.896  1.00  0.00           C  
ATOM   4637  C   LEU D 116     203.500 179.725 294.248  1.00  0.00           C  
ATOM   4638  O   LEU D 116     202.338 179.359 294.476  1.00  0.00           O  
ATOM   4639  CB  LEU D 116     204.160 182.119 293.869  1.00  0.00           C  
ATOM   4640  CG  LEU D 116     202.905 182.428 293.164  1.00  0.00           C  
ATOM   4641  CD1 LEU D 116     201.886 182.789 294.178  1.00  0.00           C  
ATOM   4642  CD2 LEU D 116     203.130 183.587 292.244  1.00  0.00           C  
ATOM   4643  H   LEU D 116     206.150 181.305 295.180  1.00  0.00           H  
ATOM   4644  HA  LEU D 116     203.370 181.301 295.682  1.00  0.00           H  
ATOM   4645 1HB  LEU D 116     204.520 183.019 294.339  1.00  0.00           H  
ATOM   4646 2HB  LEU D 116     204.894 181.824 293.115  1.00  0.00           H  
ATOM   4647  HG  LEU D 116     202.575 181.553 292.601  1.00  0.00           H  
ATOM   4648 1HD1 LEU D 116     200.965 183.023 293.702  1.00  0.00           H  
ATOM   4649 2HD1 LEU D 116     201.755 181.948 294.853  1.00  0.00           H  
ATOM   4650 3HD1 LEU D 116     202.206 183.619 294.717  1.00  0.00           H  
ATOM   4651 1HD2 LEU D 116     202.239 183.818 291.721  1.00  0.00           H  
ATOM   4652 2HD2 LEU D 116     203.437 184.438 292.833  1.00  0.00           H  
ATOM   4653 3HD2 LEU D 116     203.892 183.339 291.540  1.00  0.00           H  
ATOM   4654  N   ASN D 117     204.334 179.042 293.453  1.00  0.00           N  
ATOM   4655  CA  ASN D 117     203.913 177.820 292.783  1.00  0.00           C  
ATOM   4656  C   ASN D 117     203.567 176.733 293.813  1.00  0.00           C  
ATOM   4657  O   ASN D 117     202.567 176.014 293.668  1.00  0.00           O  
ATOM   4658  CB  ASN D 117     205.027 177.326 291.876  1.00  0.00           C  
ATOM   4659  CG  ASN D 117     205.277 178.193 290.633  1.00  0.00           C  
ATOM   4660  OD1 ASN D 117     204.454 179.014 290.178  1.00  0.00           O  
ATOM   4661  ND2 ASN D 117     206.444 177.997 290.070  1.00  0.00           N  
ATOM   4662  H   ASN D 117     205.282 179.386 293.293  1.00  0.00           H  
ATOM   4663  HA  ASN D 117     203.017 178.027 292.197  1.00  0.00           H  
ATOM   4664 1HB  ASN D 117     205.955 177.291 292.455  1.00  0.00           H  
ATOM   4665 2HB  ASN D 117     204.807 176.309 291.558  1.00  0.00           H  
ATOM   4666 1HD2 ASN D 117     206.712 178.505 289.253  1.00  0.00           H  
ATOM   4667 2HD2 ASN D 117     207.076 177.335 290.466  1.00  0.00           H  
ATOM   4668  N   THR D 118     204.370 176.654 294.887  1.00  0.00           N  
ATOM   4669  CA  THR D 118     204.168 175.681 295.949  1.00  0.00           C  
ATOM   4670  C   THR D 118     202.838 175.908 296.623  1.00  0.00           C  
ATOM   4671  O   THR D 118     202.077 174.959 296.839  1.00  0.00           O  
ATOM   4672  CB  THR D 118     205.287 175.765 297.007  1.00  0.00           C  
ATOM   4673  OG1 THR D 118     206.548 175.451 296.402  1.00  0.00           O  
ATOM   4674  CG2 THR D 118     205.011 174.822 298.161  1.00  0.00           C  
ATOM   4675  H   THR D 118     205.183 177.265 294.958  1.00  0.00           H  
ATOM   4676  HA  THR D 118     204.168 174.683 295.514  1.00  0.00           H  
ATOM   4677  HB  THR D 118     205.331 176.779 297.391  1.00  0.00           H  
ATOM   4678  HG1 THR D 118     206.760 176.148 295.745  1.00  0.00           H  
ATOM   4679 1HG2 THR D 118     205.808 174.912 298.896  1.00  0.00           H  
ATOM   4680 2HG2 THR D 118     204.058 175.085 298.622  1.00  0.00           H  
ATOM   4681 3HG2 THR D 118     204.968 173.798 297.795  1.00  0.00           H  
ATOM   4682  N   ILE D 119     202.536 177.168 296.930  1.00  0.00           N  
ATOM   4683  CA  ILE D 119     201.292 177.492 297.587  1.00  0.00           C  
ATOM   4684  C   ILE D 119     200.107 177.130 296.729  1.00  0.00           C  
ATOM   4685  O   ILE D 119     199.153 176.548 297.233  1.00  0.00           O  
ATOM   4686  CB  ILE D 119     201.177 178.971 297.933  1.00  0.00           C  
ATOM   4687  CG1 ILE D 119     202.141 179.363 299.016  1.00  0.00           C  
ATOM   4688  CG2 ILE D 119     199.800 179.227 298.376  1.00  0.00           C  
ATOM   4689  CD1 ILE D 119     202.235 180.847 299.157  1.00  0.00           C  
ATOM   4690  H   ILE D 119     203.206 177.908 296.731  1.00  0.00           H  
ATOM   4691  HA  ILE D 119     201.235 176.928 298.511  1.00  0.00           H  
ATOM   4692  HB  ILE D 119     201.409 179.575 297.055  1.00  0.00           H  
ATOM   4693 1HG1 ILE D 119     201.810 178.951 299.964  1.00  0.00           H  
ATOM   4694 2HG1 ILE D 119     203.121 178.962 298.794  1.00  0.00           H  
ATOM   4695 1HG2 ILE D 119     199.705 180.259 298.628  1.00  0.00           H  
ATOM   4696 2HG2 ILE D 119     199.116 178.972 297.591  1.00  0.00           H  
ATOM   4697 3HG2 ILE D 119     199.603 178.630 299.234  1.00  0.00           H  
ATOM   4698 1HD1 ILE D 119     202.934 181.092 299.951  1.00  0.00           H  
ATOM   4699 2HD1 ILE D 119     202.579 181.277 298.221  1.00  0.00           H  
ATOM   4700 3HD1 ILE D 119     201.251 181.247 299.402  1.00  0.00           H  
ATOM   4701  N   LEU D 120     200.141 177.443 295.439  1.00  0.00           N  
ATOM   4702  CA  LEU D 120     198.987 177.097 294.623  1.00  0.00           C  
ATOM   4703  C   LEU D 120     198.728 175.596 294.679  1.00  0.00           C  
ATOM   4704  O   LEU D 120     197.597 175.149 294.914  1.00  0.00           O  
ATOM   4705  CB  LEU D 120     199.197 177.500 293.168  1.00  0.00           C  
ATOM   4706  CG  LEU D 120     198.033 177.178 292.261  1.00  0.00           C  
ATOM   4707  CD1 LEU D 120     196.819 177.916 292.769  1.00  0.00           C  
ATOM   4708  CD2 LEU D 120     198.352 177.618 290.848  1.00  0.00           C  
ATOM   4709  H   LEU D 120     200.945 177.937 295.041  1.00  0.00           H  
ATOM   4710  HA  LEU D 120     198.116 177.616 295.014  1.00  0.00           H  
ATOM   4711 1HB  LEU D 120     199.393 178.537 293.101  1.00  0.00           H  
ATOM   4712 2HB  LEU D 120     200.073 176.965 292.789  1.00  0.00           H  
ATOM   4713  HG  LEU D 120     197.827 176.106 292.277  1.00  0.00           H  
ATOM   4714 1HD1 LEU D 120     195.991 177.700 292.130  1.00  0.00           H  
ATOM   4715 2HD1 LEU D 120     196.589 177.597 293.785  1.00  0.00           H  
ATOM   4716 3HD1 LEU D 120     197.014 178.976 292.763  1.00  0.00           H  
ATOM   4717 1HD2 LEU D 120     197.503 177.398 290.197  1.00  0.00           H  
ATOM   4718 2HD2 LEU D 120     198.548 178.692 290.839  1.00  0.00           H  
ATOM   4719 3HD2 LEU D 120     199.234 177.082 290.493  1.00  0.00           H  
ATOM   4720  N   ASN D 121     199.788 174.804 294.488  1.00  0.00           N  
ATOM   4721  CA  ASN D 121     199.628 173.358 294.505  1.00  0.00           C  
ATOM   4722  C   ASN D 121     199.159 172.869 295.879  1.00  0.00           C  
ATOM   4723  O   ASN D 121     198.270 172.002 295.978  1.00  0.00           O  
ATOM   4724  CB  ASN D 121     200.937 172.700 294.119  1.00  0.00           C  
ATOM   4725  CG  ASN D 121     201.251 172.847 292.647  1.00  0.00           C  
ATOM   4726  OD1 ASN D 121     200.368 173.103 291.817  1.00  0.00           O  
ATOM   4727  ND2 ASN D 121     202.504 172.689 292.307  1.00  0.00           N  
ATOM   4728  H   ASN D 121     200.710 175.213 294.310  1.00  0.00           H  
ATOM   4729  HA  ASN D 121     198.863 173.086 293.778  1.00  0.00           H  
ATOM   4730 1HB  ASN D 121     201.748 173.157 294.695  1.00  0.00           H  
ATOM   4731 2HB  ASN D 121     200.905 171.643 294.376  1.00  0.00           H  
ATOM   4732 1HD2 ASN D 121     202.776 172.776 291.349  1.00  0.00           H  
ATOM   4733 2HD2 ASN D 121     203.188 172.489 293.006  1.00  0.00           H  
ATOM   4734  N   THR D 122     199.700 173.474 296.939  1.00  0.00           N  
ATOM   4735  CA  THR D 122     199.363 173.101 298.298  1.00  0.00           C  
ATOM   4736  C   THR D 122     197.896 173.366 298.562  1.00  0.00           C  
ATOM   4737  O   THR D 122     197.191 172.516 299.117  1.00  0.00           O  
ATOM   4738  CB  THR D 122     200.205 173.894 299.313  1.00  0.00           C  
ATOM   4739  OG1 THR D 122     201.599 173.618 299.106  1.00  0.00           O  
ATOM   4740  CG2 THR D 122     199.816 173.508 300.715  1.00  0.00           C  
ATOM   4741  H   THR D 122     200.413 174.188 296.801  1.00  0.00           H  
ATOM   4742  HA  THR D 122     199.554 172.037 298.428  1.00  0.00           H  
ATOM   4743  HB  THR D 122     200.029 174.956 299.174  1.00  0.00           H  
ATOM   4744  HG1 THR D 122     201.833 173.895 298.191  1.00  0.00           H  
ATOM   4745 1HG2 THR D 122     200.409 174.079 301.426  1.00  0.00           H  
ATOM   4746 2HG2 THR D 122     198.763 173.722 300.860  1.00  0.00           H  
ATOM   4747 3HG2 THR D 122     199.993 172.445 300.863  1.00  0.00           H  
ATOM   4748  N   MET D 123     197.413 174.533 298.138  1.00  0.00           N  
ATOM   4749  CA  MET D 123     196.035 174.866 298.407  1.00  0.00           C  
ATOM   4750  C   MET D 123     195.100 173.905 297.689  1.00  0.00           C  
ATOM   4751  O   MET D 123     194.098 173.458 298.265  1.00  0.00           O  
ATOM   4752  CB  MET D 123     195.697 176.297 297.956  1.00  0.00           C  
ATOM   4753  CG  MET D 123     196.329 177.442 298.756  1.00  0.00           C  
ATOM   4754  SD  MET D 123     195.612 179.071 298.338  1.00  0.00           S  
ATOM   4755  CE  MET D 123     196.128 179.358 296.636  1.00  0.00           C  
ATOM   4756  H   MET D 123     198.018 175.200 297.664  1.00  0.00           H  
ATOM   4757  HA  MET D 123     195.877 174.768 299.470  1.00  0.00           H  
ATOM   4758 1HB  MET D 123     196.014 176.421 296.914  1.00  0.00           H  
ATOM   4759 2HB  MET D 123     194.627 176.440 297.978  1.00  0.00           H  
ATOM   4760 1HG  MET D 123     196.212 177.274 299.814  1.00  0.00           H  
ATOM   4761 2HG  MET D 123     197.380 177.478 298.551  1.00  0.00           H  
ATOM   4762 1HE  MET D 123     195.740 180.315 296.294  1.00  0.00           H  
ATOM   4763 2HE  MET D 123     197.201 179.367 296.572  1.00  0.00           H  
ATOM   4764 3HE  MET D 123     195.735 178.562 295.999  1.00  0.00           H  
ATOM   4765  N   SER D 124     195.438 173.546 296.437  1.00  0.00           N  
ATOM   4766  CA  SER D 124     194.573 172.646 295.685  1.00  0.00           C  
ATOM   4767  C   SER D 124     194.546 171.249 296.301  1.00  0.00           C  
ATOM   4768  O   SER D 124     193.521 170.556 296.233  1.00  0.00           O  
ATOM   4769  CB  SER D 124     195.038 172.547 294.244  1.00  0.00           C  
ATOM   4770  OG  SER D 124     196.254 171.849 294.127  1.00  0.00           O  
ATOM   4771  H   SER D 124     196.270 173.943 295.991  1.00  0.00           H  
ATOM   4772  HA  SER D 124     193.562 173.053 295.697  1.00  0.00           H  
ATOM   4773 1HB  SER D 124     194.276 172.050 293.656  1.00  0.00           H  
ATOM   4774 2HB  SER D 124     195.160 173.559 293.847  1.00  0.00           H  
ATOM   4775  HG  SER D 124     196.825 172.154 294.856  1.00  0.00           H  
ATOM   4776  N   THR D 125     195.652 170.856 296.955  1.00  0.00           N  
ATOM   4777  CA  THR D 125     195.746 169.561 297.609  1.00  0.00           C  
ATOM   4778  C   THR D 125     194.850 169.526 298.835  1.00  0.00           C  
ATOM   4779  O   THR D 125     194.096 168.571 299.045  1.00  0.00           O  
ATOM   4780  CB  THR D 125     197.191 169.241 298.020  1.00  0.00           C  
ATOM   4781  OG1 THR D 125     198.033 169.210 296.850  1.00  0.00           O  
ATOM   4782  CG2 THR D 125     197.232 167.891 298.723  1.00  0.00           C  
ATOM   4783  H   THR D 125     196.475 171.459 296.946  1.00  0.00           H  
ATOM   4784  HA  THR D 125     195.408 168.794 296.914  1.00  0.00           H  
ATOM   4785  HB  THR D 125     197.556 170.013 298.695  1.00  0.00           H  
ATOM   4786  HG1 THR D 125     198.048 170.103 296.437  1.00  0.00           H  
ATOM   4787 1HG2 THR D 125     198.254 167.666 299.019  1.00  0.00           H  
ATOM   4788 2HG2 THR D 125     196.595 167.925 299.610  1.00  0.00           H  
ATOM   4789 3HG2 THR D 125     196.869 167.116 298.049  1.00  0.00           H  
ATOM   4790  N   ILE D 126     194.903 170.594 299.629  1.00  0.00           N  
ATOM   4791  CA  ILE D 126     194.101 170.671 300.843  1.00  0.00           C  
ATOM   4792  C   ILE D 126     192.627 170.615 300.468  1.00  0.00           C  
ATOM   4793  O   ILE D 126     191.849 169.864 301.058  1.00  0.00           O  
ATOM   4794  CB  ILE D 126     194.407 171.976 301.583  1.00  0.00           C  
ATOM   4795  CG1 ILE D 126     195.814 171.943 302.141  1.00  0.00           C  
ATOM   4796  CG2 ILE D 126     193.404 172.211 302.698  1.00  0.00           C  
ATOM   4797  CD1 ILE D 126     196.273 173.281 302.588  1.00  0.00           C  
ATOM   4798  H   ILE D 126     195.549 171.351 299.399  1.00  0.00           H  
ATOM   4799  HA  ILE D 126     194.338 169.829 301.484  1.00  0.00           H  
ATOM   4800  HB  ILE D 126     194.364 172.777 300.878  1.00  0.00           H  
ATOM   4801 1HG1 ILE D 126     195.838 171.270 302.996  1.00  0.00           H  
ATOM   4802 2HG1 ILE D 126     196.502 171.571 301.383  1.00  0.00           H  
ATOM   4803 1HG2 ILE D 126     193.626 173.149 303.192  1.00  0.00           H  
ATOM   4804 2HG2 ILE D 126     192.424 172.252 302.272  1.00  0.00           H  
ATOM   4805 3HG2 ILE D 126     193.453 171.398 303.424  1.00  0.00           H  
ATOM   4806 1HD1 ILE D 126     197.279 173.204 302.992  1.00  0.00           H  
ATOM   4807 2HD1 ILE D 126     196.272 173.947 301.738  1.00  0.00           H  
ATOM   4808 3HD1 ILE D 126     195.604 173.658 303.344  1.00  0.00           H  
ATOM   4809  N   TYR D 127     192.233 171.380 299.458  1.00  0.00           N  
ATOM   4810  CA  TYR D 127     190.859 171.321 299.000  1.00  0.00           C  
ATOM   4811  C   TYR D 127     190.464 169.916 298.523  1.00  0.00           C  
ATOM   4812  O   TYR D 127     189.513 169.315 299.024  1.00  0.00           O  
ATOM   4813  CB  TYR D 127     190.659 172.303 297.844  1.00  0.00           C  
ATOM   4814  CG  TYR D 127     189.301 172.211 297.209  1.00  0.00           C  
ATOM   4815  CD1 TYR D 127     188.242 172.833 297.780  1.00  0.00           C  
ATOM   4816  CD2 TYR D 127     189.118 171.463 296.056  1.00  0.00           C  
ATOM   4817  CE1 TYR D 127     186.997 172.722 297.211  1.00  0.00           C  
ATOM   4818  CE2 TYR D 127     187.867 171.356 295.504  1.00  0.00           C  
ATOM   4819  CZ  TYR D 127     186.808 171.994 296.091  1.00  0.00           C  
ATOM   4820  OH  TYR D 127     185.536 171.898 295.547  1.00  0.00           O  
ATOM   4821  H   TYR D 127     192.898 172.010 299.001  1.00  0.00           H  
ATOM   4822  HA  TYR D 127     190.205 171.590 299.828  1.00  0.00           H  
ATOM   4823 1HB  TYR D 127     190.802 173.324 298.205  1.00  0.00           H  
ATOM   4824 2HB  TYR D 127     191.411 172.124 297.075  1.00  0.00           H  
ATOM   4825  HD1 TYR D 127     188.384 173.416 298.688  1.00  0.00           H  
ATOM   4826  HD2 TYR D 127     189.963 170.952 295.594  1.00  0.00           H  
ATOM   4827  HE1 TYR D 127     186.165 173.208 297.651  1.00  0.00           H  
ATOM   4828  HE2 TYR D 127     187.713 170.761 294.604  1.00  0.00           H  
ATOM   4829  HH  TYR D 127     185.583 171.448 294.698  1.00  0.00           H  
ATOM   4830  N   SER D 128     191.245 169.370 297.587  1.00  0.00           N  
ATOM   4831  CA  SER D 128     190.939 168.108 296.922  1.00  0.00           C  
ATOM   4832  C   SER D 128     190.845 166.906 297.847  1.00  0.00           C  
ATOM   4833  O   SER D 128     189.995 166.033 297.654  1.00  0.00           O  
ATOM   4834  CB  SER D 128     192.011 167.811 295.890  1.00  0.00           C  
ATOM   4835  OG  SER D 128     192.015 168.765 294.863  1.00  0.00           O  
ATOM   4836  H   SER D 128     192.065 169.878 297.259  1.00  0.00           H  
ATOM   4837  HA  SER D 128     189.979 168.224 296.418  1.00  0.00           H  
ATOM   4838 1HB  SER D 128     192.987 167.799 296.378  1.00  0.00           H  
ATOM   4839 2HB  SER D 128     191.842 166.823 295.471  1.00  0.00           H  
ATOM   4840  HG  SER D 128     192.372 169.584 295.277  1.00  0.00           H  
ATOM   4841  N   THR D 129     191.719 166.853 298.844  1.00  0.00           N  
ATOM   4842  CA  THR D 129     191.788 165.714 299.737  1.00  0.00           C  
ATOM   4843  C   THR D 129     190.974 165.887 301.020  1.00  0.00           C  
ATOM   4844  O   THR D 129     191.037 165.027 301.901  1.00  0.00           O  
ATOM   4845  CB  THR D 129     193.261 165.407 300.088  1.00  0.00           C  
ATOM   4846  OG1 THR D 129     193.851 166.522 300.764  1.00  0.00           O  
ATOM   4847  CG2 THR D 129     194.051 165.150 298.807  1.00  0.00           C  
ATOM   4848  H   THR D 129     192.399 167.606 298.960  1.00  0.00           H  
ATOM   4849  HA  THR D 129     191.386 164.851 299.211  1.00  0.00           H  
ATOM   4850  HB  THR D 129     193.307 164.530 300.731  1.00  0.00           H  
ATOM   4851  HG1 THR D 129     193.811 167.311 300.178  1.00  0.00           H  
ATOM   4852 1HG2 THR D 129     195.090 164.936 299.056  1.00  0.00           H  
ATOM   4853 2HG2 THR D 129     193.621 164.302 298.277  1.00  0.00           H  
ATOM   4854 3HG2 THR D 129     194.007 166.038 298.172  1.00  0.00           H  
ATOM   4855  N   GLY D 130     190.232 166.992 301.150  1.00  0.00           N  
ATOM   4856  CA  GLY D 130     189.477 167.238 302.376  1.00  0.00           C  
ATOM   4857  C   GLY D 130     188.334 166.239 302.571  1.00  0.00           C  
ATOM   4858  O   GLY D 130     187.774 165.708 301.592  1.00  0.00           O  
ATOM   4859  H   GLY D 130     190.181 167.681 300.397  1.00  0.00           H  
ATOM   4860 1HA  GLY D 130     190.155 167.182 303.228  1.00  0.00           H  
ATOM   4861 2HA  GLY D 130     189.089 168.255 302.362  1.00  0.00           H  
ATOM   4862  N   LYS D 131     187.963 166.014 303.844  1.00  0.00           N  
ATOM   4863  CA  LYS D 131     186.873 165.078 304.166  1.00  0.00           C  
ATOM   4864  C   LYS D 131     186.137 165.415 305.461  1.00  0.00           C  
ATOM   4865  O   LYS D 131     186.665 166.114 306.325  1.00  0.00           O  
ATOM   4866  CB  LYS D 131     187.405 163.659 304.323  1.00  0.00           C  
ATOM   4867  CG  LYS D 131     188.301 163.441 305.525  1.00  0.00           C  
ATOM   4868  CD  LYS D 131     188.807 162.002 305.584  1.00  0.00           C  
ATOM   4869  CE  LYS D 131     189.620 161.757 306.849  1.00  0.00           C  
ATOM   4870  NZ  LYS D 131     190.178 160.379 306.898  1.00  0.00           N  
ATOM   4871  H   LYS D 131     188.467 166.510 304.592  1.00  0.00           H  
ATOM   4872  HA  LYS D 131     186.151 165.095 303.352  1.00  0.00           H  
ATOM   4873 1HB  LYS D 131     186.573 162.962 304.401  1.00  0.00           H  
ATOM   4874 2HB  LYS D 131     187.983 163.404 303.443  1.00  0.00           H  
ATOM   4875 1HG  LYS D 131     189.152 164.127 305.475  1.00  0.00           H  
ATOM   4876 2HG  LYS D 131     187.734 163.655 306.434  1.00  0.00           H  
ATOM   4877 1HD  LYS D 131     187.950 161.321 305.576  1.00  0.00           H  
ATOM   4878 2HD  LYS D 131     189.425 161.794 304.708  1.00  0.00           H  
ATOM   4879 1HE  LYS D 131     190.440 162.473 306.892  1.00  0.00           H  
ATOM   4880 2HE  LYS D 131     188.974 161.905 307.717  1.00  0.00           H  
ATOM   4881 1HZ  LYS D 131     190.704 160.261 307.752  1.00  0.00           H  
ATOM   4882 2HZ  LYS D 131     189.428 159.702 306.870  1.00  0.00           H  
ATOM   4883 3HZ  LYS D 131     190.786 160.237 306.105  1.00  0.00           H  
ATOM   4884  N   VAL D 132     184.916 164.902 305.592  1.00  0.00           N  
ATOM   4885  CA  VAL D 132     184.147 165.078 306.819  1.00  0.00           C  
ATOM   4886  C   VAL D 132     183.553 163.755 307.280  1.00  0.00           C  
ATOM   4887  O   VAL D 132     183.008 162.991 306.480  1.00  0.00           O  
ATOM   4888  CB  VAL D 132     183.039 166.143 306.668  1.00  0.00           C  
ATOM   4889  CG1 VAL D 132     182.280 166.251 307.990  1.00  0.00           C  
ATOM   4890  CG2 VAL D 132     183.677 167.487 306.196  1.00  0.00           C  
ATOM   4891  H   VAL D 132     184.544 164.323 304.837  1.00  0.00           H  
ATOM   4892  HA  VAL D 132     184.823 165.429 307.599  1.00  0.00           H  
ATOM   4893  HB  VAL D 132     182.335 165.840 305.975  1.00  0.00           H  
ATOM   4894 1HG1 VAL D 132     181.507 166.963 307.927  1.00  0.00           H  
ATOM   4895 2HG1 VAL D 132     181.835 165.296 308.241  1.00  0.00           H  
ATOM   4896 3HG1 VAL D 132     182.960 166.541 308.779  1.00  0.00           H  
ATOM   4897 1HG2 VAL D 132     182.918 168.251 306.087  1.00  0.00           H  
ATOM   4898 2HG2 VAL D 132     184.415 167.810 306.919  1.00  0.00           H  
ATOM   4899 3HG2 VAL D 132     184.166 167.356 305.252  1.00  0.00           H  
ATOM   4900  N   CYS D 133     183.678 163.469 308.570  1.00  0.00           N  
ATOM   4901  CA  CYS D 133     183.117 162.228 309.093  1.00  0.00           C  
ATOM   4902  C   CYS D 133     181.868 162.510 309.924  1.00  0.00           C  
ATOM   4903  O   CYS D 133     181.731 163.579 310.504  1.00  0.00           O  
ATOM   4904  CB  CYS D 133     184.167 161.506 309.933  1.00  0.00           C  
ATOM   4905  SG  CYS D 133     185.670 161.091 308.990  1.00  0.00           S  
ATOM   4906  H   CYS D 133     184.142 164.113 309.190  1.00  0.00           H  
ATOM   4907  HA  CYS D 133     182.837 161.598 308.267  1.00  0.00           H  
ATOM   4908 1HB  CYS D 133     184.455 162.123 310.783  1.00  0.00           H  
ATOM   4909 2HB  CYS D 133     183.742 160.578 310.325  1.00  0.00           H  
ATOM   4910  N   ASN D 134     180.958 161.533 309.973  1.00  0.00           N  
ATOM   4911  CA  ASN D 134     179.729 161.685 310.751  1.00  0.00           C  
ATOM   4912  C   ASN D 134     179.916 161.148 312.175  1.00  0.00           C  
ATOM   4913  O   ASN D 134     180.016 159.932 312.344  1.00  0.00           O  
ATOM   4914  CB  ASN D 134     178.571 160.946 310.100  1.00  0.00           C  
ATOM   4915  CG  ASN D 134     178.152 161.493 308.757  1.00  0.00           C  
ATOM   4916  OD1 ASN D 134     178.276 162.691 308.474  1.00  0.00           O  
ATOM   4917  ND2 ASN D 134     177.613 160.632 307.932  1.00  0.00           N  
ATOM   4918  H   ASN D 134     181.138 160.661 309.465  1.00  0.00           H  
ATOM   4919  HA  ASN D 134     179.481 162.738 310.770  1.00  0.00           H  
ATOM   4920 1HB  ASN D 134     178.848 159.892 309.967  1.00  0.00           H  
ATOM   4921 2HB  ASN D 134     177.710 160.964 310.774  1.00  0.00           H  
ATOM   4922 1HD2 ASN D 134     177.267 160.932 307.042  1.00  0.00           H  
ATOM   4923 2HD2 ASN D 134     177.512 159.649 308.198  1.00  0.00           H
[truncated: 732,426 more chars]
