# Supplementary material for: An ACE2 decoy can be administered by inhalation and potently targets omicron variants of SARS‐CoV‐2
Source: EMBO Mol Med. 2022 Sep 23;14(11):e16109. doi: 10.15252/emmm.202216109 (PMC9539395; doi:10.15252/emmm.202216109)
Supplement: Supplementary file 3 — Source Data for Figure 7 [file EMMM-14-e16109-s003.gz › Model-BA4-BA5-ACE2v24.pdb]

SSBOND     CYS A  336   CYS A  336                                      2.03  
SSBOND     CYS A  379   CYS A  379                                      2.04  
SSBOND     CYS A  480   CYS A  480                                      2.02  
SSBOND     CYS D  133   CYS D  133                                      2.04  
SSBOND     CYS D  344   CYS D  344                                      2.04  
SSBOND     CYS D  530   CYS D  530                                      2.01  
ATOM      1  N   ASN A 331     194.616 165.306 210.263  1.00  0.00           N  
ATOM      2  CA  ASN A 331     195.518 164.240 210.686  1.00  0.00           C  
ATOM      3  C   ASN A 331     196.219 164.584 211.994  1.00  0.00           C  
ATOM      4  O   ASN A 331     196.368 165.756 212.344  1.00  0.00           O  
ATOM      5  CB  ASN A 331     196.543 163.938 209.607  1.00  0.00           C  
ATOM      6  CG  ASN A 331     195.936 163.316 208.372  1.00  0.00           C  
ATOM      7  OD1 ASN A 331     195.088 162.418 208.460  1.00  0.00           O  
ATOM      8  ND2 ASN A 331     196.358 163.776 207.222  1.00  0.00           N  
ATOM      9  H   ASN A 331     194.993 166.229 210.102  1.00  0.00           H  
ATOM     10  HA  ASN A 331     194.928 163.340 210.865  1.00  0.00           H  
ATOM     11 1HB  ASN A 331     197.046 164.862 209.321  1.00  0.00           H  
ATOM     12 2HB  ASN A 331     197.303 163.264 210.006  1.00  0.00           H  
ATOM     13 1HD2 ASN A 331     195.994 163.402 206.369  1.00  0.00           H  
ATOM     14 2HD2 ASN A 331     197.046 164.501 207.197  1.00  0.00           H  
ATOM     15  N   ILE A 332     196.634 163.549 212.717  1.00  0.00           N  
ATOM     16  CA  ILE A 332     197.337 163.715 213.981  1.00  0.00           C  
ATOM     17  C   ILE A 332     198.759 163.166 213.919  1.00  0.00           C  
ATOM     18  O   ILE A 332     198.981 162.005 213.574  1.00  0.00           O  
ATOM     19  CB  ILE A 332     196.546 163.050 215.131  1.00  0.00           C  
ATOM     20  CG1 ILE A 332     195.171 163.744 215.268  1.00  0.00           C  
ATOM     21  CG2 ILE A 332     197.310 163.086 216.445  1.00  0.00           C  
ATOM     22  CD1 ILE A 332     194.244 163.073 216.236  1.00  0.00           C  
ATOM     23  H   ILE A 332     196.466 162.616 212.371  1.00  0.00           H  
ATOM     24  HA  ILE A 332     197.406 164.780 214.200  1.00  0.00           H  
ATOM     25  HB  ILE A 332     196.363 162.011 214.868  1.00  0.00           H  
ATOM     26 1HG1 ILE A 332     195.328 164.774 215.592  1.00  0.00           H  
ATOM     27 2HG1 ILE A 332     194.679 163.758 214.299  1.00  0.00           H  
ATOM     28 1HG2 ILE A 332     196.731 162.593 217.220  1.00  0.00           H  
ATOM     29 2HG2 ILE A 332     198.270 162.576 216.332  1.00  0.00           H  
ATOM     30 3HG2 ILE A 332     197.481 164.093 216.732  1.00  0.00           H  
ATOM     31 1HD1 ILE A 332     193.299 163.618 216.273  1.00  0.00           H  
ATOM     32 2HD1 ILE A 332     194.060 162.049 215.913  1.00  0.00           H  
ATOM     33 3HD1 ILE A 332     194.696 163.066 217.228  1.00  0.00           H  
ATOM     34  N   THR A 333     199.701 164.031 214.264  1.00  0.00           N  
ATOM     35  CA  THR A 333     201.130 163.760 214.323  1.00  0.00           C  
ATOM     36  C   THR A 333     201.573 163.777 215.781  1.00  0.00           C  
ATOM     37  O   THR A 333     200.743 163.673 216.677  1.00  0.00           O  
ATOM     38  CB  THR A 333     201.949 164.763 213.458  1.00  0.00           C  
ATOM     39  OG1 THR A 333     203.312 164.321 213.397  1.00  0.00           O  
ATOM     40  CG2 THR A 333     201.894 166.197 214.005  1.00  0.00           C  
ATOM     41  H   THR A 333     199.397 164.962 214.509  1.00  0.00           H  
ATOM     42  HA  THR A 333     201.314 162.759 213.932  1.00  0.00           H  
ATOM     43  HB  THR A 333     201.539 164.762 212.447  1.00  0.00           H  
ATOM     44  HG1 THR A 333     203.793 164.869 212.768  1.00  0.00           H  
ATOM     45 1HG2 THR A 333     202.474 166.852 213.356  1.00  0.00           H  
ATOM     46 2HG2 THR A 333     200.862 166.532 214.019  1.00  0.00           H  
ATOM     47 3HG2 THR A 333     202.306 166.248 215.011  1.00  0.00           H  
ATOM     48  N   ASN A 334     202.876 163.839 216.011  1.00  0.00           N  
ATOM     49  CA  ASN A 334     203.413 163.821 217.367  1.00  0.00           C  
ATOM     50  C   ASN A 334     202.786 164.919 218.226  1.00  0.00           C  
ATOM     51  O   ASN A 334     202.630 166.064 217.786  1.00  0.00           O  
ATOM     52  CB  ASN A 334     204.921 163.959 217.350  1.00  0.00           C  
ATOM     53  CG  ASN A 334     205.613 162.734 216.802  1.00  0.00           C  
ATOM     54  OD1 ASN A 334     205.078 161.618 216.859  1.00  0.00           O  
ATOM     55  ND2 ASN A 334     206.793 162.922 216.271  1.00  0.00           N  
ATOM     56  H   ASN A 334     203.478 163.914 215.200  1.00  0.00           H  
ATOM     57  HA  ASN A 334     203.156 162.867 217.827  1.00  0.00           H  
ATOM     58 1HB  ASN A 334     205.198 164.821 216.739  1.00  0.00           H  
ATOM     59 2HB  ASN A 334     205.282 164.148 218.363  1.00  0.00           H  
ATOM     60 1HD2 ASN A 334     207.300 162.148 215.891  1.00  0.00           H  
ATOM     61 2HD2 ASN A 334     207.189 163.839 216.244  1.00  0.00           H  
ATOM     62  N   LEU A 335     202.425 164.555 219.450  1.00  0.00           N  
ATOM     63  CA  LEU A 335     201.811 165.486 220.389  1.00  0.00           C  
ATOM     64  C   LEU A 335     202.761 166.429 221.089  1.00  0.00           C  
ATOM     65  O   LEU A 335     203.919 166.112 221.363  1.00  0.00           O  
ATOM     66  CB  LEU A 335     200.994 164.738 221.440  1.00  0.00           C  
ATOM     67  CG  LEU A 335     199.544 164.442 221.054  1.00  0.00           C  
ATOM     68  CD1 LEU A 335     199.506 163.559 219.816  1.00  0.00           C  
ATOM     69  CD2 LEU A 335     198.855 163.781 222.233  1.00  0.00           C  
ATOM     70  H   LEU A 335     202.576 163.599 219.739  1.00  0.00           H  
ATOM     71  HA  LEU A 335     201.127 166.109 219.838  1.00  0.00           H  
ATOM     72 1HB  LEU A 335     201.486 163.795 221.662  1.00  0.00           H  
ATOM     73 2HB  LEU A 335     200.980 165.338 222.359  1.00  0.00           H  
ATOM     74  HG  LEU A 335     199.037 165.376 220.814  1.00  0.00           H  
ATOM     75 1HD1 LEU A 335     198.469 163.362 219.542  1.00  0.00           H  
ATOM     76 2HD1 LEU A 335     200.000 164.062 218.998  1.00  0.00           H  
ATOM     77 3HD1 LEU A 335     200.010 162.615 220.015  1.00  0.00           H  
ATOM     78 1HD2 LEU A 335     197.813 163.575 221.986  1.00  0.00           H  
ATOM     79 2HD2 LEU A 335     199.363 162.847 222.478  1.00  0.00           H  
ATOM     80 3HD2 LEU A 335     198.897 164.449 223.096  1.00  0.00           H  
ATOM     81  N   CYS A 336     202.207 167.588 221.395  1.00  0.00           N  
ATOM     82  CA  CYS A 336     202.866 168.630 222.153  1.00  0.00           C  
ATOM     83  C   CYS A 336     203.123 168.204 223.575  1.00  0.00           C  
ATOM     84  O   CYS A 336     202.236 167.581 224.182  1.00  0.00           O  
ATOM     85  CB  CYS A 336     201.997 169.890 222.194  1.00  0.00           C  
ATOM     86  SG  CYS A 336     201.765 170.723 220.615  1.00  0.00           S  
ATOM     87  H   CYS A 336     201.258 167.740 221.083  1.00  0.00           H  
ATOM     88  HA  CYS A 336     203.794 168.863 221.657  1.00  0.00           H  
ATOM     89 1HB  CYS A 336     201.017 169.613 222.564  1.00  0.00           H  
ATOM     90 2HB  CYS A 336     202.405 170.585 222.899  1.00  0.00           H  
ATOM     91  N   PRO A 337     204.271 168.557 224.192  1.00  0.00           N  
ATOM     92  CA  PRO A 337     204.644 168.271 225.585  1.00  0.00           C  
ATOM     93  C   PRO A 337     203.752 168.941 226.646  1.00  0.00           C  
ATOM     94  O   PRO A 337     204.204 169.720 227.476  1.00  0.00           O  
ATOM     95  CB  PRO A 337     206.047 168.897 225.680  1.00  0.00           C  
ATOM     96  CG  PRO A 337     206.591 168.860 224.280  1.00  0.00           C  
ATOM     97  CD  PRO A 337     205.404 169.039 223.364  1.00  0.00           C  
ATOM     98  HA  PRO A 337     204.684 167.194 225.732  1.00  0.00           H  
ATOM     99 1HB  PRO A 337     205.997 169.898 226.109  1.00  0.00           H  
ATOM    100 2HB  PRO A 337     206.662 168.291 226.372  1.00  0.00           H  
ATOM    101 1HG  PRO A 337     207.352 169.654 224.154  1.00  0.00           H  
ATOM    102 2HG  PRO A 337     207.105 167.899 224.117  1.00  0.00           H  
ATOM    103 1HD  PRO A 337     205.267 170.069 223.039  1.00  0.00           H  
ATOM    104 2HD  PRO A 337     205.603 168.356 222.527  1.00  0.00           H  
ATOM    105  N   PHE A 338     202.465 168.616 226.587  1.00  0.00           N  
ATOM    106  CA  PHE A 338     201.495 169.072 227.556  1.00  0.00           C  
ATOM    107  C   PHE A 338     201.262 167.901 228.475  1.00  0.00           C  
ATOM    108  O   PHE A 338     201.525 167.992 229.670  1.00  0.00           O  
ATOM    109  CB  PHE A 338     200.172 169.456 226.894  1.00  0.00           C  
ATOM    110  CG  PHE A 338     200.258 170.599 225.988  1.00  0.00           C  
ATOM    111  CD1 PHE A 338     201.207 171.570 226.153  1.00  0.00           C  
ATOM    112  CD2 PHE A 338     199.375 170.707 224.953  1.00  0.00           C  
ATOM    113  CE1 PHE A 338     201.253 172.621 225.294  1.00  0.00           C  
ATOM    114  CE2 PHE A 338     199.430 171.752 224.106  1.00  0.00           C  
ATOM    115  CZ  PHE A 338     200.363 172.713 224.266  1.00  0.00           C  
ATOM    116  H   PHE A 338     202.165 167.986 225.859  1.00  0.00           H  
ATOM    117  HA  PHE A 338     201.895 169.909 228.124  1.00  0.00           H  
ATOM    118 1HB  PHE A 338     199.788 168.607 226.326  1.00  0.00           H  
ATOM    119 2HB  PHE A 338     199.435 169.684 227.660  1.00  0.00           H  
ATOM    120  HD1 PHE A 338     201.922 171.499 226.975  1.00  0.00           H  
ATOM    121  HD2 PHE A 338     198.612 169.937 224.814  1.00  0.00           H  
ATOM    122  HE1 PHE A 338     201.998 173.379 225.428  1.00  0.00           H  
ATOM    123  HE2 PHE A 338     198.724 171.818 223.315  1.00  0.00           H  
ATOM    124  HZ  PHE A 338     200.399 173.550 223.579  1.00  0.00           H  
ATOM    125  N   ASP A 339     200.867 166.758 227.893  1.00  0.00           N  
ATOM    126  CA  ASP A 339     200.631 165.516 228.645  1.00  0.00           C  
ATOM    127  C   ASP A 339     201.916 165.059 229.328  1.00  0.00           C  
ATOM    128  O   ASP A 339     201.923 164.552 230.443  1.00  0.00           O  
ATOM    129  CB  ASP A 339     200.118 164.442 227.689  1.00  0.00           C  
ATOM    130  CG  ASP A 339     201.082 164.198 226.517  1.00  0.00           C  
ATOM    131  OD1 ASP A 339     202.015 164.981 226.356  1.00  0.00           O  
ATOM    132  OD2 ASP A 339     200.886 163.243 225.804  1.00  0.00           O  
ATOM    133  H   ASP A 339     200.688 166.758 226.898  1.00  0.00           H  
ATOM    134  HA  ASP A 339     199.874 165.700 229.401  1.00  0.00           H  
ATOM    135 1HB  ASP A 339     199.981 163.507 228.231  1.00  0.00           H  
ATOM    136 2HB  ASP A 339     199.145 164.739 227.289  1.00  0.00           H  
ATOM    137  N   GLU A 340     203.022 165.389 228.688  1.00  0.00           N  
ATOM    138  CA  GLU A 340     204.367 165.134 229.173  1.00  0.00           C  
ATOM    139  C   GLU A 340     204.585 165.768 230.546  1.00  0.00           C  
ATOM    140  O   GLU A 340     205.399 165.283 231.338  1.00  0.00           O  
ATOM    141  CB  GLU A 340     205.406 165.650 228.179  1.00  0.00           C  
ATOM    142  CG  GLU A 340     206.828 165.378 228.593  1.00  0.00           C  
ATOM    143  CD  GLU A 340     207.864 165.739 227.553  1.00  0.00           C  
ATOM    144  OE1 GLU A 340     207.523 165.853 226.401  1.00  0.00           O  
ATOM    145  OE2 GLU A 340     209.006 165.947 227.937  1.00  0.00           O  
ATOM    146  H   GLU A 340     202.876 165.755 227.749  1.00  0.00           H  
ATOM    147  HA  GLU A 340     204.493 164.056 229.273  1.00  0.00           H  
ATOM    148 1HB  GLU A 340     205.231 165.201 227.199  1.00  0.00           H  
ATOM    149 2HB  GLU A 340     205.293 166.727 228.077  1.00  0.00           H  
ATOM    150 1HG  GLU A 340     207.014 165.952 229.492  1.00  0.00           H  
ATOM    151 2HG  GLU A 340     206.922 164.323 228.843  1.00  0.00           H  
ATOM    152  N   VAL A 341     203.916 166.893 230.793  1.00  0.00           N  
ATOM    153  CA  VAL A 341     204.018 167.597 232.046  1.00  0.00           C  
ATOM    154  C   VAL A 341     202.842 167.185 232.938  1.00  0.00           C  
ATOM    155  O   VAL A 341     203.043 166.816 234.088  1.00  0.00           O  
ATOM    156  CB  VAL A 341     203.999 169.121 231.839  1.00  0.00           C  
ATOM    157  CG1 VAL A 341     204.034 169.786 233.179  1.00  0.00           C  
ATOM    158  CG2 VAL A 341     205.180 169.553 230.983  1.00  0.00           C  
ATOM    159  H   VAL A 341     203.253 167.245 230.113  1.00  0.00           H  
ATOM    160  HA  VAL A 341     204.949 167.317 232.539  1.00  0.00           H  
ATOM    161  HB  VAL A 341     203.065 169.407 231.350  1.00  0.00           H  
ATOM    162 1HG1 VAL A 341     203.997 170.873 233.060  1.00  0.00           H  
ATOM    163 2HG1 VAL A 341     203.185 169.446 233.753  1.00  0.00           H  
ATOM    164 3HG1 VAL A 341     204.944 169.507 233.692  1.00  0.00           H  
ATOM    165 1HG2 VAL A 341     205.158 170.630 230.847  1.00  0.00           H  
ATOM    166 2HG2 VAL A 341     206.101 169.271 231.480  1.00  0.00           H  
ATOM    167 3HG2 VAL A 341     205.123 169.062 230.008  1.00  0.00           H  
ATOM    168  N   PHE A 342     201.619 167.188 232.393  1.00  0.00           N  
ATOM    169  CA  PHE A 342     200.414 166.889 233.179  1.00  0.00           C  
ATOM    170  C   PHE A 342     200.421 165.489 233.794  1.00  0.00           C  
ATOM    171  O   PHE A 342     199.971 165.305 234.922  1.00  0.00           O  
ATOM    172  CB  PHE A 342     199.136 167.022 232.332  1.00  0.00           C  
ATOM    173  CG  PHE A 342     198.640 168.427 232.116  1.00  0.00           C  
ATOM    174  CD1 PHE A 342     198.789 169.074 230.915  1.00  0.00           C  
ATOM    175  CD2 PHE A 342     198.008 169.077 233.120  1.00  0.00           C  
ATOM    176  CE1 PHE A 342     198.331 170.353 230.736  1.00  0.00           C  
ATOM    177  CE2 PHE A 342     197.537 170.353 232.967  1.00  0.00           C  
ATOM    178  CZ  PHE A 342     197.705 171.001 231.767  1.00  0.00           C  
ATOM    179  H   PHE A 342     201.524 167.446 231.413  1.00  0.00           H  
ATOM    180  HA  PHE A 342     200.359 167.609 233.987  1.00  0.00           H  
ATOM    181 1HB  PHE A 342     199.315 166.584 231.368  1.00  0.00           H  
ATOM    182 2HB  PHE A 342     198.334 166.450 232.798  1.00  0.00           H  
ATOM    183  HD1 PHE A 342     199.267 168.566 230.108  1.00  0.00           H  
ATOM    184  HD2 PHE A 342     197.877 168.559 234.043  1.00  0.00           H  
ATOM    185  HE1 PHE A 342     198.469 170.841 229.778  1.00  0.00           H  
ATOM    186  HE2 PHE A 342     197.041 170.850 233.798  1.00  0.00           H  
ATOM    187  HZ  PHE A 342     197.346 172.012 231.636  1.00  0.00           H  
ATOM    188  N   ASN A 343     200.945 164.507 233.073  1.00  0.00           N  
ATOM    189  CA  ASN A 343     200.983 163.138 233.559  1.00  0.00           C  
ATOM    190  C   ASN A 343     202.348 162.791 234.162  1.00  0.00           C  
ATOM    191  O   ASN A 343     202.670 161.613 234.344  1.00  0.00           O  
ATOM    192  CB  ASN A 343     200.642 162.162 232.444  1.00  0.00           C  
ATOM    193  CG  ASN A 343     199.207 162.276 231.974  1.00  0.00           C  
ATOM    194  OD1 ASN A 343     198.279 162.502 232.765  1.00  0.00           O  
ATOM    195  ND2 ASN A 343     199.010 162.104 230.691  1.00  0.00           N  
ATOM    196  H   ASN A 343     201.313 164.693 232.145  1.00  0.00           H  
ATOM    197  HA  ASN A 343     200.246 163.029 234.352  1.00  0.00           H  
ATOM    198 1HB  ASN A 343     201.303 162.338 231.595  1.00  0.00           H  
ATOM    199 2HB  ASN A 343     200.819 161.145 232.787  1.00  0.00           H  
ATOM    200 1HD2 ASN A 343     198.084 162.154 230.314  1.00  0.00           H  
ATOM    201 2HD2 ASN A 343     199.789 161.905 230.093  1.00  0.00           H  
ATOM    202  N   ALA A 344     203.164 163.803 234.461  1.00  0.00           N  
ATOM    203  CA  ALA A 344     204.475 163.552 235.035  1.00  0.00           C  
ATOM    204  C   ALA A 344     204.322 162.825 236.358  1.00  0.00           C  
ATOM    205  O   ALA A 344     203.396 163.080 237.129  1.00  0.00           O  
ATOM    206  CB  ALA A 344     205.239 164.855 235.224  1.00  0.00           C  
ATOM    207  H   ALA A 344     202.887 164.772 234.304  1.00  0.00           H  
ATOM    208  HA  ALA A 344     205.031 162.909 234.355  1.00  0.00           H  
ATOM    209 1HB  ALA A 344     206.220 164.650 235.642  1.00  0.00           H  
ATOM    210 2HB  ALA A 344     205.349 165.347 234.257  1.00  0.00           H  
ATOM    211 3HB  ALA A 344     204.701 165.509 235.890  1.00  0.00           H  
ATOM    212  N   THR A 345     205.265 161.937 236.654  1.00  0.00           N  
ATOM    213  CA  THR A 345     205.220 161.206 237.916  1.00  0.00           C  
ATOM    214  C   THR A 345     205.787 162.032 239.065  1.00  0.00           C  
ATOM    215  O   THR A 345     205.575 161.711 240.238  1.00  0.00           O  
ATOM    216  CB  THR A 345     205.977 159.875 237.786  1.00  0.00           C  
ATOM    217  OG1 THR A 345     207.353 160.126 237.459  1.00  0.00           O  
ATOM    218  CG2 THR A 345     205.347 159.038 236.691  1.00  0.00           C  
ATOM    219  H   THR A 345     206.001 161.744 235.990  1.00  0.00           H  
ATOM    220  HA  THR A 345     204.178 160.982 238.144  1.00  0.00           H  
ATOM    221  HB  THR A 345     205.930 159.333 238.729  1.00  0.00           H  
ATOM    222  HG1 THR A 345     207.800 159.290 237.285  1.00  0.00           H  
ATOM    223 1HG2 THR A 345     205.882 158.092 236.599  1.00  0.00           H  
ATOM    224 2HG2 THR A 345     204.304 158.841 236.942  1.00  0.00           H  
ATOM    225 3HG2 THR A 345     205.396 159.577 235.745  1.00  0.00           H  
ATOM    226  N   ARG A 346     206.506 163.095 238.712  1.00  0.00           N  
ATOM    227  CA  ARG A 346     207.105 164.014 239.669  1.00  0.00           C  
ATOM    228  C   ARG A 346     206.988 165.436 239.143  1.00  0.00           C  
ATOM    229  O   ARG A 346     207.296 165.689 237.978  1.00  0.00           O  
ATOM    230  CB  ARG A 346     208.585 163.702 239.899  1.00  0.00           C  
ATOM    231  CG  ARG A 346     208.901 162.342 240.537  1.00  0.00           C  
ATOM    232  CD  ARG A 346     208.477 162.284 241.961  1.00  0.00           C  
ATOM    233  NE  ARG A 346     208.869 161.032 242.592  1.00  0.00           N  
ATOM    234  CZ  ARG A 346     208.171 159.873 242.539  1.00  0.00           C  
ATOM    235  NH1 ARG A 346     207.029 159.793 241.883  1.00  0.00           N  
ATOM    236  NH2 ARG A 346     208.645 158.800 243.154  1.00  0.00           N  
ATOM    237  H   ARG A 346     206.631 163.269 237.729  1.00  0.00           H  
ATOM    238  HA  ARG A 346     206.568 163.943 240.617  1.00  0.00           H  
ATOM    239 1HB  ARG A 346     209.108 163.745 238.947  1.00  0.00           H  
ATOM    240 2HB  ARG A 346     209.013 164.474 240.541  1.00  0.00           H  
ATOM    241 1HG  ARG A 346     208.407 161.540 239.991  1.00  0.00           H  
ATOM    242 2HG  ARG A 346     209.977 162.180 240.504  1.00  0.00           H  
ATOM    243 1HD  ARG A 346     208.934 163.103 242.512  1.00  0.00           H  
ATOM    244 2HD  ARG A 346     207.390 162.369 242.025  1.00  0.00           H  
ATOM    245  HE  ARG A 346     209.737 161.028 243.109  1.00  0.00           H  
ATOM    246 1HH1 ARG A 346     206.631 160.611 241.390  1.00  0.00           H  
ATOM    247 2HH1 ARG A 346     206.527 158.922 241.859  1.00  0.00           H  
ATOM    248 1HH2 ARG A 346     209.520 158.851 243.658  1.00  0.00           H  
ATOM    249 2HH2 ARG A 346     208.132 157.933 243.119  1.00  0.00           H  
ATOM    250  N   PHE A 347     206.608 166.369 240.010  1.00  0.00           N  
ATOM    251  CA  PHE A 347     206.531 167.781 239.644  1.00  0.00           C  
ATOM    252  C   PHE A 347     207.599 168.606 240.316  1.00  0.00           C  
ATOM    253  O   PHE A 347     208.194 168.180 241.304  1.00  0.00           O  
ATOM    254  CB  PHE A 347     205.143 168.299 239.933  1.00  0.00           C  
ATOM    255  CG  PHE A 347     204.188 167.927 238.889  1.00  0.00           C  
ATOM    256  CD1 PHE A 347     203.700 166.651 238.752  1.00  0.00           C  
ATOM    257  CD2 PHE A 347     203.741 168.910 238.022  1.00  0.00           C  
ATOM    258  CE1 PHE A 347     202.829 166.365 237.736  1.00  0.00           C  
ATOM    259  CE2 PHE A 347     202.867 168.627 237.031  1.00  0.00           C  
ATOM    260  CZ  PHE A 347     202.417 167.347 236.886  1.00  0.00           C  
ATOM    261  H   PHE A 347     206.339 166.111 240.970  1.00  0.00           H  
ATOM    262  HA  PHE A 347     206.682 167.868 238.571  1.00  0.00           H  
ATOM    263 1HB  PHE A 347     204.793 167.881 240.872  1.00  0.00           H  
ATOM    264 2HB  PHE A 347     205.161 169.391 240.017  1.00  0.00           H  
ATOM    265  HD1 PHE A 347     204.029 165.862 239.434  1.00  0.00           H  
ATOM    266  HD2 PHE A 347     204.113 169.930 238.150  1.00  0.00           H  
ATOM    267  HE1 PHE A 347     202.456 165.357 237.599  1.00  0.00           H  
ATOM    268  HE2 PHE A 347     202.529 169.409 236.351  1.00  0.00           H  
ATOM    269  HZ  PHE A 347     201.724 167.102 236.093  1.00  0.00           H  
ATOM    270  N   ALA A 348     207.927 169.750 239.745  1.00  0.00           N  
ATOM    271  CA  ALA A 348     208.912 170.559 240.447  1.00  0.00           C  
ATOM    272  C   ALA A 348     208.302 171.218 241.687  1.00  0.00           C  
ATOM    273  O   ALA A 348     207.107 171.526 241.735  1.00  0.00           O  
ATOM    274  CB  ALA A 348     209.494 171.609 239.535  1.00  0.00           C  
ATOM    275  H   ALA A 348     207.472 170.063 238.873  1.00  0.00           H  
ATOM    276  HA  ALA A 348     209.716 169.905 240.774  1.00  0.00           H  
ATOM    277 1HB  ALA A 348     210.244 172.188 240.077  1.00  0.00           H  
ATOM    278 2HB  ALA A 348     209.949 171.137 238.680  1.00  0.00           H  
ATOM    279 3HB  ALA A 348     208.721 172.262 239.216  1.00  0.00           H  
ATOM    280  N   SER A 349     209.118 171.445 242.701  1.00  0.00           N  
ATOM    281  CA  SER A 349     208.664 172.280 243.799  1.00  0.00           C  
ATOM    282  C   SER A 349     208.381 173.646 243.232  1.00  0.00           C  
ATOM    283  O   SER A 349     209.198 174.140 242.460  1.00  0.00           O  
ATOM    284  CB  SER A 349     209.733 172.375 244.840  1.00  0.00           C  
ATOM    285  OG  SER A 349     209.896 171.177 245.509  1.00  0.00           O  
ATOM    286  H   SER A 349     210.072 171.108 242.669  1.00  0.00           H  
ATOM    287  HA  SER A 349     207.747 171.874 244.221  1.00  0.00           H  
ATOM    288 1HB  SER A 349     210.668 172.648 244.356  1.00  0.00           H  
ATOM    289 2HB  SER A 349     209.493 173.133 245.519  1.00  0.00           H  
ATOM    290  HG  SER A 349     210.208 170.541 244.853  1.00  0.00           H  
ATOM    291  N   VAL A 350     207.323 174.329 243.661  1.00  0.00           N  
ATOM    292  CA  VAL A 350     207.112 175.648 243.079  1.00  0.00           C  
ATOM    293  C   VAL A 350     208.243 176.666 243.254  1.00  0.00           C  
ATOM    294  O   VAL A 350     208.444 177.487 242.364  1.00  0.00           O  
ATOM    295  CB  VAL A 350     205.808 176.252 243.582  1.00  0.00           C  
ATOM    296  CG1 VAL A 350     205.933 176.605 245.065  1.00  0.00           C  
ATOM    297  CG2 VAL A 350     205.474 177.470 242.689  1.00  0.00           C  
ATOM    298  H   VAL A 350     206.624 173.932 244.306  1.00  0.00           H  
ATOM    299  HA  VAL A 350     207.015 175.507 242.009  1.00  0.00           H  
ATOM    300  HB  VAL A 350     205.011 175.517 243.507  1.00  0.00           H  
ATOM    301 1HG1 VAL A 350     205.012 177.013 245.420  1.00  0.00           H  
ATOM    302 2HG1 VAL A 350     206.164 175.694 245.629  1.00  0.00           H  
ATOM    303 3HG1 VAL A 350     206.709 177.314 245.224  1.00  0.00           H  
ATOM    304 1HG2 VAL A 350     204.536 177.919 243.016  1.00  0.00           H  
ATOM    305 2HG2 VAL A 350     206.257 178.188 242.734  1.00  0.00           H  
ATOM    306 3HG2 VAL A 350     205.387 177.158 241.666  1.00  0.00           H  
ATOM    307  N   TYR A 351     209.044 176.610 244.327  1.00  0.00           N  
ATOM    308  CA  TYR A 351     210.129 177.616 244.417  1.00  0.00           C  
ATOM    309  C   TYR A 351     211.101 177.513 243.224  1.00  0.00           C  
ATOM    310  O   TYR A 351     211.771 178.489 242.843  1.00  0.00           O  
ATOM    311  CB  TYR A 351     210.926 177.477 245.711  1.00  0.00           C  
ATOM    312  CG  TYR A 351     211.936 176.359 245.727  1.00  0.00           C  
ATOM    313  CD1 TYR A 351     213.206 176.624 245.349  1.00  0.00           C  
ATOM    314  CD2 TYR A 351     211.599 175.106 246.116  1.00  0.00           C  
ATOM    315  CE1 TYR A 351     214.171 175.635 245.358  1.00  0.00           C  
ATOM    316  CE2 TYR A 351     212.550 174.100 246.121  1.00  0.00           C  
ATOM    317  CZ  TYR A 351     213.829 174.366 245.744  1.00  0.00           C  
ATOM    318  OH  TYR A 351     214.781 173.367 245.758  1.00  0.00           O  
ATOM    319  H   TYR A 351     208.879 175.925 245.070  1.00  0.00           H  
ATOM    320  HA  TYR A 351     209.680 178.607 244.387  1.00  0.00           H  
ATOM    321 1HB  TYR A 351     211.460 178.414 245.895  1.00  0.00           H  
ATOM    322 2HB  TYR A 351     210.259 177.332 246.531  1.00  0.00           H  
ATOM    323  HD1 TYR A 351     213.443 177.632 245.048  1.00  0.00           H  
ATOM    324  HD2 TYR A 351     210.593 174.903 246.413  1.00  0.00           H  
ATOM    325  HE1 TYR A 351     215.191 175.852 245.060  1.00  0.00           H  
ATOM    326  HE2 TYR A 351     212.278 173.092 246.427  1.00  0.00           H  
ATOM    327  HH  TYR A 351     215.585 173.687 245.332  1.00  0.00           H  
ATOM    328  N   ALA A 352     211.142 176.307 242.644  1.00  0.00           N  
ATOM    329  CA  ALA A 352     211.981 175.910 241.543  1.00  0.00           C  
ATOM    330  C   ALA A 352     211.122 175.380 240.425  1.00  0.00           C  
ATOM    331  O   ALA A 352     211.486 174.384 239.796  1.00  0.00           O  
ATOM    332  CB  ALA A 352     212.931 174.802 241.967  1.00  0.00           C  
ATOM    333  H   ALA A 352     210.501 175.594 242.981  1.00  0.00           H  
ATOM    334  HA  ALA A 352     212.527 176.781 241.189  1.00  0.00           H  
ATOM    335 1HB  ALA A 352     213.546 174.512 241.121  1.00  0.00           H  
ATOM    336 2HB  ALA A 352     213.555 175.122 242.762  1.00  0.00           H  
ATOM    337 3HB  ALA A 352     212.343 173.949 242.304  1.00  0.00           H  
ATOM    338  N   TRP A 353     210.004 176.043 240.149  1.00  0.00           N  
ATOM    339  CA  TRP A 353     209.121 175.538 239.114  1.00  0.00           C  
ATOM    340  C   TRP A 353     209.884 175.339 237.809  1.00  0.00           C  
ATOM    341  O   TRP A 353     210.787 176.118 237.466  1.00  0.00           O  
ATOM    342  CB  TRP A 353     207.966 176.521 238.926  1.00  0.00           C  
ATOM    343  CG  TRP A 353     208.384 177.920 238.587  1.00  0.00           C  
ATOM    344  CD1 TRP A 353     208.680 178.931 239.466  1.00  0.00           C  
ATOM    345  CD2 TRP A 353     208.510 178.497 237.276  1.00  0.00           C  
ATOM    346  NE1 TRP A 353     208.982 180.075 238.783  1.00  0.00           N  
ATOM    347  CE2 TRP A 353     208.888 179.830 237.453  1.00  0.00           C  
ATOM    348  CE3 TRP A 353     208.328 178.010 235.988  1.00  0.00           C  
ATOM    349  CZ2 TRP A 353     209.091 180.657 236.414  1.00  0.00           C  
ATOM    350  CZ3 TRP A 353     208.533 178.875 234.924  1.00  0.00           C  
ATOM    351  CH2 TRP A 353     208.907 180.166 235.135  1.00  0.00           C  
ATOM    352  H   TRP A 353     209.719 176.837 240.725  1.00  0.00           H  
ATOM    353  HA  TRP A 353     208.714 174.582 239.440  1.00  0.00           H  
ATOM    354 1HB  TRP A 353     207.311 176.156 238.138  1.00  0.00           H  
ATOM    355 2HB  TRP A 353     207.385 176.574 239.843  1.00  0.00           H  
ATOM    356  HD1 TRP A 353     208.670 178.857 240.537  1.00  0.00           H  
ATOM    357  HE1 TRP A 353     209.239 180.994 239.196  1.00  0.00           H  
ATOM    358  HE3 TRP A 353     208.026 176.980 235.823  1.00  0.00           H  
ATOM    359  HZ2 TRP A 353     209.381 181.661 236.585  1.00  0.00           H  
ATOM    360  HZ3 TRP A 353     208.383 178.499 233.918  1.00  0.00           H  
ATOM    361  HH2 TRP A 353     209.062 180.828 234.284  1.00  0.00           H  
ATOM    362  N   ASN A 354     209.502 174.301 237.057  1.00  0.00           N  
ATOM    363  CA  ASN A 354     210.205 173.992 235.807  1.00  0.00           C  
ATOM    364  C   ASN A 354     209.409 174.441 234.592  1.00  0.00           C  
ATOM    365  O   ASN A 354     208.258 174.841 234.733  1.00  0.00           O  
ATOM    366  CB  ASN A 354     210.547 172.502 235.777  1.00  0.00           C  
ATOM    367  CG  ASN A 354     211.711 172.118 234.866  1.00  0.00           C  
ATOM    368  OD1 ASN A 354     212.212 172.920 234.071  1.00  0.00           O  
ATOM    369  ND2 ASN A 354     212.144 170.889 234.986  1.00  0.00           N  
ATOM    370  H   ASN A 354     208.726 173.717 237.381  1.00  0.00           H  
ATOM    371  HA  ASN A 354     211.143 174.547 235.795  1.00  0.00           H  
ATOM    372 1HB  ASN A 354     210.795 172.185 236.784  1.00  0.00           H  
ATOM    373 2HB  ASN A 354     209.675 171.939 235.469  1.00  0.00           H  
ATOM    374 1HD2 ASN A 354     212.904 170.570 234.421  1.00  0.00           H  
ATOM    375 2HD2 ASN A 354     211.713 170.270 235.642  1.00  0.00           H  
ATOM    376  N   ARG A 355     210.025 174.364 233.408  1.00  0.00           N  
ATOM    377  CA  ARG A 355     209.374 174.731 232.142  1.00  0.00           C  
ATOM    378  C   ARG A 355     209.823 173.960 230.901  1.00  0.00           C  
ATOM    379  O   ARG A 355     211.022 173.834 230.637  1.00  0.00           O  
ATOM    380  CB  ARG A 355     209.580 176.209 231.848  1.00  0.00           C  
ATOM    381  CG  ARG A 355     209.116 176.641 230.449  1.00  0.00           C  
ATOM    382  CD  ARG A 355     209.230 178.103 230.216  1.00  0.00           C  
ATOM    383  NE  ARG A 355     208.216 178.833 230.922  1.00  0.00           N  
ATOM    384  CZ  ARG A 355     207.956 180.136 230.771  1.00  0.00           C  
ATOM    385  NH1 ARG A 355     208.658 180.873 229.927  1.00  0.00           N  
ATOM    386  NH2 ARG A 355     206.985 180.667 231.462  1.00  0.00           N  
ATOM    387  H   ARG A 355     210.981 174.024 233.400  1.00  0.00           H  
ATOM    388  HA  ARG A 355     208.306 174.559 232.262  1.00  0.00           H  
ATOM    389 1HB  ARG A 355     209.018 176.793 232.569  1.00  0.00           H  
ATOM    390 2HB  ARG A 355     210.630 176.467 231.953  1.00  0.00           H  
ATOM    391 1HG  ARG A 355     209.716 176.141 229.690  1.00  0.00           H  
ATOM    392 2HG  ARG A 355     208.061 176.361 230.323  1.00  0.00           H  
ATOM    393 1HD  ARG A 355     210.198 178.442 230.576  1.00  0.00           H  
ATOM    394 2HD  ARG A 355     209.143 178.323 229.165  1.00  0.00           H  
ATOM    395  HE  ARG A 355     207.615 178.313 231.580  1.00  0.00           H  
ATOM    396 1HH1 ARG A 355     209.404 180.454 229.390  1.00  0.00           H  
ATOM    397 2HH1 ARG A 355     208.444 181.855 229.818  1.00  0.00           H  
ATOM    398 1HH2 ARG A 355     206.434 180.079 232.130  1.00  0.00           H  
ATOM    399 2HH2 ARG A 355     206.758 181.644 231.355  1.00  0.00           H  
ATOM    400  N   LYS A 356     208.848 173.532 230.089  1.00  0.00           N  
ATOM    401  CA  LYS A 356     209.138 172.911 228.795  1.00  0.00           C  
ATOM    402  C   LYS A 356     208.580 173.746 227.633  1.00  0.00           C  
ATOM    403  O   LYS A 356     207.517 174.362 227.742  1.00  0.00           O  
ATOM    404  CB  LYS A 356     208.620 171.469 228.766  1.00  0.00           C  
ATOM    405  CG  LYS A 356     209.386 170.551 229.735  1.00  0.00           C  
ATOM    406  CD  LYS A 356     208.950 169.094 229.671  1.00  0.00           C  
ATOM    407  CE  LYS A 356     209.820 168.243 230.606  1.00  0.00           C  
ATOM    408  NZ  LYS A 356     209.401 166.826 230.630  1.00  0.00           N  
ATOM    409  H   LYS A 356     207.880 173.630 230.403  1.00  0.00           H  
ATOM    410  HA  LYS A 356     210.220 172.869 228.671  1.00  0.00           H  
ATOM    411 1HB  LYS A 356     207.563 171.453 229.047  1.00  0.00           H  
ATOM    412 2HB  LYS A 356     208.699 171.061 227.754  1.00  0.00           H  
ATOM    413 1HG  LYS A 356     210.453 170.609 229.512  1.00  0.00           H  
ATOM    414 2HG  LYS A 356     209.233 170.908 230.752  1.00  0.00           H  
ATOM    415 1HD  LYS A 356     207.911 168.996 229.962  1.00  0.00           H  
ATOM    416 2HD  LYS A 356     209.053 168.713 228.651  1.00  0.00           H  
ATOM    417 1HE  LYS A 356     210.849 168.294 230.255  1.00  0.00           H  
ATOM    418 2HE  LYS A 356     209.771 168.646 231.617  1.00  0.00           H  
ATOM    419 1HZ  LYS A 356     209.999 166.293 231.235  1.00  0.00           H  
ATOM    420 2HZ  LYS A 356     208.448 166.760 230.959  1.00  0.00           H  
ATOM    421 3HZ  LYS A 356     209.438 166.437 229.672  1.00  0.00           H  
ATOM    422  N   ARG A 357     209.312 173.769 226.512  1.00  0.00           N  
ATOM    423  CA  ARG A 357     208.861 174.482 225.308  1.00  0.00           C  
ATOM    424  C   ARG A 357     208.159 173.580 224.301  1.00  0.00           C  
ATOM    425  O   ARG A 357     208.688 172.542 223.897  1.00  0.00           O  
ATOM    426  CB  ARG A 357     210.014 175.173 224.590  1.00  0.00           C  
ATOM    427  CG  ARG A 357     209.594 175.921 223.300  1.00  0.00           C  
ATOM    428  CD  ARG A 357     210.748 176.588 222.624  1.00  0.00           C  
ATOM    429  NE  ARG A 357     210.370 177.193 221.334  1.00  0.00           N  
ATOM    430  CZ  ARG A 357     211.240 177.601 220.391  1.00  0.00           C  
ATOM    431  NH1 ARG A 357     212.539 177.478 220.573  1.00  0.00           N  
ATOM    432  NH2 ARG A 357     210.766 178.122 219.276  1.00  0.00           N  
ATOM    433  H   ARG A 357     210.191 173.270 226.485  1.00  0.00           H  
ATOM    434  HA  ARG A 357     208.151 175.252 225.614  1.00  0.00           H  
ATOM    435 1HB  ARG A 357     210.473 175.904 225.257  1.00  0.00           H  
ATOM    436 2HB  ARG A 357     210.774 174.443 224.322  1.00  0.00           H  
ATOM    437 1HG  ARG A 357     209.164 175.211 222.593  1.00  0.00           H  
ATOM    438 2HG  ARG A 357     208.846 176.677 223.542  1.00  0.00           H  
ATOM    439 1HD  ARG A 357     211.134 177.378 223.268  1.00  0.00           H  
ATOM    440 2HD  ARG A 357     211.534 175.856 222.440  1.00  0.00           H  
ATOM    441  HE  ARG A 357     209.375 177.327 221.113  1.00  0.00           H  
ATOM    442 1HH1 ARG A 357     212.894 177.074 221.428  1.00  0.00           H  
ATOM    443 2HH1 ARG A 357     213.180 177.785 219.856  1.00  0.00           H  
ATOM    444 1HH2 ARG A 357     209.747 178.200 219.170  1.00  0.00           H  
ATOM    445 2HH2 ARG A 357     211.389 178.433 218.548  1.00  0.00           H  
ATOM    446  N   ILE A 358     206.974 174.008 223.895  1.00  0.00           N  
ATOM    447  CA  ILE A 358     206.136 173.336 222.924  1.00  0.00           C  
ATOM    448  C   ILE A 358     206.105 174.030 221.559  1.00  0.00           C  
ATOM    449  O   ILE A 358     205.772 175.213 221.461  1.00  0.00           O  
ATOM    450  CB  ILE A 358     204.737 173.240 223.494  1.00  0.00           C  
ATOM    451  CG1 ILE A 358     204.751 172.326 224.713  1.00  0.00           C  
ATOM    452  CG2 ILE A 358     203.821 172.851 222.495  1.00  0.00           C  
ATOM    453  CD1 ILE A 358     204.909 173.036 226.020  1.00  0.00           C  
ATOM    454  H   ILE A 358     206.594 174.855 224.309  1.00  0.00           H  
ATOM    455  HA  ILE A 358     206.518 172.328 222.783  1.00  0.00           H  
ATOM    456  HB  ILE A 358     204.472 174.183 223.843  1.00  0.00           H  
ATOM    457 1HG1 ILE A 358     203.851 171.728 224.731  1.00  0.00           H  
ATOM    458 2HG1 ILE A 358     205.598 171.670 224.625  1.00  0.00           H  
ATOM    459 1HG2 ILE A 358     202.830 172.819 222.892  1.00  0.00           H  
ATOM    460 2HG2 ILE A 358     203.850 173.556 221.675  1.00  0.00           H  
ATOM    461 3HG2 ILE A 358     204.123 171.892 222.164  1.00  0.00           H  
ATOM    462 1HD1 ILE A 358     204.946 172.297 226.812  1.00  0.00           H  
ATOM    463 2HD1 ILE A 358     205.825 173.606 226.017  1.00  0.00           H  
ATOM    464 3HD1 ILE A 358     204.081 173.712 226.189  1.00  0.00           H  
ATOM    465  N   SER A 359     206.448 173.279 220.507  1.00  0.00           N  
ATOM    466  CA  SER A 359     206.483 173.786 219.128  1.00  0.00           C  
ATOM    467  C   SER A 359     206.418 172.640 218.119  1.00  0.00           C  
ATOM    468  O   SER A 359     206.900 171.543 218.399  1.00  0.00           O  
ATOM    469  CB  SER A 359     207.719 174.632 218.895  1.00  0.00           C  
ATOM    470  OG  SER A 359     207.787 175.098 217.562  1.00  0.00           O  
ATOM    471  H   SER A 359     206.701 172.314 220.669  1.00  0.00           H  
ATOM    472  HA  SER A 359     205.617 174.422 218.968  1.00  0.00           H  
ATOM    473 1HB  SER A 359     207.692 175.487 219.572  1.00  0.00           H  
ATOM    474 2HB  SER A 359     208.610 174.058 219.132  1.00  0.00           H  
ATOM    475  HG  SER A 359     206.876 175.346 217.294  1.00  0.00           H  
ATOM    476  N   ASN A 360     205.830 172.912 216.947  1.00  0.00           N  
ATOM    477  CA  ASN A 360     205.732 171.935 215.835  1.00  0.00           C  
ATOM    478  C   ASN A 360     205.049 170.639 216.264  1.00  0.00           C  
ATOM    479  O   ASN A 360     205.658 169.566 216.234  1.00  0.00           O  
ATOM    480  CB  ASN A 360     207.107 171.627 215.252  1.00  0.00           C  
ATOM    481  CG  ASN A 360     207.780 172.819 214.604  1.00  0.00           C  
ATOM    482  OD1 ASN A 360     207.223 173.476 213.715  1.00  0.00           O  
ATOM    483  ND2 ASN A 360     208.981 173.106 215.038  1.00  0.00           N  
ATOM    484  H   ASN A 360     205.463 173.852 216.824  1.00  0.00           H  
ATOM    485  HA  ASN A 360     205.113 172.367 215.051  1.00  0.00           H  
ATOM    486 1HB  ASN A 360     207.761 171.238 216.030  1.00  0.00           H  
ATOM    487 2HB  ASN A 360     207.003 170.844 214.505  1.00  0.00           H  
ATOM    488 1HD2 ASN A 360     209.478 173.884 214.653  1.00  0.00           H  
ATOM    489 2HD2 ASN A 360     209.399 172.552 215.758  1.00  0.00           H  
ATOM    490  N   CYS A 361     203.798 170.748 216.702  1.00  0.00           N  
ATOM    491  CA  CYS A 361     203.120 169.591 217.289  1.00  0.00           C  
ATOM    492  C   CYS A 361     201.587 169.644 217.414  1.00  0.00           C  
ATOM    493  O   CYS A 361     200.961 170.692 217.193  1.00  0.00           O  
ATOM    494  CB  CYS A 361     203.737 169.389 218.657  1.00  0.00           C  
ATOM    495  SG  CYS A 361     203.578 170.860 219.707  1.00  0.00           S  
ATOM    496  H   CYS A 361     203.340 171.657 216.625  1.00  0.00           H  
ATOM    497  HA  CYS A 361     203.367 168.724 216.675  1.00  0.00           H  
ATOM    498 1HB  CYS A 361     203.258 168.556 219.137  1.00  0.00           H  
ATOM    499 2HB  CYS A 361     204.795 169.147 218.568  1.00  0.00           H  
ATOM    500  N   VAL A 362     200.998 168.491 217.815  1.00  0.00           N  
ATOM    501  CA  VAL A 362     199.557 168.400 218.076  1.00  0.00           C  
ATOM    502  C   VAL A 362     199.193 168.825 219.492  1.00  0.00           C  
ATOM    503  O   VAL A 362     199.564 168.222 220.509  1.00  0.00           O  
ATOM    504  CB  VAL A 362     199.017 166.987 217.848  1.00  0.00           C  
ATOM    505  CG1 VAL A 362     197.529 166.944 218.176  1.00  0.00           C  
ATOM    506  CG2 VAL A 362     199.289 166.604 216.471  1.00  0.00           C  
ATOM    507  H   VAL A 362     201.580 167.661 217.937  1.00  0.00           H  
ATOM    508  HA  VAL A 362     199.052 169.060 217.378  1.00  0.00           H  
ATOM    509  HB  VAL A 362     199.499 166.309 218.490  1.00  0.00           H  
ATOM    510 1HG1 VAL A 362     197.140 165.945 218.025  1.00  0.00           H  
ATOM    511 2HG1 VAL A 362     197.386 167.232 219.212  1.00  0.00           H  
ATOM    512 3HG1 VAL A 362     196.998 167.645 217.525  1.00  0.00           H  
ATOM    513 1HG2 VAL A 362     198.938 165.620 216.309  1.00  0.00           H  
ATOM    514 2HG2 VAL A 362     198.795 167.294 215.787  1.00  0.00           H  
ATOM    515 3HG2 VAL A 362     200.355 166.638 216.328  1.00  0.00           H  
ATOM    516  N   ALA A 363     198.468 169.903 219.558  1.00  0.00           N  
ATOM    517  CA  ALA A 363     198.161 170.552 220.810  1.00  0.00           C  
ATOM    518  C   ALA A 363     196.968 169.950 221.521  1.00  0.00           C  
ATOM    519  O   ALA A 363     195.849 170.439 221.418  1.00  0.00           O  
ATOM    520  CB  ALA A 363     197.979 172.016 220.560  1.00  0.00           C  
ATOM    521  H   ALA A 363     198.159 170.306 218.683  1.00  0.00           H  
ATOM    522  HA  ALA A 363     199.019 170.422 221.457  1.00  0.00           H  
ATOM    523 1HB  ALA A 363     197.852 172.518 221.468  1.00  0.00           H  
ATOM    524 2HB  ALA A 363     198.863 172.349 220.082  1.00  0.00           H  
ATOM    525 3HB  ALA A 363     197.141 172.200 219.940  1.00  0.00           H  
ATOM    526  N   ASP A 364     197.205 168.839 222.184  1.00  0.00           N  
ATOM    527  CA  ASP A 364     196.155 168.105 222.885  1.00  0.00           C  
ATOM    528  C   ASP A 364     195.830 168.714 224.247  1.00  0.00           C  
ATOM    529  O   ASP A 364     196.598 168.562 225.198  1.00  0.00           O  
ATOM    530  CB  ASP A 364     196.577 166.638 223.048  1.00  0.00           C  
ATOM    531  CG  ASP A 364     195.553 165.712 223.779  1.00  0.00           C  
ATOM    532  OD1 ASP A 364     194.640 166.194 224.445  1.00  0.00           O  
ATOM    533  OD2 ASP A 364     195.704 164.519 223.650  1.00  0.00           O  
ATOM    534  H   ASP A 364     198.162 168.486 222.161  1.00  0.00           H  
ATOM    535  HA  ASP A 364     195.250 168.141 222.279  1.00  0.00           H  
ATOM    536 1HB  ASP A 364     196.772 166.217 222.058  1.00  0.00           H  
ATOM    537 2HB  ASP A 364     197.520 166.603 223.596  1.00  0.00           H  
ATOM    538  N   TYR A 365     194.679 169.396 224.338  1.00  0.00           N  
ATOM    539  CA  TYR A 365     194.247 170.066 225.563  1.00  0.00           C  
ATOM    540  C   TYR A 365     193.082 169.316 226.230  1.00  0.00           C  
ATOM    541  O   TYR A 365     192.296 169.917 226.982  1.00  0.00           O  
ATOM    542  CB  TYR A 365     193.837 171.508 225.274  1.00  0.00           C  
ATOM    543  CG  TYR A 365     194.943 172.378 224.732  1.00  0.00           C  
ATOM    544  CD1 TYR A 365     194.947 172.654 223.404  1.00  0.00           C  
ATOM    545  CD2 TYR A 365     195.921 172.934 225.548  1.00  0.00           C  
ATOM    546  CE1 TYR A 365     195.883 173.460 222.869  1.00  0.00           C  
ATOM    547  CE2 TYR A 365     196.883 173.752 224.977  1.00  0.00           C  
ATOM    548  CZ  TYR A 365     196.856 174.006 223.652  1.00  0.00           C  
ATOM    549  OH  TYR A 365     197.823 174.786 223.090  1.00  0.00           O  
ATOM    550  H   TYR A 365     194.080 169.492 223.513  1.00  0.00           H  
ATOM    551  HA  TYR A 365     195.079 170.077 226.266  1.00  0.00           H  
ATOM    552 1HB  TYR A 365     193.022 171.516 224.548  1.00  0.00           H  
ATOM    553 2HB  TYR A 365     193.461 171.968 226.188  1.00  0.00           H  
ATOM    554  HD1 TYR A 365     194.188 172.228 222.766  1.00  0.00           H  
ATOM    555  HD2 TYR A 365     195.933 172.730 226.620  1.00  0.00           H  
ATOM    556  HE1 TYR A 365     195.857 173.658 221.799  1.00  0.00           H  
ATOM    557  HE2 TYR A 365     197.663 174.197 225.567  1.00  0.00           H  
ATOM    558  HH  TYR A 365     197.584 174.978 222.179  1.00  0.00           H  
ATOM    559  N   SER A 366     193.001 167.988 226.003  1.00  0.00           N  
ATOM    560  CA  SER A 366     191.933 167.129 226.556  1.00  0.00           C  
ATOM    561  C   SER A 366     191.916 167.099 228.084  1.00  0.00           C  
ATOM    562  O   SER A 366     190.953 166.643 228.702  1.00  0.00           O  
ATOM    563  CB  SER A 366     192.022 165.711 226.017  1.00  0.00           C  
ATOM    564  OG  SER A 366     193.179 165.071 226.441  1.00  0.00           O  
ATOM    565  H   SER A 366     193.699 167.531 225.393  1.00  0.00           H  
ATOM    566  HA  SER A 366     190.979 167.537 226.221  1.00  0.00           H  
ATOM    567 1HB  SER A 366     191.152 165.147 226.350  1.00  0.00           H  
ATOM    568 2HB  SER A 366     192.002 165.731 224.925  1.00  0.00           H  
ATOM    569  HG  SER A 366     193.869 165.358 225.791  1.00  0.00           H  
ATOM    570  N   VAL A 367     192.953 167.633 228.699  1.00  0.00           N  
ATOM    571  CA  VAL A 367     193.046 167.734 230.132  1.00  0.00           C  
ATOM    572  C   VAL A 367     191.834 168.458 230.734  1.00  0.00           C  
ATOM    573  O   VAL A 367     191.436 168.167 231.858  1.00  0.00           O  
ATOM    574  CB  VAL A 367     194.344 168.475 230.492  1.00  0.00           C  
ATOM    575  CG1 VAL A 367     194.306 169.927 230.072  1.00  0.00           C  
ATOM    576  CG2 VAL A 367     194.507 168.413 231.905  1.00  0.00           C  
ATOM    577  H   VAL A 367     193.711 167.978 228.131  1.00  0.00           H  
ATOM    578  HA  VAL A 367     193.091 166.727 230.548  1.00  0.00           H  
ATOM    579  HB  VAL A 367     195.183 167.998 229.987  1.00  0.00           H  
ATOM    580 1HG1 VAL A 367     195.237 170.408 230.348  1.00  0.00           H  
ATOM    581 2HG1 VAL A 367     194.169 169.999 228.997  1.00  0.00           H  
ATOM    582 3HG1 VAL A 367     193.503 170.409 230.578  1.00  0.00           H  
ATOM    583 1HG2 VAL A 367     195.398 168.906 232.186  1.00  0.00           H  
ATOM    584 2HG2 VAL A 367     193.657 168.898 232.380  1.00  0.00           H  
ATOM    585 3HG2 VAL A 367     194.553 167.375 232.195  1.00  0.00           H  
ATOM    586  N   LEU A 368     191.189 169.361 229.977  1.00  0.00           N  
ATOM    587  CA  LEU A 368     190.026 170.032 230.547  1.00  0.00           C  
ATOM    588  C   LEU A 368     188.722 169.269 230.284  1.00  0.00           C  
ATOM    589  O   LEU A 368     187.660 169.660 230.773  1.00  0.00           O  
ATOM    590  CB  LEU A 368     189.931 171.484 230.078  1.00  0.00           C  
ATOM    591  CG  LEU A 368     191.097 172.341 230.529  1.00  0.00           C  
ATOM    592  CD1 LEU A 368     190.923 173.769 230.027  1.00  0.00           C  
ATOM    593  CD2 LEU A 368     191.177 172.250 232.042  1.00  0.00           C  
ATOM    594  H   LEU A 368     191.517 169.573 229.032  1.00  0.00           H  
ATOM    595  HA  LEU A 368     190.161 170.065 231.628  1.00  0.00           H  
ATOM    596 1HB  LEU A 368     189.903 171.502 228.986  1.00  0.00           H  
ATOM    597 2HB  LEU A 368     189.015 171.930 230.466  1.00  0.00           H  
ATOM    598  HG  LEU A 368     192.007 171.972 230.091  1.00  0.00           H  
ATOM    599 1HD1 LEU A 368     191.764 174.383 230.347  1.00  0.00           H  
ATOM    600 2HD1 LEU A 368     190.865 173.771 228.934  1.00  0.00           H  
ATOM    601 3HD1 LEU A 368     190.008 174.174 230.440  1.00  0.00           H  
ATOM    602 1HD2 LEU A 368     191.987 172.838 232.408  1.00  0.00           H  
ATOM    603 2HD2 LEU A 368     190.256 172.619 232.458  1.00  0.00           H  
ATOM    604 3HD2 LEU A 368     191.321 171.211 232.351  1.00  0.00           H  
ATOM    605  N   TYR A 369     188.801 168.178 229.514  1.00  0.00           N  
ATOM    606  CA  TYR A 369     187.669 167.288 229.287  1.00  0.00           C  
ATOM    607  C   TYR A 369     187.399 166.652 230.631  1.00  0.00           C  
ATOM    608  O   TYR A 369     186.272 166.602 231.131  1.00  0.00           O  
ATOM    609  CB  TYR A 369     187.970 166.212 228.238  1.00  0.00           C  
ATOM    610  CG  TYR A 369     186.826 165.272 227.983  1.00  0.00           C  
ATOM    611  CD1 TYR A 369     185.753 165.665 227.199  1.00  0.00           C  
ATOM    612  CD2 TYR A 369     186.853 164.004 228.545  1.00  0.00           C  
ATOM    613  CE1 TYR A 369     184.707 164.788 226.976  1.00  0.00           C  
ATOM    614  CE2 TYR A 369     185.812 163.128 228.324  1.00  0.00           C  
ATOM    615  CZ  TYR A 369     184.740 163.516 227.543  1.00  0.00           C  
ATOM    616  OH  TYR A 369     183.699 162.642 227.322  1.00  0.00           O  
ATOM    617  H   TYR A 369     189.694 167.902 229.128  1.00  0.00           H  
ATOM    618  HA  TYR A 369     186.794 167.866 228.989  1.00  0.00           H  
ATOM    619 1HB  TYR A 369     188.261 166.678 227.297  1.00  0.00           H  
ATOM    620 2HB  TYR A 369     188.802 165.605 228.576  1.00  0.00           H  
ATOM    621  HD1 TYR A 369     185.734 166.662 226.761  1.00  0.00           H  
ATOM    622  HD2 TYR A 369     187.701 163.702 229.162  1.00  0.00           H  
ATOM    623  HE1 TYR A 369     183.861 165.093 226.361  1.00  0.00           H  
ATOM    624  HE2 TYR A 369     185.835 162.132 228.769  1.00  0.00           H  
ATOM    625  HH  TYR A 369     183.866 161.821 227.792  1.00  0.00           H  
ATOM    626  N   ASN A 370     188.488 166.198 231.250  1.00  0.00           N  
ATOM    627  CA  ASN A 370     188.434 165.520 232.545  1.00  0.00           C  
ATOM    628  C   ASN A 370     188.286 166.541 233.680  1.00  0.00           C  
ATOM    629  O   ASN A 370     189.127 166.662 234.570  1.00  0.00           O  
ATOM    630  CB  ASN A 370     189.687 164.693 232.716  1.00  0.00           C  
ATOM    631  CG  ASN A 370     189.744 163.571 231.713  1.00  0.00           C  
ATOM    632  OD1 ASN A 370     188.734 162.897 231.462  1.00  0.00           O  
ATOM    633  ND2 ASN A 370     190.891 163.365 231.123  1.00  0.00           N  
ATOM    634  H   ASN A 370     189.379 166.315 230.760  1.00  0.00           H  
ATOM    635  HA  ASN A 370     187.559 164.869 232.565  1.00  0.00           H  
ATOM    636 1HB  ASN A 370     190.563 165.334 232.576  1.00  0.00           H  
ATOM    637 2HB  ASN A 370     189.728 164.284 233.724  1.00  0.00           H  
ATOM    638 1HD2 ASN A 370     190.980 162.637 230.441  1.00  0.00           H  
ATOM    639 2HD2 ASN A 370     191.682 163.936 231.342  1.00  0.00           H  
ATOM    640  N   PHE A 371     187.160 167.231 233.655  1.00  0.00           N  
ATOM    641  CA  PHE A 371     186.857 168.324 234.554  1.00  0.00           C  
ATOM    642  C   PHE A 371     186.944 167.972 236.023  1.00  0.00           C  
ATOM    643  O   PHE A 371     187.578 168.678 236.787  1.00  0.00           O  
ATOM    644  CB  PHE A 371     185.454 168.849 234.281  1.00  0.00           C  
ATOM    645  CG  PHE A 371     185.027 169.965 235.201  1.00  0.00           C  
ATOM    646  CD1 PHE A 371     185.391 171.267 234.931  1.00  0.00           C  
ATOM    647  CD2 PHE A 371     184.267 169.712 236.338  1.00  0.00           C  
ATOM    648  CE1 PHE A 371     185.008 172.303 235.765  1.00  0.00           C  
ATOM    649  CE2 PHE A 371     183.884 170.742 237.175  1.00  0.00           C  
ATOM    650  CZ  PHE A 371     184.255 172.041 236.885  1.00  0.00           C  
ATOM    651  H   PHE A 371     186.514 167.019 232.896  1.00  0.00           H  
ATOM    652  HA  PHE A 371     187.577 169.123 234.354  1.00  0.00           H  
ATOM    653 1HB  PHE A 371     185.405 169.213 233.250  1.00  0.00           H  
ATOM    654 2HB  PHE A 371     184.737 168.037 234.370  1.00  0.00           H  
ATOM    655  HD1 PHE A 371     185.987 171.468 234.041  1.00  0.00           H  
ATOM    656  HD2 PHE A 371     183.973 168.688 236.567  1.00  0.00           H  
ATOM    657  HE1 PHE A 371     185.303 173.329 235.536  1.00  0.00           H  
ATOM    658  HE2 PHE A 371     183.289 170.530 238.063  1.00  0.00           H  
ATOM    659  HZ  PHE A 371     183.954 172.855 237.543  1.00  0.00           H  
ATOM    660  N   ALA A 372     186.294 166.894 236.449  1.00  0.00           N  
ATOM    661  CA  ALA A 372     186.237 166.653 237.884  1.00  0.00           C  
ATOM    662  C   ALA A 372     187.619 166.696 238.589  1.00  0.00           C  
ATOM    663  O   ALA A 372     187.723 167.385 239.601  1.00  0.00           O  
ATOM    664  CB  ALA A 372     185.503 165.346 238.160  1.00  0.00           C  
ATOM    665  H   ALA A 372     185.819 166.293 235.792  1.00  0.00           H  
ATOM    666  HA  ALA A 372     185.644 167.458 238.320  1.00  0.00           H  
ATOM    667 1HB  ALA A 372     185.406 165.216 239.238  1.00  0.00           H  
ATOM    668 2HB  ALA A 372     184.512 165.402 237.712  1.00  0.00           H  
ATOM    669 3HB  ALA A 372     186.003 164.501 237.752  1.00  0.00           H  
ATOM    670  N   PRO A 373     188.690 165.968 238.184  1.00  0.00           N  
ATOM    671  CA  PRO A 373     190.004 166.133 238.787  1.00  0.00           C  
ATOM    672  C   PRO A 373     190.735 167.425 238.406  1.00  0.00           C  
ATOM    673  O   PRO A 373     191.540 167.929 239.194  1.00  0.00           O  
ATOM    674  CB  PRO A 373     190.751 164.895 238.283  1.00  0.00           C  
ATOM    675  CG  PRO A 373     190.048 164.518 236.992  1.00  0.00           C  
ATOM    676  CD  PRO A 373     188.601 164.857 237.218  1.00  0.00           C  
ATOM    677  HA  PRO A 373     189.886 166.083 239.884  1.00  0.00           H  
ATOM    678 1HB  PRO A 373     191.812 165.150 238.121  1.00  0.00           H  
ATOM    679 2HB  PRO A 373     190.720 164.101 239.041  1.00  0.00           H  
ATOM    680 1HG  PRO A 373     190.465 165.068 236.164  1.00  0.00           H  
ATOM    681 2HG  PRO A 373     190.204 163.455 236.771  1.00  0.00           H  
ATOM    682 1HD  PRO A 373     188.144 165.139 236.282  1.00  0.00           H  
ATOM    683 2HD  PRO A 373     188.120 163.998 237.675  1.00  0.00           H  
ATOM    684  N   PHE A 374     190.393 168.015 237.244  1.00  0.00           N  
ATOM    685  CA  PHE A 374     191.070 169.218 236.731  1.00  0.00           C  
ATOM    686  C   PHE A 374     190.186 170.459 236.738  1.00  0.00           C  
ATOM    687  O   PHE A 374     190.422 171.385 235.978  1.00  0.00           O  
ATOM    688  CB  PHE A 374     191.583 168.992 235.289  1.00  0.00           C  
ATOM    689  CG  PHE A 374     192.705 167.963 235.115  1.00  0.00           C  
ATOM    690  CD1 PHE A 374     192.424 166.655 234.802  1.00  0.00           C  
ATOM    691  CD2 PHE A 374     194.036 168.322 235.202  1.00  0.00           C  
ATOM    692  CE1 PHE A 374     193.419 165.722 234.621  1.00  0.00           C  
ATOM    693  CE2 PHE A 374     195.039 167.388 235.009  1.00  0.00           C  
ATOM    694  CZ  PHE A 374     194.733 166.092 234.730  1.00  0.00           C  
ATOM    695  H   PHE A 374     189.697 167.591 236.624  1.00  0.00           H  
ATOM    696  HA  PHE A 374     191.923 169.426 237.371  1.00  0.00           H  
ATOM    697 1HB  PHE A 374     190.743 168.676 234.663  1.00  0.00           H  
ATOM    698 2HB  PHE A 374     191.934 169.938 234.887  1.00  0.00           H  
ATOM    699  HD1 PHE A 374     191.405 166.359 234.700  1.00  0.00           H  
ATOM    700  HD2 PHE A 374     194.291 169.351 235.426  1.00  0.00           H  
ATOM    701  HE1 PHE A 374     193.159 164.690 234.384  1.00  0.00           H  
ATOM    702  HE2 PHE A 374     196.071 167.677 235.075  1.00  0.00           H  
ATOM    703  HZ  PHE A 374     195.528 165.363 234.582  1.00  0.00           H  
ATOM    704  N   PHE A 375     189.185 170.480 237.606  1.00  0.00           N  
ATOM    705  CA  PHE A 375     188.226 171.579 237.767  1.00  0.00           C  
ATOM    706  C   PHE A 375     188.859 172.921 238.145  1.00  0.00           C  
ATOM    707  O   PHE A 375     188.308 173.994 237.885  1.00  0.00           O  
ATOM    708  CB  PHE A 375     187.248 171.202 238.876  1.00  0.00           C  
ATOM    709  CG  PHE A 375     187.851 171.340 240.245  1.00  0.00           C  
ATOM    710  CD1 PHE A 375     187.676 172.501 240.994  1.00  0.00           C  
ATOM    711  CD2 PHE A 375     188.640 170.332 240.768  1.00  0.00           C  
ATOM    712  CE1 PHE A 375     188.262 172.633 242.241  1.00  0.00           C  
ATOM    713  CE2 PHE A 375     189.227 170.459 242.009  1.00  0.00           C  
ATOM    714  CZ  PHE A 375     189.036 171.612 242.750  1.00  0.00           C  
ATOM    715  H   PHE A 375     189.047 169.646 238.167  1.00  0.00           H  
ATOM    716  HA  PHE A 375     187.688 171.693 236.827  1.00  0.00           H  
ATOM    717 1HB  PHE A 375     186.370 171.829 238.825  1.00  0.00           H  
ATOM    718 2HB  PHE A 375     186.929 170.165 238.746  1.00  0.00           H  
ATOM    719  HD1 PHE A 375     187.072 173.310 240.585  1.00  0.00           H  
ATOM    720  HD2 PHE A 375     188.799 169.428 240.181  1.00  0.00           H  
ATOM    721  HE1 PHE A 375     188.115 173.545 242.817  1.00  0.00           H  
ATOM    722  HE2 PHE A 375     189.842 169.650 242.398  1.00  0.00           H  
ATOM    723  HZ  PHE A 375     189.498 171.721 243.730  1.00  0.00           H  
ATOM    724  N   ALA A 376     190.019 172.869 238.784  1.00  0.00           N  
ATOM    725  CA  ALA A 376     190.678 174.058 239.287  1.00  0.00           C  
ATOM    726  C   ALA A 376     191.442 174.798 238.196  1.00  0.00           C  
ATOM    727  O   ALA A 376     192.674 174.798 238.184  1.00  0.00           O  
ATOM    728  CB  ALA A 376     191.611 173.668 240.423  1.00  0.00           C  
ATOM    729  H   ALA A 376     190.445 171.965 238.935  1.00  0.00           H  
ATOM    730  HA  ALA A 376     189.912 174.731 239.672  1.00  0.00           H  
ATOM    731 1HB  ALA A 376     192.076 174.554 240.825  1.00  0.00           H  
ATOM    732 2HB  ALA A 376     191.046 173.173 241.205  1.00  0.00           H  
ATOM    733 3HB  ALA A 376     192.366 172.991 240.050  1.00  0.00           H  
ATOM    734  N   PHE A 377     190.720 175.457 237.294  1.00  0.00           N  
ATOM    735  CA  PHE A 377     191.415 176.132 236.198  1.00  0.00           C  
ATOM    736  C   PHE A 377     190.747 177.407 235.723  1.00  0.00           C  
ATOM    737  O   PHE A 377     189.559 177.649 235.954  1.00  0.00           O  
ATOM    738  CB  PHE A 377     191.510 175.223 234.973  1.00  0.00           C  
ATOM    739  CG  PHE A 377     190.214 174.985 234.301  1.00  0.00           C  
ATOM    740  CD1 PHE A 377     189.813 175.755 233.216  1.00  0.00           C  
ATOM    741  CD2 PHE A 377     189.385 174.024 234.748  1.00  0.00           C  
ATOM    742  CE1 PHE A 377     188.598 175.517 232.612  1.00  0.00           C  
ATOM    743  CE2 PHE A 377     188.186 173.773 234.159  1.00  0.00           C  
ATOM    744  CZ  PHE A 377     187.781 174.517 233.080  1.00  0.00           C  
ATOM    745  H   PHE A 377     189.702 175.409 237.362  1.00  0.00           H  
ATOM    746  HA  PHE A 377     192.418 176.386 236.539  1.00  0.00           H  
ATOM    747 1HB  PHE A 377     192.181 175.659 234.246  1.00  0.00           H  
ATOM    748 2HB  PHE A 377     191.916 174.255 235.268  1.00  0.00           H  
ATOM    749  HD1 PHE A 377     190.466 176.545 232.849  1.00  0.00           H  
ATOM    750  HD2 PHE A 377     189.690 173.457 235.590  1.00  0.00           H  
ATOM    751  HE1 PHE A 377     188.288 176.111 231.776  1.00  0.00           H  
ATOM    752  HE2 PHE A 377     187.566 172.988 234.554  1.00  0.00           H  
ATOM    753  HZ  PHE A 377     186.821 174.321 232.606  1.00  0.00           H  
ATOM    754  N   LYS A 378     191.539 178.209 235.022  1.00  0.00           N  
ATOM    755  CA  LYS A 378     191.054 179.407 234.347  1.00  0.00           C  
ATOM    756  C   LYS A 378     191.978 179.797 233.205  1.00  0.00           C  
ATOM    757  O   LYS A 378     193.203 179.766 233.356  1.00  0.00           O  
ATOM    758  CB  LYS A 378     190.887 180.581 235.314  1.00  0.00           C  
ATOM    759  CG  LYS A 378     190.282 181.833 234.654  1.00  0.00           C  
ATOM    760  CD  LYS A 378     189.954 182.929 235.656  1.00  0.00           C  
ATOM    761  CE  LYS A 378     189.386 184.149 234.943  1.00  0.00           C  
ATOM    762  NZ  LYS A 378     189.028 185.245 235.895  1.00  0.00           N  
ATOM    763  H   LYS A 378     192.517 177.929 234.928  1.00  0.00           H  
ATOM    764  HA  LYS A 378     190.080 179.184 233.915  1.00  0.00           H  
ATOM    765 1HB  LYS A 378     190.240 180.289 236.142  1.00  0.00           H  
ATOM    766 2HB  LYS A 378     191.855 180.854 235.725  1.00  0.00           H  
ATOM    767 1HG  LYS A 378     190.996 182.243 233.934  1.00  0.00           H  
ATOM    768 2HG  LYS A 378     189.376 181.561 234.117  1.00  0.00           H  
ATOM    769 1HD  LYS A 378     189.219 182.559 236.372  1.00  0.00           H  
ATOM    770 2HD  LYS A 378     190.846 183.217 236.199  1.00  0.00           H  
ATOM    771 1HE  LYS A 378     190.128 184.520 234.235  1.00  0.00           H  
ATOM    772 2HE  LYS A 378     188.493 183.853 234.395  1.00  0.00           H  
ATOM    773 1HZ  LYS A 378     188.657 186.029 235.379  1.00  0.00           H  
ATOM    774 2HZ  LYS A 378     188.333 184.912 236.548  1.00  0.00           H  
ATOM    775 3HZ  LYS A 378     189.854 185.534 236.401  1.00  0.00           H  
ATOM    776  N   CYS A 379     191.396 180.172 232.076  1.00  0.00           N  
ATOM    777  CA  CYS A 379     192.224 180.663 230.971  1.00  0.00           C  
ATOM    778  C   CYS A 379     192.125 182.166 230.840  1.00  0.00           C  
ATOM    779  O   CYS A 379     191.110 182.775 231.170  1.00  0.00           O  
ATOM    780  CB  CYS A 379     191.833 180.001 229.663  1.00  0.00           C  
ATOM    781  SG  CYS A 379     192.142 178.214 229.595  1.00  0.00           S  
ATOM    782  H   CYS A 379     190.395 180.157 231.976  1.00  0.00           H  
ATOM    783  HA  CYS A 379     193.251 180.415 231.187  1.00  0.00           H  
ATOM    784 1HB  CYS A 379     190.785 180.185 229.458  1.00  0.00           H  
ATOM    785 2HB  CYS A 379     192.396 180.471 228.869  1.00  0.00           H  
ATOM    786  N   TYR A 380     193.213 182.751 230.343  1.00  0.00           N  
ATOM    787  CA  TYR A 380     193.324 184.178 230.150  1.00  0.00           C  
ATOM    788  C   TYR A 380     193.646 184.515 228.690  1.00  0.00           C  
ATOM    789  O   TYR A 380     194.678 184.115 228.149  1.00  0.00           O  
ATOM    790  CB  TYR A 380     194.431 184.680 231.085  1.00  0.00           C  
ATOM    791  CG  TYR A 380     194.160 184.321 232.559  1.00  0.00           C  
ATOM    792  CD1 TYR A 380     194.551 183.070 233.043  1.00  0.00           C  
ATOM    793  CD2 TYR A 380     193.523 185.204 233.406  1.00  0.00           C  
ATOM    794  CE1 TYR A 380     194.310 182.713 234.348  1.00  0.00           C  
ATOM    795  CE2 TYR A 380     193.280 184.840 234.724  1.00  0.00           C  
ATOM    796  CZ  TYR A 380     193.674 183.595 235.190  1.00  0.00           C  
ATOM    797  OH  TYR A 380     193.435 183.235 236.496  1.00  0.00           O  
ATOM    798  H   TYR A 380     194.013 182.170 230.119  1.00  0.00           H  
ATOM    799  HA  TYR A 380     192.375 184.651 230.409  1.00  0.00           H  
ATOM    800 1HB  TYR A 380     195.384 184.234 230.789  1.00  0.00           H  
ATOM    801 2HB  TYR A 380     194.533 185.761 230.999  1.00  0.00           H  
ATOM    802  HD1 TYR A 380     195.044 182.362 232.377  1.00  0.00           H  
ATOM    803  HD2 TYR A 380     193.211 186.183 233.039  1.00  0.00           H  
ATOM    804  HE1 TYR A 380     194.613 181.732 234.711  1.00  0.00           H  
ATOM    805  HE2 TYR A 380     192.777 185.538 235.394  1.00  0.00           H  
ATOM    806  HH  TYR A 380     193.718 182.323 236.635  1.00  0.00           H  
ATOM    807  N   GLY A 381     192.718 185.204 228.028  1.00  0.00           N  
ATOM    808  CA  GLY A 381     192.869 185.623 226.627  1.00  0.00           C  
ATOM    809  C   GLY A 381     192.358 184.597 225.606  1.00  0.00           C  
ATOM    810  O   GLY A 381     192.149 184.927 224.437  1.00  0.00           O  
ATOM    811  H   GLY A 381     191.879 185.475 228.525  1.00  0.00           H  
ATOM    812 1HA  GLY A 381     192.332 186.562 226.483  1.00  0.00           H  
ATOM    813 2HA  GLY A 381     193.917 185.838 226.432  1.00  0.00           H  
ATOM    814  N   VAL A 382     192.147 183.367 226.061  1.00  0.00           N  
ATOM    815  CA  VAL A 382     191.666 182.269 225.226  1.00  0.00           C  
ATOM    816  C   VAL A 382     190.543 181.553 225.959  1.00  0.00           C  
ATOM    817  O   VAL A 382     190.485 181.603 227.186  1.00  0.00           O  
ATOM    818  CB  VAL A 382     192.797 181.251 224.953  1.00  0.00           C  
ATOM    819  CG1 VAL A 382     193.968 181.886 224.204  1.00  0.00           C  
ATOM    820  CG2 VAL A 382     193.253 180.695 226.245  1.00  0.00           C  
ATOM    821  H   VAL A 382     192.349 183.187 227.033  1.00  0.00           H  
ATOM    822  HA  VAL A 382     191.289 182.667 224.285  1.00  0.00           H  
ATOM    823  HB  VAL A 382     192.410 180.447 224.339  1.00  0.00           H  
ATOM    824 1HG1 VAL A 382     194.728 181.133 224.031  1.00  0.00           H  
ATOM    825 2HG1 VAL A 382     193.617 182.279 223.249  1.00  0.00           H  
ATOM    826 3HG1 VAL A 382     194.393 182.693 224.792  1.00  0.00           H  
ATOM    827 1HG2 VAL A 382     194.016 179.977 226.065  1.00  0.00           H  
ATOM    828 2HG2 VAL A 382     193.646 181.490 226.887  1.00  0.00           H  
ATOM    829 3HG2 VAL A 382     192.406 180.216 226.717  1.00  0.00           H  
ATOM    830  N   SER A 383     189.653 180.886 225.233  1.00  0.00           N  
ATOM    831  CA  SER A 383     188.640 180.082 225.905  1.00  0.00           C  
ATOM    832  C   SER A 383     189.164 178.681 226.163  1.00  0.00           C  
ATOM    833  O   SER A 383     189.678 178.060 225.236  1.00  0.00           O  
ATOM    834  CB  SER A 383     187.377 179.929 225.072  1.00  0.00           C  
ATOM    835  OG  SER A 383     186.482 179.016 225.707  1.00  0.00           O  
ATOM    836  H   SER A 383     189.707 180.910 224.225  1.00  0.00           H  
ATOM    837  HA  SER A 383     188.397 180.586 226.837  1.00  0.00           H  
ATOM    838 1HB  SER A 383     186.893 180.894 224.942  1.00  0.00           H  
ATOM    839 2HB  SER A 383     187.639 179.561 224.093  1.00  0.00           H  
ATOM    840  HG  SER A 383     186.093 179.508 226.444  1.00  0.00           H  
ATOM    841  N   PRO A 384     188.906 178.073 227.330  1.00  0.00           N  
ATOM    842  CA  PRO A 384     189.292 176.718 227.656  1.00  0.00           C  
ATOM    843  C   PRO A 384     188.601 175.702 226.753  1.00  0.00           C  
ATOM    844  O   PRO A 384     189.043 174.558 226.645  1.00  0.00           O  
ATOM    845  CB  PRO A 384     188.836 176.573 229.109  1.00  0.00           C  
ATOM    846  CG  PRO A 384     187.750 177.601 229.293  1.00  0.00           C  
ATOM    847  CD  PRO A 384     188.146 178.754 228.410  1.00  0.00           C  
ATOM    848  HA  PRO A 384     190.382 176.632 227.582  1.00  0.00           H  
ATOM    849 1HB  PRO A 384     188.460 175.554 229.264  1.00  0.00           H  
ATOM    850 2HB  PRO A 384     189.680 176.702 229.790  1.00  0.00           H  
ATOM    851 1HG  PRO A 384     186.776 177.174 229.034  1.00  0.00           H  
ATOM    852 2HG  PRO A 384     187.691 177.899 230.347  1.00  0.00           H  
ATOM    853 1HD  PRO A 384     187.228 179.209 228.056  1.00  0.00           H  
ATOM    854 2HD  PRO A 384     188.776 179.461 228.947  1.00  0.00           H  
ATOM    855  N   THR A 385     187.503 176.120 226.101  1.00  0.00           N  
ATOM    856  CA  THR A 385     186.734 175.223 225.262  1.00  0.00           C  
ATOM    857  C   THR A 385     187.177 175.255 223.802  1.00  0.00           C  
ATOM    858  O   THR A 385     186.711 174.447 223.000  1.00  0.00           O  
ATOM    859  CB  THR A 385     185.235 175.576 225.334  1.00  0.00           C  
ATOM    860  OG1 THR A 385     184.997 176.882 224.763  1.00  0.00           O  
ATOM    861  CG2 THR A 385     184.797 175.599 226.788  1.00  0.00           C  
ATOM    862  H   THR A 385     187.180 177.084 226.168  1.00  0.00           H  
ATOM    863  HA  THR A 385     186.869 174.207 225.633  1.00  0.00           H  
ATOM    864  HB  THR A 385     184.655 174.832 224.790  1.00  0.00           H  
ATOM    865  HG1 THR A 385     185.656 177.527 225.078  1.00  0.00           H  
ATOM    866 1HG2 THR A 385     183.739 175.848 226.846  1.00  0.00           H  
ATOM    867 2HG2 THR A 385     184.967 174.622 227.237  1.00  0.00           H  
ATOM    868 3HG2 THR A 385     185.375 176.349 227.320  1.00  0.00           H  
ATOM    869  N   LYS A 386     188.044 176.207 223.446  1.00  0.00           N  
ATOM    870  CA  LYS A 386     188.477 176.364 222.060  1.00  0.00           C  
ATOM    871  C   LYS A 386     189.950 176.065 221.884  1.00  0.00           C  
ATOM    872  O   LYS A 386     190.485 176.191 220.782  1.00  0.00           O  
ATOM    873  CB  LYS A 386     188.209 177.784 221.569  1.00  0.00           C  
ATOM    874  CG  LYS A 386     186.748 178.177 221.531  1.00  0.00           C  
ATOM    875  CD  LYS A 386     186.575 179.585 220.980  1.00  0.00           C  
ATOM    876  CE  LYS A 386     185.106 179.985 220.940  1.00  0.00           C  
ATOM    877  NZ  LYS A 386     184.917 181.368 220.413  1.00  0.00           N  
ATOM    878  H   LYS A 386     188.431 176.838 224.147  1.00  0.00           H  
ATOM    879  HA  LYS A 386     187.917 175.665 221.437  1.00  0.00           H  
ATOM    880 1HB  LYS A 386     188.738 178.487 222.209  1.00  0.00           H  
ATOM    881 2HB  LYS A 386     188.606 177.895 220.562  1.00  0.00           H  
ATOM    882 1HG  LYS A 386     186.201 177.474 220.900  1.00  0.00           H  
ATOM    883 2HG  LYS A 386     186.329 178.131 222.536  1.00  0.00           H  
ATOM    884 1HD  LYS A 386     187.120 180.290 221.610  1.00  0.00           H  
ATOM    885 2HD  LYS A 386     186.985 179.635 219.972  1.00  0.00           H  
ATOM    886 1HE  LYS A 386     184.565 179.287 220.302  1.00  0.00           H  
ATOM    887 2HE  LYS A 386     184.696 179.932 221.949  1.00  0.00           H  
ATOM    888 1HZ  LYS A 386     183.932 181.594 220.403  1.00  0.00           H  
ATOM    889 2HZ  LYS A 386     185.405 182.026 221.004  1.00  0.00           H  
ATOM    890 3HZ  LYS A 386     185.284 181.424 219.474  1.00  0.00           H  
ATOM    891  N   LEU A 387     190.602 175.607 222.937  1.00  0.00           N  
ATOM    892  CA  LEU A 387     192.045 175.433 222.884  1.00  0.00           C  
ATOM    893  C   LEU A 387     192.486 174.457 221.797  1.00  0.00           C  
ATOM    894  O   LEU A 387     193.530 174.657 221.190  1.00  0.00           O  
ATOM    895  CB  LEU A 387     192.546 174.951 224.239  1.00  0.00           C  
ATOM    896  CG  LEU A 387     192.424 175.914 225.367  1.00  0.00           C  
ATOM    897  CD1 LEU A 387     192.820 175.204 226.660  1.00  0.00           C  
ATOM    898  CD2 LEU A 387     193.295 177.119 225.099  1.00  0.00           C  
ATOM    899  H   LEU A 387     190.106 175.459 223.805  1.00  0.00           H  
ATOM    900  HA  LEU A 387     192.499 176.396 222.675  1.00  0.00           H  
ATOM    901 1HB  LEU A 387     192.047 174.023 224.509  1.00  0.00           H  
ATOM    902 2HB  LEU A 387     193.586 174.784 224.147  1.00  0.00           H  
ATOM    903  HG  LEU A 387     191.395 176.228 225.457  1.00  0.00           H  
ATOM    904 1HD1 LEU A 387     192.716 175.871 227.494  1.00  0.00           H  
ATOM    905 2HD1 LEU A 387     192.164 174.345 226.809  1.00  0.00           H  
ATOM    906 3HD1 LEU A 387     193.852 174.867 226.590  1.00  0.00           H  
ATOM    907 1HD2 LEU A 387     193.190 177.809 225.919  1.00  0.00           H  
ATOM    908 2HD2 LEU A 387     194.327 176.807 225.006  1.00  0.00           H  
ATOM    909 3HD2 LEU A 387     192.982 177.601 224.183  1.00  0.00           H  
ATOM    910  N   ASN A 388     191.700 173.409 221.525  1.00  0.00           N  
ATOM    911  CA  ASN A 388     192.070 172.457 220.471  1.00  0.00           C  
ATOM    912  C   ASN A 388     191.974 173.058 219.056  1.00  0.00           C  
ATOM    913  O   ASN A 388     192.596 172.545 218.125  1.00  0.00           O  
ATOM    914  CB  ASN A 388     191.260 171.170 220.548  1.00  0.00           C  
ATOM    915  CG  ASN A 388     191.693 170.214 221.669  1.00  0.00           C  
ATOM    916  OD1 ASN A 388     192.839 170.251 222.147  1.00  0.00           O  
ATOM    917  ND2 ASN A 388     190.785 169.363 222.078  1.00  0.00           N  
ATOM    918  H   ASN A 388     190.841 173.285 222.043  1.00  0.00           H  
ATOM    919  HA  ASN A 388     193.116 172.190 220.626  1.00  0.00           H  
ATOM    920 1HB  ASN A 388     190.205 171.420 220.683  1.00  0.00           H  
ATOM    921 2HB  ASN A 388     191.346 170.642 219.591  1.00  0.00           H  
ATOM    922 1HD2 ASN A 388     190.995 168.707 222.802  1.00  0.00           H  
ATOM    923 2HD2 ASN A 388     189.876 169.368 221.657  1.00  0.00           H  
ATOM    924  N   ASP A 389     191.171 174.114 218.884  1.00  0.00           N  
ATOM    925  CA  ASP A 389     190.999 174.733 217.571  1.00  0.00           C  
ATOM    926  C   ASP A 389     191.957 175.903 217.377  1.00  0.00           C  
ATOM    927  O   ASP A 389     192.402 176.176 216.257  1.00  0.00           O  
ATOM    928  CB  ASP A 389     189.562 175.216 217.380  1.00  0.00           C  
ATOM    929  CG  ASP A 389     188.546 174.084 217.348  1.00  0.00           C  
ATOM    930  OD1 ASP A 389     188.701 173.207 216.533  1.00  0.00           O  
ATOM    931  OD2 ASP A 389     187.631 174.102 218.131  1.00  0.00           O  
ATOM    932  H   ASP A 389     190.714 174.543 219.683  1.00  0.00           H  
ATOM    933  HA  ASP A 389     191.222 173.985 216.819  1.00  0.00           H  
ATOM    934 1HB  ASP A 389     189.303 175.897 218.197  1.00  0.00           H  
ATOM    935 2HB  ASP A 389     189.489 175.781 216.452  1.00  0.00           H  
ATOM    936  N   LEU A 390     192.256 176.591 218.469  1.00  0.00           N  
ATOM    937  CA  LEU A 390     193.140 177.746 218.461  1.00  0.00           C  
ATOM    938  C   LEU A 390     194.556 177.319 218.115  1.00  0.00           C  
ATOM    939  O   LEU A 390     195.002 176.238 218.512  1.00  0.00           O  
ATOM    940  CB  LEU A 390     193.112 178.422 219.837  1.00  0.00           C  
ATOM    941  CG  LEU A 390     191.790 179.094 220.244  1.00  0.00           C  
ATOM    942  CD1 LEU A 390     191.866 179.528 221.708  1.00  0.00           C  
ATOM    943  CD2 LEU A 390     191.538 180.273 219.349  1.00  0.00           C  
ATOM    944  H   LEU A 390     191.828 176.311 219.352  1.00  0.00           H  
ATOM    945  HA  LEU A 390     192.791 178.446 217.709  1.00  0.00           H  
ATOM    946 1HB  LEU A 390     193.318 177.656 220.576  1.00  0.00           H  
ATOM    947 2HB  LEU A 390     193.906 179.170 219.872  1.00  0.00           H  
ATOM    948  HG  LEU A 390     190.982 178.403 220.129  1.00  0.00           H  
ATOM    949 1HD1 LEU A 390     190.928 179.998 221.999  1.00  0.00           H  
ATOM    950 2HD1 LEU A 390     192.034 178.660 222.329  1.00  0.00           H  
ATOM    951 3HD1 LEU A 390     192.682 180.231 221.834  1.00  0.00           H  
ATOM    952 1HD2 LEU A 390     190.596 180.749 219.631  1.00  0.00           H  
ATOM    953 2HD2 LEU A 390     192.353 180.990 219.455  1.00  0.00           H  
ATOM    954 3HD2 LEU A 390     191.480 179.937 218.315  1.00  0.00           H  
ATOM    955  N   CYS A 391     195.260 178.156 217.369  1.00  0.00           N  
ATOM    956  CA  CYS A 391     196.637 177.838 217.050  1.00  0.00           C  
ATOM    957  C   CYS A 391     197.566 178.788 217.779  1.00  0.00           C  
ATOM    958  O   CYS A 391     197.214 179.943 218.044  1.00  0.00           O  
ATOM    959  CB  CYS A 391     196.874 177.900 215.554  1.00  0.00           C  
ATOM    960  SG  CYS A 391     195.829 176.791 214.619  1.00  0.00           S  
ATOM    961  H   CYS A 391     194.848 179.014 217.037  1.00  0.00           H  
ATOM    962  HA  CYS A 391     196.853 176.821 217.382  1.00  0.00           H  
ATOM    963 1HB  CYS A 391     196.754 178.913 215.183  1.00  0.00           H  
ATOM    964 2HB  CYS A 391     197.886 177.583 215.379  1.00  0.00           H  
ATOM    965  HG  CYS A 391     196.139 175.690 215.307  1.00  0.00           H  
ATOM    966  N   PHE A 392     198.754 178.290 218.110  1.00  0.00           N  
ATOM    967  CA  PHE A 392     199.740 179.045 218.870  1.00  0.00           C  
ATOM    968  C   PHE A 392     201.082 178.933 218.159  1.00  0.00           C  
ATOM    969  O   PHE A 392     201.251 178.033 217.334  1.00  0.00           O  
ATOM    970  CB  PHE A 392     199.794 178.472 220.292  1.00  0.00           C  
ATOM    971  CG  PHE A 392     198.396 178.357 220.908  1.00  0.00           C  
ATOM    972  CD1 PHE A 392     197.698 177.145 220.861  1.00  0.00           C  
ATOM    973  CD2 PHE A 392     197.769 179.421 221.456  1.00  0.00           C  
ATOM    974  CE1 PHE A 392     196.412 177.051 221.398  1.00  0.00           C  
ATOM    975  CE2 PHE A 392     196.493 179.336 221.986  1.00  0.00           C  
ATOM    976  CZ  PHE A 392     195.819 178.142 221.963  1.00  0.00           C  
ATOM    977  H   PHE A 392     198.960 177.334 217.836  1.00  0.00           H  
ATOM    978  HA  PHE A 392     199.447 180.095 218.910  1.00  0.00           H  
ATOM    979 1HB  PHE A 392     200.250 177.508 220.298  1.00  0.00           H  
ATOM    980 2HB  PHE A 392     200.396 179.128 220.928  1.00  0.00           H  
ATOM    981  HD1 PHE A 392     198.164 176.281 220.400  1.00  0.00           H  
ATOM    982  HD2 PHE A 392     198.290 180.353 221.471  1.00  0.00           H  
ATOM    983  HE1 PHE A 392     195.867 176.100 221.358  1.00  0.00           H  
ATOM    984  HE2 PHE A 392     196.028 180.214 222.416  1.00  0.00           H  
ATOM    985  HZ  PHE A 392     194.818 178.071 222.379  1.00  0.00           H  
ATOM    986  N   THR A 393     202.032 179.841 218.399  1.00  0.00           N  
ATOM    987  CA  THR A 393     203.303 179.650 217.711  1.00  0.00           C  
ATOM    988  C   THR A 393     204.229 178.831 218.586  1.00  0.00           C  
ATOM    989  O   THR A 393     204.906 177.906 218.112  1.00  0.00           O  
ATOM    990  CB  THR A 393     203.931 181.006 217.420  1.00  0.00           C  
ATOM    991  OG1 THR A 393     204.260 181.663 218.626  1.00  0.00           O  
ATOM    992  CG2 THR A 393     202.864 181.846 216.728  1.00  0.00           C  
ATOM    993  H   THR A 393     201.915 180.614 219.056  1.00  0.00           H  
ATOM    994  HA  THR A 393     203.149 179.107 216.799  1.00  0.00           H  
ATOM    995  HB  THR A 393     204.812 180.904 216.795  1.00  0.00           H  
ATOM    996  HG1 THR A 393     203.455 181.813 219.136  1.00  0.00           H  
ATOM    997 1HG2 THR A 393     203.248 182.836 216.539  1.00  0.00           H  
ATOM    998 2HG2 THR A 393     202.560 181.396 215.813  1.00  0.00           H  
ATOM    999 3HG2 THR A 393     202.008 181.906 217.381  1.00  0.00           H  
ATOM   1000  N   ASN A 394     204.143 179.110 219.889  1.00  0.00           N  
ATOM   1001  CA  ASN A 394     204.878 178.407 220.930  1.00  0.00           C  
ATOM   1002  C   ASN A 394     204.015 178.340 222.175  1.00  0.00           C  
ATOM   1003  O   ASN A 394     203.261 179.279 222.473  1.00  0.00           O  
ATOM   1004  CB  ASN A 394     206.209 179.057 221.328  1.00  0.00           C  
ATOM   1005  CG  ASN A 394     207.251 179.131 220.252  1.00  0.00           C  
ATOM   1006  OD1 ASN A 394     207.914 178.140 219.893  1.00  0.00           O  
ATOM   1007  ND2 ASN A 394     207.456 180.325 219.767  1.00  0.00           N  
ATOM   1008  H   ASN A 394     203.563 179.906 220.152  1.00  0.00           H  
ATOM   1009  HA  ASN A 394     205.071 177.385 220.600  1.00  0.00           H  
ATOM   1010 1HB  ASN A 394     206.018 180.070 221.673  1.00  0.00           H  
ATOM   1011 2HB  ASN A 394     206.628 178.510 222.173  1.00  0.00           H  
ATOM   1012 1HD2 ASN A 394     208.143 180.476 219.060  1.00  0.00           H  
ATOM   1013 2HD2 ASN A 394     206.952 181.118 220.174  1.00  0.00           H  
ATOM   1014  N   VAL A 395     204.121 177.239 222.896  1.00  0.00           N  
ATOM   1015  CA  VAL A 395     203.424 177.142 224.165  1.00  0.00           C  
ATOM   1016  C   VAL A 395     204.443 176.806 225.240  1.00  0.00           C  
ATOM   1017  O   VAL A 395     205.363 176.019 225.018  1.00  0.00           O  
ATOM   1018  CB  VAL A 395     202.258 176.124 224.138  1.00  0.00           C  
ATOM   1019  CG1 VAL A 395     201.543 176.124 225.529  1.00  0.00           C  
ATOM   1020  CG2 VAL A 395     201.349 176.464 222.979  1.00  0.00           C  
ATOM   1021  H   VAL A 395     204.721 176.485 222.558  1.00  0.00           H  
ATOM   1022  HA  VAL A 395     202.997 178.111 224.395  1.00  0.00           H  
ATOM   1023  HB  VAL A 395     202.613 175.144 223.993  1.00  0.00           H  
ATOM   1024 1HG1 VAL A 395     200.721 175.420 225.523  1.00  0.00           H  
ATOM   1025 2HG1 VAL A 395     202.237 175.846 226.315  1.00  0.00           H  
ATOM   1026 3HG1 VAL A 395     201.157 177.121 225.740  1.00  0.00           H  
ATOM   1027 1HG2 VAL A 395     200.513 175.772 222.945  1.00  0.00           H  
ATOM   1028 2HG2 VAL A 395     200.996 177.449 223.087  1.00  0.00           H  
ATOM   1029 3HG2 VAL A 395     201.907 176.404 222.058  1.00  0.00           H  
ATOM   1030  N   TYR A 396     204.356 177.461 226.377  1.00  0.00           N  
ATOM   1031  CA  TYR A 396     205.318 177.126 227.416  1.00  0.00           C  
ATOM   1032  C   TYR A 396     204.582 176.487 228.577  1.00  0.00           C  
ATOM   1033  O   TYR A 396     203.629 177.065 229.096  1.00  0.00           O  
ATOM   1034  CB  TYR A 396     206.097 178.363 227.814  1.00  0.00           C  
ATOM   1035  CG  TYR A 396     206.861 178.971 226.619  1.00  0.00           C  
ATOM   1036  CD1 TYR A 396     206.214 179.902 225.806  1.00  0.00           C  
ATOM   1037  CD2 TYR A 396     208.164 178.588 226.326  1.00  0.00           C  
ATOM   1038  CE1 TYR A 396     206.863 180.468 224.718  1.00  0.00           C  
ATOM   1039  CE2 TYR A 396     208.828 179.153 225.230  1.00  0.00           C  
ATOM   1040  CZ  TYR A 396     208.173 180.103 224.424  1.00  0.00           C  
ATOM   1041  OH  TYR A 396     208.831 180.693 223.335  1.00  0.00           O  
ATOM   1042  H   TYR A 396     203.615 178.154 226.504  1.00  0.00           H  
ATOM   1043  HA  TYR A 396     206.024 176.388 227.041  1.00  0.00           H  
ATOM   1044 1HB  TYR A 396     205.436 179.109 228.225  1.00  0.00           H  
ATOM   1045 2HB  TYR A 396     206.804 178.097 228.583  1.00  0.00           H  
ATOM   1046  HD1 TYR A 396     205.187 180.192 226.035  1.00  0.00           H  
ATOM   1047  HD2 TYR A 396     208.661 177.847 226.954  1.00  0.00           H  
ATOM   1048  HE1 TYR A 396     206.348 181.204 224.092  1.00  0.00           H  
ATOM   1049  HE2 TYR A 396     209.858 178.854 225.004  1.00  0.00           H  
ATOM   1050  HH  TYR A 396     208.233 181.346 222.882  1.00  0.00           H  
ATOM   1051  N   ALA A 397     204.978 175.254 228.926  1.00  0.00           N  
ATOM   1052  CA  ALA A 397     204.305 174.480 229.970  1.00  0.00           C  
ATOM   1053  C   ALA A 397     205.082 174.459 231.280  1.00  0.00           C  
ATOM   1054  O   ALA A 397     206.103 173.768 231.398  1.00  0.00           O  
ATOM   1055  CB  ALA A 397     204.056 173.055 229.497  1.00  0.00           C  
ATOM   1056  H   ALA A 397     205.794 174.859 228.462  1.00  0.00           H  
ATOM   1057  HA  ALA A 397     203.352 174.940 230.160  1.00  0.00           H  
ATOM   1058 1HB  ALA A 397     203.517 172.507 230.272  1.00  0.00           H  
ATOM   1059 2HB  ALA A 397     203.458 173.073 228.591  1.00  0.00           H  
ATOM   1060 3HB  ALA A 397     205.007 172.565 229.297  1.00  0.00           H  
ATOM   1061  N   ASP A 398     204.629 175.254 232.246  1.00  0.00           N  
ATOM   1062  CA  ASP A 398     205.313 175.329 233.533  1.00  0.00           C  
ATOM   1063  C   ASP A 398     204.893 174.140 234.387  1.00  0.00           C  
ATOM   1064  O   ASP A 398     203.767 173.686 234.248  1.00  0.00           O  
ATOM   1065  CB  ASP A 398     205.039 176.661 234.218  1.00  0.00           C  
ATOM   1066  CG  ASP A 398     205.668 177.783 233.393  1.00  0.00           C  
ATOM   1067  OD1 ASP A 398     206.457 177.440 232.550  1.00  0.00           O  
ATOM   1068  OD2 ASP A 398     205.394 178.952 233.577  1.00  0.00           O  
ATOM   1069  H   ASP A 398     203.790 175.806 232.068  1.00  0.00           H  
ATOM   1070  HA  ASP A 398     206.377 175.268 233.354  1.00  0.00           H  
ATOM   1071 1HB  ASP A 398     203.987 176.808 234.324  1.00  0.00           H  
ATOM   1072 2HB  ASP A 398     205.479 176.659 235.217  1.00  0.00           H  
ATOM   1073  N   SER A 399     205.753 173.704 235.314  1.00  0.00           N  
ATOM   1074  CA  SER A 399     205.460 172.576 236.217  1.00  0.00           C  
ATOM   1075  C   SER A 399     205.675 172.835 237.687  1.00  0.00           C  
ATOM   1076  O   SER A 399     206.812 173.049 238.112  1.00  0.00           O  
ATOM   1077  CB  SER A 399     206.396 171.411 235.912  1.00  0.00           C  
ATOM   1078  OG  SER A 399     206.259 170.357 236.868  1.00  0.00           O  
ATOM   1079  H   SER A 399     206.668 174.149 235.344  1.00  0.00           H  
ATOM   1080  HA  SER A 399     204.419 172.285 236.067  1.00  0.00           H  
ATOM   1081 1HB  SER A 399     206.202 171.037 234.915  1.00  0.00           H  
ATOM   1082 2HB  SER A 399     207.409 171.777 235.926  1.00  0.00           H  
ATOM   1083  HG  SER A 399     205.434 169.902 236.645  1.00  0.00           H  
ATOM   1084  N   PHE A 400     204.606 172.786 238.497  1.00  0.00           N  
ATOM   1085  CA  PHE A 400     204.831 172.944 239.932  1.00  0.00           C  
ATOM   1086  C   PHE A 400     203.757 172.431 240.904  1.00  0.00           C  
ATOM   1087  O   PHE A 400     202.592 172.267 240.544  1.00  0.00           O  
ATOM   1088  CB  PHE A 400     205.147 174.393 240.237  1.00  0.00           C  
ATOM   1089  CG  PHE A 400     204.141 175.422 239.797  1.00  0.00           C  
ATOM   1090  CD1 PHE A 400     203.148 175.847 240.647  1.00  0.00           C  
ATOM   1091  CD2 PHE A 400     204.210 175.983 238.525  1.00  0.00           C  
ATOM   1092  CE1 PHE A 400     202.259 176.808 240.261  1.00  0.00           C  
ATOM   1093  CE2 PHE A 400     203.310 176.931 238.134  1.00  0.00           C  
ATOM   1094  CZ  PHE A 400     202.338 177.346 239.004  1.00  0.00           C  
ATOM   1095  H   PHE A 400     203.663 172.675 238.116  1.00  0.00           H  
ATOM   1096  HA  PHE A 400     205.732 172.390 240.142  1.00  0.00           H  
ATOM   1097 1HB  PHE A 400     205.218 174.465 241.301  1.00  0.00           H  
ATOM   1098 2HB  PHE A 400     206.101 174.646 239.840  1.00  0.00           H  
ATOM   1099  HD1 PHE A 400     203.092 175.414 241.631  1.00  0.00           H  
ATOM   1100  HD2 PHE A 400     204.985 175.663 237.839  1.00  0.00           H  
ATOM   1101  HE1 PHE A 400     201.489 177.133 240.946  1.00  0.00           H  
ATOM   1102  HE2 PHE A 400     203.367 177.365 237.138  1.00  0.00           H  
ATOM   1103  HZ  PHE A 400     201.631 178.100 238.691  1.00  0.00           H  
ATOM   1104  N   VAL A 401     204.162 172.220 242.169  1.00  0.00           N  
ATOM   1105  CA  VAL A 401     203.212 171.846 243.238  1.00  0.00           C  
ATOM   1106  C   VAL A 401     203.101 172.836 244.397  1.00  0.00           C  
ATOM   1107  O   VAL A 401     204.107 173.311 244.956  1.00  0.00           O  
ATOM   1108  CB  VAL A 401     203.540 170.462 243.824  1.00  0.00           C  
ATOM   1109  CG1 VAL A 401     202.591 170.108 244.981  1.00  0.00           C  
ATOM   1110  CG2 VAL A 401     203.399 169.464 242.759  1.00  0.00           C  
ATOM   1111  H   VAL A 401     205.163 172.289 242.361  1.00  0.00           H  
ATOM   1112  HA  VAL A 401     202.225 171.772 242.782  1.00  0.00           H  
ATOM   1113  HB  VAL A 401     204.545 170.470 244.205  1.00  0.00           H  
ATOM   1114 1HG1 VAL A 401     202.846 169.124 245.375  1.00  0.00           H  
ATOM   1115 2HG1 VAL A 401     202.694 170.848 245.765  1.00  0.00           H  
ATOM   1116 3HG1 VAL A 401     201.557 170.098 244.625  1.00  0.00           H  
ATOM   1117 1HG2 VAL A 401     203.628 168.474 243.128  1.00  0.00           H  
ATOM   1118 2HG2 VAL A 401     202.385 169.482 242.396  1.00  0.00           H  
ATOM   1119 3HG2 VAL A 401     204.071 169.732 241.982  1.00  0.00           H  
ATOM   1120  N   ILE A 402     201.827 173.173 244.675  1.00  0.00           N  
ATOM   1121  CA  ILE A 402     201.339 174.096 245.710  1.00  0.00           C  
ATOM   1122  C   ILE A 402     200.121 173.523 246.477  1.00  0.00           C  
ATOM   1123  O   ILE A 402     199.637 172.439 246.144  1.00  0.00           O  
ATOM   1124  CB  ILE A 402     201.014 175.453 245.070  1.00  0.00           C  
ATOM   1125  CG1 ILE A 402     199.964 175.288 244.040  1.00  0.00           C  
ATOM   1126  CG2 ILE A 402     202.219 176.091 244.478  1.00  0.00           C  
ATOM   1127  CD1 ILE A 402     199.549 176.580 243.495  1.00  0.00           C  
ATOM   1128  H   ILE A 402     201.112 172.700 244.113  1.00  0.00           H  
ATOM   1129  HA  ILE A 402     202.136 174.250 246.423  1.00  0.00           H  
ATOM   1130  HB  ILE A 402     200.622 176.114 245.828  1.00  0.00           H  
ATOM   1131 1HG1 ILE A 402     200.337 174.658 243.236  1.00  0.00           H  
ATOM   1132 2HG1 ILE A 402     199.092 174.804 244.491  1.00  0.00           H  
ATOM   1133 1HG2 ILE A 402     201.961 177.050 244.056  1.00  0.00           H  
ATOM   1134 2HG2 ILE A 402     202.947 176.222 245.264  1.00  0.00           H  
ATOM   1135 3HG2 ILE A 402     202.620 175.463 243.717  1.00  0.00           H  
ATOM   1136 1HD1 ILE A 402     198.790 176.425 242.765  1.00  0.00           H  
ATOM   1137 2HD1 ILE A 402     199.176 177.188 244.288  1.00  0.00           H  
ATOM   1138 3HD1 ILE A 402     200.396 177.063 243.041  1.00  0.00           H  
ATOM   1139  N   ARG A 403     199.641 174.222 247.522  1.00  0.00           N  
ATOM   1140  CA  ARG A 403     198.393 173.802 248.211  1.00  0.00           C  
ATOM   1141  C   ARG A 403     197.146 174.262 247.434  1.00  0.00           C  
ATOM   1142  O   ARG A 403     197.171 175.311 246.790  1.00  0.00           O  
ATOM   1143  CB  ARG A 403     198.300 174.357 249.634  1.00  0.00           C  
ATOM   1144  CG  ARG A 403     199.309 173.823 250.637  1.00  0.00           C  
ATOM   1145  CD  ARG A 403     199.184 174.457 251.994  1.00  0.00           C  
ATOM   1146  NE  ARG A 403     199.541 175.874 252.014  1.00  0.00           N  
ATOM   1147  CZ  ARG A 403     199.303 176.709 253.039  1.00  0.00           C  
ATOM   1148  NH1 ARG A 403     198.721 176.285 254.139  1.00  0.00           N  
ATOM   1149  NH2 ARG A 403     199.665 177.962 252.910  1.00  0.00           N  
ATOM   1150  H   ARG A 403     200.106 175.096 247.799  1.00  0.00           H  
ATOM   1151  HA  ARG A 403     198.372 172.713 248.267  1.00  0.00           H  
ATOM   1152 1HB  ARG A 403     198.409 175.433 249.606  1.00  0.00           H  
ATOM   1153 2HB  ARG A 403     197.313 174.145 250.034  1.00  0.00           H  
ATOM   1154 1HG  ARG A 403     199.100 172.772 250.795  1.00  0.00           H  
ATOM   1155 2HG  ARG A 403     200.304 173.950 250.256  1.00  0.00           H  
ATOM   1156 1HD  ARG A 403     198.149 174.364 252.335  1.00  0.00           H  
ATOM   1157 2HD  ARG A 403     199.837 173.933 252.690  1.00  0.00           H  
ATOM   1158  HE  ARG A 403     200.010 176.287 251.199  1.00  0.00           H  
ATOM   1159 1HH1 ARG A 403     198.459 175.311 254.229  1.00  0.00           H  
ATOM   1160 2HH1 ARG A 403     198.547 176.933 254.899  1.00  0.00           H  
ATOM   1161 1HH2 ARG A 403     200.109 178.234 252.021  1.00  0.00           H  
ATOM   1162 2HH2 ARG A 403     199.507 178.624 253.654  1.00  0.00           H  
ATOM   1163  N   GLY A 404     196.021 173.565 247.594  1.00  0.00           N  
ATOM   1164  CA  GLY A 404     194.775 173.993 246.936  1.00  0.00           C  
ATOM   1165  C   GLY A 404     194.388 175.453 247.178  1.00  0.00           C  
ATOM   1166  O   GLY A 404     193.969 176.142 246.249  1.00  0.00           O  
ATOM   1167  H   GLY A 404     196.043 172.685 248.114  1.00  0.00           H  
ATOM   1168 1HA  GLY A 404     194.866 173.835 245.867  1.00  0.00           H  
ATOM   1169 2HA  GLY A 404     193.964 173.355 247.278  1.00  0.00           H  
ATOM   1170  N   ASN A 405     194.588 175.971 248.386  1.00  0.00           N  
ATOM   1171  CA  ASN A 405     194.272 177.374 248.643  1.00  0.00           C  
ATOM   1172  C   ASN A 405     195.183 178.312 247.848  1.00  0.00           C  
ATOM   1173  O   ASN A 405     194.801 179.438 247.513  1.00  0.00           O  
ATOM   1174  CB  ASN A 405     194.373 177.683 250.122  1.00  0.00           C  
ATOM   1175  CG  ASN A 405     193.222 177.142 250.906  1.00  0.00           C  
ATOM   1176  OD1 ASN A 405     192.132 176.913 250.362  1.00  0.00           O  
ATOM   1177  ND2 ASN A 405     193.436 176.933 252.178  1.00  0.00           N  
ATOM   1178  H   ASN A 405     194.911 175.373 249.144  1.00  0.00           H  
ATOM   1179  HA  ASN A 405     193.250 177.563 248.315  1.00  0.00           H  
ATOM   1180 1HB  ASN A 405     195.297 177.246 250.513  1.00  0.00           H  
ATOM   1181 2HB  ASN A 405     194.432 178.760 250.268  1.00  0.00           H  
ATOM   1182 1HD2 ASN A 405     192.706 176.567 252.755  1.00  0.00           H  
ATOM   1183 2HD2 ASN A 405     194.333 177.133 252.569  1.00  0.00           H  
ATOM   1184  N   GLU A 406     196.391 177.839 247.546  1.00  0.00           N  
ATOM   1185  CA  GLU A 406     197.407 178.599 246.841  1.00  0.00           C  
ATOM   1186  C   GLU A 406     197.149 178.572 245.345  1.00  0.00           C  
ATOM   1187  O   GLU A 406     197.604 179.441 244.610  1.00  0.00           O  
ATOM   1188  CB  GLU A 406     198.781 178.049 247.178  1.00  0.00           C  
ATOM   1189  CG  GLU A 406     199.186 178.256 248.636  1.00  0.00           C  
ATOM   1190  CD  GLU A 406     200.443 177.538 249.019  1.00  0.00           C  
ATOM   1191  OE1 GLU A 406     200.964 176.807 248.207  1.00  0.00           O  
ATOM   1192  OE2 GLU A 406     200.884 177.704 250.132  1.00  0.00           O  
ATOM   1193  H   GLU A 406     196.614 176.880 247.780  1.00  0.00           H  
ATOM   1194  HA  GLU A 406     197.358 179.635 247.173  1.00  0.00           H  
ATOM   1195 1HB  GLU A 406     198.823 177.000 246.967  1.00  0.00           H  
ATOM   1196 2HB  GLU A 406     199.491 178.533 246.542  1.00  0.00           H  
ATOM   1197 1HG  GLU A 406     199.330 179.323 248.807  1.00  0.00           H  
ATOM   1198 2HG  GLU A 406     198.370 177.920 249.274  1.00  0.00           H  
ATOM   1199  N   VAL A 407     196.342 177.622 244.889  1.00  0.00           N  
ATOM   1200  CA  VAL A 407     195.995 177.550 243.471  1.00  0.00           C  
ATOM   1201  C   VAL A 407     195.329 178.848 243.058  1.00  0.00           C  
ATOM   1202  O   VAL A 407     195.515 179.322 241.939  1.00  0.00           O  
ATOM   1203  CB  VAL A 407     195.099 176.353 243.137  1.00  0.00           C  
ATOM   1204  CG1 VAL A 407     194.617 176.465 241.704  1.00  0.00           C  
ATOM   1205  CG2 VAL A 407     195.879 175.072 243.317  1.00  0.00           C  
ATOM   1206  H   VAL A 407     196.021 176.903 245.539  1.00  0.00           H  
ATOM   1207  HA  VAL A 407     196.899 177.450 242.889  1.00  0.00           H  
ATOM   1208  HB  VAL A 407     194.231 176.355 243.790  1.00  0.00           H  
ATOM   1209 1HG1 VAL A 407     193.983 175.623 241.478  1.00  0.00           H  
ATOM   1210 2HG1 VAL A 407     194.051 177.388 241.584  1.00  0.00           H  
ATOM   1211 3HG1 VAL A 407     195.470 176.470 241.028  1.00  0.00           H  
ATOM   1212 1HG2 VAL A 407     195.233 174.236 243.083  1.00  0.00           H  
ATOM   1213 2HG2 VAL A 407     196.742 175.065 242.653  1.00  0.00           H  
ATOM   1214 3HG2 VAL A 407     196.221 174.999 244.348  1.00  0.00           H  
ATOM   1215  N   SER A 408     194.558 179.440 243.972  1.00  0.00           N  
ATOM   1216  CA  SER A 408     193.864 180.697 243.717  1.00  0.00           C  
ATOM   1217  C   SER A 408     194.834 181.860 243.403  1.00  0.00           C  
ATOM   1218  O   SER A 408     194.411 182.887 242.875  1.00  0.00           O  
ATOM   1219  CB  SER A 408     192.995 181.074 244.911  1.00  0.00           C  
ATOM   1220  OG  SER A 408     193.764 181.440 246.036  1.00  0.00           O  
ATOM   1221  H   SER A 408     194.460 178.995 244.880  1.00  0.00           H  
ATOM   1222  HA  SER A 408     193.216 180.555 242.851  1.00  0.00           H  
ATOM   1223 1HB  SER A 408     192.344 181.899 244.631  1.00  0.00           H  
ATOM   1224 2HB  SER A 408     192.358 180.229 245.172  1.00  0.00           H  
ATOM   1225  HG  SER A 408     194.106 180.613 246.445  1.00  0.00           H  
ATOM   1226  N   GLN A 409     196.124 181.712 243.744  1.00  0.00           N  
ATOM   1227  CA  GLN A 409     197.145 182.720 243.480  1.00  0.00           C  
ATOM   1228  C   GLN A 409     197.778 182.554 242.099  1.00  0.00           C  
ATOM   1229  O   GLN A 409     198.554 183.409 241.656  1.00  0.00           O  
ATOM   1230  CB  GLN A 409     198.269 182.644 244.527  1.00  0.00           C  
ATOM   1231  CG  GLN A 409     197.869 183.012 245.943  1.00  0.00           C  
ATOM   1232  CD  GLN A 409     199.027 182.845 246.946  1.00  0.00           C  
ATOM   1233  OE1 GLN A 409     200.183 183.254 246.712  1.00  0.00           O  
ATOM   1234  NE2 GLN A 409     198.707 182.225 248.076  1.00  0.00           N  
ATOM   1235  H   GLN A 409     196.436 180.847 244.171  1.00  0.00           H  
ATOM   1236  HA  GLN A 409     196.679 183.704 243.524  1.00  0.00           H  
ATOM   1237 1HB  GLN A 409     198.663 181.630 244.551  1.00  0.00           H  
ATOM   1238 2HB  GLN A 409     199.069 183.272 244.231  1.00  0.00           H  
ATOM   1239 1HG  GLN A 409     197.547 184.057 245.955  1.00  0.00           H  
ATOM   1240 2HG  GLN A 409     197.047 182.360 246.253  1.00  0.00           H  
ATOM   1241 1HE2 GLN A 409     199.396 182.041 248.797  1.00  0.00           H  
ATOM   1242 2HE2 GLN A 409     197.765 181.915 248.224  1.00  0.00           H  
ATOM   1243  N   ILE A 410     197.483 181.461 241.392  1.00  0.00           N  
ATOM   1244  CA  ILE A 410     198.164 181.294 240.118  1.00  0.00           C  
ATOM   1245  C   ILE A 410     197.359 181.955 239.021  1.00  0.00           C  
ATOM   1246  O   ILE A 410     196.556 181.339 238.321  1.00  0.00           O  
ATOM   1247  CB  ILE A 410     198.409 179.822 239.776  1.00  0.00           C  
ATOM   1248  CG1 ILE A 410     199.092 179.117 240.945  1.00  0.00           C  
ATOM   1249  CG2 ILE A 410     199.283 179.755 238.513  1.00  0.00           C  
ATOM   1250  CD1 ILE A 410     200.401 179.740 241.347  1.00  0.00           C  
ATOM   1251  H   ILE A 410     196.814 180.764 241.720  1.00  0.00           H  
ATOM   1252  HA  ILE A 410     199.133 181.785 240.169  1.00  0.00           H  
ATOM   1253  HB  ILE A 410     197.456 179.326 239.620  1.00  0.00           H  
ATOM   1254 1HG1 ILE A 410     198.422 179.144 241.810  1.00  0.00           H  
ATOM   1255 2HG1 ILE A 410     199.265 178.077 240.679  1.00  0.00           H  
ATOM   1256 1HG2 ILE A 410     199.464 178.727 238.245  1.00  0.00           H  
ATOM   1257 2HG2 ILE A 410     198.779 180.259 237.695  1.00  0.00           H  
ATOM   1258 3HG2 ILE A 410     200.222 180.250 238.708  1.00  0.00           H  
ATOM   1259 1HD1 ILE A 410     200.822 179.198 242.177  1.00  0.00           H  
ATOM   1260 2HD1 ILE A 410     201.082 179.703 240.515  1.00  0.00           H  
ATOM   1261 3HD1 ILE A 410     200.238 180.774 241.641  1.00  0.00           H  
ATOM   1262  N   ALA A 411     197.602 183.236 238.898  1.00  0.00           N  
ATOM   1263  CA  ALA A 411     196.892 184.103 237.982  1.00  0.00           C  
ATOM   1264  C   ALA A 411     197.752 185.339 237.761  1.00  0.00           C  
ATOM   1265  O   ALA A 411     198.676 185.585 238.537  1.00  0.00           O  
ATOM   1266  CB  ALA A 411     195.511 184.440 238.548  1.00  0.00           C  
ATOM   1267  H   ALA A 411     198.281 183.614 239.560  1.00  0.00           H  
ATOM   1268  HA  ALA A 411     196.775 183.577 237.039  1.00  0.00           H  
ATOM   1269 1HB  ALA A 411     194.952 185.086 237.887  1.00  0.00           H  
ATOM   1270 2HB  ALA A 411     194.952 183.515 238.687  1.00  0.00           H  
ATOM   1271 3HB  ALA A 411     195.602 184.929 239.489  1.00  0.00           H  
ATOM   1272  N   PRO A 412     197.566 186.085 236.678  1.00  0.00           N  
ATOM   1273  CA  PRO A 412     198.240 187.339 236.445  1.00  0.00           C  
ATOM   1274  C   PRO A 412     197.844 188.414 237.429  1.00  0.00           C  
ATOM   1275  O   PRO A 412     196.690 188.482 237.872  1.00  0.00           O  
ATOM   1276  CB  PRO A 412     197.804 187.655 235.023  1.00  0.00           C  
ATOM   1277  CG  PRO A 412     196.534 186.891 234.802  1.00  0.00           C  
ATOM   1278  CD  PRO A 412     196.722 185.632 235.577  1.00  0.00           C  
ATOM   1279  HA  PRO A 412     199.313 187.209 236.478  1.00  0.00           H  
ATOM   1280 1HB  PRO A 412     197.710 188.741 234.879  1.00  0.00           H  
ATOM   1281 2HB  PRO A 412     198.581 187.316 234.367  1.00  0.00           H  
ATOM   1282 1HG  PRO A 412     195.676 187.476 235.152  1.00  0.00           H  
ATOM   1283 2HG  PRO A 412     196.381 186.716 233.729  1.00  0.00           H  
ATOM   1284 1HD  PRO A 412     195.770 185.293 235.906  1.00  0.00           H  
ATOM   1285 2HD  PRO A 412     197.248 184.878 234.971  1.00  0.00           H  
ATOM   1286  N   GLY A 413     198.820 189.259 237.766  1.00  0.00           N  
ATOM   1287  CA  GLY A 413     198.578 190.430 238.616  1.00  0.00           C  
ATOM   1288  C   GLY A 413     198.319 190.087 240.091  1.00  0.00           C  
ATOM   1289  O   GLY A 413     197.669 190.854 240.805  1.00  0.00           O  
ATOM   1290  H   GLY A 413     199.759 189.082 237.401  1.00  0.00           H  
ATOM   1291 1HA  GLY A 413     199.436 191.097 238.543  1.00  0.00           H  
ATOM   1292 2HA  GLY A 413     197.734 190.992 238.217  1.00  0.00           H  
ATOM   1293  N   GLN A 414     198.812 188.939 240.548  1.00  0.00           N  
ATOM   1294  CA  GLN A 414     198.560 188.482 241.915  1.00  0.00           C  
ATOM   1295  C   GLN A 414     199.682 188.761 242.909  1.00  0.00           C  
ATOM   1296  O   GLN A 414     200.831 189.032 242.522  1.00  0.00           O  
ATOM   1297  CB  GLN A 414     198.261 186.991 241.920  1.00  0.00           C  
ATOM   1298  CG  GLN A 414     197.106 186.610 241.070  1.00  0.00           C  
ATOM   1299  CD  GLN A 414     195.797 187.210 241.476  1.00  0.00           C  
ATOM   1300  OE1 GLN A 414     195.312 187.021 242.598  1.00  0.00           O  
ATOM   1301  NE2 GLN A 414     195.191 187.950 240.547  1.00  0.00           N  
ATOM   1302  H   GLN A 414     199.341 188.354 239.918  1.00  0.00           H  
ATOM   1303  HA  GLN A 414     197.672 188.998 242.277  1.00  0.00           H  
ATOM   1304 1HB  GLN A 414     199.124 186.439 241.544  1.00  0.00           H  
ATOM   1305 2HB  GLN A 414     198.066 186.646 242.936  1.00  0.00           H  
ATOM   1306 1HG  GLN A 414     197.307 186.953 240.066  1.00  0.00           H  
ATOM   1307 2HG  GLN A 414     197.024 185.528 241.095  1.00  0.00           H  
ATOM   1308 1HE2 GLN A 414     194.313 188.384 240.746  1.00  0.00           H  
ATOM   1309 2HE2 GLN A 414     195.632 188.088 239.624  1.00  0.00           H  
ATOM   1310  N   THR A 415     199.307 188.628 244.191  1.00  0.00           N  
ATOM   1311  CA  THR A 415     200.148 188.816 245.379  1.00  0.00           C  
ATOM   1312  C   THR A 415     199.827 187.731 246.419  1.00  0.00           C  
ATOM   1313  O   THR A 415     198.698 187.234 246.469  1.00  0.00           O  
ATOM   1314  CB  THR A 415     199.886 190.220 245.973  1.00  0.00           C  
ATOM   1315  OG1 THR A 415     200.725 190.451 247.110  1.00  0.00           O  
ATOM   1316  CG2 THR A 415     198.429 190.347 246.384  1.00  0.00           C  
ATOM   1317  H   THR A 415     198.337 188.397 244.358  1.00  0.00           H  
ATOM   1318  HA  THR A 415     201.198 188.729 245.096  1.00  0.00           H  
ATOM   1319  HB  THR A 415     200.117 190.968 245.216  1.00  0.00           H  
ATOM   1320  HG1 THR A 415     201.615 190.058 246.952  1.00  0.00           H  
ATOM   1321 1HG2 THR A 415     198.253 191.343 246.790  1.00  0.00           H  
ATOM   1322 2HG2 THR A 415     197.791 190.188 245.515  1.00  0.00           H  
ATOM   1323 3HG2 THR A 415     198.206 189.600 247.145  1.00  0.00           H  
ATOM   1324  N   GLY A 416     200.825 187.333 247.214  1.00  0.00           N  
ATOM   1325  CA  GLY A 416     200.653 186.270 248.216  1.00  0.00           C  
ATOM   1326  C   GLY A 416     201.922 185.417 248.414  1.00  0.00           C  
ATOM   1327  O   GLY A 416     202.931 185.591 247.726  1.00  0.00           O  
ATOM   1328  H   GLY A 416     201.720 187.823 247.137  1.00  0.00           H  
ATOM   1329 1HA  GLY A 416     200.367 186.719 249.167  1.00  0.00           H  
ATOM   1330 2HA  GLY A 416     199.829 185.627 247.914  1.00  0.00           H  
ATOM   1331  N   ASN A 417     201.877 184.434 249.324  1.00  0.00           N  
ATOM   1332  CA  ASN A 417     203.085 183.638 249.601  1.00  0.00           C  
ATOM   1333  C   ASN A 417     203.624 182.895 248.375  1.00  0.00           C  
ATOM   1334  O   ASN A 417     204.820 182.604 248.314  1.00  0.00           O  
ATOM   1335  CB  ASN A 417     202.867 182.653 250.740  1.00  0.00           C  
ATOM   1336  CG  ASN A 417     201.880 181.546 250.431  1.00  0.00           C  
ATOM   1337  OD1 ASN A 417     200.706 181.798 250.112  1.00  0.00           O  
ATOM   1338  ND2 ASN A 417     202.350 180.318 250.540  1.00  0.00           N  
ATOM   1339  H   ASN A 417     201.031 184.275 249.851  1.00  0.00           H  
ATOM   1340  HA  ASN A 417     203.872 184.328 249.912  1.00  0.00           H  
ATOM   1341 1HB  ASN A 417     203.826 182.192 250.997  1.00  0.00           H  
ATOM   1342 2HB  ASN A 417     202.520 183.190 251.620  1.00  0.00           H  
ATOM   1343 1HD2 ASN A 417     201.757 179.508 250.352  1.00  0.00           H  
ATOM   1344 2HD2 ASN A 417     203.304 180.173 250.801  1.00  0.00           H  
ATOM   1345  N   ILE A 418     202.758 182.586 247.414  1.00  0.00           N  
ATOM   1346  CA  ILE A 418     203.204 181.923 246.209  1.00  0.00           C  
ATOM   1347  C   ILE A 418     203.353 182.955 245.108  1.00  0.00           C  
ATOM   1348  O   ILE A 418     204.423 183.076 244.504  1.00  0.00           O  
ATOM   1349  CB  ILE A 418     202.269 180.781 245.765  1.00  0.00           C  
ATOM   1350  CG1 ILE A 418     202.170 179.752 246.879  1.00  0.00           C  
ATOM   1351  CG2 ILE A 418     202.718 180.139 244.453  1.00  0.00           C  
ATOM   1352  CD1 ILE A 418     203.488 179.176 247.332  1.00  0.00           C  
ATOM   1353  H   ILE A 418     201.778 182.841 247.496  1.00  0.00           H  
ATOM   1354  HA  ILE A 418     204.167 181.486 246.401  1.00  0.00           H  
ATOM   1355  HB  ILE A 418     201.271 181.190 245.618  1.00  0.00           H  
ATOM   1356 1HG1 ILE A 418     201.659 180.200 247.726  1.00  0.00           H  
ATOM   1357 2HG1 ILE A 418     201.593 178.920 246.522  1.00  0.00           H  
ATOM   1358 1HG2 ILE A 418     202.007 179.371 244.190  1.00  0.00           H  
ATOM   1359 2HG2 ILE A 418     202.745 180.897 243.665  1.00  0.00           H  
ATOM   1360 3HG2 ILE A 418     203.685 179.694 244.563  1.00  0.00           H  
ATOM   1361 1HD1 ILE A 418     203.310 178.437 248.112  1.00  0.00           H  
ATOM   1362 2HD1 ILE A 418     203.984 178.705 246.498  1.00  0.00           H  
ATOM   1363 3HD1 ILE A 418     204.107 179.964 247.728  1.00  0.00           H  
ATOM   1364  N   ALA A 419     202.333 183.788 244.924  1.00  0.00           N  
ATOM   1365  CA  ALA A 419     202.351 184.784 243.859  1.00  0.00           C  
ATOM   1366  C   ALA A 419     203.546 185.740 243.934  1.00  0.00           C  
ATOM   1367  O   ALA A 419     203.992 186.227 242.902  1.00  0.00           O  
ATOM   1368  CB  ALA A 419     201.093 185.594 243.876  1.00  0.00           C  
ATOM   1369  H   ALA A 419     201.494 183.682 245.493  1.00  0.00           H  
ATOM   1370  HA  ALA A 419     202.396 184.258 242.918  1.00  0.00           H  
ATOM   1371 1HB  ALA A 419     201.127 186.300 243.052  1.00  0.00           H  
ATOM   1372 2HB  ALA A 419     200.238 184.975 243.773  1.00  0.00           H  
ATOM   1373 3HB  ALA A 419     201.061 186.103 244.795  1.00  0.00           H  
ATOM   1374  N   ASP A 420     204.022 186.086 245.137  1.00  0.00           N  
ATOM   1375  CA  ASP A 420     205.167 186.987 245.246  1.00  0.00           C  
ATOM   1376  C   ASP A 420     206.522 186.299 245.395  1.00  0.00           C  
ATOM   1377  O   ASP A 420     207.540 186.889 245.028  1.00  0.00           O  
ATOM   1378  CB  ASP A 420     205.000 187.994 246.378  1.00  0.00           C  
ATOM   1379  CG  ASP A 420     203.863 188.965 246.144  1.00  0.00           C  
ATOM   1380  OD1 ASP A 420     203.826 189.609 245.095  1.00  0.00           O  
ATOM   1381  OD2 ASP A 420     203.027 189.078 247.013  1.00  0.00           O  
ATOM   1382  H   ASP A 420     203.602 185.718 245.988  1.00  0.00           H  
ATOM   1383  HA  ASP A 420     205.214 187.566 244.328  1.00  0.00           H  
ATOM   1384 1HB  ASP A 420     204.813 187.452 247.314  1.00  0.00           H  
ATOM   1385 2HB  ASP A 420     205.922 188.540 246.514  1.00  0.00           H  
ATOM   1386  N   TYR A 421     206.574 185.090 245.960  1.00  0.00           N  
ATOM   1387  CA  TYR A 421     207.886 184.485 246.201  1.00  0.00           C  
ATOM   1388  C   TYR A 421     208.186 183.222 245.402  1.00  0.00           C  
ATOM   1389  O   TYR A 421     209.351 182.837 245.284  1.00  0.00           O  
ATOM   1390  CB  TYR A 421     208.061 184.185 247.679  1.00  0.00           C  
ATOM   1391  CG  TYR A 421     207.894 185.393 248.517  1.00  0.00           C  
ATOM   1392  CD1 TYR A 421     206.901 185.426 249.468  1.00  0.00           C  
ATOM   1393  CD2 TYR A 421     208.690 186.496 248.298  1.00  0.00           C  
ATOM   1394  CE1 TYR A 421     206.714 186.560 250.224  1.00  0.00           C  
ATOM   1395  CE2 TYR A 421     208.515 187.635 249.045  1.00  0.00           C  
ATOM   1396  CZ  TYR A 421     207.531 187.672 250.012  1.00  0.00           C  
ATOM   1397  OH  TYR A 421     207.345 188.815 250.761  1.00  0.00           O  
ATOM   1398  H   TYR A 421     205.726 184.613 246.237  1.00  0.00           H  
ATOM   1399  HA  TYR A 421     208.646 185.211 245.929  1.00  0.00           H  
ATOM   1400 1HB  TYR A 421     207.332 183.439 247.999  1.00  0.00           H  
ATOM   1401 2HB  TYR A 421     209.044 183.781 247.858  1.00  0.00           H  
ATOM   1402  HD1 TYR A 421     206.269 184.549 249.619  1.00  0.00           H  
ATOM   1403  HD2 TYR A 421     209.452 186.464 247.524  1.00  0.00           H  
ATOM   1404  HE1 TYR A 421     205.930 186.585 250.979  1.00  0.00           H  
ATOM   1405  HE2 TYR A 421     209.147 188.510 248.868  1.00  0.00           H  
ATOM   1406  HH  TYR A 421     207.961 189.491 250.462  1.00  0.00           H  
ATOM   1407  N   ASN A 422     207.161 182.562 244.862  1.00  0.00           N  
ATOM   1408  CA  ASN A 422     207.363 181.302 244.165  1.00  0.00           C  
ATOM   1409  C   ASN A 422     207.004 181.302 242.676  1.00  0.00           C  
ATOM   1410  O   ASN A 422     207.765 180.789 241.858  1.00  0.00           O  
ATOM   1411  CB  ASN A 422     206.585 180.286 244.909  1.00  0.00           C  
ATOM   1412  CG  ASN A 422     207.128 180.102 246.203  1.00  0.00           C  
ATOM   1413  OD1 ASN A 422     208.105 179.374 246.294  1.00  0.00           O  
ATOM   1414  ND2 ASN A 422     206.613 180.751 247.218  1.00  0.00           N  
ATOM   1415  H   ASN A 422     206.214 182.910 244.939  1.00  0.00           H  
ATOM   1416  HA  ASN A 422     208.419 181.046 244.229  1.00  0.00           H  
ATOM   1417 1HB  ASN A 422     205.587 180.600 244.976  1.00  0.00           H  
ATOM   1418 2HB  ASN A 422     206.624 179.384 244.405  1.00  0.00           H  
ATOM   1419 1HD2 ASN A 422     206.995 180.691 248.151  1.00  0.00           H  
ATOM   1420 2HD2 ASN A 422     205.831 181.378 247.125  1.00  0.00           H  
ATOM   1421  N   TYR A 423     205.876 181.911 242.312  1.00  0.00           N  
ATOM   1422  CA  TYR A 423     205.467 181.926 240.911  1.00  0.00           C  
ATOM   1423  C   TYR A 423     204.547 183.107 240.616  1.00  0.00           C  
ATOM   1424  O   TYR A 423     203.466 183.201 241.182  1.00  0.00           O  
ATOM   1425  CB  TYR A 423     204.728 180.627 240.569  1.00  0.00           C  
ATOM   1426  CG  TYR A 423     204.373 180.482 239.118  1.00  0.00           C  
ATOM   1427  CD1 TYR A 423     205.328 180.051 238.245  1.00  0.00           C  
ATOM   1428  CD2 TYR A 423     203.118 180.789 238.662  1.00  0.00           C  
ATOM   1429  CE1 TYR A 423     205.053 179.903 236.912  1.00  0.00           C  
ATOM   1430  CE2 TYR A 423     202.831 180.641 237.332  1.00  0.00           C  
ATOM   1431  CZ  TYR A 423     203.804 180.193 236.456  1.00  0.00           C  
ATOM   1432  OH  TYR A 423     203.515 180.034 235.131  1.00  0.00           O  
ATOM   1433  H   TYR A 423     205.293 182.344 243.022  1.00  0.00           H  
ATOM   1434  HA  TYR A 423     206.359 182.018 240.288  1.00  0.00           H  
ATOM   1435 1HB  TYR A 423     205.353 179.777 240.843  1.00  0.00           H  
ATOM   1436 2HB  TYR A 423     203.811 180.560 241.153  1.00  0.00           H  
ATOM   1437  HD1 TYR A 423     206.295 179.825 238.620  1.00  0.00           H  
ATOM   1438  HD2 TYR A 423     202.360 181.144 239.351  1.00  0.00           H  
ATOM   1439  HE1 TYR A 423     205.820 179.552 236.221  1.00  0.00           H  
ATOM   1440  HE2 TYR A 423     201.840 180.874 236.967  1.00  0.00           H  
ATOM   1441  HH  TYR A 423     204.295 179.667 234.651  1.00  0.00           H  
ATOM   1442  N   LYS A 424     204.922 183.950 239.652  1.00  0.00           N  
ATOM   1443  CA  LYS A 424     204.128 185.140 239.324  1.00  0.00           C  
ATOM   1444  C   LYS A 424     203.851 185.314 237.838  1.00  0.00           C  
ATOM   1445  O   LYS A 424     204.763 185.255 237.011  1.00  0.00           O  
ATOM   1446  CB  LYS A 424     204.836 186.429 239.799  1.00  0.00           C  
ATOM   1447  CG  LYS A 424     203.972 187.731 239.635  1.00  0.00           C  
ATOM   1448  CD  LYS A 424     204.718 189.000 240.078  1.00  0.00           C  
ATOM   1449  CE  LYS A 424     204.809 189.161 241.614  1.00  0.00           C  
ATOM   1450  NZ  LYS A 424     203.532 189.699 242.259  1.00  0.00           N  
ATOM   1451  H   LYS A 424     205.804 183.797 239.189  1.00  0.00           H  
ATOM   1452  HA  LYS A 424     203.168 185.060 239.836  1.00  0.00           H  
ATOM   1453 1HB  LYS A 424     205.130 186.333 240.833  1.00  0.00           H  
ATOM   1454 2HB  LYS A 424     205.756 186.574 239.225  1.00  0.00           H  
ATOM   1455 1HG  LYS A 424     203.691 187.856 238.592  1.00  0.00           H  
ATOM   1456 2HG  LYS A 424     203.060 187.634 240.231  1.00  0.00           H  
ATOM   1457 1HD  LYS A 424     205.730 188.971 239.672  1.00  0.00           H  
ATOM   1458 2HD  LYS A 424     204.213 189.870 239.671  1.00  0.00           H  
ATOM   1459 1HE  LYS A 424     205.047 188.201 242.034  1.00  0.00           H  
ATOM   1460 2HE  LYS A 424     205.611 189.847 241.851  1.00  0.00           H  
ATOM   1461 1HZ  LYS A 424     203.686 189.773 243.278  1.00  0.00           H  
ATOM   1462 2HZ  LYS A 424     203.340 190.606 241.891  1.00  0.00           H  
ATOM   1463 3HZ  LYS A 424     202.695 189.123 242.125  1.00  0.00           H  
ATOM   1464  N   LEU A 425     202.587 185.539 237.499  1.00  0.00           N  
ATOM   1465  CA  LEU A 425     202.219 185.809 236.117  1.00  0.00           C  
ATOM   1466  C   LEU A 425     202.060 187.337 235.924  1.00  0.00           C  
ATOM   1467  O   LEU A 425     201.566 188.022 236.829  1.00  0.00           O  
ATOM   1468  CB  LEU A 425     200.946 185.026 235.776  1.00  0.00           C  
ATOM   1469  CG  LEU A 425     201.084 183.532 235.846  1.00  0.00           C  
ATOM   1470  CD1 LEU A 425     199.741 182.867 235.600  1.00  0.00           C  
ATOM   1471  CD2 LEU A 425     202.077 183.133 234.829  1.00  0.00           C  
ATOM   1472  H   LEU A 425     201.872 185.540 238.218  1.00  0.00           H  
ATOM   1473  HA  LEU A 425     203.019 185.430 235.489  1.00  0.00           H  
ATOM   1474 1HB  LEU A 425     200.220 185.258 236.502  1.00  0.00           H  
ATOM   1475 2HB  LEU A 425     200.575 185.311 234.790  1.00  0.00           H  
ATOM   1476  HG  LEU A 425     201.429 183.234 236.832  1.00  0.00           H  
ATOM   1477 1HD1 LEU A 425     199.847 181.784 235.643  1.00  0.00           H  
ATOM   1478 2HD1 LEU A 425     199.051 183.183 236.354  1.00  0.00           H  
ATOM   1479 3HD1 LEU A 425     199.369 183.153 234.629  1.00  0.00           H  
ATOM   1480 1HD2 LEU A 425     202.207 182.074 234.837  1.00  0.00           H  
ATOM   1481 2HD2 LEU A 425     201.734 183.439 233.861  1.00  0.00           H  
ATOM   1482 3HD2 LEU A 425     203.031 183.619 235.047  1.00  0.00           H  
ATOM   1483  N   PRO A 426     202.458 187.893 234.768  1.00  0.00           N  
ATOM   1484  CA  PRO A 426     202.402 189.311 234.436  1.00  0.00           C  
ATOM   1485  C   PRO A 426     200.988 189.757 234.207  1.00  0.00           C  
ATOM   1486  O   PRO A 426     200.166 188.961 233.787  1.00  0.00           O  
ATOM   1487  CB  PRO A 426     203.200 189.388 233.131  1.00  0.00           C  
ATOM   1488  CG  PRO A 426     203.042 188.023 232.504  1.00  0.00           C  
ATOM   1489  CD  PRO A 426     202.965 187.042 233.672  1.00  0.00           C  
ATOM   1490  HA  PRO A 426     202.871 189.896 235.239  1.00  0.00           H  
ATOM   1491 1HB  PRO A 426     202.775 190.173 232.491  1.00  0.00           H  
ATOM   1492 2HB  PRO A 426     204.232 189.673 233.314  1.00  0.00           H  
ATOM   1493 1HG  PRO A 426     202.156 188.013 231.868  1.00  0.00           H  
ATOM   1494 2HG  PRO A 426     203.894 187.829 231.841  1.00  0.00           H  
ATOM   1495 1HD  PRO A 426     202.252 186.248 233.422  1.00  0.00           H  
ATOM   1496 2HD  PRO A 426     203.962 186.649 233.902  1.00  0.00           H  
ATOM   1497  N   ASP A 427     200.703 191.046 234.370  1.00  0.00           N  
ATOM   1498  CA  ASP A 427     199.359 191.509 234.017  1.00  0.00           C  
ATOM   1499  C   ASP A 427     199.094 191.178 232.541  1.00  0.00           C  
ATOM   1500  O   ASP A 427     198.012 190.730 232.154  1.00  0.00           O  
ATOM   1501  CB  ASP A 427     199.236 193.024 234.211  1.00  0.00           C  
ATOM   1502  CG  ASP A 427     199.239 193.476 235.671  1.00  0.00           C  
ATOM   1503  OD1 ASP A 427     199.090 192.657 236.541  1.00  0.00           O  
ATOM   1504  OD2 ASP A 427     199.399 194.651 235.895  1.00  0.00           O  
ATOM   1505  H   ASP A 427     201.389 191.690 234.740  1.00  0.00           H  
ATOM   1506  HA  ASP A 427     198.624 190.995 234.637  1.00  0.00           H  
ATOM   1507 1HB  ASP A 427     200.057 193.520 233.696  1.00  0.00           H  
ATOM   1508 2HB  ASP A 427     198.312 193.369 233.746  1.00  0.00           H  
ATOM   1509  N   ASP A 428     200.126 191.350 231.715  1.00  0.00           N  
ATOM   1510  CA  ASP A 428     200.036 191.066 230.288  1.00  0.00           C  
ATOM   1511  C   ASP A 428     200.270 189.570 230.053  1.00  0.00           C  
ATOM   1512  O   ASP A 428     201.321 189.163 229.552  1.00  0.00           O  
ATOM   1513  CB  ASP A 428     201.076 191.898 229.517  1.00  0.00           C  
ATOM   1514  CG  ASP A 428     200.914 191.874 227.974  1.00  0.00           C  
ATOM   1515  OD1 ASP A 428     199.854 191.543 227.495  1.00  0.00           O  
ATOM   1516  OD2 ASP A 428     201.867 192.204 227.301  1.00  0.00           O  
ATOM   1517  H   ASP A 428     200.990 191.694 232.097  1.00  0.00           H  
ATOM   1518  HA  ASP A 428     199.037 191.324 229.938  1.00  0.00           H  
ATOM   1519 1HB  ASP A 428     201.022 192.935 229.845  1.00  0.00           H  
ATOM   1520 2HB  ASP A 428     202.073 191.534 229.760  1.00  0.00           H  
ATOM   1521  N   PHE A 429     199.286 188.760 230.433  1.00  0.00           N  
ATOM   1522  CA  PHE A 429     199.399 187.306 230.334  1.00  0.00           C  
ATOM   1523  C   PHE A 429     198.332 186.668 229.474  1.00  0.00           C  
ATOM   1524  O   PHE A 429     197.137 186.912 229.651  1.00  0.00           O  
ATOM   1525  CB  PHE A 429     199.315 186.651 231.717  1.00  0.00           C  
ATOM   1526  CG  PHE A 429     199.324 185.122 231.721  1.00  0.00           C  
ATOM   1527  CD1 PHE A 429     200.470 184.403 231.422  1.00  0.00           C  
ATOM   1528  CD2 PHE A 429     198.168 184.409 232.037  1.00  0.00           C  
ATOM   1529  CE1 PHE A 429     200.452 183.013 231.428  1.00  0.00           C  
ATOM   1530  CE2 PHE A 429     198.161 183.029 232.042  1.00  0.00           C  
ATOM   1531  CZ  PHE A 429     199.300 182.337 231.740  1.00  0.00           C  
ATOM   1532  H   PHE A 429     198.468 189.200 230.858  1.00  0.00           H  
ATOM   1533  HA  PHE A 429     200.366 187.069 229.895  1.00  0.00           H  
ATOM   1534 1HB  PHE A 429     200.125 186.990 232.338  1.00  0.00           H  
ATOM   1535 2HB  PHE A 429     198.398 186.977 232.177  1.00  0.00           H  
ATOM   1536  HD1 PHE A 429     201.385 184.942 231.176  1.00  0.00           H  
ATOM   1537  HD2 PHE A 429     197.260 184.957 232.275  1.00  0.00           H  
ATOM   1538  HE1 PHE A 429     201.352 182.459 231.190  1.00  0.00           H  
ATOM   1539  HE2 PHE A 429     197.256 182.484 232.283  1.00  0.00           H  
ATOM   1540  HZ  PHE A 429     199.285 181.254 231.742  1.00  0.00           H  
ATOM   1541  N   THR A 430     198.776 185.819 228.558  1.00  0.00           N  
ATOM   1542  CA  THR A 430     197.870 185.025 227.755  1.00  0.00           C  
ATOM   1543  C   THR A 430     198.261 183.576 227.983  1.00  0.00           C  
ATOM   1544  O   THR A 430     199.429 183.207 227.814  1.00  0.00           O  
ATOM   1545  CB  THR A 430     197.930 185.373 226.257  1.00  0.00           C  
ATOM   1546  OG1 THR A 430     197.602 186.761 226.079  1.00  0.00           O  
ATOM   1547  CG2 THR A 430     196.910 184.515 225.486  1.00  0.00           C  
ATOM   1548  H   THR A 430     199.772 185.694 228.441  1.00  0.00           H  
ATOM   1549  HA  THR A 430     196.852 185.173 228.110  1.00  0.00           H  
ATOM   1550  HB  THR A 430     198.933 185.180 225.868  1.00  0.00           H  
ATOM   1551  HG1 THR A 430     196.795 186.961 226.564  1.00  0.00           H  
ATOM   1552 1HG2 THR A 430     196.947 184.762 224.426  1.00  0.00           H  
ATOM   1553 2HG2 THR A 430     197.133 183.474 225.621  1.00  0.00           H  
ATOM   1554 3HG2 THR A 430     195.914 184.708 225.867  1.00  0.00           H  
ATOM   1555  N   GLY A 431     197.304 182.770 228.398  1.00  0.00           N  
ATOM   1556  CA  GLY A 431     197.609 181.389 228.715  1.00  0.00           C  
ATOM   1557  C   GLY A 431     196.571 180.737 229.596  1.00  0.00           C  
ATOM   1558  O   GLY A 431     195.625 181.386 230.043  1.00  0.00           O  
ATOM   1559  H   GLY A 431     196.360 183.140 228.484  1.00  0.00           H  
ATOM   1560 1HA  GLY A 431     197.755 180.817 227.824  1.00  0.00           H  
ATOM   1561 2HA  GLY A 431     198.559 181.357 229.231  1.00  0.00           H  
ATOM   1562  N   CYS A 432     196.744 179.449 229.851  1.00  0.00           N  
ATOM   1563  CA  CYS A 432     195.825 178.759 230.745  1.00  0.00           C  
ATOM   1564  C   CYS A 432     196.511 178.239 231.984  1.00  0.00           C  
ATOM   1565  O   CYS A 432     197.618 177.706 231.933  1.00  0.00           O  
ATOM   1566  CB  CYS A 432     195.106 177.593 230.057  1.00  0.00           C  
ATOM   1567  SG  CYS A 432     193.986 178.072 228.736  1.00  0.00           S  
ATOM   1568  H   CYS A 432     197.542 178.980 229.428  1.00  0.00           H  
ATOM   1569  HA  CYS A 432     195.083 179.458 231.074  1.00  0.00           H  
ATOM   1570 1HB  CYS A 432     195.838 176.903 229.641  1.00  0.00           H  
ATOM   1571 2HB  CYS A 432     194.529 177.040 230.803  1.00  0.00           H  
ATOM   1572  N   VAL A 433     195.824 178.361 233.102  1.00  0.00           N  
ATOM   1573  CA  VAL A 433     196.319 177.813 234.348  1.00  0.00           C  
ATOM   1574  C   VAL A 433     195.454 176.639 234.721  1.00  0.00           C  
ATOM   1575  O   VAL A 433     194.252 176.792 234.943  1.00  0.00           O  
ATOM   1576  CB  VAL A 433     196.262 178.858 235.460  1.00  0.00           C  
ATOM   1577  CG1 VAL A 433     196.740 178.223 236.745  1.00  0.00           C  
ATOM   1578  CG2 VAL A 433     197.125 180.085 235.069  1.00  0.00           C  
ATOM   1579  H   VAL A 433     194.922 178.843 233.097  1.00  0.00           H  
ATOM   1580  HA  VAL A 433     197.346 177.473 234.218  1.00  0.00           H  
ATOM   1581  HB  VAL A 433     195.229 179.176 235.608  1.00  0.00           H  
ATOM   1582 1HG1 VAL A 433     196.676 178.949 237.533  1.00  0.00           H  
ATOM   1583 2HG1 VAL A 433     196.103 177.371 236.989  1.00  0.00           H  
ATOM   1584 3HG1 VAL A 433     197.760 177.883 236.633  1.00  0.00           H  
ATOM   1585 1HG2 VAL A 433     197.079 180.831 235.860  1.00  0.00           H  
ATOM   1586 2HG2 VAL A 433     198.150 179.778 234.929  1.00  0.00           H  
ATOM   1587 3HG2 VAL A 433     196.748 180.517 234.146  1.00  0.00           H  
ATOM   1588  N   ILE A 434     196.050 175.452 234.753  1.00  0.00           N  
ATOM   1589  CA  ILE A 434     195.276 174.260 235.032  1.00  0.00           C  
ATOM   1590  C   ILE A 434     195.848 173.497 236.220  1.00  0.00           C  
ATOM   1591  O   ILE A 434     197.000 173.051 236.193  1.00  0.00           O  
ATOM   1592  CB  ILE A 434     195.233 173.370 233.770  1.00  0.00           C  
ATOM   1593  CG1 ILE A 434     194.594 174.195 232.573  1.00  0.00           C  
ATOM   1594  CG2 ILE A 434     194.423 172.072 234.068  1.00  0.00           C  
ATOM   1595  CD1 ILE A 434     194.687 173.539 231.218  1.00  0.00           C  
ATOM   1596  H   ILE A 434     197.050 175.373 234.559  1.00  0.00           H  
ATOM   1597  HA  ILE A 434     194.264 174.551 235.288  1.00  0.00           H  
ATOM   1598  HB  ILE A 434     196.250 173.117 233.481  1.00  0.00           H  
ATOM   1599 1HG1 ILE A 434     193.556 174.377 232.800  1.00  0.00           H  
ATOM   1600 2HG1 ILE A 434     195.096 175.150 232.483  1.00  0.00           H  
ATOM   1601 1HG2 ILE A 434     194.393 171.434 233.184  1.00  0.00           H  
ATOM   1602 2HG2 ILE A 434     194.898 171.535 234.886  1.00  0.00           H  
ATOM   1603 3HG2 ILE A 434     193.404 172.334 234.358  1.00  0.00           H  
ATOM   1604 1HD1 ILE A 434     194.220 174.181 230.472  1.00  0.00           H  
ATOM   1605 2HD1 ILE A 434     195.725 173.388 230.955  1.00  0.00           H  
ATOM   1606 3HD1 ILE A 434     194.179 172.591 231.244  1.00  0.00           H  
ATOM   1607  N   ALA A 435     195.045 173.336 237.268  1.00  0.00           N  
ATOM   1608  CA  ALA A 435     195.509 172.643 238.452  1.00  0.00           C  
ATOM   1609  C   ALA A 435     194.660 171.418 238.747  1.00  0.00           C  
ATOM   1610  O   ALA A 435     193.491 171.356 238.358  1.00  0.00           O  
ATOM   1611  CB  ALA A 435     195.498 173.578 239.642  1.00  0.00           C  
ATOM   1612  H   ALA A 435     194.113 173.747 237.284  1.00  0.00           H  
ATOM   1613  HA  ALA A 435     196.513 172.322 238.257  1.00  0.00           H  
ATOM   1614 1HB  ALA A 435     195.885 173.060 240.513  1.00  0.00           H  
ATOM   1615 2HB  ALA A 435     196.114 174.440 239.424  1.00  0.00           H  
ATOM   1616 3HB  ALA A 435     194.493 173.905 239.833  1.00  0.00           H  
ATOM   1617  N   TRP A 436     195.245 170.428 239.420  1.00  0.00           N  
ATOM   1618  CA  TRP A 436     194.433 169.270 239.776  1.00  0.00           C  
ATOM   1619  C   TRP A 436     194.820 168.612 241.075  1.00  0.00           C  
ATOM   1620  O   TRP A 436     195.942 168.736 241.572  1.00  0.00           O  
ATOM   1621  CB  TRP A 436     194.444 168.265 238.646  1.00  0.00           C  
ATOM   1622  CG  TRP A 436     195.686 167.628 238.350  1.00  0.00           C  
ATOM   1623  CD1 TRP A 436     196.053 166.376 238.720  1.00  0.00           C  
ATOM   1624  CD2 TRP A 436     196.794 168.181 237.646  1.00  0.00           C  
ATOM   1625  NE1 TRP A 436     197.291 166.099 238.246  1.00  0.00           N  
ATOM   1626  CE2 TRP A 436     197.763 167.197 237.592  1.00  0.00           C  
ATOM   1627  CE3 TRP A 436     197.038 169.416 237.053  1.00  0.00           C  
ATOM   1628  CZ2 TRP A 436     198.938 167.400 236.979  1.00  0.00           C  
ATOM   1629  CZ3 TRP A 436     198.227 169.625 236.462  1.00  0.00           C  
ATOM   1630  CH2 TRP A 436     199.160 168.636 236.423  1.00  0.00           C  
ATOM   1631  H   TRP A 436     196.234 170.508 239.664  1.00  0.00           H  
ATOM   1632  HA  TRP A 436     193.404 169.611 239.886  1.00  0.00           H  
ATOM   1633 1HB  TRP A 436     193.778 167.457 238.879  1.00  0.00           H  
ATOM   1634 2HB  TRP A 436     194.080 168.741 237.784  1.00  0.00           H  
ATOM   1635  HD1 TRP A 436     195.430 165.687 239.294  1.00  0.00           H  
ATOM   1636  HE1 TRP A 436     197.781 165.230 238.364  1.00  0.00           H  
ATOM   1637  HE3 TRP A 436     196.303 170.195 237.066  1.00  0.00           H  
ATOM   1638  HZ2 TRP A 436     199.692 166.624 236.939  1.00  0.00           H  
ATOM   1639  HZ3 TRP A 436     198.406 170.601 236.014  1.00  0.00           H  
ATOM   1640  HH2 TRP A 436     200.101 168.817 235.940  1.00  0.00           H  
ATOM   1641  N   ASN A 437     193.858 167.885 241.621  1.00  0.00           N  
ATOM   1642  CA  ASN A 437     194.029 167.273 242.935  1.00  0.00           C  
ATOM   1643  C   ASN A 437     194.889 166.012 242.921  1.00  0.00           C  
ATOM   1644  O   ASN A 437     194.555 165.023 242.265  1.00  0.00           O  
ATOM   1645  CB  ASN A 437     192.673 167.045 243.575  1.00  0.00           C  
ATOM   1646  CG  ASN A 437     192.769 166.573 244.998  1.00  0.00           C  
ATOM   1647  OD1 ASN A 437     193.424 165.558 245.273  1.00  0.00           O  
ATOM   1648  ND2 ASN A 437     192.147 167.304 245.906  1.00  0.00           N  
ATOM   1649  H   ASN A 437     192.979 167.792 241.102  1.00  0.00           H  
ATOM   1650  HA  ASN A 437     194.560 167.990 243.566  1.00  0.00           H  
ATOM   1651 1HB  ASN A 437     192.092 167.960 243.545  1.00  0.00           H  
ATOM   1652 2HB  ASN A 437     192.130 166.300 242.998  1.00  0.00           H  
ATOM   1653 1HD2 ASN A 437     192.186 167.049 246.889  1.00  0.00           H  
ATOM   1654 2HD2 ASN A 437     191.645 168.144 245.635  1.00  0.00           H  
ATOM   1655  N   SER A 438     196.014 166.069 243.643  1.00  0.00           N  
ATOM   1656  CA  SER A 438     196.989 164.979 243.704  1.00  0.00           C  
ATOM   1657  C   SER A 438     197.082 164.374 245.108  1.00  0.00           C  
ATOM   1658  O   SER A 438     198.104 163.790 245.499  1.00  0.00           O  
ATOM   1659  CB  SER A 438     198.346 165.450 243.243  1.00  0.00           C  
ATOM   1660  OG  SER A 438     198.825 166.502 244.005  1.00  0.00           O  
ATOM   1661  H   SER A 438     196.213 166.927 244.170  1.00  0.00           H  
ATOM   1662  HA  SER A 438     196.663 164.193 243.021  1.00  0.00           H  
ATOM   1663 1HB  SER A 438     199.047 164.640 243.296  1.00  0.00           H  
ATOM   1664 2HB  SER A 438     198.278 165.753 242.211  1.00  0.00           H  
ATOM   1665  HG  SER A 438     199.805 166.447 243.924  1.00  0.00           H  
ATOM   1666  N   ASN A 439     195.994 164.465 245.867  1.00  0.00           N  
ATOM   1667  CA  ASN A 439     195.973 163.938 247.229  1.00  0.00           C  
ATOM   1668  C   ASN A 439     196.264 162.430 247.273  1.00  0.00           C  
ATOM   1669  O   ASN A 439     196.728 161.913 248.279  1.00  0.00           O  
ATOM   1670  CB  ASN A 439     194.657 164.272 247.908  1.00  0.00           C  
ATOM   1671  CG  ASN A 439     194.691 164.046 249.385  1.00  0.00           C  
ATOM   1672  OD1 ASN A 439     195.582 164.608 250.052  1.00  0.00           O  
ATOM   1673  ND2 ASN A 439     193.747 163.273 249.914  1.00  0.00           N  
ATOM   1674  H   ASN A 439     195.158 164.927 245.508  1.00  0.00           H  
ATOM   1675  HA  ASN A 439     196.766 164.428 247.786  1.00  0.00           H  
ATOM   1676 1HB  ASN A 439     194.408 165.313 247.720  1.00  0.00           H  
ATOM   1677 2HB  ASN A 439     193.861 163.668 247.477  1.00  0.00           H  
ATOM   1678 1HD2 ASN A 439     193.712 163.102 250.929  1.00  0.00           H  
ATOM   1679 2HD2 ASN A 439     193.054 162.862 249.321  1.00  0.00           H  
ATOM   1680  N   LYS A 440     195.971 161.714 246.190  1.00  0.00           N  
ATOM   1681  CA  LYS A 440     196.244 160.285 246.130  1.00  0.00           C  
ATOM   1682  C   LYS A 440     197.630 159.976 245.537  1.00  0.00           C  
ATOM   1683  O   LYS A 440     198.021 158.810 245.459  1.00  0.00           O  
ATOM   1684  CB  LYS A 440     195.163 159.580 245.311  1.00  0.00           C  
ATOM   1685  CG  LYS A 440     193.770 159.633 245.938  1.00  0.00           C  
ATOM   1686  CD  LYS A 440     192.743 158.893 245.085  1.00  0.00           C  
ATOM   1687  CE  LYS A 440     191.357 158.937 245.719  1.00  0.00           C  
ATOM   1688  NZ  LYS A 440     190.343 158.238 244.883  1.00  0.00           N  
ATOM   1689  H   LYS A 440     195.563 162.178 245.391  1.00  0.00           H  
ATOM   1690  HA  LYS A 440     196.222 159.886 247.146  1.00  0.00           H  
ATOM   1691 1HB  LYS A 440     195.110 160.031 244.318  1.00  0.00           H  
ATOM   1692 2HB  LYS A 440     195.435 158.533 245.178  1.00  0.00           H  
ATOM   1693 1HG  LYS A 440     193.805 159.180 246.929  1.00  0.00           H  
ATOM   1694 2HG  LYS A 440     193.462 160.673 246.045  1.00  0.00           H  
ATOM   1695 1HD  LYS A 440     192.695 159.349 244.096  1.00  0.00           H  
ATOM   1696 2HD  LYS A 440     193.046 157.852 244.972  1.00  0.00           H  
ATOM   1697 1HE  LYS A 440     191.397 158.461 246.698  1.00  0.00           H  
ATOM   1698 2HE  LYS A 440     191.054 159.977 245.844  1.00  0.00           H  
ATOM   1699 1HZ  LYS A 440     189.441 158.288 245.334  1.00  0.00           H  
ATOM   1700 2HZ  LYS A 440     190.291 158.680 243.976  1.00  0.00           H  
ATOM   1701 3HZ  LYS A 440     190.609 157.270 244.770  1.00  0.00           H  
ATOM   1702  N   LEU A 441     198.334 161.003 245.042  1.00  0.00           N  
ATOM   1703  CA  LEU A 441     199.611 160.801 244.360  1.00  0.00           C  
ATOM   1704  C   LEU A 441     200.812 161.415 245.092  1.00  0.00           C  
ATOM   1705  O   LEU A 441     201.840 160.756 245.287  1.00  0.00           O  
ATOM   1706  CB  LEU A 441     199.525 161.435 242.978  1.00  0.00           C  
ATOM   1707  CG  LEU A 441     198.457 160.879 242.064  1.00  0.00           C  
ATOM   1708  CD1 LEU A 441     198.463 161.671 240.783  1.00  0.00           C  
ATOM   1709  CD2 LEU A 441     198.715 159.413 241.812  1.00  0.00           C  
ATOM   1710  H   LEU A 441     198.004 161.950 245.170  1.00  0.00           H  
ATOM   1711  HA  LEU A 441     199.782 159.731 244.258  1.00  0.00           H  
ATOM   1712 1HB  LEU A 441     199.340 162.482 243.098  1.00  0.00           H  
ATOM   1713 2HB  LEU A 441     200.485 161.314 242.485  1.00  0.00           H  
ATOM   1714  HG  LEU A 441     197.479 161.001 242.529  1.00  0.00           H  
ATOM   1715 1HD1 LEU A 441     197.688 161.294 240.117  1.00  0.00           H  
ATOM   1716 2HD1 LEU A 441     198.274 162.724 241.004  1.00  0.00           H  
ATOM   1717 3HD1 LEU A 441     199.432 161.565 240.306  1.00  0.00           H  
ATOM   1718 1HD2 LEU A 441     197.943 159.014 241.156  1.00  0.00           H  
ATOM   1719 2HD2 LEU A 441     199.691 159.289 241.344  1.00  0.00           H  
ATOM   1720 3HD2 LEU A 441     198.698 158.873 242.762  1.00  0.00           H  
ATOM   1721  N   ASP A 442     200.674 162.687 245.491  1.00  0.00           N  
ATOM   1722  CA  ASP A 442     201.756 163.413 246.153  1.00  0.00           C  
ATOM   1723  C   ASP A 442     201.630 163.366 247.666  1.00  0.00           C  
ATOM   1724  O   ASP A 442     202.634 163.368 248.373  1.00  0.00           O  
ATOM   1725  CB  ASP A 442     201.812 164.888 245.713  1.00  0.00           C  
ATOM   1726  CG  ASP A 442     202.139 165.080 244.226  1.00  0.00           C  
ATOM   1727  OD1 ASP A 442     203.132 164.559 243.747  1.00  0.00           O  
ATOM   1728  OD2 ASP A 442     201.396 165.767 243.567  1.00  0.00           O  
ATOM   1729  H   ASP A 442     199.793 163.158 245.332  1.00  0.00           H  
ATOM   1730  HA  ASP A 442     202.700 162.942 245.881  1.00  0.00           H  
ATOM   1731 1HB  ASP A 442     200.837 165.343 245.909  1.00  0.00           H  
ATOM   1732 2HB  ASP A 442     202.539 165.424 246.319  1.00  0.00           H  
ATOM   1733  N   SER A 443     200.414 163.363 248.192  1.00  0.00           N  
ATOM   1734  CA  SER A 443     200.325 163.360 249.655  1.00  0.00           C  
ATOM   1735  C   SER A 443     200.896 162.064 250.227  1.00  0.00           C  
ATOM   1736  O   SER A 443     200.721 161.001 249.622  1.00  0.00           O  
ATOM   1737  CB  SER A 443     198.914 163.513 250.127  1.00  0.00           C  
ATOM   1738  OG  SER A 443     198.362 164.736 249.755  1.00  0.00           O  
ATOM   1739  H   SER A 443     199.588 163.368 247.587  1.00  0.00           H  
ATOM   1740  HA  SER A 443     200.918 164.186 250.045  1.00  0.00           H  
ATOM   1741 1HB  SER A 443     198.320 162.708 249.768  1.00  0.00           H  
ATOM   1742 2HB  SER A 443     198.942 163.445 251.162  1.00  0.00           H  
ATOM   1743  HG  SER A 443     197.395 164.665 249.928  1.00  0.00           H  
ATOM   1744  N   LYS A 444     201.549 162.138 251.398  1.00  0.00           N  
ATOM   1745  CA  LYS A 444     202.097 160.934 252.041  1.00  0.00           C  
ATOM   1746  C   LYS A 444     201.664 160.892 253.502  1.00  0.00           C  
ATOM   1747  O   LYS A 444     201.507 161.932 254.119  1.00  0.00           O  
ATOM   1748  CB  LYS A 444     203.631 160.897 251.924  1.00  0.00           C  
ATOM   1749  CG  LYS A 444     204.132 160.952 250.469  1.00  0.00           C  
ATOM   1750  CD  LYS A 444     203.758 159.713 249.670  1.00  0.00           C  
ATOM   1751  CE  LYS A 444     204.181 159.867 248.212  1.00  0.00           C  
ATOM   1752  NZ  LYS A 444     203.604 158.797 247.349  1.00  0.00           N  
ATOM   1753  H   LYS A 444     201.654 163.046 251.850  1.00  0.00           H  
ATOM   1754  HA  LYS A 444     201.688 160.053 251.546  1.00  0.00           H  
ATOM   1755 1HB  LYS A 444     204.061 161.744 252.459  1.00  0.00           H  
ATOM   1756 2HB  LYS A 444     204.015 159.987 252.383  1.00  0.00           H  
ATOM   1757 1HG  LYS A 444     203.721 161.810 249.970  1.00  0.00           H  
ATOM   1758 2HG  LYS A 444     205.216 161.055 250.469  1.00  0.00           H  
ATOM   1759 1HD  LYS A 444     204.266 158.847 250.094  1.00  0.00           H  
ATOM   1760 2HD  LYS A 444     202.691 159.535 249.713  1.00  0.00           H  
ATOM   1761 1HE  LYS A 444     203.836 160.838 247.844  1.00  0.00           H  
ATOM   1762 2HE  LYS A 444     205.266 159.829 248.147  1.00  0.00           H  
ATOM   1763 1HZ  LYS A 444     203.897 158.942 246.394  1.00  0.00           H  
ATOM   1764 2HZ  LYS A 444     203.913 157.896 247.666  1.00  0.00           H  
ATOM   1765 3HZ  LYS A 444     202.588 158.850 247.399  1.00  0.00           H  
ATOM   1766  N   VAL A 445     201.541 159.714 254.097  1.00  0.00           N  
ATOM   1767  CA  VAL A 445     201.094 159.639 255.496  1.00  0.00           C  
ATOM   1768  C   VAL A 445     202.012 160.386 256.469  1.00  0.00           C  
ATOM   1769  O   VAL A 445     201.540 161.083 257.378  1.00  0.00           O  
ATOM   1770  CB  VAL A 445     200.963 158.172 255.926  1.00  0.00           C  
ATOM   1771  CG1 VAL A 445     200.712 158.087 257.421  1.00  0.00           C  
ATOM   1772  CG2 VAL A 445     199.817 157.534 255.149  1.00  0.00           C  
ATOM   1773  H   VAL A 445     201.706 158.865 253.575  1.00  0.00           H  
ATOM   1774  HA  VAL A 445     200.104 160.089 255.558  1.00  0.00           H  
ATOM   1775  HB  VAL A 445     201.893 157.645 255.715  1.00  0.00           H  
ATOM   1776 1HG1 VAL A 445     200.624 157.041 257.717  1.00  0.00           H  
ATOM   1777 2HG1 VAL A 445     201.541 158.545 257.958  1.00  0.00           H  
ATOM   1778 3HG1 VAL A 445     199.788 158.610 257.662  1.00  0.00           H  
ATOM   1779 1HG2 VAL A 445     199.716 156.487 255.440  1.00  0.00           H  
ATOM   1780 2HG2 VAL A 445     198.890 158.064 255.372  1.00  0.00           H  
ATOM   1781 3HG2 VAL A 445     200.022 157.595 254.081  1.00  0.00           H  
ATOM   1782  N   GLY A 446     203.320 160.250 256.267  1.00  0.00           N  
ATOM   1783  CA  GLY A 446     204.297 160.908 257.125  1.00  0.00           C  
ATOM   1784  C   GLY A 446     204.510 162.382 256.760  1.00  0.00           C  
ATOM   1785  O   GLY A 446     205.286 163.074 257.417  1.00  0.00           O  
ATOM   1786  H   GLY A 446     203.641 159.674 255.503  1.00  0.00           H  
ATOM   1787 1HA  GLY A 446     203.974 160.831 258.162  1.00  0.00           H  
ATOM   1788 2HA  GLY A 446     205.246 160.379 257.050  1.00  0.00           H  
ATOM   1789  N   GLY A 447     203.836 162.844 255.708  1.00  0.00           N  
ATOM   1790  CA  GLY A 447     203.930 164.205 255.210  1.00  0.00           C  
ATOM   1791  C   GLY A 447     204.910 164.328 254.062  1.00  0.00           C  
ATOM   1792  O   GLY A 447     206.101 164.015 254.180  1.00  0.00           O  
ATOM   1793  H   GLY A 447     203.173 162.242 255.230  1.00  0.00           H  
ATOM   1794 1HA  GLY A 447     202.953 164.522 254.862  1.00  0.00           H  
ATOM   1795 2HA  GLY A 447     204.206 164.882 256.012  1.00  0.00           H  
ATOM   1796  N   ASN A 448     204.435 164.807 252.930  1.00  0.00           N  
ATOM   1797  CA  ASN A 448     205.344 164.957 251.828  1.00  0.00           C  
ATOM   1798  C   ASN A 448     206.082 166.261 252.012  1.00  0.00           C  
ATOM   1799  O   ASN A 448     205.596 167.341 251.656  1.00  0.00           O  
ATOM   1800  CB  ASN A 448     204.659 164.915 250.489  1.00  0.00           C  
ATOM   1801  CG  ASN A 448     205.664 164.863 249.359  1.00  0.00           C  
ATOM   1802  OD1 ASN A 448     206.794 165.377 249.454  1.00  0.00           O  
ATOM   1803  ND2 ASN A 448     205.289 164.208 248.285  1.00  0.00           N  
ATOM   1804  H   ASN A 448     203.450 165.026 252.835  1.00  0.00           H  
ATOM   1805  HA  ASN A 448     206.078 164.150 251.859  1.00  0.00           H  
ATOM   1806 1HB  ASN A 448     203.986 164.067 250.437  1.00  0.00           H  
ATOM   1807 2HB  ASN A 448     204.072 165.805 250.367  1.00  0.00           H  
ATOM   1808 1HD2 ASN A 448     205.921 164.099 247.517  1.00  0.00           H  
ATOM   1809 2HD2 ASN A 448     204.366 163.794 248.248  1.00  0.00           H  
ATOM   1810  N   TYR A 449     207.251 166.154 252.608  1.00  0.00           N  
ATOM   1811  CA  TYR A 449     208.079 167.309 252.909  1.00  0.00           C  
ATOM   1812  C   TYR A 449     209.150 167.509 251.837  1.00  0.00           C  
ATOM   1813  O   TYR A 449     210.068 168.323 251.997  1.00  0.00           O  
ATOM   1814  CB  TYR A 449     208.712 167.184 254.308  1.00  0.00           C  
ATOM   1815  CG  TYR A 449     207.725 167.319 255.499  1.00  0.00           C  
ATOM   1816  CD1 TYR A 449     207.272 166.202 256.168  1.00  0.00           C  
ATOM   1817  CD2 TYR A 449     207.297 168.574 255.928  1.00  0.00           C  
ATOM   1818  CE1 TYR A 449     206.396 166.334 257.234  1.00  0.00           C  
ATOM   1819  CE2 TYR A 449     206.436 168.707 256.984  1.00  0.00           C  
ATOM   1820  CZ  TYR A 449     205.973 167.601 257.642  1.00  0.00           C  
ATOM   1821  OH  TYR A 449     205.081 167.752 258.709  1.00  0.00           O  
ATOM   1822  H   TYR A 449     207.525 165.220 252.915  1.00  0.00           H  
ATOM   1823  HA  TYR A 449     207.446 168.191 252.901  1.00  0.00           H  
ATOM   1824 1HB  TYR A 449     209.197 166.209 254.385  1.00  0.00           H  
ATOM   1825 2HB  TYR A 449     209.490 167.934 254.426  1.00  0.00           H  
ATOM   1826  HD1 TYR A 449     207.596 165.210 255.855  1.00  0.00           H  
ATOM   1827  HD2 TYR A 449     207.625 169.456 255.443  1.00  0.00           H  
ATOM   1828  HE1 TYR A 449     206.044 165.445 257.745  1.00  0.00           H  
ATOM   1829  HE2 TYR A 449     206.110 169.704 257.297  1.00  0.00           H  
ATOM   1830  HH  TYR A 449     204.902 168.736 258.838  1.00  0.00           H  
ATOM   1831  N   ASN A 450     209.027 166.768 250.726  1.00  0.00           N  
ATOM   1832  CA  ASN A 450     209.990 166.886 249.640  1.00  0.00           C  
ATOM   1833  C   ASN A 450     209.633 168.081 248.765  1.00  0.00           C  
ATOM   1834  O   ASN A 450     210.514 168.722 248.190  1.00  0.00           O  
ATOM   1835  CB  ASN A 450     210.057 165.611 248.823  1.00  0.00           C  
ATOM   1836  CG  ASN A 450     210.660 164.463 249.591  1.00  0.00           C  
ATOM   1837  OD1 ASN A 450     211.521 164.649 250.462  1.00  0.00           O  
ATOM   1838  ND2 ASN A 450     210.217 163.271 249.287  1.00  0.00           N  
ATOM   1839  H   ASN A 450     208.235 166.138 250.606  1.00  0.00           H  
ATOM   1840  HA  ASN A 450     210.976 167.077 250.066  1.00  0.00           H  
ATOM   1841 1HB  ASN A 450     209.071 165.336 248.466  1.00  0.00           H  
ATOM   1842 2HB  ASN A 450     210.673 165.793 247.945  1.00  0.00           H  
ATOM   1843 1HD2 ASN A 450     210.576 162.465 249.760  1.00  0.00           H  
ATOM   1844 2HD2 ASN A 450     209.520 163.163 248.578  1.00  0.00           H  
ATOM   1845  N   TYR A 451     208.338 168.400 248.677  1.00  0.00           N  
ATOM   1846  CA  TYR A 451     207.938 169.559 247.889  1.00  0.00           C  
ATOM   1847  C   TYR A 451     208.122 170.787 248.757  1.00  0.00           C  
ATOM   1848  O   TYR A 451     207.666 170.808 249.909  1.00  0.00           O  
ATOM   1849  CB  TYR A 451     206.483 169.486 247.389  1.00  0.00           C  
ATOM   1850  CG  TYR A 451     206.205 168.506 246.257  1.00  0.00           C  
ATOM   1851  CD1 TYR A 451     205.555 167.309 246.479  1.00  0.00           C  
ATOM   1852  CD2 TYR A 451     206.605 168.835 244.975  1.00  0.00           C  
ATOM   1853  CE1 TYR A 451     205.307 166.449 245.408  1.00  0.00           C  
ATOM   1854  CE2 TYR A 451     206.358 167.988 243.923  1.00  0.00           C  
ATOM   1855  CZ  TYR A 451     205.714 166.794 244.114  1.00  0.00           C  
ATOM   1856  OH  TYR A 451     205.460 165.916 243.032  1.00  0.00           O  
ATOM   1857  H   TYR A 451     207.648 167.843 249.160  1.00  0.00           H  
ATOM   1858  HA  TYR A 451     208.597 169.652 247.030  1.00  0.00           H  
ATOM   1859 1HB  TYR A 451     205.840 169.221 248.227  1.00  0.00           H  
ATOM   1860 2HB  TYR A 451     206.180 170.477 247.046  1.00  0.00           H  
ATOM   1861  HD1 TYR A 451     205.235 167.044 247.481  1.00  0.00           H  
ATOM   1862  HD2 TYR A 451     207.115 169.779 244.793  1.00  0.00           H  
ATOM   1863  HE1 TYR A 451     204.796 165.506 245.578  1.00  0.00           H  
ATOM   1864  HE2 TYR A 451     206.663 168.275 242.952  1.00  0.00           H  
ATOM   1865  HH  TYR A 451     204.682 165.338 243.268  1.00  0.00           H  
ATOM   1866  N   ARG A 452     208.750 171.812 248.190  1.00  0.00           N  
ATOM   1867  CA  ARG A 452     209.025 173.038 248.937  1.00  0.00           C  
ATOM   1868  C   ARG A 452     208.564 174.328 248.270  1.00  0.00           C  
ATOM   1869  O   ARG A 452     208.337 174.398 247.054  1.00  0.00           O  
ATOM   1870  CB  ARG A 452     210.520 173.192 249.209  1.00  0.00           C  
ATOM   1871  CG  ARG A 452     211.157 172.104 250.037  1.00  0.00           C  
ATOM   1872  CD  ARG A 452     212.508 172.497 250.536  1.00  0.00           C  
ATOM   1873  NE  ARG A 452     213.500 172.667 249.473  1.00  0.00           N  
ATOM   1874  CZ  ARG A 452     214.770 173.074 249.685  1.00  0.00           C  
ATOM   1875  NH1 ARG A 452     215.175 173.339 250.911  1.00  0.00           N  
ATOM   1876  NH2 ARG A 452     215.614 173.205 248.674  1.00  0.00           N  
ATOM   1877  H   ARG A 452     209.104 171.682 247.245  1.00  0.00           H  
ATOM   1878  HA  ARG A 452     208.511 172.963 249.893  1.00  0.00           H  
ATOM   1879 1HB  ARG A 452     211.040 173.213 248.283  1.00  0.00           H  
ATOM   1880 2HB  ARG A 452     210.707 174.145 249.714  1.00  0.00           H  
ATOM   1881 1HG  ARG A 452     210.541 171.884 250.890  1.00  0.00           H  
ATOM   1882 2HG  ARG A 452     211.266 171.200 249.429  1.00  0.00           H  
ATOM   1883 1HD  ARG A 452     212.418 173.445 251.075  1.00  0.00           H  
ATOM   1884 2HD  ARG A 452     212.868 171.729 251.220  1.00  0.00           H  
ATOM   1885  HE  ARG A 452     213.217 172.467 248.520  1.00  0.00           H  
ATOM   1886 1HH1 ARG A 452     214.534 173.238 251.690  1.00  0.00           H  
ATOM   1887 2HH1 ARG A 452     216.125 173.639 251.076  1.00  0.00           H  
ATOM   1888 1HH2 ARG A 452     215.310 173.019 247.717  1.00  0.00           H  
ATOM   1889 2HH2 ARG A 452     216.560 173.508 248.846  1.00  0.00           H  
ATOM   1890  N   TYR A 453     208.464 175.360 249.086  1.00  0.00           N  
ATOM   1891  CA  TYR A 453     208.116 176.668 248.578  1.00  0.00           C  
ATOM   1892  C   TYR A 453     208.926 177.713 249.311  1.00  0.00           C  
ATOM   1893  O   TYR A 453     209.423 177.485 250.415  1.00  0.00           O  
ATOM   1894  CB  TYR A 453     206.629 176.928 248.767  1.00  0.00           C  
ATOM   1895  CG  TYR A 453     206.226 177.139 250.203  1.00  0.00           C  
ATOM   1896  CD1 TYR A 453     206.094 178.434 250.670  1.00  0.00           C  
ATOM   1897  CD2 TYR A 453     206.040 176.070 251.065  1.00  0.00           C  
ATOM   1898  CE1 TYR A 453     205.758 178.680 251.975  1.00  0.00           C  
ATOM   1899  CE2 TYR A 453     205.701 176.307 252.383  1.00  0.00           C  
ATOM   1900  CZ  TYR A 453     205.556 177.621 252.848  1.00  0.00           C  
ATOM   1901  OH  TYR A 453     205.212 177.900 254.171  1.00  0.00           O  
ATOM   1902  H   TYR A 453     208.644 175.217 250.081  1.00  0.00           H  
ATOM   1903  HA  TYR A 453     208.353 176.720 247.521  1.00  0.00           H  
ATOM   1904 1HB  TYR A 453     206.337 177.811 248.200  1.00  0.00           H  
ATOM   1905 2HB  TYR A 453     206.080 176.102 248.372  1.00  0.00           H  
ATOM   1906  HD1 TYR A 453     206.251 179.265 249.988  1.00  0.00           H  
ATOM   1907  HD2 TYR A 453     206.163 175.047 250.709  1.00  0.00           H  
ATOM   1908  HE1 TYR A 453     205.653 179.707 252.316  1.00  0.00           H  
ATOM   1909  HE2 TYR A 453     205.559 175.470 253.040  1.00  0.00           H  
ATOM   1910  HH  TYR A 453     204.966 177.090 254.654  1.00  0.00           H  
ATOM   1911  N   ARG A 454     209.045 178.869 248.710  1.00  0.00           N  
ATOM   1912  CA  ARG A 454     209.738 179.967 249.318  1.00  0.00           C  
ATOM   1913  C   ARG A 454     208.811 180.801 250.172  1.00  0.00           C  
ATOM   1914  O   ARG A 454     207.723 181.193 249.756  1.00  0.00           O  
ATOM   1915  CB  ARG A 454     210.424 180.797 248.252  1.00  0.00           C  
ATOM   1916  CG  ARG A 454     211.244 181.926 248.756  1.00  0.00           C  
ATOM   1917  CD  ARG A 454     211.960 182.572 247.658  1.00  0.00           C  
ATOM   1918  NE  ARG A 454     213.052 181.786 247.165  1.00  0.00           N  
ATOM   1919  CZ  ARG A 454     214.292 181.851 247.662  1.00  0.00           C  
ATOM   1920  NH1 ARG A 454     214.601 182.677 248.644  1.00  0.00           N  
ATOM   1921  NH2 ARG A 454     215.188 181.087 247.126  1.00  0.00           N  
ATOM   1922  H   ARG A 454     208.644 178.999 247.798  1.00  0.00           H  
ATOM   1923  HA  ARG A 454     210.498 179.563 249.966  1.00  0.00           H  
ATOM   1924 1HB  ARG A 454     211.061 180.164 247.645  1.00  0.00           H  
ATOM   1925 2HB  ARG A 454     209.672 181.222 247.590  1.00  0.00           H  
ATOM   1926 1HG  ARG A 454     210.608 182.664 249.243  1.00  0.00           H  
ATOM   1927 2HG  ARG A 454     211.977 181.559 249.476  1.00  0.00           H  
ATOM   1928 1HD  ARG A 454     211.284 182.772 246.836  1.00  0.00           H  
ATOM   1929 2HD  ARG A 454     212.374 183.490 248.016  1.00  0.00           H  
ATOM   1930  HE  ARG A 454     212.920 181.143 246.365  1.00  0.00           H  
ATOM   1931 1HH1 ARG A 454     213.879 183.264 249.096  1.00  0.00           H  
ATOM   1932 2HH1 ARG A 454     215.557 182.716 248.977  1.00  0.00           H  
ATOM   1933 1HH2 ARG A 454     214.898 180.493 246.348  1.00  0.00           H  
ATOM   1934 2HH2 ARG A 454     216.172 181.117 247.427  1.00  0.00           H  
ATOM   1935  N   LEU A 455     209.251 181.015 251.394  1.00  0.00           N  
ATOM   1936  CA  LEU A 455     208.540 181.782 252.389  1.00  0.00           C  
ATOM   1937  C   LEU A 455     209.178 183.158 252.491  1.00  0.00           C  
ATOM   1938  O   LEU A 455     208.481 184.157 252.678  1.00  0.00           O  
ATOM   1939  CB  LEU A 455     208.508 181.029 253.734  1.00  0.00           C  
ATOM   1940  CG  LEU A 455     207.738 181.725 254.892  1.00  0.00           C  
ATOM   1941  CD1 LEU A 455     206.293 181.942 254.481  1.00  0.00           C  
ATOM   1942  CD2 LEU A 455     207.757 180.832 256.139  1.00  0.00           C  
ATOM   1943  H   LEU A 455     210.155 180.628 251.636  1.00  0.00           H  
ATOM   1944  HA  LEU A 455     207.512 181.909 252.056  1.00  0.00           H  
ATOM   1945 1HB  LEU A 455     208.048 180.056 253.570  1.00  0.00           H  
ATOM   1946 2HB  LEU A 455     209.534 180.865 254.061  1.00  0.00           H  
ATOM   1947  HG  LEU A 455     208.200 182.691 255.110  1.00  0.00           H  
ATOM   1948 1HD1 LEU A 455     205.749 182.425 255.287  1.00  0.00           H  
ATOM   1949 2HD1 LEU A 455     206.257 182.572 253.592  1.00  0.00           H  
ATOM   1950 3HD1 LEU A 455     205.830 180.982 254.266  1.00  0.00           H  
ATOM   1951 1HD2 LEU A 455     207.216 181.324 256.931  1.00  0.00           H  
ATOM   1952 2HD2 LEU A 455     207.274 179.883 255.912  1.00  0.00           H  
ATOM   1953 3HD2 LEU A 455     208.768 180.647 256.457  1.00  0.00           H  
ATOM   1954  N   PHE A 456     210.512 183.210 252.388  1.00  0.00           N  
ATOM   1955  CA  PHE A 456     211.186 184.497 252.546  1.00  0.00           C  
ATOM   1956  C   PHE A 456     211.994 184.883 251.305  1.00  0.00           C  
ATOM   1957  O   PHE A 456     212.579 184.023 250.635  1.00  0.00           O  
ATOM   1958  CB  PHE A 456     212.155 184.450 253.713  1.00  0.00           C  
ATOM   1959  CG  PHE A 456     211.552 184.083 255.016  1.00  0.00           C  
ATOM   1960  CD1 PHE A 456     211.488 182.753 255.424  1.00  0.00           C  
ATOM   1961  CD2 PHE A 456     211.029 185.037 255.833  1.00  0.00           C  
ATOM   1962  CE1 PHE A 456     210.920 182.420 256.624  1.00  0.00           C  
ATOM   1963  CE2 PHE A 456     210.455 184.687 257.024  1.00  0.00           C  
ATOM   1964  CZ  PHE A 456     210.399 183.402 257.418  1.00  0.00           C  
ATOM   1965  H   PHE A 456     211.036 182.353 252.217  1.00  0.00           H  
ATOM   1966  HA  PHE A 456     210.439 185.273 252.723  1.00  0.00           H  
ATOM   1967 1HB  PHE A 456     212.974 183.789 253.504  1.00  0.00           H  
ATOM   1968 2HB  PHE A 456     212.550 185.431 253.814  1.00  0.00           H  
ATOM   1969  HD1 PHE A 456     211.895 181.969 254.792  1.00  0.00           H  
ATOM   1970  HD2 PHE A 456     211.070 186.081 255.522  1.00  0.00           H  
ATOM   1971  HE1 PHE A 456     210.882 181.380 256.940  1.00  0.00           H  
ATOM   1972  HE2 PHE A 456     210.036 185.427 257.660  1.00  0.00           H  
ATOM   1973  HZ  PHE A 456     209.938 183.172 258.364  1.00  0.00           H  
ATOM   1974  N   ARG A 457     212.064 186.184 251.019  1.00  0.00           N  
ATOM   1975  CA  ARG A 457     212.865 186.657 249.896  1.00  0.00           C  
ATOM   1976  C   ARG A 457     213.193 188.137 250.071  1.00  0.00           C  
ATOM   1977  O   ARG A 457     212.392 188.893 250.616  1.00  0.00           O  
ATOM   1978  CB  ARG A 457     212.162 186.429 248.573  1.00  0.00           C  
ATOM   1979  CG  ARG A 457     213.059 186.571 247.346  1.00  0.00           C  
ATOM   1980  CD  ARG A 457     212.389 186.140 246.100  1.00  0.00           C  
ATOM   1981  NE  ARG A 457     213.319 186.116 244.993  1.00  0.00           N  
ATOM   1982  CZ  ARG A 457     213.488 187.059 244.054  1.00  0.00           C  
ATOM   1983  NH1 ARG A 457     212.776 188.155 244.051  1.00  0.00           N  
ATOM   1984  NH2 ARG A 457     214.382 186.836 243.117  1.00  0.00           N  
ATOM   1985  H   ARG A 457     211.560 186.850 251.592  1.00  0.00           H  
ATOM   1986  HA  ARG A 457     213.803 186.101 249.880  1.00  0.00           H  
ATOM   1987 1HB  ARG A 457     211.641 185.487 248.556  1.00  0.00           H  
ATOM   1988 2HB  ARG A 457     211.422 187.213 248.461  1.00  0.00           H  
ATOM   1989 1HG  ARG A 457     213.357 187.599 247.214  1.00  0.00           H  
ATOM   1990 2HG  ARG A 457     213.949 185.950 247.476  1.00  0.00           H  
ATOM   1991 1HD  ARG A 457     211.990 185.140 246.220  1.00  0.00           H  
ATOM   1992 2HD  ARG A 457     211.576 186.809 245.845  1.00  0.00           H  
ATOM   1993  HE  ARG A 457     213.942 185.304 244.938  1.00  0.00           H  
ATOM   1994 1HH1 ARG A 457     212.098 188.331 244.802  1.00  0.00           H  
ATOM   1995 2HH1 ARG A 457     212.917 188.843 243.321  1.00  0.00           H  
ATOM   1996 1HH2 ARG A 457     214.918 185.975 243.135  1.00  0.00           H  
ATOM   1997 2HH2 ARG A 457     214.517 187.489 242.345  1.00  0.00           H  
ATOM   1998  N   LYS A 458     214.373 188.551 249.600  1.00  0.00           N  
ATOM   1999  CA  LYS A 458     214.824 189.950 249.677  1.00  0.00           C  
ATOM   2000  C   LYS A 458     213.885 190.937 248.961  1.00  0.00           C  
ATOM   2001  O   LYS A 458     213.809 192.110 249.332  1.00  0.00           O  
ATOM   2002  CB  LYS A 458     216.228 190.058 249.087  1.00  0.00           C  
ATOM   2003  CG  LYS A 458     217.310 189.383 249.926  1.00  0.00           C  
ATOM   2004  CD  LYS A 458     218.686 189.498 249.271  1.00  0.00           C  
ATOM   2005  CE  LYS A 458     219.748 188.763 250.089  1.00  0.00           C  
ATOM   2006  NZ  LYS A 458     221.098 188.814 249.445  1.00  0.00           N  
ATOM   2007  H   LYS A 458     214.986 187.872 249.175  1.00  0.00           H  
ATOM   2008  HA  LYS A 458     214.865 190.246 250.722  1.00  0.00           H  
ATOM   2009 1HB  LYS A 458     216.239 189.616 248.090  1.00  0.00           H  
ATOM   2010 2HB  LYS A 458     216.493 191.111 248.977  1.00  0.00           H  
ATOM   2011 1HG  LYS A 458     217.346 189.849 250.911  1.00  0.00           H  
ATOM   2012 2HG  LYS A 458     217.065 188.328 250.053  1.00  0.00           H  
ATOM   2013 1HD  LYS A 458     218.653 189.066 248.270  1.00  0.00           H  
ATOM   2014 2HD  LYS A 458     218.965 190.547 249.188  1.00  0.00           H  
ATOM   2015 1HE  LYS A 458     219.812 189.208 251.079  1.00  0.00           H  
ATOM   2016 2HE  LYS A 458     219.453 187.717 250.191  1.00  0.00           H  
ATOM   2017 1HZ  LYS A 458     221.767 188.282 250.028  1.00  0.00           H  
ATOM   2018 2HZ  LYS A 458     221.053 188.378 248.535  1.00  0.00           H  
ATOM   2019 3HZ  LYS A 458     221.409 189.762 249.352  1.00  0.00           H  
ATOM   2020  N   SER A 459     213.192 190.463 247.933  1.00  0.00           N  
ATOM   2021  CA  SER A 459     212.250 191.275 247.174  1.00  0.00           C  
ATOM   2022  C   SER A 459     211.238 190.358 246.496  1.00  0.00           C  
ATOM   2023  O   SER A 459     211.464 189.155 246.386  1.00  0.00           O  
ATOM   2024  CB  SER A 459     212.962 192.118 246.132  1.00  0.00           C  
ATOM   2025  OG  SER A 459     213.484 191.322 245.111  1.00  0.00           O  
ATOM   2026  H   SER A 459     213.314 189.498 247.687  1.00  0.00           H  
ATOM   2027  HA  SER A 459     211.715 191.933 247.860  1.00  0.00           H  
ATOM   2028 1HB  SER A 459     212.266 192.841 245.711  1.00  0.00           H  
ATOM   2029 2HB  SER A 459     213.765 192.676 246.608  1.00  0.00           H  
ATOM   2030  HG  SER A 459     212.713 191.044 244.588  1.00  0.00           H  
ATOM   2031  N   ASN A 460     210.148 190.920 246.006  1.00  0.00           N  
ATOM   2032  CA  ASN A 460     209.140 190.119 245.314  1.00  0.00           C  
ATOM   2033  C   ASN A 460     209.645 189.700 243.933  1.00  0.00           C  
ATOM   2034  O   ASN A 460     210.518 190.361 243.365  1.00  0.00           O  
ATOM   2035  CB  ASN A 460     207.842 190.887 245.215  1.00  0.00           C  
ATOM   2036  CG  ASN A 460     207.243 191.143 246.575  1.00  0.00           C  
ATOM   2037  OD1 ASN A 460     207.449 190.381 247.525  1.00  0.00           O  
ATOM   2038  ND2 ASN A 460     206.500 192.209 246.685  1.00  0.00           N  
ATOM   2039  H   ASN A 460     210.006 191.914 246.118  1.00  0.00           H  
ATOM   2040  HA  ASN A 460     208.960 189.204 245.885  1.00  0.00           H  
ATOM   2041 1HB  ASN A 460     208.007 191.836 244.706  1.00  0.00           H  
ATOM   2042 2HB  ASN A 460     207.127 190.311 244.620  1.00  0.00           H  
ATOM   2043 1HD2 ASN A 460     206.071 192.431 247.560  1.00  0.00           H  
ATOM   2044 2HD2 ASN A 460     206.354 192.801 245.893  1.00  0.00           H  
ATOM   2045  N   LEU A 461     209.098 188.607 243.408  1.00  0.00           N  
ATOM   2046  CA  LEU A 461     209.448 188.102 242.075  1.00  0.00           C  
ATOM   2047  C   LEU A 461     208.944 188.953 240.924  1.00  0.00           C  
ATOM   2048  O   LEU A 461     207.869 189.546 240.989  1.00  0.00           O  
ATOM   2049  CB  LEU A 461     208.857 186.705 241.828  1.00  0.00           C  
ATOM   2050  CG  LEU A 461     209.353 185.525 242.636  1.00  0.00           C  
ATOM   2051  CD1 LEU A 461     208.498 184.354 242.259  1.00  0.00           C  
ATOM   2052  CD2 LEU A 461     210.791 185.214 242.322  1.00  0.00           C  
ATOM   2053  H   LEU A 461     208.403 188.098 243.956  1.00  0.00           H  
ATOM   2054  HA  LEU A 461     210.535 188.049 242.005  1.00  0.00           H  
ATOM   2055 1HB  LEU A 461     207.786 186.772 242.014  1.00  0.00           H  
ATOM   2056 2HB  LEU A 461     208.984 186.462 240.779  1.00  0.00           H  
ATOM   2057  HG  LEU A 461     209.262 185.728 243.688  1.00  0.00           H  
ATOM   2058 1HD1 LEU A 461     208.834 183.492 242.792  1.00  0.00           H  
ATOM   2059 2HD1 LEU A 461     207.454 184.565 242.502  1.00  0.00           H  
ATOM   2060 3HD1 LEU A 461     208.589 184.164 241.194  1.00  0.00           H  
ATOM   2061 1HD2 LEU A 461     211.115 184.351 242.906  1.00  0.00           H  
ATOM   2062 2HD2 LEU A 461     210.882 184.986 241.283  1.00  0.00           H  
ATOM   2063 3HD2 LEU A 461     211.400 186.063 242.559  1.00  0.00           H  
ATOM   2064  N   LYS A 462     209.706 188.955 239.846  1.00  0.00           N  
ATOM   2065  CA  LYS A 462     209.278 189.539 238.594  1.00  0.00           C  
ATOM   2066  C   LYS A 462     208.423 188.469 237.912  1.00  0.00           C  
ATOM   2067  O   LYS A 462     208.484 187.301 238.306  1.00  0.00           O  
ATOM   2068  CB  LYS A 462     210.488 189.936 237.746  1.00  0.00           C  
ATOM   2069  CG  LYS A 462     211.325 191.037 238.348  1.00  0.00           C  
ATOM   2070  CD  LYS A 462     212.499 191.377 237.460  1.00  0.00           C  
ATOM   2071  CE  LYS A 462     213.343 192.484 238.064  1.00  0.00           C  
ATOM   2072  NZ  LYS A 462     214.507 192.828 237.204  1.00  0.00           N  
ATOM   2073  H   LYS A 462     210.627 188.506 239.885  1.00  0.00           H  
ATOM   2074  HA  LYS A 462     208.685 190.419 238.813  1.00  0.00           H  
ATOM   2075 1HB  LYS A 462     211.138 189.074 237.623  1.00  0.00           H  
ATOM   2076 2HB  LYS A 462     210.180 190.248 236.759  1.00  0.00           H  
ATOM   2077 1HG  LYS A 462     210.714 191.925 238.498  1.00  0.00           H  
ATOM   2078 2HG  LYS A 462     211.702 190.704 239.321  1.00  0.00           H  
ATOM   2079 1HD  LYS A 462     213.118 190.486 237.339  1.00  0.00           H  
ATOM   2080 2HD  LYS A 462     212.141 191.689 236.478  1.00  0.00           H  
ATOM   2081 1HE  LYS A 462     212.724 193.372 238.195  1.00  0.00           H  
ATOM   2082 2HE  LYS A 462     213.706 192.159 239.039  1.00  0.00           H  
ATOM   2083 1HZ  LYS A 462     215.041 193.565 237.642  1.00  0.00           H  
ATOM   2084 2HZ  LYS A 462     215.091 192.013 237.086  1.00  0.00           H  
ATOM   2085 3HZ  LYS A 462     214.179 193.141 236.302  1.00  0.00           H  
ATOM   2086  N   PRO A 463     207.556 188.805 236.962  1.00  0.00           N  
ATOM   2087  CA  PRO A 463     206.800 187.821 236.229  1.00  0.00           C  
ATOM   2088  C   PRO A 463     207.738 186.774 235.646  1.00  0.00           C  
ATOM   2089  O   PRO A 463     208.759 187.102 235.043  1.00  0.00           O  
ATOM   2090  CB  PRO A 463     206.141 188.673 235.160  1.00  0.00           C  
ATOM   2091  CG  PRO A 463     205.992 190.040 235.814  1.00  0.00           C  
ATOM   2092  CD  PRO A 463     207.249 190.207 236.628  1.00  0.00           C  
ATOM   2093  HA  PRO A 463     206.055 187.364 236.890  1.00  0.00           H  
ATOM   2094 1HB  PRO A 463     206.749 188.676 234.246  1.00  0.00           H  
ATOM   2095 2HB  PRO A 463     205.205 188.229 234.916  1.00  0.00           H  
ATOM   2096 1HG  PRO A 463     205.872 190.821 235.046  1.00  0.00           H  
ATOM   2097 2HG  PRO A 463     205.085 190.055 236.434  1.00  0.00           H  
ATOM   2098 1HD  PRO A 463     208.045 190.661 236.028  1.00  0.00           H  
ATOM   2099 2HD  PRO A 463     207.003 190.797 237.522  1.00  0.00           H  
ATOM   2100  N   PHE A 464     207.362 185.514 235.826  1.00  0.00           N  
ATOM   2101  CA  PHE A 464     208.112 184.332 235.397  1.00  0.00           C  
ATOM   2102  C   PHE A 464     209.529 184.186 235.974  1.00  0.00           C  
ATOM   2103  O   PHE A 464     210.362 183.476 235.404  1.00  0.00           O  
ATOM   2104  CB  PHE A 464     208.162 184.213 233.881  1.00  0.00           C  
ATOM   2105  CG  PHE A 464     206.809 184.051 233.262  1.00  0.00           C  
ATOM   2106  CD1 PHE A 464     206.257 185.041 232.465  1.00  0.00           C  
ATOM   2107  CD2 PHE A 464     206.074 182.895 233.492  1.00  0.00           C  
ATOM   2108  CE1 PHE A 464     205.010 184.862 231.891  1.00  0.00           C  
ATOM   2109  CE2 PHE A 464     204.832 182.722 232.922  1.00  0.00           C  
ATOM   2110  CZ  PHE A 464     204.303 183.706 232.117  1.00  0.00           C  
ATOM   2111  H   PHE A 464     206.487 185.359 236.324  1.00  0.00           H  
ATOM   2112  HA  PHE A 464     207.546 183.465 235.746  1.00  0.00           H  
ATOM   2113 1HB  PHE A 464     208.633 185.095 233.454  1.00  0.00           H  
ATOM   2114 2HB  PHE A 464     208.768 183.353 233.604  1.00  0.00           H  
ATOM   2115  HD1 PHE A 464     206.821 185.959 232.283  1.00  0.00           H  
ATOM   2116  HD2 PHE A 464     206.492 182.107 234.130  1.00  0.00           H  
ATOM   2117  HE1 PHE A 464     204.588 185.637 231.254  1.00  0.00           H  
ATOM   2118  HE2 PHE A 464     204.271 181.800 233.109  1.00  0.00           H  
ATOM   2119  HZ  PHE A 464     203.332 183.569 231.666  1.00  0.00           H  
ATOM   2120  N   GLU A 465     209.792 184.812 237.115  1.00  0.00           N  
ATOM   2121  CA  GLU A 465     211.042 184.633 237.846  1.00  0.00           C  
ATOM   2122  C   GLU A 465     210.923 183.410 238.787  1.00  0.00           C  
ATOM   2123  O   GLU A 465     209.837 183.100 239.285  1.00  0.00           O  
ATOM   2124  CB  GLU A 465     211.420 185.924 238.601  1.00  0.00           C  
ATOM   2125  CG  GLU A 465     212.826 185.929 239.258  1.00  0.00           C  
ATOM   2126  CD  GLU A 465     213.191 187.235 239.964  1.00  0.00           C  
ATOM   2127  OE1 GLU A 465     212.378 188.126 240.029  1.00  0.00           O  
ATOM   2128  OE2 GLU A 465     214.306 187.342 240.437  1.00  0.00           O  
ATOM   2129  H   GLU A 465     209.098 185.457 237.498  1.00  0.00           H  
ATOM   2130  HA  GLU A 465     211.837 184.426 237.128  1.00  0.00           H  
ATOM   2131 1HB  GLU A 465     211.387 186.753 237.904  1.00  0.00           H  
ATOM   2132 2HB  GLU A 465     210.687 186.126 239.354  1.00  0.00           H  
ATOM   2133 1HG  GLU A 465     212.884 185.126 239.990  1.00  0.00           H  
ATOM   2134 2HG  GLU A 465     213.567 185.722 238.489  1.00  0.00           H  
ATOM   2135  N   ARG A 466     212.020 182.684 238.992  1.00  0.00           N  
ATOM   2136  CA  ARG A 466     212.052 181.583 239.967  1.00  0.00           C  
ATOM   2137  C   ARG A 466     213.216 181.871 240.889  1.00  0.00           C  
ATOM   2138  O   ARG A 466     214.086 182.664 240.532  1.00  0.00           O  
ATOM   2139  CB  ARG A 466     212.272 180.210 239.336  1.00  0.00           C  
ATOM   2140  CG  ARG A 466     213.609 179.986 238.701  1.00  0.00           C  
ATOM   2141  CD  ARG A 466     213.750 178.577 238.212  1.00  0.00           C  
ATOM   2142  NE  ARG A 466     212.793 178.259 237.164  1.00  0.00           N  
ATOM   2143  CZ  ARG A 466     212.952 178.591 235.866  1.00  0.00           C  
ATOM   2144  NH1 ARG A 466     214.018 179.265 235.474  1.00  0.00           N  
ATOM   2145  NH2 ARG A 466     212.041 178.239 234.991  1.00  0.00           N  
ATOM   2146  H   ARG A 466     212.869 182.943 238.510  1.00  0.00           H  
ATOM   2147  HA  ARG A 466     211.129 181.573 240.549  1.00  0.00           H  
ATOM   2148 1HB  ARG A 466     212.098 179.424 240.076  1.00  0.00           H  
ATOM   2149 2HB  ARG A 466     211.568 180.065 238.541  1.00  0.00           H  
ATOM   2150 1HG  ARG A 466     213.722 180.661 237.852  1.00  0.00           H  
ATOM   2151 2HG  ARG A 466     214.397 180.178 239.433  1.00  0.00           H  
ATOM   2152 1HD  ARG A 466     214.754 178.423 237.819  1.00  0.00           H  
ATOM   2153 2HD  ARG A 466     213.577 177.892 239.044  1.00  0.00           H  
ATOM   2154  HE  ARG A 466     211.959 177.694 237.414  1.00  0.00           H  
ATOM   2155 1HH1 ARG A 466     214.720 179.535 236.148  1.00  0.00           H  
ATOM   2156 2HH1 ARG A 466     214.131 179.509 234.501  1.00  0.00           H  
ATOM   2157 1HH2 ARG A 466     211.218 177.731 235.311  1.00  0.00           H  
ATOM   2158 2HH2 ARG A 466     212.148 178.483 234.020  1.00  0.00           H  
ATOM   2159  N   ASP A 467     213.262 181.263 242.071  1.00  0.00           N  
ATOM   2160  CA  ASP A 467     214.402 181.537 242.939  1.00  0.00           C  
ATOM   2161  C   ASP A 467     214.743 180.358 243.808  1.00  0.00           C  
ATOM   2162  O   ASP A 467     214.071 180.056 244.800  1.00  0.00           O  
ATOM   2163  CB  ASP A 467     214.195 182.791 243.776  1.00  0.00           C  
ATOM   2164  CG  ASP A 467     215.431 183.169 244.652  1.00  0.00           C  
ATOM   2165  OD1 ASP A 467     216.395 182.400 244.783  1.00  0.00           O  
ATOM   2166  OD2 ASP A 467     215.378 184.246 245.196  1.00  0.00           O  
ATOM   2167  H   ASP A 467     212.552 180.579 242.357  1.00  0.00           H  
ATOM   2168  HA  ASP A 467     215.266 181.722 242.305  1.00  0.00           H  
ATOM   2169 1HB  ASP A 467     213.972 183.629 243.111  1.00  0.00           H  
ATOM   2170 2HB  ASP A 467     213.329 182.656 244.421  1.00  0.00           H  
ATOM   2171  N   ILE A 468     215.823 179.704 243.415  1.00  0.00           N  
ATOM   2172  CA  ILE A 468     216.260 178.465 244.004  1.00  0.00           C  
ATOM   2173  C   ILE A 468     217.452 178.613 244.944  1.00  0.00           C  
ATOM   2174  O   ILE A 468     218.083 177.621 245.317  1.00  0.00           O  
ATOM   2175  CB  ILE A 468     216.561 177.488 242.867  1.00  0.00           C  
ATOM   2176  CG1 ILE A 468     217.720 177.995 242.010  1.00  0.00           C  
ATOM   2177  CG2 ILE A 468     215.311 177.414 241.999  1.00  0.00           C  
ATOM   2178  CD1 ILE A 468     218.219 176.976 241.012  1.00  0.00           C  
ATOM   2179  H   ILE A 468     216.337 180.073 242.627  1.00  0.00           H  
ATOM   2180  HA  ILE A 468     215.449 178.075 244.587  1.00  0.00           H  
ATOM   2181  HB  ILE A 468     216.812 176.509 243.265  1.00  0.00           H  
ATOM   2182 1HG1 ILE A 468     217.399 178.886 241.470  1.00  0.00           H  
ATOM   2183 2HG1 ILE A 468     218.549 178.270 242.666  1.00  0.00           H  
ATOM   2184 1HG2 ILE A 468     215.466 176.720 241.175  1.00  0.00           H  
ATOM   2185 2HG2 ILE A 468     214.498 177.087 242.610  1.00  0.00           H  
ATOM   2186 3HG2 ILE A 468     215.075 178.399 241.599  1.00  0.00           H  
ATOM   2187 1HD1 ILE A 468     219.044 177.400 240.440  1.00  0.00           H  
ATOM   2188 2HD1 ILE A 468     218.564 176.088 241.543  1.00  0.00           H  
ATOM   2189 3HD1 ILE A 468     217.412 176.703 240.335  1.00  0.00           H  
ATOM   2190  N   SER A 469     217.778 179.853 245.312  1.00  0.00           N  
ATOM   2191  CA  SER A 469     218.876 180.065 246.247  1.00  0.00           C  
ATOM   2192  C   SER A 469     218.494 179.595 247.643  1.00  0.00           C  
ATOM   2193  O   SER A 469     217.322 179.618 248.018  1.00  0.00           O  
ATOM   2194  CB  SER A 469     219.206 181.532 246.332  1.00  0.00           C  
ATOM   2195  OG  SER A 469     218.136 182.222 246.924  1.00  0.00           O  
ATOM   2196  H   SER A 469     217.238 180.665 244.975  1.00  0.00           H  
ATOM   2197  HA  SER A 469     219.745 179.502 245.906  1.00  0.00           H  
ATOM   2198 1HB  SER A 469     220.107 181.671 246.928  1.00  0.00           H  
ATOM   2199 2HB  SER A 469     219.397 181.932 245.338  1.00  0.00           H  
ATOM   2200  HG  SER A 469     217.498 182.401 246.182  1.00  0.00           H  
ATOM   2201  N   THR A 470     219.497 179.312 248.470  1.00  0.00           N  
ATOM   2202  CA  THR A 470     219.252 178.905 249.852  1.00  0.00           C  
ATOM   2203  C   THR A 470     219.819 179.895 250.871  1.00  0.00           C  
ATOM   2204  O   THR A 470     219.949 179.583 252.054  1.00  0.00           O  
ATOM   2205  CB  THR A 470     219.821 177.502 250.099  1.00  0.00           C  
ATOM   2206  OG1 THR A 470     221.228 177.497 249.818  1.00  0.00           O  
ATOM   2207  CG2 THR A 470     219.119 176.495 249.199  1.00  0.00           C  
ATOM   2208  H   THR A 470     220.445 179.328 248.121  1.00  0.00           H  
ATOM   2209  HA  THR A 470     218.174 178.857 250.007  1.00  0.00           H  
ATOM   2210  HB  THR A 470     219.665 177.226 251.141  1.00  0.00           H  
ATOM   2211  HG1 THR A 470     221.676 178.092 250.425  1.00  0.00           H  
ATOM   2212 1HG2 THR A 470     219.522 175.501 249.380  1.00  0.00           H  
ATOM   2213 2HG2 THR A 470     218.058 176.502 249.418  1.00  0.00           H  
ATOM   2214 3HG2 THR A 470     219.272 176.760 248.152  1.00  0.00           H  
ATOM   2215  N   GLU A 471     220.181 181.080 250.398  1.00  0.00           N  
ATOM   2216  CA  GLU A 471     220.746 182.122 251.252  1.00  0.00           C  
ATOM   2217  C   GLU A 471     219.802 182.464 252.400  1.00  0.00           C  
ATOM   2218  O   GLU A 471     218.622 182.726 252.179  1.00  0.00           O  
ATOM   2219  CB  GLU A 471     221.027 183.381 250.420  1.00  0.00           C  
ATOM   2220  CG  GLU A 471     221.709 184.527 251.174  1.00  0.00           C  
ATOM   2221  CD  GLU A 471     221.962 185.747 250.295  1.00  0.00           C  
ATOM   2222  OE1 GLU A 471     221.614 185.705 249.139  1.00  0.00           O  
ATOM   2223  OE2 GLU A 471     222.472 186.743 250.780  1.00  0.00           O  
ATOM   2224  H   GLU A 471     220.039 181.266 249.417  1.00  0.00           H  
ATOM   2225  HA  GLU A 471     221.682 181.757 251.675  1.00  0.00           H  
ATOM   2226 1HB  GLU A 471     221.660 183.118 249.572  1.00  0.00           H  
ATOM   2227 2HB  GLU A 471     220.089 183.761 250.018  1.00  0.00           H  
ATOM   2228 1HG  GLU A 471     221.074 184.826 252.010  1.00  0.00           H  
ATOM   2229 2HG  GLU A 471     222.653 184.172 251.583  1.00  0.00           H  
ATOM   2230  N   ILE A 472     220.331 182.512 253.616  1.00  0.00           N  
ATOM   2231  CA  ILE A 472     219.504 182.815 254.777  1.00  0.00           C  
ATOM   2232  C   ILE A 472     218.919 184.206 254.687  1.00  0.00           C  
ATOM   2233  O   ILE A 472     219.619 185.177 254.396  1.00  0.00           O  
ATOM   2234  CB  ILE A 472     220.320 182.642 256.070  1.00  0.00           C  
ATOM   2235  CG1 ILE A 472     220.725 181.203 256.184  1.00  0.00           C  
ATOM   2236  CG2 ILE A 472     219.565 183.088 257.305  1.00  0.00           C  
ATOM   2237  CD1 ILE A 472     219.558 180.256 256.263  1.00  0.00           C  
ATOM   2238  H   ILE A 472     221.310 182.301 253.739  1.00  0.00           H  
ATOM   2239  HA  ILE A 472     218.680 182.108 254.806  1.00  0.00           H  
ATOM   2240  HB  ILE A 472     221.232 183.233 255.993  1.00  0.00           H  
ATOM   2241 1HG1 ILE A 472     221.338 180.932 255.325  1.00  0.00           H  
ATOM   2242 2HG1 ILE A 472     221.301 181.084 257.065  1.00  0.00           H  
ATOM   2243 1HG2 ILE A 472     220.199 182.949 258.165  1.00  0.00           H  
ATOM   2244 2HG2 ILE A 472     219.298 184.141 257.224  1.00  0.00           H  
ATOM   2245 3HG2 ILE A 472     218.670 182.496 257.412  1.00  0.00           H  
ATOM   2246 1HD1 ILE A 472     219.931 179.244 256.358  1.00  0.00           H  
ATOM   2247 2HD1 ILE A 472     218.946 180.503 257.123  1.00  0.00           H  
ATOM   2248 3HD1 ILE A 472     218.966 180.344 255.359  1.00  0.00           H  
ATOM   2249  N   TYR A 473     217.618 184.295 254.914  1.00  0.00           N  
ATOM   2250  CA  TYR A 473     216.930 185.557 254.822  1.00  0.00           C  
ATOM   2251  C   TYR A 473     217.211 186.417 256.016  1.00  0.00           C  
ATOM   2252  O   TYR A 473     217.075 185.972 257.155  1.00  0.00           O  
ATOM   2253  CB  TYR A 473     215.431 185.369 254.681  1.00  0.00           C  
ATOM   2254  CG  TYR A 473     214.725 186.696 254.619  1.00  0.00           C  
ATOM   2255  CD1 TYR A 473     214.760 187.426 253.456  1.00  0.00           C  
ATOM   2256  CD2 TYR A 473     214.047 187.191 255.726  1.00  0.00           C  
ATOM   2257  CE1 TYR A 473     214.142 188.638 253.407  1.00  0.00           C  
ATOM   2258  CE2 TYR A 473     213.433 188.406 255.660  1.00  0.00           C  
ATOM   2259  CZ  TYR A 473     213.487 189.130 254.497  1.00  0.00           C  
ATOM   2260  OH  TYR A 473     212.899 190.361 254.402  1.00  0.00           O  
ATOM   2261  H   TYR A 473     217.108 183.459 255.170  1.00  0.00           H  
ATOM   2262  HA  TYR A 473     217.298 186.083 253.941  1.00  0.00           H  
ATOM   2263 1HB  TYR A 473     215.214 184.807 253.771  1.00  0.00           H  
ATOM   2264 2HB  TYR A 473     215.045 184.805 255.523  1.00  0.00           H  
ATOM   2265  HD1 TYR A 473     215.287 187.044 252.581  1.00  0.00           H  
ATOM   2266  HD2 TYR A 473     214.012 186.628 256.635  1.00  0.00           H  
ATOM   2267  HE1 TYR A 473     214.173 189.221 252.511  1.00  0.00           H  
ATOM   2268  HE2 TYR A 473     212.919 188.797 256.522  1.00  0.00           H  
ATOM   2269  HH  TYR A 473     212.582 190.633 255.266  1.00  0.00           H  
ATOM   2270  N   GLN A 474     217.589 187.654 255.756  1.00  0.00           N  
ATOM   2271  CA  GLN A 474     217.852 188.596 256.818  1.00  0.00           C  
ATOM   2272  C   GLN A 474     216.640 189.455 257.117  1.00  0.00           C  
ATOM   2273  O   GLN A 474     216.175 190.205 256.259  1.00  0.00           O  
ATOM   2274  CB  GLN A 474     219.018 189.501 256.429  1.00  0.00           C  
ATOM   2275  CG  GLN A 474     219.357 190.508 257.465  1.00  0.00           C  
ATOM   2276  CD  GLN A 474     220.543 191.391 257.089  1.00  0.00           C  
ATOM   2277  OE1 GLN A 474     221.490 190.983 256.397  1.00  0.00           O  
ATOM   2278  NE2 GLN A 474     220.481 192.630 257.546  1.00  0.00           N  
ATOM   2279  H   GLN A 474     217.690 187.949 254.795  1.00  0.00           H  
ATOM   2280  HA  GLN A 474     218.111 188.044 257.724  1.00  0.00           H  
ATOM   2281 1HB  GLN A 474     219.908 188.894 256.251  1.00  0.00           H  
ATOM   2282 2HB  GLN A 474     218.781 190.027 255.508  1.00  0.00           H  
ATOM   2283 1HG  GLN A 474     218.490 191.153 257.596  1.00  0.00           H  
ATOM   2284 2HG  GLN A 474     219.565 189.997 258.400  1.00  0.00           H  
ATOM   2285 1HE2 GLN A 474     221.209 193.282 257.349  1.00  0.00           H  
ATOM   2286 2HE2 GLN A 474     219.677 192.902 258.121  1.00  0.00           H  
ATOM   2287  N   ALA A 475     216.130 189.341 258.338  1.00  0.00           N  
ATOM   2288  CA  ALA A 475     215.002 190.147 258.776  1.00  0.00           C  
ATOM   2289  C   ALA A 475     215.534 191.267 259.646  1.00  0.00           C  
ATOM   2290  O   ALA A 475     215.012 192.388 259.651  1.00  0.00           O  
ATOM   2291  CB  ALA A 475     214.005 189.313 259.532  1.00  0.00           C  
ATOM   2292  H   ALA A 475     216.539 188.679 258.998  1.00  0.00           H  
ATOM   2293  HA  ALA A 475     214.519 190.588 257.904  1.00  0.00           H  
ATOM   2294 1HB  ALA A 475     213.197 189.928 259.854  1.00  0.00           H  
ATOM   2295 2HB  ALA A 475     213.639 188.532 258.877  1.00  0.00           H  
ATOM   2296 3HB  ALA A 475     214.488 188.882 260.393  1.00  0.00           H  
ATOM   2297  N   GLY A 476     216.588 190.929 260.389  1.00  0.00           N  
ATOM   2298  CA  GLY A 476     217.229 191.836 261.327  1.00  0.00           C  
ATOM   2299  C   GLY A 476     218.310 192.658 260.642  1.00  0.00           C  
ATOM   2300  O   GLY A 476     218.267 192.866 259.429  1.00  0.00           O  
ATOM   2301  H   GLY A 476     216.917 189.964 260.340  1.00  0.00           H  
ATOM   2302 1HA  GLY A 476     216.488 192.498 261.766  1.00  0.00           H  
ATOM   2303 2HA  GLY A 476     217.667 191.264 262.144  1.00  0.00           H  
ATOM   2304  N   ASN A 477     219.267 193.140 261.427  1.00  0.00           N  
ATOM   2305  CA  ASN A 477     220.310 194.036 260.940  1.00  0.00           C  
ATOM   2306  C   ASN A 477     221.674 193.350 260.797  1.00  0.00           C  
ATOM   2307  O   ASN A 477     222.710 194.013 260.793  1.00  0.00           O  
ATOM   2308  CB  ASN A 477     220.401 195.239 261.863  1.00  0.00           C  
ATOM   2309  CG  ASN A 477     219.118 196.089 261.837  1.00  0.00           C  
ATOM   2310  OD1 ASN A 477     218.523 196.309 260.767  1.00  0.00           O  
ATOM   2311  ND2 ASN A 477     218.709 196.559 262.998  1.00  0.00           N  
ATOM   2312  H   ASN A 477     219.259 192.905 262.409  1.00  0.00           H  
ATOM   2313  HA  ASN A 477     220.024 194.389 259.949  1.00  0.00           H  
ATOM   2314 1HB  ASN A 477     220.585 194.900 262.883  1.00  0.00           H  
ATOM   2315 2HB  ASN A 477     221.245 195.861 261.567  1.00  0.00           H  
ATOM   2316 1HD2 ASN A 477     217.884 197.130 263.067  1.00  0.00           H  
ATOM   2317 2HD2 ASN A 477     219.225 196.354 263.828  1.00  0.00           H  
ATOM   2318  N   LYS A 478     221.673 192.023 260.703  1.00  0.00           N  
ATOM   2319  CA  LYS A 478     222.916 191.266 260.608  1.00  0.00           C  
ATOM   2320  C   LYS A 478     222.865 190.222 259.483  1.00  0.00           C  
ATOM   2321  O   LYS A 478     221.813 189.655 259.240  1.00  0.00           O  
ATOM   2322  CB  LYS A 478     223.149 190.569 261.957  1.00  0.00           C  
ATOM   2323  CG  LYS A 478     222.093 189.517 262.315  1.00  0.00           C  
ATOM   2324  CD  LYS A 478     222.357 188.938 263.705  1.00  0.00           C  
ATOM   2325  CE  LYS A 478     221.407 187.800 264.044  1.00  0.00           C  
ATOM   2326  NZ  LYS A 478     221.628 187.298 265.423  1.00  0.00           N  
ATOM   2327  H   LYS A 478     220.789 191.536 260.694  1.00  0.00           H  
ATOM   2328  HA  LYS A 478     223.717 191.975 260.413  1.00  0.00           H  
ATOM   2329 1HB  LYS A 478     224.109 190.076 261.986  1.00  0.00           H  
ATOM   2330 2HB  LYS A 478     223.152 191.319 262.751  1.00  0.00           H  
ATOM   2331 1HG  LYS A 478     221.099 189.966 262.297  1.00  0.00           H  
ATOM   2332 2HG  LYS A 478     222.110 188.711 261.589  1.00  0.00           H  
ATOM   2333 1HD  LYS A 478     223.379 188.562 263.750  1.00  0.00           H  
ATOM   2334 2HD  LYS A 478     222.245 189.720 264.457  1.00  0.00           H  
ATOM   2335 1HE  LYS A 478     220.372 188.137 263.943  1.00  0.00           H  
ATOM   2336 2HE  LYS A 478     221.583 186.986 263.353  1.00  0.00           H  
ATOM   2337 1HZ  LYS A 478     220.996 186.534 265.616  1.00  0.00           H  
ATOM   2338 2HZ  LYS A 478     222.577 186.975 265.513  1.00  0.00           H  
ATOM   2339 3HZ  LYS A 478     221.461 188.044 266.081  1.00  0.00           H  
ATOM   2340  N   PRO A 479     224.023 189.829 258.895  1.00  0.00           N  
ATOM   2341  CA  PRO A 479     224.203 188.798 257.863  1.00  0.00           C  
ATOM   2342  C   PRO A 479     223.914 187.384 258.364  1.00  0.00           C  
ATOM   2343  O   PRO A 479     223.939 186.413 257.598  1.00  0.00           O  
ATOM   2344  CB  PRO A 479     225.675 188.964 257.467  1.00  0.00           C  
ATOM   2345  CG  PRO A 479     226.337 189.569 258.678  1.00  0.00           C  
ATOM   2346  CD  PRO A 479     225.300 190.497 259.264  1.00  0.00           C  
ATOM   2347  HA  PRO A 479     223.544 189.037 257.013  1.00  0.00           H  
ATOM   2348 1HB  PRO A 479     226.101 187.990 257.191  1.00  0.00           H  
ATOM   2349 2HB  PRO A 479     225.748 189.607 256.578  1.00  0.00           H  
ATOM   2350 1HG  PRO A 479     226.637 188.777 259.380  1.00  0.00           H  
ATOM   2351 2HG  PRO A 479     227.258 190.093 258.382  1.00  0.00           H  
ATOM   2352 1HD  PRO A 479     225.469 190.542 260.334  1.00  0.00           H  
ATOM   2353 2HD  PRO A 479     225.364 191.490 258.788  1.00  0.00           H  
ATOM   2354  N   CYS A 480     223.768 187.270 259.685  1.00  0.00           N  
ATOM   2355  CA  CYS A 480     223.450 186.040 260.388  1.00  0.00           C  
ATOM   2356  C   CYS A 480     224.538 184.986 260.301  1.00  0.00           C  
ATOM   2357  O   CYS A 480     224.305 183.824 260.604  1.00  0.00           O  
ATOM   2358  CB  CYS A 480     222.176 185.432 259.814  1.00  0.00           C  
ATOM   2359  SG  CYS A 480     220.768 186.547 259.790  1.00  0.00           S  
ATOM   2360  H   CYS A 480     223.811 188.118 260.220  1.00  0.00           H  
ATOM   2361  HA  CYS A 480     223.290 186.285 261.444  1.00  0.00           H  
ATOM   2362 1HB  CYS A 480     222.346 185.075 258.800  1.00  0.00           H  
ATOM   2363 2HB  CYS A 480     221.905 184.569 260.408  1.00  0.00           H  
ATOM   2364  N   ASN A 481     225.722 185.370 259.850  1.00  0.00           N  
ATOM   2365  CA  ASN A 481     226.837 184.444 259.697  1.00  0.00           C  
ATOM   2366  C   ASN A 481     226.467 183.288 258.756  1.00  0.00           C  
ATOM   2367  O   ASN A 481     227.064 182.214 258.824  1.00  0.00           O  
ATOM   2368  CB  ASN A 481     227.296 183.903 261.045  1.00  0.00           C  
ATOM   2369  CG  ASN A 481     227.799 184.987 261.962  1.00  0.00           C  
ATOM   2370  OD1 ASN A 481     228.447 185.947 261.523  1.00  0.00           O  
ATOM   2371  ND2 ASN A 481     227.506 184.853 263.233  1.00  0.00           N  
ATOM   2372  H   ASN A 481     225.848 186.339 259.604  1.00  0.00           H  
ATOM   2373  HA  ASN A 481     227.667 184.979 259.235  1.00  0.00           H  
ATOM   2374 1HB  ASN A 481     226.497 183.364 261.540  1.00  0.00           H  
ATOM   2375 2HB  ASN A 481     228.102 183.190 260.882  1.00  0.00           H  
ATOM   2376 1HD2 ASN A 481     227.813 185.540 263.891  1.00  0.00           H  
ATOM   2377 2HD2 ASN A 481     226.980 184.062 263.541  1.00  0.00           H  
ATOM   2378  N   GLY A 482     225.487 183.508 257.868  1.00  0.00           N  
ATOM   2379  CA  GLY A 482     225.080 182.471 256.930  1.00  0.00           C  
ATOM   2380  C   GLY A 482     224.131 181.406 257.510  1.00  0.00           C  
ATOM   2381  O   GLY A 482     223.822 180.437 256.811  1.00  0.00           O  
ATOM   2382  H   GLY A 482     225.013 184.414 257.845  1.00  0.00           H  
ATOM   2383 1HA  GLY A 482     224.596 182.948 256.077  1.00  0.00           H  
ATOM   2384 2HA  GLY A 482     225.971 181.980 256.542  1.00  0.00           H  
ATOM   2385  N   VAL A 483     223.674 181.552 258.763  1.00  0.00           N  
ATOM   2386  CA  VAL A 483     222.810 180.523 259.356  1.00  0.00           C  
ATOM   2387  C   VAL A 483     221.495 181.069 259.917  1.00  0.00           C  
ATOM   2388  O   VAL A 483     221.391 182.229 260.295  1.00  0.00           O  
ATOM   2389  CB  VAL A 483     223.560 179.781 260.481  1.00  0.00           C  
ATOM   2390  CG1 VAL A 483     224.792 179.067 259.920  1.00  0.00           C  
ATOM   2391  CG2 VAL A 483     223.975 180.766 261.553  1.00  0.00           C  
ATOM   2392  H   VAL A 483     223.944 182.364 259.320  1.00  0.00           H  
ATOM   2393  HA  VAL A 483     222.569 179.795 258.584  1.00  0.00           H  
ATOM   2394  HB  VAL A 483     222.895 179.031 260.910  1.00  0.00           H  
ATOM   2395 1HG1 VAL A 483     225.301 178.536 260.720  1.00  0.00           H  
ATOM   2396 2HG1 VAL A 483     224.485 178.358 259.150  1.00  0.00           H  
ATOM   2397 3HG1 VAL A 483     225.476 179.800 259.485  1.00  0.00           H  
ATOM   2398 1HG2 VAL A 483     224.488 180.238 262.352  1.00  0.00           H  
ATOM   2399 2HG2 VAL A 483     224.644 181.499 261.120  1.00  0.00           H  
ATOM   2400 3HG2 VAL A 483     223.089 181.264 261.953  1.00  0.00           H  
ATOM   2401  N   ALA A 484     220.478 180.215 259.972  1.00  0.00           N  
ATOM   2402  CA  ALA A 484     219.185 180.604 260.531  1.00  0.00           C  
ATOM   2403  C   ALA A 484     219.277 180.763 262.049  1.00  0.00           C  
ATOM   2404  O   ALA A 484     220.107 180.123 262.700  1.00  0.00           O  
ATOM   2405  CB  ALA A 484     218.120 179.607 260.162  1.00  0.00           C  
ATOM   2406  H   ALA A 484     220.603 179.274 259.629  1.00  0.00           H  
ATOM   2407  HA  ALA A 484     218.911 181.569 260.108  1.00  0.00           H  
ATOM   2408 1HB  ALA A 484     217.163 179.941 260.565  1.00  0.00           H  
ATOM   2409 2HB  ALA A 484     218.050 179.537 259.083  1.00  0.00           H  
ATOM   2410 3HB  ALA A 484     218.372 178.644 260.581  1.00  0.00           H  
ATOM   2411  N   GLY A 485     218.395 181.593 262.602  1.00  0.00           N  
ATOM   2412  CA  GLY A 485     218.330 181.893 264.029  1.00  0.00           C  
ATOM   2413  C   GLY A 485     217.375 183.068 264.247  1.00  0.00           C  
ATOM   2414  O   GLY A 485     216.510 183.343 263.417  1.00  0.00           O  
ATOM   2415  H   GLY A 485     217.727 182.058 261.987  1.00  0.00           H  
ATOM   2416 1HA  GLY A 485     217.980 181.017 264.578  1.00  0.00           H  
ATOM   2417 2HA  GLY A 485     219.322 182.142 264.399  1.00  0.00           H  
ATOM   2418  N   VAL A 486     217.479 183.766 265.363  1.00  0.00           N  
ATOM   2419  CA  VAL A 486     216.520 184.848 265.533  1.00  0.00           C  
ATOM   2420  C   VAL A 486     216.784 185.953 264.510  1.00  0.00           C  
ATOM   2421  O   VAL A 486     217.901 186.460 264.400  1.00  0.00           O  
ATOM   2422  CB  VAL A 486     216.566 185.405 266.958  1.00  0.00           C  
ATOM   2423  CG1 VAL A 486     215.628 186.612 267.058  1.00  0.00           C  
ATOM   2424  CG2 VAL A 486     216.176 184.287 267.926  1.00  0.00           C  
ATOM   2425  H   VAL A 486     218.180 183.560 266.060  1.00  0.00           H  
ATOM   2426  HA  VAL A 486     215.517 184.451 265.363  1.00  0.00           H  
ATOM   2427  HB  VAL A 486     217.572 185.752 267.188  1.00  0.00           H  
ATOM   2428 1HG1 VAL A 486     215.649 187.023 268.046  1.00  0.00           H  
ATOM   2429 2HG1 VAL A 486     215.952 187.364 266.361  1.00  0.00           H  
ATOM   2430 3HG1 VAL A 486     214.611 186.313 266.816  1.00  0.00           H  
ATOM   2431 1HG2 VAL A 486     216.202 184.646 268.939  1.00  0.00           H  
ATOM   2432 2HG2 VAL A 486     215.175 183.938 267.693  1.00  0.00           H  
ATOM   2433 3HG2 VAL A 486     216.874 183.460 267.824  1.00  0.00           H  
ATOM   2434  N   ASN A 487     215.726 186.314 263.781  1.00  0.00           N  
ATOM   2435  CA  ASN A 487     215.708 187.293 262.687  1.00  0.00           C  
ATOM   2436  C   ASN A 487     216.557 186.878 261.473  1.00  0.00           C  
ATOM   2437  O   ASN A 487     216.960 187.732 260.654  1.00  0.00           O  
ATOM   2438  CB  ASN A 487     216.113 188.664 263.191  1.00  0.00           C  
ATOM   2439  CG  ASN A 487     215.178 189.131 264.219  1.00  0.00           C  
ATOM   2440  OD1 ASN A 487     214.001 188.789 264.118  1.00  0.00           O  
ATOM   2441  ND2 ASN A 487     215.642 189.882 265.185  1.00  0.00           N  
ATOM   2442  H   ASN A 487     214.859 185.833 263.980  1.00  0.00           H  
ATOM   2443  HA  ASN A 487     214.681 187.371 262.337  1.00  0.00           H  
ATOM   2444 1HB  ASN A 487     217.131 188.664 263.577  1.00  0.00           H  
ATOM   2445 2HB  ASN A 487     216.071 189.348 262.385  1.00  0.00           H  
ATOM   2446 1HD2 ASN A 487     215.032 190.216 265.911  1.00  0.00           H  
ATOM   2447 2HD2 ASN A 487     216.610 190.124 265.208  1.00  0.00           H  
ATOM   2448  N   CYS A 488     216.772 185.555 261.359  1.00  0.00           N  
ATOM   2449  CA  CYS A 488     217.486 184.907 260.264  1.00  0.00           C  
ATOM   2450  C   CYS A 488     216.709 183.646 259.835  1.00  0.00           C  
ATOM   2451  O   CYS A 488     216.478 182.756 260.658  1.00  0.00           O  
ATOM   2452  CB  CYS A 488     218.850 184.536 260.784  1.00  0.00           C  
ATOM   2453  SG  CYS A 488     219.746 185.906 261.412  1.00  0.00           S  
ATOM   2454  H   CYS A 488     216.431 184.945 262.102  1.00  0.00           H  
ATOM   2455  HA  CYS A 488     217.574 185.597 259.433  1.00  0.00           H  
ATOM   2456 1HB  CYS A 488     218.742 183.868 261.585  1.00  0.00           H  
ATOM   2457 2HB  CYS A 488     219.430 184.052 260.021  1.00  0.00           H  
ATOM   2458  N   TYR A 489     216.348 183.509 258.556  1.00  0.00           N  
ATOM   2459  CA  TYR A 489     215.497 182.354 258.220  1.00  0.00           C  
ATOM   2460  C   TYR A 489     215.900 181.515 257.015  1.00  0.00           C  
ATOM   2461  O   TYR A 489     216.432 182.020 256.027  1.00  0.00           O  
ATOM   2462  CB  TYR A 489     214.077 182.859 257.982  1.00  0.00           C  
ATOM   2463  CG  TYR A 489     213.550 183.668 259.134  1.00  0.00           C  
ATOM   2464  CD1 TYR A 489     213.777 185.017 259.152  1.00  0.00           C  
ATOM   2465  CD2 TYR A 489     212.894 183.078 260.177  1.00  0.00           C  
ATOM   2466  CE1 TYR A 489     213.353 185.759 260.200  1.00  0.00           C  
ATOM   2467  CE2 TYR A 489     212.467 183.832 261.238  1.00  0.00           C  
ATOM   2468  CZ  TYR A 489     212.705 185.180 261.243  1.00  0.00           C  
ATOM   2469  OH  TYR A 489     212.317 185.963 262.295  1.00  0.00           O  
ATOM   2470  H   TYR A 489     216.584 184.244 257.887  1.00  0.00           H  
ATOM   2471  HA  TYR A 489     215.488 181.682 259.074  1.00  0.00           H  
ATOM   2472 1HB  TYR A 489     214.037 183.463 257.084  1.00  0.00           H  
ATOM   2473 2HB  TYR A 489     213.426 182.003 257.836  1.00  0.00           H  
ATOM   2474  HD1 TYR A 489     214.311 185.482 258.338  1.00  0.00           H  
ATOM   2475  HD2 TYR A 489     212.730 182.027 260.167  1.00  0.00           H  
ATOM   2476  HE1 TYR A 489     213.538 186.798 260.223  1.00  0.00           H  
ATOM   2477  HE2 TYR A 489     211.955 183.357 262.073  1.00  0.00           H  
ATOM   2478  HH  TYR A 489     212.466 186.891 262.074  1.00  0.00           H  
ATOM   2479  N   PHE A 490     215.542 180.227 257.031  1.00  0.00           N  
ATOM   2480  CA  PHE A 490     215.744 179.455 255.817  1.00  0.00           C  
ATOM   2481  C   PHE A 490     214.614 179.839 254.867  1.00  0.00           C  
ATOM   2482  O   PHE A 490     213.437 179.684 255.215  1.00  0.00           O  
ATOM   2483  CB  PHE A 490     215.697 177.941 256.027  1.00  0.00           C  
ATOM   2484  CG  PHE A 490     216.873 177.344 256.713  1.00  0.00           C  
ATOM   2485  CD1 PHE A 490     216.874 177.105 258.070  1.00  0.00           C  
ATOM   2486  CD2 PHE A 490     218.000 177.015 255.981  1.00  0.00           C  
ATOM   2487  CE1 PHE A 490     217.982 176.537 258.681  1.00  0.00           C  
ATOM   2488  CE2 PHE A 490     219.105 176.457 256.586  1.00  0.00           C  
ATOM   2489  CZ  PHE A 490     219.095 176.218 257.939  1.00  0.00           C  
ATOM   2490  H   PHE A 490     215.125 179.810 257.852  1.00  0.00           H  
ATOM   2491  HA  PHE A 490     216.714 179.713 255.419  1.00  0.00           H  
ATOM   2492 1HB  PHE A 490     214.810 177.690 256.605  1.00  0.00           H  
ATOM   2493 2HB  PHE A 490     215.589 177.450 255.059  1.00  0.00           H  
ATOM   2494  HD1 PHE A 490     215.994 177.358 258.659  1.00  0.00           H  
ATOM   2495  HD2 PHE A 490     218.010 177.205 254.906  1.00  0.00           H  
ATOM   2496  HE1 PHE A 490     217.972 176.345 259.753  1.00  0.00           H  
ATOM   2497  HE2 PHE A 490     219.985 176.205 255.990  1.00  0.00           H  
ATOM   2498  HZ  PHE A 490     219.965 175.776 258.421  1.00  0.00           H  
ATOM   2499  N   PRO A 491     214.920 180.333 253.664  1.00  0.00           N  
ATOM   2500  CA  PRO A 491     213.947 180.831 252.726  1.00  0.00           C  
ATOM   2501  C   PRO A 491     212.994 179.801 252.174  1.00  0.00           C  
ATOM   2502  O   PRO A 491     211.878 180.158 251.796  1.00  0.00           O  
ATOM   2503  CB  PRO A 491     214.824 181.335 251.597  1.00  0.00           C  
ATOM   2504  CG  PRO A 491     216.115 180.553 251.708  1.00  0.00           C  
ATOM   2505  CD  PRO A 491     216.310 180.323 253.165  1.00  0.00           C  
ATOM   2506  HA  PRO A 491     213.400 181.655 253.185  1.00  0.00           H  
ATOM   2507 1HB  PRO A 491     214.312 181.117 250.667  1.00  0.00           H  
ATOM   2508 2HB  PRO A 491     214.952 182.429 251.667  1.00  0.00           H  
ATOM   2509 1HG  PRO A 491     216.054 179.626 251.137  1.00  0.00           H  
ATOM   2510 2HG  PRO A 491     216.934 181.132 251.262  1.00  0.00           H  
ATOM   2511 1HD  PRO A 491     216.795 179.343 253.289  1.00  0.00           H  
ATOM   2512 2HD  PRO A 491     216.893 181.148 253.599  1.00  0.00           H  
ATOM   2513  N   LEU A 492     213.414 178.528 252.188  1.00  0.00           N  
ATOM   2514  CA  LEU A 492     212.633 177.438 251.613  1.00  0.00           C  
ATOM   2515  C   LEU A 492     212.079 176.490 252.663  1.00  0.00           C  
ATOM   2516  O   LEU A 492     212.830 175.885 253.432  1.00  0.00           O  
ATOM   2517  CB  LEU A 492     213.503 176.661 250.624  1.00  0.00           C  
ATOM   2518  CG  LEU A 492     214.091 177.493 249.479  1.00  0.00           C  
ATOM   2519  CD1 LEU A 492     214.956 176.624 248.623  1.00  0.00           C  
ATOM   2520  CD2 LEU A 492     212.971 178.097 248.707  1.00  0.00           C  
ATOM   2521  H   LEU A 492     214.321 178.312 252.567  1.00  0.00           H  
ATOM   2522  HA  LEU A 492     211.796 177.865 251.073  1.00  0.00           H  
ATOM   2523 1HB  LEU A 492     214.325 176.207 251.166  1.00  0.00           H  
ATOM   2524 2HB  LEU A 492     212.896 175.871 250.179  1.00  0.00           H  
ATOM   2525  HG  LEU A 492     214.715 178.280 249.871  1.00  0.00           H  
ATOM   2526 1HD1 LEU A 492     215.383 177.217 247.808  1.00  0.00           H  
ATOM   2527 2HD1 LEU A 492     215.754 176.211 249.225  1.00  0.00           H  
ATOM   2528 3HD1 LEU A 492     214.356 175.824 248.220  1.00  0.00           H  
ATOM   2529 1HD2 LEU A 492     213.364 178.694 247.885  1.00  0.00           H  
ATOM   2530 2HD2 LEU A 492     212.338 177.313 248.322  1.00  0.00           H  
ATOM   2531 3HD2 LEU A 492     212.410 178.718 249.364  1.00  0.00           H  
ATOM   2532  N   GLN A 493     210.757 176.372 252.679  1.00  0.00           N  
ATOM   2533  CA  GLN A 493     210.052 175.546 253.642  1.00  0.00           C  
ATOM   2534  C   GLN A 493     209.374 174.359 252.975  1.00  0.00           C  
ATOM   2535  O   GLN A 493     208.992 174.412 251.806  1.00  0.00           O  
ATOM   2536  CB  GLN A 493     209.027 176.398 254.388  1.00  0.00           C  
ATOM   2537  CG  GLN A 493     209.625 177.580 255.175  1.00  0.00           C  
ATOM   2538  CD  GLN A 493     210.460 177.119 256.362  1.00  0.00           C  
ATOM   2539  OE1 GLN A 493     209.975 176.282 257.131  1.00  0.00           O  
ATOM   2540  NE2 GLN A 493     211.678 177.643 256.548  1.00  0.00           N  
ATOM   2541  H   GLN A 493     210.222 176.885 251.982  1.00  0.00           H  
ATOM   2542  HA  GLN A 493     210.774 175.159 254.360  1.00  0.00           H  
ATOM   2543 1HB  GLN A 493     208.323 176.810 253.672  1.00  0.00           H  
ATOM   2544 2HB  GLN A 493     208.465 175.773 255.076  1.00  0.00           H  
ATOM   2545 1HG  GLN A 493     210.254 178.178 254.513  1.00  0.00           H  
ATOM   2546 2HG  GLN A 493     208.809 178.173 255.549  1.00  0.00           H  
ATOM   2547 1HE2 GLN A 493     212.226 177.341 257.321  1.00  0.00           H  
ATOM   2548 2HE2 GLN A 493     212.075 178.349 255.925  1.00  0.00           H  
ATOM   2549  N   SER A 494     209.202 173.282 253.723  1.00  0.00           N  
ATOM   2550  CA  SER A 494     208.541 172.098 253.178  1.00  0.00           C  
ATOM   2551  C   SER A 494     207.035 172.094 253.381  1.00  0.00           C  
ATOM   2552  O   SER A 494     206.538 172.522 254.421  1.00  0.00           O  
ATOM   2553  CB  SER A 494     209.148 170.868 253.785  1.00  0.00           C  
ATOM   2554  OG  SER A 494     210.462 170.652 253.370  1.00  0.00           O  
ATOM   2555  H   SER A 494     209.535 173.282 254.679  1.00  0.00           H  
ATOM   2556  HA  SER A 494     208.710 172.068 252.108  1.00  0.00           H  
ATOM   2557 1HB  SER A 494     209.134 170.978 254.868  1.00  0.00           H  
ATOM   2558 2HB  SER A 494     208.552 170.036 253.535  1.00  0.00           H  
ATOM   2559  HG  SER A 494     210.406 169.893 252.729  1.00  0.00           H  
ATOM   2560  N   TYR A 495     206.302 171.546 252.410  1.00  0.00           N  
ATOM   2561  CA  TYR A 495     204.845 171.488 252.516  1.00  0.00           C  
ATOM   2562  C   TYR A 495     204.259 170.444 253.462  1.00  0.00           C  
ATOM   2563  O   TYR A 495     203.328 170.767 254.197  1.00  0.00           O  
ATOM   2564  CB  TYR A 495     204.216 171.275 251.157  1.00  0.00           C  
ATOM   2565  CG  TYR A 495     204.088 172.500 250.289  1.00  0.00           C  
ATOM   2566  CD1 TYR A 495     204.793 172.623 249.105  1.00  0.00           C  
ATOM   2567  CD2 TYR A 495     203.202 173.485 250.672  1.00  0.00           C  
ATOM   2568  CE1 TYR A 495     204.594 173.730 248.307  1.00  0.00           C  
ATOM   2569  CE2 TYR A 495     203.007 174.589 249.881  1.00  0.00           C  
ATOM   2570  CZ  TYR A 495     203.684 174.716 248.710  1.00  0.00           C  
ATOM   2571  OH  TYR A 495     203.453 175.810 247.920  1.00  0.00           O  
ATOM   2572  H   TYR A 495     206.769 171.209 251.566  1.00  0.00           H  
ATOM   2573  HA  TYR A 495     204.515 172.460 252.880  1.00  0.00           H  
ATOM   2574 1HB  TYR A 495     204.808 170.535 250.609  1.00  0.00           H  
ATOM   2575 2HB  TYR A 495     203.225 170.852 251.298  1.00  0.00           H  
ATOM   2576  HD1 TYR A 495     205.482 171.849 248.802  1.00  0.00           H  
ATOM   2577  HD2 TYR A 495     202.645 173.380 251.602  1.00  0.00           H  
ATOM   2578  HE1 TYR A 495     205.137 173.829 247.363  1.00  0.00           H  
ATOM   2579  HE2 TYR A 495     202.300 175.364 250.184  1.00  0.00           H  
ATOM   2580  HH  TYR A 495     202.622 176.251 248.206  1.00  0.00           H  
ATOM   2581  N   GLY A 496     204.775 169.214 253.484  1.00  0.00           N  
ATOM   2582  CA  GLY A 496     204.221 168.229 254.416  1.00  0.00           C  
ATOM   2583  C   GLY A 496     202.843 167.740 254.012  1.00  0.00           C  
ATOM   2584  O   GLY A 496     201.965 167.573 254.858  1.00  0.00           O  
ATOM   2585  H   GLY A 496     205.507 168.932 252.840  1.00  0.00           H  
ATOM   2586 1HA  GLY A 496     204.900 167.380 254.479  1.00  0.00           H  
ATOM   2587 2HA  GLY A 496     204.163 168.667 255.407  1.00  0.00           H  
ATOM   2588  N   PHE A 497     202.607 167.572 252.720  1.00  0.00           N  
ATOM   2589  CA  PHE A 497     201.267 167.182 252.279  1.00  0.00           C  
ATOM   2590  C   PHE A 497     200.862 165.806 252.829  1.00  0.00           C  
ATOM   2591  O   PHE A 497     201.655 164.865 252.745  1.00  0.00           O  
ATOM   2592  CB  PHE A 497     201.214 167.100 250.762  1.00  0.00           C  
ATOM   2593  CG  PHE A 497     201.409 168.397 250.026  1.00  0.00           C  
ATOM   2594  CD1 PHE A 497     202.537 168.578 249.220  1.00  0.00           C  
ATOM   2595  CD2 PHE A 497     200.483 169.433 250.108  1.00  0.00           C  
ATOM   2596  CE1 PHE A 497     202.709 169.748 248.508  1.00  0.00           C  
ATOM   2597  CE2 PHE A 497     200.673 170.595 249.390  1.00  0.00           C  
ATOM   2598  CZ  PHE A 497     201.771 170.751 248.591  1.00  0.00           C  
ATOM   2599  H   PHE A 497     203.385 167.700 252.070  1.00  0.00           H  
ATOM   2600  HA  PHE A 497     200.554 167.929 252.620  1.00  0.00           H  
ATOM   2601 1HB  PHE A 497     201.948 166.405 250.410  1.00  0.00           H  
ATOM   2602 2HB  PHE A 497     200.247 166.697 250.477  1.00  0.00           H  
ATOM   2603  HD1 PHE A 497     203.275 167.782 249.142  1.00  0.00           H  
ATOM   2604  HD2 PHE A 497     199.588 169.317 250.732  1.00  0.00           H  
ATOM   2605  HE1 PHE A 497     203.580 169.879 247.877  1.00  0.00           H  
ATOM   2606  HE2 PHE A 497     199.949 171.372 249.440  1.00  0.00           H  
ATOM   2607  HZ  PHE A 497     201.903 171.671 248.024  1.00  0.00           H  
ATOM   2608  N   ARG A 498     199.636 165.683 253.363  1.00  0.00           N  
ATOM   2609  CA  ARG A 498     199.125 164.413 253.905  1.00  0.00           C  
ATOM   2610  C   ARG A 498     197.722 164.110 253.376  1.00  0.00           C  
ATOM   2611  O   ARG A 498     196.924 165.030 253.190  1.00  0.00           O  
ATOM   2612  CB  ARG A 498     199.072 164.417 255.438  1.00  0.00           C  
ATOM   2613  CG  ARG A 498     200.415 164.417 256.155  1.00  0.00           C  
ATOM   2614  CD  ARG A 498     200.284 164.386 257.624  1.00  0.00           C  
ATOM   2615  NE  ARG A 498     201.576 164.140 258.273  1.00  0.00           N  
ATOM   2616  CZ  ARG A 498     202.504 165.106 258.545  1.00  0.00           C  
ATOM   2617  NH1 ARG A 498     202.307 166.350 258.218  1.00  0.00           N  
ATOM   2618  NH2 ARG A 498     203.648 164.851 259.135  1.00  0.00           N  
ATOM   2619  H   ARG A 498     199.044 166.503 253.406  1.00  0.00           H  
ATOM   2620  HA  ARG A 498     199.814 163.638 253.592  1.00  0.00           H  
ATOM   2621 1HB  ARG A 498     198.536 165.264 255.752  1.00  0.00           H  
ATOM   2622 2HB  ARG A 498     198.519 163.564 255.805  1.00  0.00           H  
ATOM   2623 1HG  ARG A 498     200.979 163.543 255.867  1.00  0.00           H  
ATOM   2624 2HG  ARG A 498     200.967 165.317 255.891  1.00  0.00           H  
ATOM   2625 1HD  ARG A 498     199.898 165.334 257.984  1.00  0.00           H  
ATOM   2626 2HD  ARG A 498     199.604 163.581 257.904  1.00  0.00           H  
ATOM   2627  HE  ARG A 498     201.796 163.149 258.484  1.00  0.00           H  
ATOM   2628 1HH1 ARG A 498     201.459 166.665 257.757  1.00  0.00           H  
ATOM   2629 2HH1 ARG A 498     203.052 167.020 258.429  1.00  0.00           H  
ATOM   2630 1HH2 ARG A 498     203.886 163.916 259.454  1.00  0.00           H  
ATOM   2631 2HH2 ARG A 498     204.292 165.648 259.259  1.00  0.00           H  
ATOM   2632  N   PRO A 499     197.367 162.816 253.183  1.00  0.00           N  
ATOM   2633  CA  PRO A 499     196.095 162.335 252.666  1.00  0.00           C  
ATOM   2634  C   PRO A 499     194.915 162.682 253.554  1.00  0.00           C  
ATOM   2635  O   PRO A 499     193.775 162.720 253.085  1.00  0.00           O  
ATOM   2636  CB  PRO A 499     196.318 160.818 252.577  1.00  0.00           C  
ATOM   2637  CG  PRO A 499     197.422 160.518 253.553  1.00  0.00           C  
ATOM   2638  CD  PRO A 499     198.314 161.714 253.497  1.00  0.00           C  
ATOM   2639  HA  PRO A 499     195.954 162.745 251.664  1.00  0.00           H  
ATOM   2640 1HB  PRO A 499     195.383 160.291 252.817  1.00  0.00           H  
ATOM   2641 2HB  PRO A 499     196.583 160.546 251.541  1.00  0.00           H  
ATOM   2642 1HG  PRO A 499     197.018 160.332 254.553  1.00  0.00           H  
ATOM   2643 2HG  PRO A 499     197.947 159.598 253.252  1.00  0.00           H  
ATOM   2644 1HD  PRO A 499     198.805 161.819 254.462  1.00  0.00           H  
ATOM   2645 2HD  PRO A 499     199.025 161.589 252.678  1.00  0.00           H  
ATOM   2646  N   THR A 500     195.216 162.984 254.816  1.00  0.00           N  
ATOM   2647  CA  THR A 500     194.245 163.315 255.839  1.00  0.00           C  
ATOM   2648  C   THR A 500     193.944 164.820 255.947  1.00  0.00           C  
ATOM   2649  O   THR A 500     193.160 165.233 256.799  1.00  0.00           O  
ATOM   2650  CB  THR A 500     194.734 162.753 257.184  1.00  0.00           C  
ATOM   2651  OG1 THR A 500     196.005 163.334 257.526  1.00  0.00           O  
ATOM   2652  CG2 THR A 500     194.904 161.257 257.068  1.00  0.00           C  
ATOM   2653  H   THR A 500     196.179 162.952 255.100  1.00  0.00           H  
ATOM   2654  HA  THR A 500     193.310 162.813 255.585  1.00  0.00           H  
ATOM   2655  HB  THR A 500     194.010 162.978 257.969  1.00  0.00           H  
ATOM   2656  HG1 THR A 500     195.857 164.103 258.087  1.00  0.00           H  
ATOM   2657 1HG2 THR A 500     195.255 160.855 258.019  1.00  0.00           H  
ATOM   2658 2HG2 THR A 500     193.949 160.802 256.810  1.00  0.00           H  
ATOM   2659 3HG2 THR A 500     195.629 161.038 256.294  1.00  0.00           H  
ATOM   2660  N   TYR A 501     194.551 165.642 255.089  1.00  0.00           N  
ATOM   2661  CA  TYR A 501     194.281 167.084 255.117  1.00  0.00           C  
ATOM   2662  C   TYR A 501     192.940 167.386 254.446  1.00  0.00           C  
ATOM   2663  O   TYR A 501     192.506 166.649 253.555  1.00  0.00           O  
ATOM   2664  CB  TYR A 501     195.369 167.883 254.417  1.00  0.00           C  
ATOM   2665  CG  TYR A 501     196.684 167.925 255.125  1.00  0.00           C  
ATOM   2666  CD1 TYR A 501     197.784 168.404 254.453  1.00  0.00           C  
ATOM   2667  CD2 TYR A 501     196.809 167.479 256.432  1.00  0.00           C  
ATOM   2668  CE1 TYR A 501     198.994 168.455 255.070  1.00  0.00           C  
ATOM   2669  CE2 TYR A 501     198.042 167.523 257.047  1.00  0.00           C  
ATOM   2670  CZ  TYR A 501     199.130 168.009 256.364  1.00  0.00           C  
ATOM   2671  OH  TYR A 501     200.368 168.061 256.953  1.00  0.00           O  
ATOM   2672  H   TYR A 501     195.213 165.276 254.401  1.00  0.00           H  
ATOM   2673  HA  TYR A 501     194.215 167.413 256.156  1.00  0.00           H  
ATOM   2674 1HB  TYR A 501     195.534 167.472 253.418  1.00  0.00           H  
ATOM   2675 2HB  TYR A 501     195.027 168.887 254.291  1.00  0.00           H  
ATOM   2676  HD1 TYR A 501     197.686 168.750 253.429  1.00  0.00           H  
ATOM   2677  HD2 TYR A 501     195.941 167.095 256.970  1.00  0.00           H  
ATOM   2678  HE1 TYR A 501     199.858 168.843 254.541  1.00  0.00           H  
ATOM   2679  HE2 TYR A 501     198.159 167.179 258.062  1.00  0.00           H  
ATOM   2680  HH  TYR A 501     201.057 168.098 256.245  1.00  0.00           H  
ATOM   2681  N   GLY A 502     192.269 168.457 254.880  1.00  0.00           N  
ATOM   2682  CA  GLY A 502     190.993 168.837 254.290  1.00  0.00           C  
ATOM   2683  C   GLY A 502     191.148 169.708 253.048  1.00  0.00           C  
ATOM   2684  O   GLY A 502     192.263 169.981 252.587  1.00  0.00           O  
ATOM   2685  H   GLY A 502     192.655 169.045 255.616  1.00  0.00           H  
ATOM   2686 1HA  GLY A 502     190.431 167.939 254.040  1.00  0.00           H  
ATOM   2687 2HA  GLY A 502     190.405 169.374 255.035  1.00  0.00           H  
ATOM   2688  N   VAL A 503     190.020 170.178 252.535  1.00  0.00           N  
ATOM   2689  CA  VAL A 503     190.003 170.960 251.313  1.00  0.00           C  
ATOM   2690  C   VAL A 503     190.791 172.247 251.447  1.00  0.00           C  
ATOM   2691  O   VAL A 503     190.656 172.977 252.428  1.00  0.00           O  
ATOM   2692  CB  VAL A 503     188.549 171.268 250.912  1.00  0.00           C  
ATOM   2693  CG1 VAL A 503     188.512 172.216 249.718  1.00  0.00           C  
ATOM   2694  CG2 VAL A 503     187.844 169.961 250.578  1.00  0.00           C  
ATOM   2695  H   VAL A 503     189.144 169.948 252.983  1.00  0.00           H  
ATOM   2696  HA  VAL A 503     190.456 170.358 250.523  1.00  0.00           H  
ATOM   2697  HB  VAL A 503     188.041 171.760 251.742  1.00  0.00           H  
ATOM   2698 1HG1 VAL A 503     187.476 172.423 249.455  1.00  0.00           H  
ATOM   2699 2HG1 VAL A 503     189.010 173.150 249.975  1.00  0.00           H  
ATOM   2700 3HG1 VAL A 503     189.016 171.755 248.870  1.00  0.00           H  
ATOM   2701 1HG2 VAL A 503     186.809 170.166 250.302  1.00  0.00           H  
ATOM   2702 2HG2 VAL A 503     188.353 169.477 249.743  1.00  0.00           H  
ATOM   2703 3HG2 VAL A 503     187.864 169.303 251.445  1.00  0.00           H  
ATOM   2704  N   GLY A 504     191.652 172.484 250.462  1.00  0.00           N  
ATOM   2705  CA  GLY A 504     192.515 173.654 250.408  1.00  0.00           C  
ATOM   2706  C   GLY A 504     193.924 173.382 250.938  1.00  0.00           C  
ATOM   2707  O   GLY A 504     194.866 174.122 250.628  1.00  0.00           O  
ATOM   2708  H   GLY A 504     191.692 171.821 249.702  1.00  0.00           H  
ATOM   2709 1HA  GLY A 504     192.567 174.016 249.383  1.00  0.00           H  
ATOM   2710 2HA  GLY A 504     192.058 174.445 250.998  1.00  0.00           H  
ATOM   2711  N   HIS A 505     194.088 172.278 251.671  1.00  0.00           N  
ATOM   2712  CA  HIS A 505     195.387 171.914 252.227  1.00  0.00           C  
ATOM   2713  C   HIS A 505     195.977 170.706 251.507  1.00  0.00           C  
ATOM   2714  O   HIS A 505     197.145 170.350 251.689  1.00  0.00           O  
ATOM   2715  CB  HIS A 505     195.216 171.680 253.716  1.00  0.00           C  
ATOM   2716  CG  HIS A 505     194.840 172.921 254.415  1.00  0.00           C  
ATOM   2717  ND1 HIS A 505     195.753 173.905 254.724  1.00  0.00           N  
ATOM   2718  CD2 HIS A 505     193.638 173.380 254.818  1.00  0.00           C  
ATOM   2719  CE1 HIS A 505     195.129 174.908 255.319  1.00  0.00           C  
ATOM   2720  NE2 HIS A 505     193.845 174.614 255.389  1.00  0.00           N  
ATOM   2721  H   HIS A 505     193.290 171.681 251.900  1.00  0.00           H  
ATOM   2722  HA  HIS A 505     196.081 172.741 252.099  1.00  0.00           H  
ATOM   2723 1HB  HIS A 505     194.411 170.967 253.879  1.00  0.00           H  
ATOM   2724 2HB  HIS A 505     196.128 171.277 254.152  1.00  0.00           H  
ATOM   2725  HD2 HIS A 505     192.684 172.861 254.708  1.00  0.00           H  
ATOM   2726  HE1 HIS A 505     195.601 175.824 255.683  1.00  0.00           H  
ATOM   2727  HE2 HIS A 505     193.122 175.197 255.786  1.00  0.00           H  
ATOM   2728  N   GLN A 506     195.163 170.103 250.655  1.00  0.00           N  
ATOM   2729  CA  GLN A 506     195.580 168.971 249.851  1.00  0.00           C  
ATOM   2730  C   GLN A 506     196.445 169.572 248.748  1.00  0.00           C  
ATOM   2731  O   GLN A 506     196.269 170.758 248.439  1.00  0.00           O  
ATOM   2732  CB  GLN A 506     194.348 168.228 249.302  1.00  0.00           C  
ATOM   2733  CG  GLN A 506     193.534 167.543 250.400  1.00  0.00           C  
ATOM   2734  CD  GLN A 506     192.262 166.823 249.925  1.00  0.00           C  
ATOM   2735  OE1 GLN A 506     191.950 166.685 248.728  1.00  0.00           O  
ATOM   2736  NE2 GLN A 506     191.494 166.352 250.901  1.00  0.00           N  
ATOM   2737  H   GLN A 506     194.216 170.444 250.578  1.00  0.00           H  
ATOM   2738  HA  GLN A 506     196.165 168.295 250.472  1.00  0.00           H  
ATOM   2739 1HB  GLN A 506     193.693 168.937 248.796  1.00  0.00           H  
ATOM   2740 2HB  GLN A 506     194.643 167.490 248.569  1.00  0.00           H  
ATOM   2741 1HG  GLN A 506     194.170 166.801 250.889  1.00  0.00           H  
ATOM   2742 2HG  GLN A 506     193.243 168.284 251.128  1.00  0.00           H  
ATOM   2743 1HE2 GLN A 506     190.650 165.869 250.694  1.00  0.00           H  
ATOM   2744 2HE2 GLN A 506     191.784 166.476 251.879  1.00  0.00           H  
ATOM   2745  N   PRO A 507     197.431 168.845 248.207  1.00  0.00           N  
ATOM   2746  CA  PRO A 507     198.270 169.288 247.119  1.00  0.00           C  
ATOM   2747  C   PRO A 507     197.564 169.392 245.805  1.00  0.00           C  
ATOM   2748  O   PRO A 507     196.719 168.557 245.451  1.00  0.00           O  
ATOM   2749  CB  PRO A 507     199.331 168.194 247.029  1.00  0.00           C  
ATOM   2750  CG  PRO A 507     198.685 166.979 247.617  1.00  0.00           C  
ATOM   2751  CD  PRO A 507     197.731 167.503 248.693  1.00  0.00           C  
ATOM   2752  HA  PRO A 507     198.722 170.255 247.375  1.00  0.00           H  
ATOM   2753 1HB  PRO A 507     199.588 168.041 245.969  1.00  0.00           H  
ATOM   2754 2HB  PRO A 507     200.236 168.485 247.502  1.00  0.00           H  
ATOM   2755 1HG  PRO A 507     198.175 166.419 246.832  1.00  0.00           H  
ATOM   2756 2HG  PRO A 507     199.461 166.313 248.020  1.00  0.00           H  
ATOM   2757 1HD  PRO A 507     196.844 166.867 248.711  1.00  0.00           H  
ATOM   2758 2HD  PRO A 507     198.224 167.544 249.667  1.00  0.00           H  
ATOM   2759  N   TYR A 508     197.989 170.387 245.060  1.00  0.00           N  
ATOM   2760  CA  TYR A 508     197.591 170.590 243.695  1.00  0.00           C  
ATOM   2761  C   TYR A 508     198.773 170.740 242.772  1.00  0.00           C  
ATOM   2762  O   TYR A 508     199.726 171.494 243.013  1.00  0.00           O  
ATOM   2763  CB  TYR A 508     196.606 171.750 243.603  1.00  0.00           C  
ATOM   2764  CG  TYR A 508     195.193 171.350 244.039  1.00  0.00           C  
ATOM   2765  CD1 TYR A 508     194.860 171.183 245.358  1.00  0.00           C  
ATOM   2766  CD2 TYR A 508     194.222 171.196 243.067  1.00  0.00           C  
ATOM   2767  CE1 TYR A 508     193.595 170.818 245.722  1.00  0.00           C  
ATOM   2768  CE2 TYR A 508     192.944 170.837 243.414  1.00  0.00           C  
ATOM   2769  CZ  TYR A 508     192.629 170.635 244.747  1.00  0.00           C  
ATOM   2770  OH  TYR A 508     191.360 170.235 245.120  1.00  0.00           O  
ATOM   2771  H   TYR A 508     198.642 171.052 245.467  1.00  0.00           H  
ATOM   2772  HA  TYR A 508     197.062 169.700 243.382  1.00  0.00           H  
ATOM   2773 1HB  TYR A 508     196.952 172.567 244.242  1.00  0.00           H  
ATOM   2774 2HB  TYR A 508     196.567 172.111 242.579  1.00  0.00           H  
ATOM   2775  HD1 TYR A 508     195.613 171.317 246.119  1.00  0.00           H  
ATOM   2776  HD2 TYR A 508     194.478 171.348 242.022  1.00  0.00           H  
ATOM   2777  HE1 TYR A 508     193.355 170.663 246.774  1.00  0.00           H  
ATOM   2778  HE2 TYR A 508     192.188 170.700 242.639  1.00  0.00           H  
ATOM   2779  HH  TYR A 508     190.836 170.066 244.334  1.00  0.00           H  
ATOM   2780  N   ARG A 509     198.690 170.002 241.693  1.00  0.00           N  
ATOM   2781  CA  ARG A 509     199.702 170.050 240.671  1.00  0.00           C  
ATOM   2782  C   ARG A 509     199.249 171.100 239.730  1.00  0.00           C  
ATOM   2783  O   ARG A 509     198.059 171.176 239.444  1.00  0.00           O  
ATOM   2784  CB  ARG A 509     199.845 168.716 240.001  1.00  0.00           C  
ATOM   2785  CG  ARG A 509     200.456 167.628 240.830  1.00  0.00           C  
ATOM   2786  CD  ARG A 509     200.357 166.318 240.166  1.00  0.00           C  
ATOM   2787  NE  ARG A 509     201.128 165.318 240.858  1.00  0.00           N  
ATOM   2788  CZ  ARG A 509     201.419 164.089 240.392  1.00  0.00           C  
ATOM   2789  NH1 ARG A 509     200.975 163.701 239.212  1.00  0.00           N  
ATOM   2790  NH2 ARG A 509     202.165 163.281 241.122  1.00  0.00           N  
ATOM   2791  H   ARG A 509     197.864 169.413 241.573  1.00  0.00           H  
ATOM   2792  HA  ARG A 509     200.656 170.346 241.103  1.00  0.00           H  
ATOM   2793 1HB  ARG A 509     198.865 168.377 239.746  1.00  0.00           H  
ATOM   2794 2HB  ARG A 509     200.430 168.822 239.089  1.00  0.00           H  
ATOM   2795 1HG  ARG A 509     201.515 167.831 240.965  1.00  0.00           H  
ATOM   2796 2HG  ARG A 509     199.974 167.574 241.804  1.00  0.00           H  
ATOM   2797 1HD  ARG A 509     199.320 166.006 240.179  1.00  0.00           H  
ATOM   2798 2HD  ARG A 509     200.678 166.382 239.167  1.00  0.00           H  
ATOM   2799  HE  ARG A 509     201.472 165.560 241.797  1.00  0.00           H  
ATOM   2800 1HH1 ARG A 509     200.415 164.330 238.658  1.00  0.00           H  
ATOM   2801 2HH1 ARG A 509     201.202 162.777 238.859  1.00  0.00           H  
ATOM   2802 1HH2 ARG A 509     202.533 163.617 242.035  1.00  0.00           H  
ATOM   2803 2HH2 ARG A 509     202.403 162.363 240.789  1.00  0.00           H  
ATOM   2804  N   VAL A 510     200.156 171.957 239.305  1.00  0.00           N  
ATOM   2805  CA  VAL A 510     199.770 173.034 238.433  1.00  0.00           C  
ATOM   2806  C   VAL A 510     200.617 173.103 237.186  1.00  0.00           C  
ATOM   2807  O   VAL A 510     201.855 173.026 237.238  1.00  0.00           O  
ATOM   2808  CB  VAL A 510     199.915 174.378 239.164  1.00  0.00           C  
ATOM   2809  CG1 VAL A 510     199.449 175.528 238.254  1.00  0.00           C  
ATOM   2810  CG2 VAL A 510     199.175 174.357 240.472  1.00  0.00           C  
ATOM   2811  H   VAL A 510     201.119 171.885 239.612  1.00  0.00           H  
ATOM   2812  HA  VAL A 510     198.735 172.894 238.136  1.00  0.00           H  
ATOM   2813  HB  VAL A 510     200.959 174.535 239.368  1.00  0.00           H  
ATOM   2814 1HG1 VAL A 510     199.580 176.463 238.770  1.00  0.00           H  
ATOM   2815 2HG1 VAL A 510     200.031 175.542 237.342  1.00  0.00           H  
ATOM   2816 3HG1 VAL A 510     198.395 175.396 238.009  1.00  0.00           H  
ATOM   2817 1HG2 VAL A 510     199.328 175.304 240.947  1.00  0.00           H  
ATOM   2818 2HG2 VAL A 510     198.139 174.200 240.308  1.00  0.00           H  
ATOM   2819 3HG2 VAL A 510     199.566 173.564 241.111  1.00  0.00           H  
ATOM   2820  N   VAL A 511     199.936 173.231 236.060  1.00  0.00           N  
ATOM   2821  CA  VAL A 511     200.599 173.437 234.801  1.00  0.00           C  
ATOM   2822  C   VAL A 511     200.116 174.727 234.199  1.00  0.00           C  
ATOM   2823  O   VAL A 511     198.913 175.007 234.167  1.00  0.00           O  
ATOM   2824  CB  VAL A 511     200.389 172.277 233.830  1.00  0.00           C  
ATOM   2825  CG1 VAL A 511     201.045 172.569 232.460  1.00  0.00           C  
ATOM   2826  CG2 VAL A 511     200.999 171.062 234.420  1.00  0.00           C  
ATOM   2827  H   VAL A 511     198.916 173.221 236.093  1.00  0.00           H  
ATOM   2828  HA  VAL A 511     201.648 173.524 234.999  1.00  0.00           H  
ATOM   2829  HB  VAL A 511     199.349 172.143 233.683  1.00  0.00           H  
ATOM   2830 1HG1 VAL A 511     200.881 171.728 231.793  1.00  0.00           H  
ATOM   2831 2HG1 VAL A 511     200.601 173.461 232.026  1.00  0.00           H  
ATOM   2832 3HG1 VAL A 511     202.115 172.721 232.590  1.00  0.00           H  
ATOM   2833 1HG2 VAL A 511     200.857 170.212 233.758  1.00  0.00           H  
ATOM   2834 2HG2 VAL A 511     202.054 171.256 234.566  1.00  0.00           H  
ATOM   2835 3HG2 VAL A 511     200.550 170.873 235.361  1.00  0.00           H  
ATOM   2836  N   VAL A 512     201.053 175.544 233.769  1.00  0.00           N  
ATOM   2837  CA  VAL A 512     200.638 176.796 233.155  1.00  0.00           C  
ATOM   2838  C   VAL A 512     201.059 176.761 231.717  1.00  0.00           C  
ATOM   2839  O   VAL A 512     202.221 176.525 231.420  1.00  0.00           O  
ATOM   2840  CB  VAL A 512     201.211 178.031 233.880  1.00  0.00           C  
ATOM   2841  CG1 VAL A 512     200.754 179.313 233.176  1.00  0.00           C  
ATOM   2842  CG2 VAL A 512     200.754 178.007 235.336  1.00  0.00           C  
ATOM   2843  H   VAL A 512     202.026 175.240 233.840  1.00  0.00           H  
ATOM   2844  HA  VAL A 512     199.554 176.872 233.191  1.00  0.00           H  
ATOM   2845  HB  VAL A 512     202.280 178.021 233.831  1.00  0.00           H  
ATOM   2846 1HG1 VAL A 512     201.167 180.180 233.690  1.00  0.00           H  
ATOM   2847 2HG1 VAL A 512     201.102 179.306 232.143  1.00  0.00           H  
ATOM   2848 3HG1 VAL A 512     199.670 179.364 233.191  1.00  0.00           H  
ATOM   2849 1HG2 VAL A 512     201.146 178.868 235.853  1.00  0.00           H  
ATOM   2850 2HG2 VAL A 512     199.678 178.027 235.369  1.00  0.00           H  
ATOM   2851 3HG2 VAL A 512     201.114 177.105 235.819  1.00  0.00           H  
ATOM   2852  N   LEU A 513     200.097 176.951 230.831  1.00  0.00           N  
ATOM   2853  CA  LEU A 513     200.323 176.917 229.403  1.00  0.00           C  
ATOM   2854  C   LEU A 513     200.306 178.327 228.858  1.00  0.00           C  
ATOM   2855  O   LEU A 513     199.236 178.894 228.637  1.00  0.00           O  
ATOM   2856  CB  LEU A 513     199.243 176.060 228.736  1.00  0.00           C  
ATOM   2857  CG  LEU A 513     199.168 174.608 229.258  1.00  0.00           C  
ATOM   2858  CD1 LEU A 513     198.017 173.897 228.618  1.00  0.00           C  
ATOM   2859  CD2 LEU A 513     200.477 173.905 228.945  1.00  0.00           C  
ATOM   2860  H   LEU A 513     199.163 177.144 231.174  1.00  0.00           H  
ATOM   2861  HA  LEU A 513     201.292 176.474 229.207  1.00  0.00           H  
ATOM   2862 1HB  LEU A 513     198.276 176.528 228.905  1.00  0.00           H  
ATOM   2863 2HB  LEU A 513     199.427 176.029 227.665  1.00  0.00           H  
ATOM   2864  HG  LEU A 513     199.001 174.618 230.337  1.00  0.00           H  
ATOM   2865 1HD1 LEU A 513     197.960 172.885 228.989  1.00  0.00           H  
ATOM   2866 2HD1 LEU A 513     197.087 174.418 228.845  1.00  0.00           H  
ATOM   2867 3HD1 LEU A 513     198.178 173.879 227.569  1.00  0.00           H  
ATOM   2868 1HD2 LEU A 513     200.451 172.878 229.310  1.00  0.00           H  
ATOM   2869 2HD2 LEU A 513     200.635 173.903 227.873  1.00  0.00           H  
ATOM   2870 3HD2 LEU A 513     201.281 174.438 229.425  1.00  0.00           H  
ATOM   2871  N   SER A 514     201.481 178.931 228.727  1.00  0.00           N  
ATOM   2872  CA  SER A 514     201.538 180.314 228.277  1.00  0.00           C  
ATOM   2873  C   SER A 514     201.449 180.293 226.772  1.00  0.00           C  
ATOM   2874  O   SER A 514     202.153 179.515 226.126  1.00  0.00           O  
ATOM   2875  CB  SER A 514     202.790 181.010 228.755  1.00  0.00           C  
ATOM   2876  OG  SER A 514     202.865 182.308 228.229  1.00  0.00           O  
ATOM   2877  H   SER A 514     202.333 178.403 228.930  1.00  0.00           H  
ATOM   2878  HA  SER A 514     200.682 180.857 228.666  1.00  0.00           H  
ATOM   2879 1HB  SER A 514     202.784 181.053 229.843  1.00  0.00           H  
ATOM   2880 2HB  SER A 514     203.656 180.445 228.458  1.00  0.00           H  
ATOM   2881  HG  SER A 514     201.950 182.637 228.189  1.00  0.00           H  
ATOM   2882  N   PHE A 515     200.564 181.106 226.206  1.00  0.00           N  
ATOM   2883  CA  PHE A 515     200.374 181.071 224.758  1.00  0.00           C  
ATOM   2884  C   PHE A 515     201.022 182.230 224.012  1.00  0.00           C  
ATOM   2885  O   PHE A 515     200.595 183.379 224.143  1.00  0.00           O  
ATOM   2886  CB  PHE A 515     198.893 181.031 224.405  1.00  0.00           C  
ATOM   2887  CG  PHE A 515     198.203 179.772 224.863  1.00  0.00           C  
ATOM   2888  CD1 PHE A 515     197.074 179.787 225.620  1.00  0.00           C  
ATOM   2889  CD2 PHE A 515     198.753 178.583 224.584  1.00  0.00           C  
ATOM   2890  CE1 PHE A 515     196.520 178.616 226.064  1.00  0.00           C  
ATOM   2891  CE2 PHE A 515     198.208 177.401 225.013  1.00  0.00           C  
ATOM   2892  CZ  PHE A 515     197.082 177.422 225.761  1.00  0.00           C  
ATOM   2893  H   PHE A 515     200.034 181.754 226.785  1.00  0.00           H  
ATOM   2894  HA  PHE A 515     200.825 180.151 224.386  1.00  0.00           H  
ATOM   2895 1HB  PHE A 515     198.410 181.861 224.879  1.00  0.00           H  
ATOM   2896 2HB  PHE A 515     198.781 181.149 223.355  1.00  0.00           H  
ATOM   2897  HD1 PHE A 515     196.612 180.743 225.877  1.00  0.00           H  
ATOM   2898  HD2 PHE A 515     199.636 178.599 224.011  1.00  0.00           H  
ATOM   2899  HE1 PHE A 515     195.640 178.644 226.656  1.00  0.00           H  
ATOM   2900  HE2 PHE A 515     198.678 176.458 224.764  1.00  0.00           H  
ATOM   2901  HZ  PHE A 515     196.634 176.497 226.118  1.00  0.00           H  
ATOM   2902  N   GLU A 516     202.047 181.930 223.215  1.00  0.00           N  
ATOM   2903  CA  GLU A 516     202.762 182.971 222.492  1.00  0.00           C  
ATOM   2904  C   GLU A 516     202.359 183.032 221.026  1.00  0.00           C  
ATOM   2905  O   GLU A 516     202.379 182.019 220.306  1.00  0.00           O  
ATOM   2906  CB  GLU A 516     204.274 182.752 222.622  1.00  0.00           C  
ATOM   2907  CG  GLU A 516     205.173 183.779 221.938  1.00  0.00           C  
ATOM   2908  CD  GLU A 516     206.645 183.524 222.244  1.00  0.00           C  
ATOM   2909  OE1 GLU A 516     207.144 182.469 221.890  1.00  0.00           O  
ATOM   2910  OE2 GLU A 516     207.274 184.388 222.818  1.00  0.00           O  
ATOM   2911  H   GLU A 516     202.366 180.963 223.112  1.00  0.00           H  
ATOM   2912  HA  GLU A 516     202.517 183.931 222.943  1.00  0.00           H  
ATOM   2913 1HB  GLU A 516     204.543 182.732 223.670  1.00  0.00           H  
ATOM   2914 2HB  GLU A 516     204.516 181.780 222.202  1.00  0.00           H  
ATOM   2915 1HG  GLU A 516     205.024 183.738 220.856  1.00  0.00           H  
ATOM   2916 2HG  GLU A 516     204.896 184.767 222.284  1.00  0.00           H  
ATOM   2917  N   LEU A 517     201.966 184.234 220.597  1.00  0.00           N  
ATOM   2918  CA  LEU A 517     201.647 184.530 219.202  1.00  0.00           C  
ATOM   2919  C   LEU A 517     202.418 185.774 218.749  1.00  0.00           C  
ATOM   2920  O   LEU A 517     201.992 186.527 217.869  1.00  0.00           O  
ATOM   2921  CB  LEU A 517     200.137 184.712 218.992  1.00  0.00           C  
ATOM   2922  CG  LEU A 517     199.298 183.397 218.879  1.00  0.00           C  
ATOM   2923  CD1 LEU A 517     198.872 182.898 220.256  1.00  0.00           C  
ATOM   2924  CD2 LEU A 517     198.089 183.649 218.017  1.00  0.00           C  
ATOM   2925  H   LEU A 517     201.920 184.988 221.271  1.00  0.00           H  
ATOM   2926  HA  LEU A 517     201.975 183.705 218.594  1.00  0.00           H  
ATOM   2927 1HB  LEU A 517     199.737 185.287 219.830  1.00  0.00           H  
ATOM   2928 2HB  LEU A 517     199.981 185.287 218.081  1.00  0.00           H  
ATOM   2929  HG  LEU A 517     199.906 182.619 218.419  1.00  0.00           H  
ATOM   2930 1HD1 LEU A 517     198.295 182.000 220.110  1.00  0.00           H  
ATOM   2931 2HD1 LEU A 517     199.716 182.684 220.878  1.00  0.00           H  
ATOM   2932 3HD1 LEU A 517     198.255 183.649 220.743  1.00  0.00           H  
ATOM   2933 1HD2 LEU A 517     197.512 182.721 217.925  1.00  0.00           H  
ATOM   2934 2HD2 LEU A 517     197.468 184.419 218.473  1.00  0.00           H  
ATOM   2935 3HD2 LEU A 517     198.407 183.978 217.029  1.00  0.00           H  
ATOM   2936  N   LEU A 518     203.576 185.986 219.348  1.00  0.00           N  
ATOM   2937  CA  LEU A 518     204.353 187.192 219.100  1.00  0.00           C  
ATOM   2938  C   LEU A 518     205.207 187.203 217.844  1.00  0.00           C  
ATOM   2939  O   LEU A 518     206.428 187.073 217.910  1.00  0.00           O  
ATOM   2940  CB  LEU A 518     205.233 187.473 220.312  1.00  0.00           C  
ATOM   2941  CG  LEU A 518     204.465 187.746 221.606  1.00  0.00           C  
ATOM   2942  CD1 LEU A 518     205.448 187.906 222.746  1.00  0.00           C  
ATOM   2943  CD2 LEU A 518     203.618 189.000 221.425  1.00  0.00           C  
ATOM   2944  H   LEU A 518     203.913 185.312 220.022  1.00  0.00           H  
ATOM   2945  HA  LEU A 518     203.646 188.016 219.011  1.00  0.00           H  
ATOM   2946 1HB  LEU A 518     205.885 186.614 220.482  1.00  0.00           H  
ATOM   2947 2HB  LEU A 518     205.855 188.342 220.096  1.00  0.00           H  
ATOM   2948  HG  LEU A 518     203.816 186.903 221.833  1.00  0.00           H  
ATOM   2949 1HD1 LEU A 518     204.907 188.094 223.672  1.00  0.00           H  
ATOM   2950 2HD1 LEU A 518     206.039 186.988 222.850  1.00  0.00           H  
ATOM   2951 3HD1 LEU A 518     206.113 188.743 222.539  1.00  0.00           H  
ATOM   2952 1HD2 LEU A 518     203.064 189.202 222.343  1.00  0.00           H  
ATOM   2953 2HD2 LEU A 518     204.267 189.848 221.199  1.00  0.00           H  
ATOM   2954 3HD2 LEU A 518     202.917 188.853 220.602  1.00  0.00           H  
ATOM   2955  N   HIS A 519     204.545 187.392 216.705  1.00  0.00           N  
ATOM   2956  CA  HIS A 519     205.214 187.491 215.399  1.00  0.00           C  
ATOM   2957  C   HIS A 519     206.008 186.241 215.025  1.00  0.00           C  
ATOM   2958  O   HIS A 519     207.204 186.305 214.737  1.00  0.00           O  
ATOM   2959  CB  HIS A 519     206.139 188.715 215.378  1.00  0.00           C  
ATOM   2960  CG  HIS A 519     205.430 189.989 215.734  1.00  0.00           C  
ATOM   2961  ND1 HIS A 519     204.485 190.571 214.916  1.00  0.00           N  
ATOM   2962  CD2 HIS A 519     205.519 190.783 216.830  1.00  0.00           C  
ATOM   2963  CE1 HIS A 519     204.027 191.672 215.488  1.00  0.00           C  
ATOM   2964  NE2 HIS A 519     204.639 191.822 216.650  1.00  0.00           N  
ATOM   2965  H   HIS A 519     203.529 187.441 216.780  1.00  0.00           H  
ATOM   2966  HA  HIS A 519     204.459 187.633 214.627  1.00  0.00           H  
ATOM   2967 1HB  HIS A 519     206.979 188.577 216.055  1.00  0.00           H  
ATOM   2968 2HB  HIS A 519     206.553 188.831 214.379  1.00  0.00           H  
ATOM   2969  HD2 HIS A 519     206.169 190.624 217.693  1.00  0.00           H  
ATOM   2970  HE1 HIS A 519     203.273 192.339 215.073  1.00  0.00           H  
ATOM   2971  HE2 HIS A 519     204.486 192.578 217.303  1.00  0.00           H  
ATOM   2972  N   ALA A 520     205.331 185.104 215.029  1.00  0.00           N  
ATOM   2973  CA  ALA A 520     205.951 183.818 214.752  1.00  0.00           C  
ATOM   2974  C   ALA A 520     204.915 182.911 214.063  1.00  0.00           C  
ATOM   2975  O   ALA A 520     203.722 183.202 214.131  1.00  0.00           O  
ATOM   2976  CB  ALA A 520     206.461 183.251 216.077  1.00  0.00           C  
ATOM   2977  H   ALA A 520     204.351 185.138 215.261  1.00  0.00           H  
ATOM   2978  HA  ALA A 520     206.786 183.970 214.070  1.00  0.00           H  
ATOM   2979 1HB  ALA A 520     206.938 182.295 215.959  1.00  0.00           H  
ATOM   2980 2HB  ALA A 520     207.182 183.955 216.504  1.00  0.00           H  
ATOM   2981 3HB  ALA A 520     205.635 183.147 216.763  1.00  0.00           H  
ATOM   2982  N   PRO A 521     205.320 181.868 213.310  1.00  0.00           N  
ATOM   2983  CA  PRO A 521     204.417 180.939 212.649  1.00  0.00           C  
ATOM   2984  C   PRO A 521     203.628 180.105 213.637  1.00  0.00           C  
ATOM   2985  O   PRO A 521     204.142 179.686 214.668  1.00  0.00           O  
ATOM   2986  CB  PRO A 521     205.371 180.076 211.816  1.00  0.00           C  
ATOM   2987  CG  PRO A 521     206.720 180.197 212.506  1.00  0.00           C  
ATOM   2988  CD  PRO A 521     206.753 181.608 213.057  1.00  0.00           C  
ATOM   2989  HA  PRO A 521     203.736 181.506 211.999  1.00  0.00           H  
ATOM   2990 1HB  PRO A 521     204.998 179.039 211.785  1.00  0.00           H  
ATOM   2991 2HB  PRO A 521     205.393 180.438 210.777  1.00  0.00           H  
ATOM   2992 1HG  PRO A 521     206.806 179.439 213.295  1.00  0.00           H  
ATOM   2993 2HG  PRO A 521     207.533 180.000 211.789  1.00  0.00           H  
ATOM   2994 1HD  PRO A 521     207.352 181.611 213.956  1.00  0.00           H  
ATOM   2995 2HD  PRO A 521     207.142 182.304 212.299  1.00  0.00           H  
ATOM   2996  N   ALA A 522     202.398 179.775 213.282  1.00  0.00           N  
ATOM   2997  CA  ALA A 522     201.542 178.981 214.164  1.00  0.00           C  
ATOM   2998  C   ALA A 522     201.881 177.496 214.098  1.00  0.00           C  
ATOM   2999  O   ALA A 522     201.201 176.729 213.419  1.00  0.00           O  
ATOM   3000  CB  ALA A 522     200.093 179.208 213.816  1.00  0.00           C  
ATOM   3001  H   ALA A 522     202.025 180.116 212.409  1.00  0.00           H  
ATOM   3002  HA  ALA A 522     201.697 179.318 215.179  1.00  0.00           H  
ATOM   3003 1HB  ALA A 522     199.504 178.653 214.500  1.00  0.00           H  
ATOM   3004 2HB  ALA A 522     199.858 180.268 213.908  1.00  0.00           H  
ATOM   3005 3HB  ALA A 522     199.894 178.877 212.798  1.00  0.00           H  
ATOM   3006  N   THR A 523     202.938 177.094 214.806  1.00  0.00           N  
ATOM   3007  CA  THR A 523     203.444 175.724 214.711  1.00  0.00           C  
ATOM   3008  C   THR A 523     202.720 174.747 215.660  1.00  0.00           C  
ATOM   3009  O   THR A 523     202.961 173.536 215.595  1.00  0.00           O  
ATOM   3010  CB  THR A 523     204.946 175.624 215.041  1.00  0.00           C  
ATOM   3011  OG1 THR A 523     205.181 175.793 216.459  1.00  0.00           O  
ATOM   3012  CG2 THR A 523     205.727 176.672 214.300  1.00  0.00           C  
ATOM   3013  H   THR A 523     203.442 177.808 215.328  1.00  0.00           H  
ATOM   3014  HA  THR A 523     203.291 175.377 213.690  1.00  0.00           H  
ATOM   3015  HB  THR A 523     205.296 174.667 214.737  1.00  0.00           H  
ATOM   3016  HG1 THR A 523     204.982 176.727 216.777  1.00  0.00           H  
ATOM   3017 1HG2 THR A 523     206.787 176.567 214.534  1.00  0.00           H  
ATOM   3018 2HG2 THR A 523     205.578 176.552 213.231  1.00  0.00           H  
ATOM   3019 3HG2 THR A 523     205.390 177.643 214.606  1.00  0.00           H  
ATOM   3020  N   VAL A 524     201.884 175.277 216.553  1.00  0.00           N  
ATOM   3021  CA  VAL A 524     201.146 174.474 217.525  1.00  0.00           C  
ATOM   3022  C   VAL A 524     199.630 174.493 217.224  1.00  0.00           C  
ATOM   3023  O   VAL A 524     198.997 175.552 217.221  1.00  0.00           O  
ATOM   3024  CB  VAL A 524     201.424 175.033 218.934  1.00  0.00           C  
ATOM   3025  CG1 VAL A 524     200.670 174.286 219.928  1.00  0.00           C  
ATOM   3026  CG2 VAL A 524     202.899 174.963 219.231  1.00  0.00           C  
ATOM   3027  H   VAL A 524     201.748 176.287 216.574  1.00  0.00           H  
ATOM   3028  HA  VAL A 524     201.498 173.440 217.475  1.00  0.00           H  
ATOM   3029  HB  VAL A 524     201.112 176.046 218.969  1.00  0.00           H  
ATOM   3030 1HG1 VAL A 524     200.852 174.667 220.903  1.00  0.00           H  
ATOM   3031 2HG1 VAL A 524     199.617 174.376 219.694  1.00  0.00           H  
ATOM   3032 3HG1 VAL A 524     200.981 173.261 219.883  1.00  0.00           H  
ATOM   3033 1HG2 VAL A 524     203.101 175.371 220.218  1.00  0.00           H  
ATOM   3034 2HG2 VAL A 524     203.223 173.925 219.195  1.00  0.00           H  
ATOM   3035 3HG2 VAL A 524     203.448 175.544 218.490  1.00  0.00           H  
ATOM   3036  N   CYS A 525     199.038 173.314 216.994  1.00  0.00           N  
ATOM   3037  CA  CYS A 525     197.599 173.227 216.654  1.00  0.00           C  
ATOM   3038  C   CYS A 525     196.973 171.953 217.169  1.00  0.00           C  
ATOM   3039  O   CYS A 525     197.573 170.890 217.090  1.00  0.00           O  
ATOM   3040  CB  CYS A 525     197.352 173.283 215.152  1.00  0.00           C  
ATOM   3041  SG  CYS A 525     195.573 173.204 214.725  1.00  0.00           S  
ATOM   3042  H   CYS A 525     199.610 172.460 217.030  1.00  0.00           H  
ATOM   3043  HA  CYS A 525     197.081 174.068 217.118  1.00  0.00           H  
ATOM   3044 1HB  CYS A 525     197.763 174.206 214.741  1.00  0.00           H  
ATOM   3045 2HB  CYS A 525     197.854 172.448 214.668  1.00  0.00           H  
ATOM   3046  HG  CYS A 525     195.296 172.081 215.438  1.00  0.00           H  
ATOM   3047  N   GLY A 526     195.780 172.036 217.729  1.00  0.00           N  
ATOM   3048  CA  GLY A 526     195.189 170.840 218.306  1.00  0.00           C  
ATOM   3049  C   GLY A 526     194.603 169.917 217.267  1.00  0.00           C  
ATOM   3050  O   GLY A 526     194.603 170.243 216.078  1.00  0.00           O  
ATOM   3051  H   GLY A 526     195.282 172.921 217.777  1.00  0.00           H  
ATOM   3052 1HA  GLY A 526     195.941 170.311 218.866  1.00  0.00           H  
ATOM   3053 2HA  GLY A 526     194.428 171.140 219.016  1.00  0.00           H  
ATOM   3054  N   PRO A 527     194.139 168.734 217.697  1.00  0.00           N  
ATOM   3055  CA  PRO A 527     193.529 167.713 216.877  1.00  0.00           C  
ATOM   3056  C   PRO A 527     192.160 168.187 216.426  1.00  0.00           C  
ATOM   3057  O   PRO A 527     191.478 168.894 217.168  1.00  0.00           O  
ATOM   3058  CB  PRO A 527     193.454 166.518 217.837  1.00  0.00           C  
ATOM   3059  CG  PRO A 527     193.384 167.140 219.227  1.00  0.00           C  
ATOM   3060  CD  PRO A 527     194.208 168.405 219.141  1.00  0.00           C  
ATOM   3061  HA  PRO A 527     194.176 167.497 216.013  1.00  0.00           H  
ATOM   3062 1HB  PRO A 527     192.571 165.907 217.597  1.00  0.00           H  
ATOM   3063 2HB  PRO A 527     194.335 165.875 217.703  1.00  0.00           H  
ATOM   3064 1HG  PRO A 527     192.337 167.343 219.503  1.00  0.00           H  
ATOM   3065 2HG  PRO A 527     193.778 166.437 219.981  1.00  0.00           H  
ATOM   3066 1HD  PRO A 527     193.732 169.176 219.751  1.00  0.00           H  
ATOM   3067 2HD  PRO A 527     195.234 168.215 219.461  1.00  0.00           H  
ATOM   3068  N   LYS A 528     191.734 167.751 215.246  1.00  0.00           N  
ATOM   3069  CA  LYS A 528     190.415 168.108 214.735  1.00  0.00           C  
ATOM   3070  C   LYS A 528     189.695 166.901 214.149  1.00  0.00           C  
ATOM   3071  O   LYS A 528     190.304 165.853 213.932  1.00  0.00           O  
ATOM   3072  CB  LYS A 528     190.541 169.232 213.696  1.00  0.00           C  
ATOM   3073  CG  LYS A 528     191.057 170.563 214.281  1.00  0.00           C  
ATOM   3074  CD  LYS A 528     191.143 171.665 213.249  1.00  0.00           C  
ATOM   3075  CE  LYS A 528     191.620 172.952 213.910  1.00  0.00           C  
ATOM   3076  NZ  LYS A 528     191.776 174.069 212.941  1.00  0.00           N  
ATOM   3077  H   LYS A 528     192.342 167.172 214.683  1.00  0.00           H  
ATOM   3078  HA  LYS A 528     189.812 168.481 215.564  1.00  0.00           H  
ATOM   3079 1HB  LYS A 528     191.222 168.925 212.903  1.00  0.00           H  
ATOM   3080 2HB  LYS A 528     189.567 169.421 213.243  1.00  0.00           H  
ATOM   3081 1HG  LYS A 528     190.391 170.890 215.090  1.00  0.00           H  
ATOM   3082 2HG  LYS A 528     192.054 170.427 214.702  1.00  0.00           H  
ATOM   3083 1HD  LYS A 528     191.845 171.382 212.463  1.00  0.00           H  
ATOM   3084 2HD  LYS A 528     190.162 171.831 212.804  1.00  0.00           H  
ATOM   3085 1HE  LYS A 528     190.887 173.241 214.660  1.00  0.00           H  
ATOM   3086 2HE  LYS A 528     192.572 172.769 214.404  1.00  0.00           H  
ATOM   3087 1HZ  LYS A 528     192.082 174.900 213.441  1.00  0.00           H  
ATOM   3088 2HZ  LYS A 528     192.461 173.823 212.244  1.00  0.00           H  
ATOM   3089 3HZ  LYS A 528     190.889 174.252 212.497  1.00  0.00           H  
TER                                                                             
ATOM   3091  N   SER D  19     215.959 197.615 260.351  1.00  0.00           N  
ATOM   3092  CA  SER D  19     214.582 197.109 260.381  1.00  0.00           C  
ATOM   3093  C   SER D  19     213.909 197.295 261.741  1.00  0.00           C  
ATOM   3094  O   SER D  19     214.578 197.382 262.774  1.00  0.00           O  
ATOM   3095  CB  SER D  19     214.545 195.650 259.946  1.00  0.00           C  
ATOM   3096  OG  SER D  19     215.281 194.818 260.807  1.00  0.00           O  
ATOM   3097  H   SER D  19     216.761 197.007 260.511  1.00  0.00           H  
ATOM   3098  HA  SER D  19     213.999 197.674 259.651  1.00  0.00           H  
ATOM   3099 1HB  SER D  19     213.507 195.311 259.915  1.00  0.00           H  
ATOM   3100 2HB  SER D  19     214.942 195.563 258.938  1.00  0.00           H  
ATOM   3101  HG  SER D  19     215.254 193.926 260.385  1.00  0.00           H  
ATOM   3102  N   THR D  20     212.572 197.358 261.710  1.00  0.00           N  
ATOM   3103  CA  THR D  20     211.709 197.571 262.879  1.00  0.00           C  
ATOM   3104  C   THR D  20     211.285 196.308 263.603  1.00  0.00           C  
ATOM   3105  O   THR D  20     211.364 195.207 263.049  1.00  0.00           O  
ATOM   3106  CB  THR D  20     210.435 198.299 262.445  1.00  0.00           C  
ATOM   3107  OG1 THR D  20     209.735 197.472 261.492  1.00  0.00           O  
ATOM   3108  CG2 THR D  20     210.769 199.632 261.813  1.00  0.00           C  
ATOM   3109  H   THR D  20     212.110 197.265 260.798  1.00  0.00           H  
ATOM   3110  HA  THR D  20     212.248 198.199 263.590  1.00  0.00           H  
ATOM   3111  HB  THR D  20     209.797 198.462 263.317  1.00  0.00           H  
ATOM   3112  HG1 THR D  20     210.279 197.429 260.660  1.00  0.00           H  
ATOM   3113 1HG2 THR D  20     209.850 200.131 261.510  1.00  0.00           H  
ATOM   3114 2HG2 THR D  20     211.299 200.252 262.539  1.00  0.00           H  
ATOM   3115 3HG2 THR D  20     211.402 199.469 260.939  1.00  0.00           H  
ATOM   3116  N   ILE D  21     210.700 196.475 264.803  1.00  0.00           N  
ATOM   3117  CA  ILE D  21     210.212 195.293 265.511  1.00  0.00           C  
ATOM   3118  C   ILE D  21     209.146 194.605 264.690  1.00  0.00           C  
ATOM   3119  O   ILE D  21     209.218 193.395 264.506  1.00  0.00           O  
ATOM   3120  CB  ILE D  21     209.559 195.601 266.878  1.00  0.00           C  
ATOM   3121  CG1 ILE D  21     210.582 196.103 267.887  1.00  0.00           C  
ATOM   3122  CG2 ILE D  21     208.927 194.357 267.397  1.00  0.00           C  
ATOM   3123  CD1 ILE D  21     209.945 196.677 269.143  1.00  0.00           C  
ATOM   3124  H   ILE D  21     210.664 197.410 265.228  1.00  0.00           H  
ATOM   3125  HA  ILE D  21     211.039 194.603 265.659  1.00  0.00           H  
ATOM   3126  HB  ILE D  21     208.784 196.329 266.760  1.00  0.00           H  
ATOM   3127 1HG1 ILE D  21     211.237 195.278 268.167  1.00  0.00           H  
ATOM   3128 2HG1 ILE D  21     211.185 196.888 267.419  1.00  0.00           H  
ATOM   3129 1HG2 ILE D  21     208.445 194.551 268.350  1.00  0.00           H  
ATOM   3130 2HG2 ILE D  21     208.190 193.999 266.683  1.00  0.00           H  
ATOM   3131 3HG2 ILE D  21     209.702 193.624 267.518  1.00  0.00           H  
ATOM   3132 1HD1 ILE D  21     210.727 197.022 269.819  1.00  0.00           H  
ATOM   3133 2HD1 ILE D  21     209.321 197.505 268.877  1.00  0.00           H  
ATOM   3134 3HD1 ILE D  21     209.355 195.912 269.630  1.00  0.00           H  
ATOM   3135  N   GLU D  22     208.178 195.353 264.155  1.00  0.00           N  
ATOM   3136  CA  GLU D  22     207.142 194.723 263.350  1.00  0.00           C  
ATOM   3137  C   GLU D  22     207.670 193.973 262.155  1.00  0.00           C  
ATOM   3138  O   GLU D  22     207.184 192.883 261.852  1.00  0.00           O  
ATOM   3139  CB  GLU D  22     206.159 195.764 262.878  1.00  0.00           C  
ATOM   3140  CG  GLU D  22     204.967 195.249 262.134  1.00  0.00           C  
ATOM   3141  CD  GLU D  22     203.927 196.311 262.047  1.00  0.00           C  
ATOM   3142  OE1 GLU D  22     204.185 197.400 262.469  1.00  0.00           O  
ATOM   3143  OE2 GLU D  22     202.851 196.037 261.642  1.00  0.00           O  
ATOM   3144  H   GLU D  22     208.115 196.357 264.343  1.00  0.00           H  
ATOM   3145  HA  GLU D  22     206.619 194.008 263.979  1.00  0.00           H  
ATOM   3146 1HB  GLU D  22     205.840 196.308 263.693  1.00  0.00           H  
ATOM   3147 2HB  GLU D  22     206.680 196.462 262.214  1.00  0.00           H  
ATOM   3148 1HG  GLU D  22     205.267 194.953 261.128  1.00  0.00           H  
ATOM   3149 2HG  GLU D  22     204.567 194.376 262.639  1.00  0.00           H  
ATOM   3150  N   GLU D  23     208.652 194.528 261.450  1.00  0.00           N  
ATOM   3151  CA  GLU D  23     209.143 193.791 260.296  1.00  0.00           C  
ATOM   3152  C   GLU D  23     209.806 192.487 260.718  1.00  0.00           C  
ATOM   3153  O   GLU D  23     209.510 191.421 260.173  1.00  0.00           O  
ATOM   3154  CB  GLU D  23     210.135 194.669 259.529  1.00  0.00           C  
ATOM   3155  CG  GLU D  23     209.480 195.826 258.770  1.00  0.00           C  
ATOM   3156  CD  GLU D  23     210.455 196.871 258.303  1.00  0.00           C  
ATOM   3157  OE1 GLU D  23     211.270 197.290 259.112  1.00  0.00           O  
ATOM   3158  OE2 GLU D  23     210.401 197.254 257.160  1.00  0.00           O  
ATOM   3159  H   GLU D  23     209.039 195.444 261.694  1.00  0.00           H  
ATOM   3160  HA  GLU D  23     208.297 193.555 259.650  1.00  0.00           H  
ATOM   3161 1HB  GLU D  23     210.856 195.090 260.233  1.00  0.00           H  
ATOM   3162 2HB  GLU D  23     210.690 194.057 258.817  1.00  0.00           H  
ATOM   3163 1HG  GLU D  23     208.968 195.418 257.901  1.00  0.00           H  
ATOM   3164 2HG  GLU D  23     208.728 196.285 259.410  1.00  0.00           H  
ATOM   3165  N   GLN D  24     210.617 192.546 261.766  1.00  0.00           N  
ATOM   3166  CA  GLN D  24     211.332 191.366 262.209  1.00  0.00           C  
ATOM   3167  C   GLN D  24     210.382 190.329 262.768  1.00  0.00           C  
ATOM   3168  O   GLN D  24     210.485 189.134 262.460  1.00  0.00           O  
ATOM   3169  CB  GLN D  24     212.325 191.770 263.279  1.00  0.00           C  
ATOM   3170  CG  GLN D  24     213.456 192.605 262.791  1.00  0.00           C  
ATOM   3171  CD  GLN D  24     214.280 193.157 263.929  1.00  0.00           C  
ATOM   3172  OE1 GLN D  24     214.211 192.686 265.072  1.00  0.00           O  
ATOM   3173  NE2 GLN D  24     215.063 194.176 263.627  1.00  0.00           N  
ATOM   3174  H   GLN D  24     210.790 193.445 262.225  1.00  0.00           H  
ATOM   3175  HA  GLN D  24     211.854 190.938 261.362  1.00  0.00           H  
ATOM   3176 1HB  GLN D  24     211.810 192.315 264.073  1.00  0.00           H  
ATOM   3177 2HB  GLN D  24     212.746 190.891 263.698  1.00  0.00           H  
ATOM   3178 1HG  GLN D  24     214.095 191.991 262.169  1.00  0.00           H  
ATOM   3179 2HG  GLN D  24     213.065 193.444 262.211  1.00  0.00           H  
ATOM   3180 1HE2 GLN D  24     215.625 194.613 264.325  1.00  0.00           H  
ATOM   3181 2HE2 GLN D  24     215.077 194.524 262.674  1.00  0.00           H  
ATOM   3182  N   ALA D  25     209.436 190.812 263.564  1.00  0.00           N  
ATOM   3183  CA  ALA D  25     208.430 189.998 264.190  1.00  0.00           C  
ATOM   3184  C   ALA D  25     207.538 189.348 263.163  1.00  0.00           C  
ATOM   3185  O   ALA D  25     207.149 188.201 263.335  1.00  0.00           O  
ATOM   3186  CB  ALA D  25     207.617 190.816 265.125  1.00  0.00           C  
ATOM   3187  H   ALA D  25     209.418 191.805 263.756  1.00  0.00           H  
ATOM   3188  HA  ALA D  25     208.926 189.217 264.756  1.00  0.00           H  
ATOM   3189 1HB  ALA D  25     206.894 190.156 265.561  1.00  0.00           H  
ATOM   3190 2HB  ALA D  25     208.259 191.252 265.887  1.00  0.00           H  
ATOM   3191 3HB  ALA D  25     207.131 191.603 264.574  1.00  0.00           H  
ATOM   3192  N   LYS D  26     207.211 190.060 262.079  1.00  0.00           N  
ATOM   3193  CA  LYS D  26     206.394 189.458 261.047  1.00  0.00           C  
ATOM   3194  C   LYS D  26     207.103 188.251 260.481  1.00  0.00           C  
ATOM   3195  O   LYS D  26     206.501 187.186 260.363  1.00  0.00           O  
ATOM   3196  CB  LYS D  26     206.078 190.416 259.907  1.00  0.00           C  
ATOM   3197  CG  LYS D  26     205.199 189.765 258.823  1.00  0.00           C  
ATOM   3198  CD  LYS D  26     204.846 190.723 257.699  1.00  0.00           C  
ATOM   3199  CE  LYS D  26     203.882 190.067 256.679  1.00  0.00           C  
ATOM   3200  NZ  LYS D  26     204.539 188.999 255.817  1.00  0.00           N  
ATOM   3201  H   LYS D  26     207.510 191.029 261.972  1.00  0.00           H  
ATOM   3202  HA  LYS D  26     205.457 189.126 261.493  1.00  0.00           H  
ATOM   3203 1HB  LYS D  26     205.571 191.301 260.297  1.00  0.00           H  
ATOM   3204 2HB  LYS D  26     207.009 190.750 259.443  1.00  0.00           H  
ATOM   3205 1HG  LYS D  26     205.731 188.905 258.396  1.00  0.00           H  
ATOM   3206 2HG  LYS D  26     204.279 189.398 259.277  1.00  0.00           H  
ATOM   3207 1HD  LYS D  26     204.373 191.612 258.118  1.00  0.00           H  
ATOM   3208 2HD  LYS D  26     205.762 191.023 257.187  1.00  0.00           H  
ATOM   3209 1HE  LYS D  26     203.055 189.614 257.223  1.00  0.00           H  
ATOM   3210 2HE  LYS D  26     203.490 190.847 256.027  1.00  0.00           H  
ATOM   3211 1HZ  LYS D  26     203.856 188.627 255.183  1.00  0.00           H  
ATOM   3212 2HZ  LYS D  26     205.293 189.402 255.293  1.00  0.00           H  
ATOM   3213 3HZ  LYS D  26     204.918 188.202 256.368  1.00  0.00           H  
ATOM   3214  N   TYR D  27     208.384 188.402 260.148  1.00  0.00           N  
ATOM   3215  CA  TYR D  27     209.119 187.297 259.542  1.00  0.00           C  
ATOM   3216  C   TYR D  27     209.172 186.107 260.516  1.00  0.00           C  
ATOM   3217  O   TYR D  27     208.958 184.947 260.126  1.00  0.00           O  
ATOM   3218  CB  TYR D  27     210.490 187.799 259.103  1.00  0.00           C  
ATOM   3219  CG  TYR D  27     210.362 188.742 257.909  1.00  0.00           C  
ATOM   3220  CD1 TYR D  27     210.847 190.031 257.986  1.00  0.00           C  
ATOM   3221  CD2 TYR D  27     209.719 188.327 256.754  1.00  0.00           C  
ATOM   3222  CE1 TYR D  27     210.707 190.896 256.936  1.00  0.00           C  
ATOM   3223  CE2 TYR D  27     209.580 189.189 255.692  1.00  0.00           C  
ATOM   3224  CZ  TYR D  27     210.072 190.475 255.782  1.00  0.00           C  
ATOM   3225  OH  TYR D  27     209.934 191.347 254.728  1.00  0.00           O  
ATOM   3226  H   TYR D  27     208.837 189.312 260.284  1.00  0.00           H  
ATOM   3227  HA  TYR D  27     208.575 186.973 258.658  1.00  0.00           H  
ATOM   3228 1HB  TYR D  27     210.964 188.342 259.924  1.00  0.00           H  
ATOM   3229 2HB  TYR D  27     211.136 186.979 258.830  1.00  0.00           H  
ATOM   3230  HD1 TYR D  27     211.332 190.370 258.884  1.00  0.00           H  
ATOM   3231  HD2 TYR D  27     209.316 187.324 256.681  1.00  0.00           H  
ATOM   3232  HE1 TYR D  27     211.091 191.914 257.018  1.00  0.00           H  
ATOM   3233  HE2 TYR D  27     209.072 188.858 254.785  1.00  0.00           H  
ATOM   3234  HH  TYR D  27     209.604 190.872 253.960  1.00  0.00           H  
ATOM   3235  N   PHE D  28     209.352 186.405 261.796  1.00  0.00           N  
ATOM   3236  CA  PHE D  28     209.292 185.399 262.854  1.00  0.00           C  
ATOM   3237  C   PHE D  28     207.960 184.674 262.826  1.00  0.00           C  
ATOM   3238  O   PHE D  28     207.901 183.444 262.789  1.00  0.00           O  
ATOM   3239  CB  PHE D  28     209.581 186.053 264.203  1.00  0.00           C  
ATOM   3240  CG  PHE D  28     209.230 185.271 265.416  1.00  0.00           C  
ATOM   3241  CD1 PHE D  28     209.934 184.174 265.821  1.00  0.00           C  
ATOM   3242  CD2 PHE D  28     208.176 185.710 266.202  1.00  0.00           C  
ATOM   3243  CE1 PHE D  28     209.569 183.509 266.971  1.00  0.00           C  
ATOM   3244  CE2 PHE D  28     207.822 185.051 267.346  1.00  0.00           C  
ATOM   3245  CZ  PHE D  28     208.516 183.951 267.726  1.00  0.00           C  
ATOM   3246  H   PHE D  28     209.544 187.377 262.062  1.00  0.00           H  
ATOM   3247  HA  PHE D  28     210.068 184.654 262.655  1.00  0.00           H  
ATOM   3248 1HB  PHE D  28     210.634 186.292 264.259  1.00  0.00           H  
ATOM   3249 2HB  PHE D  28     209.058 186.984 264.257  1.00  0.00           H  
ATOM   3250  HD1 PHE D  28     210.774 183.824 265.225  1.00  0.00           H  
ATOM   3251  HD2 PHE D  28     207.634 186.599 265.888  1.00  0.00           H  
ATOM   3252  HE1 PHE D  28     210.121 182.625 267.280  1.00  0.00           H  
ATOM   3253  HE2 PHE D  28     206.990 185.402 267.946  1.00  0.00           H  
ATOM   3254  HZ  PHE D  28     208.243 183.421 268.624  1.00  0.00           H  
ATOM   3255  N   LEU D  29     206.883 185.449 262.830  1.00  0.00           N  
ATOM   3256  CA  LEU D  29     205.556 184.890 262.831  1.00  0.00           C  
ATOM   3257  C   LEU D  29     205.208 184.139 261.540  1.00  0.00           C  
ATOM   3258  O   LEU D  29     204.427 183.188 261.575  1.00  0.00           O  
ATOM   3259  CB  LEU D  29     204.562 185.966 263.193  1.00  0.00           C  
ATOM   3260  CG  LEU D  29     204.706 186.413 264.663  1.00  0.00           C  
ATOM   3261  CD1 LEU D  29     203.861 187.569 264.892  1.00  0.00           C  
ATOM   3262  CD2 LEU D  29     204.342 185.236 265.603  1.00  0.00           C  
ATOM   3263  H   LEU D  29     206.991 186.458 262.837  1.00  0.00           H  
ATOM   3264  HA  LEU D  29     205.527 184.202 263.659  1.00  0.00           H  
ATOM   3265 1HB  LEU D  29     204.725 186.831 262.546  1.00  0.00           H  
ATOM   3266 2HB  LEU D  29     203.554 185.589 263.039  1.00  0.00           H  
ATOM   3267  HG  LEU D  29     205.717 186.716 264.850  1.00  0.00           H  
ATOM   3268 1HD1 LEU D  29     203.958 187.901 265.913  1.00  0.00           H  
ATOM   3269 2HD1 LEU D  29     204.182 188.348 264.220  1.00  0.00           H  
ATOM   3270 3HD1 LEU D  29     202.835 187.321 264.691  1.00  0.00           H  
ATOM   3271 1HD2 LEU D  29     204.445 185.552 266.641  1.00  0.00           H  
ATOM   3272 2HD2 LEU D  29     203.317 184.920 265.421  1.00  0.00           H  
ATOM   3273 3HD2 LEU D  29     205.014 184.395 265.411  1.00  0.00           H  
ATOM   3274  N   ASP D  30     205.759 184.537 260.392  1.00  0.00           N  
ATOM   3275  CA  ASP D  30     205.472 183.780 259.171  1.00  0.00           C  
ATOM   3276  C   ASP D  30     206.041 182.353 259.285  1.00  0.00           C  
ATOM   3277  O   ASP D  30     205.360 181.373 258.943  1.00  0.00           O  
ATOM   3278  CB  ASP D  30     206.031 184.506 257.933  1.00  0.00           C  
ATOM   3279  CG  ASP D  30     205.198 185.788 257.514  1.00  0.00           C  
ATOM   3280  OD1 ASP D  30     204.100 185.953 257.985  1.00  0.00           O  
ATOM   3281  OD2 ASP D  30     205.678 186.574 256.701  1.00  0.00           O  
ATOM   3282  H   ASP D  30     206.360 185.359 260.368  1.00  0.00           H  
ATOM   3283  HA  ASP D  30     204.392 183.707 259.059  1.00  0.00           H  
ATOM   3284 1HB  ASP D  30     207.057 184.817 258.144  1.00  0.00           H  
ATOM   3285 2HB  ASP D  30     206.072 183.820 257.100  1.00  0.00           H  
ATOM   3286  N   LYS D  31     207.259 182.219 259.836  1.00  0.00           N  
ATOM   3287  CA  LYS D  31     207.832 180.880 260.026  1.00  0.00           C  
ATOM   3288  C   LYS D  31     207.028 180.140 261.086  1.00  0.00           C  
ATOM   3289  O   LYS D  31     206.701 178.959 260.917  1.00  0.00           O  
ATOM   3290  CB  LYS D  31     209.321 180.915 260.380  1.00  0.00           C  
ATOM   3291  CG  LYS D  31     209.974 179.508 260.534  1.00  0.00           C  
ATOM   3292  CD  LYS D  31     211.502 179.616 260.614  1.00  0.00           C  
ATOM   3293  CE  LYS D  31     212.211 178.254 260.716  1.00  0.00           C  
ATOM   3294  NZ  LYS D  31     212.016 177.598 262.026  1.00  0.00           N  
ATOM   3295  H   LYS D  31     207.789 183.056 260.103  1.00  0.00           H  
ATOM   3296  HA  LYS D  31     207.730 180.323 259.098  1.00  0.00           H  
ATOM   3297 1HB  LYS D  31     209.867 181.432 259.616  1.00  0.00           H  
ATOM   3298 2HB  LYS D  31     209.459 181.471 261.310  1.00  0.00           H  
ATOM   3299 1HG  LYS D  31     209.602 179.031 261.447  1.00  0.00           H  
ATOM   3300 2HG  LYS D  31     209.706 178.878 259.684  1.00  0.00           H  
ATOM   3301 1HD  LYS D  31     211.848 180.088 259.695  1.00  0.00           H  
ATOM   3302 2HD  LYS D  31     211.785 180.239 261.464  1.00  0.00           H  
ATOM   3303 1HE  LYS D  31     211.822 177.594 259.938  1.00  0.00           H  
ATOM   3304 2HE  LYS D  31     213.278 178.403 260.554  1.00  0.00           H  
ATOM   3305 1HZ  LYS D  31     212.485 176.703 262.042  1.00  0.00           H  
ATOM   3306 2HZ  LYS D  31     212.369 178.171 262.769  1.00  0.00           H  
ATOM   3307 3HZ  LYS D  31     211.019 177.412 262.187  1.00  0.00           H  
ATOM   3308  N   PHE D  32     206.674 180.862 262.159  1.00  0.00           N  
ATOM   3309  CA  PHE D  32     205.880 180.331 263.256  1.00  0.00           C  
ATOM   3310  C   PHE D  32     204.598 179.731 262.746  1.00  0.00           C  
ATOM   3311  O   PHE D  32     204.296 178.594 263.066  1.00  0.00           O  
ATOM   3312  CB  PHE D  32     205.524 181.437 264.236  1.00  0.00           C  
ATOM   3313  CG  PHE D  32     204.575 181.082 265.304  1.00  0.00           C  
ATOM   3314  CD1 PHE D  32     204.962 180.404 266.396  1.00  0.00           C  
ATOM   3315  CD2 PHE D  32     203.259 181.459 265.195  1.00  0.00           C  
ATOM   3316  CE1 PHE D  32     204.089 180.069 267.377  1.00  0.00           C  
ATOM   3317  CE2 PHE D  32     202.375 181.140 266.160  1.00  0.00           C  
ATOM   3318  CZ  PHE D  32     202.789 180.427 267.265  1.00  0.00           C  
ATOM   3319  H   PHE D  32     206.992 181.828 262.234  1.00  0.00           H  
ATOM   3320  HA  PHE D  32     206.461 179.558 263.768  1.00  0.00           H  
ATOM   3321 1HB  PHE D  32     206.428 181.864 264.680  1.00  0.00           H  
ATOM   3322 2HB  PHE D  32     205.051 182.179 263.682  1.00  0.00           H  
ATOM   3323  HD1 PHE D  32     205.978 180.123 266.464  1.00  0.00           H  
ATOM   3324  HD2 PHE D  32     202.928 182.020 264.312  1.00  0.00           H  
ATOM   3325  HE1 PHE D  32     204.440 179.516 268.240  1.00  0.00           H  
ATOM   3326  HE2 PHE D  32     201.350 181.452 266.044  1.00  0.00           H  
ATOM   3327  HZ  PHE D  32     202.088 180.157 268.041  1.00  0.00           H  
ATOM   3328  N   ASN D  33     203.844 180.467 261.922  1.00  0.00           N  
ATOM   3329  CA  ASN D  33     202.597 179.929 261.401  1.00  0.00           C  
ATOM   3330  C   ASN D  33     202.814 178.636 260.637  1.00  0.00           C  
ATOM   3331  O   ASN D  33     202.024 177.704 260.781  1.00  0.00           O  
ATOM   3332  CB  ASN D  33     201.897 180.927 260.484  1.00  0.00           C  
ATOM   3333  CG  ASN D  33     201.127 182.036 261.168  1.00  0.00           C  
ATOM   3334  OD1 ASN D  33     200.718 181.907 262.325  1.00  0.00           O  
ATOM   3335  ND2 ASN D  33     200.904 183.112 260.448  1.00  0.00           N  
ATOM   3336  H   ASN D  33     204.132 181.410 261.673  1.00  0.00           H  
ATOM   3337  HA  ASN D  33     201.942 179.711 262.244  1.00  0.00           H  
ATOM   3338 1HB  ASN D  33     202.655 181.393 259.841  1.00  0.00           H  
ATOM   3339 2HB  ASN D  33     201.212 180.389 259.833  1.00  0.00           H  
ATOM   3340 1HD2 ASN D  33     200.390 183.880 260.818  1.00  0.00           H  
ATOM   3341 2HD2 ASN D  33     201.257 183.162 259.511  1.00  0.00           H  
ATOM   3342  N   HIS D  34     203.893 178.536 259.857  1.00  0.00           N  
ATOM   3343  CA  HIS D  34     204.098 177.301 259.114  1.00  0.00           C  
ATOM   3344  C   HIS D  34     204.317 176.126 260.080  1.00  0.00           C  
ATOM   3345  O   HIS D  34     203.618 175.104 260.019  1.00  0.00           O  
ATOM   3346  CB  HIS D  34     205.297 177.428 258.155  1.00  0.00           C  
ATOM   3347  CG  HIS D  34     205.499 176.220 257.270  1.00  0.00           C  
ATOM   3348  ND1 HIS D  34     204.670 175.942 256.188  1.00  0.00           N  
ATOM   3349  CD2 HIS D  34     206.419 175.226 257.296  1.00  0.00           C  
ATOM   3350  CE1 HIS D  34     205.065 174.826 255.618  1.00  0.00           C  
ATOM   3351  NE2 HIS D  34     206.122 174.383 256.254  1.00  0.00           N  
ATOM   3352  H   HIS D  34     204.537 179.326 259.749  1.00  0.00           H  
ATOM   3353  HA  HIS D  34     203.211 177.082 258.519  1.00  0.00           H  
ATOM   3354 1HB  HIS D  34     205.170 178.308 257.519  1.00  0.00           H  
ATOM   3355 2HB  HIS D  34     206.208 177.579 258.735  1.00  0.00           H  
ATOM   3356  HD2 HIS D  34     207.237 175.113 258.009  1.00  0.00           H  
ATOM   3357  HE1 HIS D  34     204.605 174.349 254.751  1.00  0.00           H  
ATOM   3358  HE2 HIS D  34     206.612 173.530 255.976  1.00  0.00           H  
ATOM   3359  N   GLU D  35     205.288 176.274 260.982  1.00  0.00           N  
ATOM   3360  CA  GLU D  35     205.594 175.185 261.904  1.00  0.00           C  
ATOM   3361  C   GLU D  35     204.432 174.892 262.843  1.00  0.00           C  
ATOM   3362  O   GLU D  35     204.141 173.728 263.146  1.00  0.00           O  
ATOM   3363  CB  GLU D  35     206.860 175.494 262.707  1.00  0.00           C  
ATOM   3364  CG  GLU D  35     208.160 175.452 261.891  1.00  0.00           C  
ATOM   3365  CD  GLU D  35     209.412 175.773 262.700  1.00  0.00           C  
ATOM   3366  OE1 GLU D  35     209.307 176.117 263.845  1.00  0.00           O  
ATOM   3367  OE2 GLU D  35     210.494 175.701 262.144  1.00  0.00           O  
ATOM   3368  H   GLU D  35     205.805 177.156 261.017  1.00  0.00           H  
ATOM   3369  HA  GLU D  35     205.779 174.286 261.315  1.00  0.00           H  
ATOM   3370 1HB  GLU D  35     206.772 176.503 263.107  1.00  0.00           H  
ATOM   3371 2HB  GLU D  35     206.947 174.803 263.547  1.00  0.00           H  
ATOM   3372 1HG  GLU D  35     208.268 174.458 261.460  1.00  0.00           H  
ATOM   3373 2HG  GLU D  35     208.073 176.166 261.069  1.00  0.00           H  
ATOM   3374  N   ALA D  36     203.751 175.953 263.278  1.00  0.00           N  
ATOM   3375  CA  ALA D  36     202.632 175.853 264.187  1.00  0.00           C  
ATOM   3376  C   ALA D  36     201.514 175.042 263.581  1.00  0.00           C  
ATOM   3377  O   ALA D  36     200.918 174.225 264.274  1.00  0.00           O  
ATOM   3378  CB  ALA D  36     202.113 177.226 264.556  1.00  0.00           C  
ATOM   3379  H   ALA D  36     204.036 176.875 262.982  1.00  0.00           H  
ATOM   3380  HA  ALA D  36     202.975 175.346 265.088  1.00  0.00           H  
ATOM   3381 1HB  ALA D  36     201.306 177.107 265.243  1.00  0.00           H  
ATOM   3382 2HB  ALA D  36     202.890 177.819 265.013  1.00  0.00           H  
ATOM   3383 3HB  ALA D  36     201.762 177.730 263.660  1.00  0.00           H  
ATOM   3384  N   GLU D  37     201.233 175.205 262.279  1.00  0.00           N  
ATOM   3385  CA  GLU D  37     200.165 174.388 261.719  1.00  0.00           C  
ATOM   3386  C   GLU D  37     200.499 172.908 261.770  1.00  0.00           C  
ATOM   3387  O   GLU D  37     199.615 172.090 262.039  1.00  0.00           O  
ATOM   3388  CB  GLU D  37     199.824 174.720 260.263  1.00  0.00           C  
ATOM   3389  CG  GLU D  37     199.103 176.007 259.994  1.00  0.00           C  
ATOM   3390  CD  GLU D  37     198.737 176.143 258.514  1.00  0.00           C  
ATOM   3391  OE1 GLU D  37     199.160 175.302 257.711  1.00  0.00           O  
ATOM   3392  OE2 GLU D  37     197.993 177.055 258.190  1.00  0.00           O  
ATOM   3393  H   GLU D  37     201.718 175.904 261.708  1.00  0.00           H  
ATOM   3394  HA  GLU D  37     199.271 174.553 262.318  1.00  0.00           H  
ATOM   3395 1HB  GLU D  37     200.749 174.735 259.679  1.00  0.00           H  
ATOM   3396 2HB  GLU D  37     199.202 173.933 259.864  1.00  0.00           H  
ATOM   3397 1HG  GLU D  37     198.201 176.038 260.596  1.00  0.00           H  
ATOM   3398 2HG  GLU D  37     199.732 176.838 260.290  1.00  0.00           H  
ATOM   3399  N   ASP D  38     201.760 172.527 261.522  1.00  0.00           N  
ATOM   3400  CA  ASP D  38     202.027 171.087 261.560  1.00  0.00           C  
ATOM   3401  C   ASP D  38     202.001 170.544 262.968  1.00  0.00           C  
ATOM   3402  O   ASP D  38     201.466 169.461 263.217  1.00  0.00           O  
ATOM   3403  CB  ASP D  38     203.371 170.695 260.959  1.00  0.00           C  
ATOM   3404  CG  ASP D  38     203.444 170.838 259.471  1.00  0.00           C  
ATOM   3405  OD1 ASP D  38     202.426 171.134 258.846  1.00  0.00           O  
ATOM   3406  OD2 ASP D  38     204.485 170.507 258.936  1.00  0.00           O  
ATOM   3407  H   ASP D  38     202.480 173.225 261.292  1.00  0.00           H  
ATOM   3408  HA  ASP D  38     201.247 170.581 260.993  1.00  0.00           H  
ATOM   3409 1HB  ASP D  38     204.148 171.327 261.402  1.00  0.00           H  
ATOM   3410 2HB  ASP D  38     203.603 169.666 261.227  1.00  0.00           H  
ATOM   3411  N   LEU D  39     202.569 171.291 263.898  1.00  0.00           N  
ATOM   3412  CA  LEU D  39     202.607 170.821 265.266  1.00  0.00           C  
ATOM   3413  C   LEU D  39     201.223 170.793 265.873  1.00  0.00           C  
ATOM   3414  O   LEU D  39     200.865 169.847 266.577  1.00  0.00           O  
ATOM   3415  CB  LEU D  39     203.558 171.685 266.039  1.00  0.00           C  
ATOM   3416  CG  LEU D  39     204.976 171.480 265.624  1.00  0.00           C  
ATOM   3417  CD1 LEU D  39     205.802 172.489 266.251  1.00  0.00           C  
ATOM   3418  CD2 LEU D  39     205.400 170.084 266.047  1.00  0.00           C  
ATOM   3419  H   LEU D  39     202.995 172.187 263.647  1.00  0.00           H  
ATOM   3420  HA  LEU D  39     202.995 169.804 265.264  1.00  0.00           H  
ATOM   3421 1HB  LEU D  39     203.296 172.735 265.883  1.00  0.00           H  
ATOM   3422 2HB  LEU D  39     203.468 171.446 267.077  1.00  0.00           H  
ATOM   3423  HG  LEU D  39     205.069 171.589 264.541  1.00  0.00           H  
ATOM   3424 1HD1 LEU D  39     206.843 172.356 265.962  1.00  0.00           H  
ATOM   3425 2HD1 LEU D  39     205.460 173.473 265.932  1.00  0.00           H  
ATOM   3426 3HD1 LEU D  39     205.704 172.386 267.316  1.00  0.00           H  
ATOM   3427 1HD2 LEU D  39     206.436 169.914 265.763  1.00  0.00           H  
ATOM   3428 2HD2 LEU D  39     205.297 169.998 267.126  1.00  0.00           H  
ATOM   3429 3HD2 LEU D  39     204.763 169.341 265.561  1.00  0.00           H  
ATOM   3430  N   PHE D  40     200.426 171.804 265.557  1.00  0.00           N  
ATOM   3431  CA  PHE D  40     199.054 171.868 265.993  1.00  0.00           C  
ATOM   3432  C   PHE D  40     198.311 170.684 265.445  1.00  0.00           C  
ATOM   3433  O   PHE D  40     197.593 170.010 266.175  1.00  0.00           O  
ATOM   3434  CB  PHE D  40     198.389 173.134 265.537  1.00  0.00           C  
ATOM   3435  CG  PHE D  40     196.953 173.209 265.898  1.00  0.00           C  
ATOM   3436  CD1 PHE D  40     196.579 173.491 267.187  1.00  0.00           C  
ATOM   3437  CD2 PHE D  40     195.971 173.017 264.941  1.00  0.00           C  
ATOM   3438  CE1 PHE D  40     195.255 173.578 267.534  1.00  0.00           C  
ATOM   3439  CE2 PHE D  40     194.643 173.104 265.279  1.00  0.00           C  
ATOM   3440  CZ  PHE D  40     194.285 173.382 266.575  1.00  0.00           C  
ATOM   3441  H   PHE D  40     200.774 172.571 264.991  1.00  0.00           H  
ATOM   3442  HA  PHE D  40     199.029 171.830 267.084  1.00  0.00           H  
ATOM   3443 1HB  PHE D  40     198.913 173.957 265.973  1.00  0.00           H  
ATOM   3444 2HB  PHE D  40     198.478 173.225 264.454  1.00  0.00           H  
ATOM   3445  HD1 PHE D  40     197.346 173.639 267.927  1.00  0.00           H  
ATOM   3446  HD2 PHE D  40     196.265 172.797 263.917  1.00  0.00           H  
ATOM   3447  HE1 PHE D  40     194.972 173.799 268.563  1.00  0.00           H  
ATOM   3448  HE2 PHE D  40     193.865 172.953 264.531  1.00  0.00           H  
ATOM   3449  HZ  PHE D  40     193.227 173.447 266.837  1.00  0.00           H  
ATOM   3450  N   TYR D  41     198.470 170.426 264.144  1.00  0.00           N  
ATOM   3451  CA  TYR D  41     197.789 169.312 263.528  1.00  0.00           C  
ATOM   3452  C   TYR D  41     198.115 168.049 264.303  1.00  0.00           C  
ATOM   3453  O   TYR D  41     197.223 167.333 264.745  1.00  0.00           O  
ATOM   3454  CB  TYR D  41     198.199 169.158 262.048  1.00  0.00           C  
ATOM   3455  CG  TYR D  41     197.502 168.018 261.300  1.00  0.00           C  
ATOM   3456  CD1 TYR D  41     196.240 168.242 260.858  1.00  0.00           C  
ATOM   3457  CD2 TYR D  41     198.106 166.787 261.055  1.00  0.00           C  
ATOM   3458  CE1 TYR D  41     195.525 167.305 260.189  1.00  0.00           C  
ATOM   3459  CE2 TYR D  41     197.383 165.812 260.362  1.00  0.00           C  
ATOM   3460  CZ  TYR D  41     196.080 166.094 259.936  1.00  0.00           C  
ATOM   3461  OH  TYR D  41     195.323 165.162 259.281  1.00  0.00           O  
ATOM   3462  H   TYR D  41     199.060 171.013 263.559  1.00  0.00           H  
ATOM   3463  HA  TYR D  41     196.727 169.486 263.591  1.00  0.00           H  
ATOM   3464 1HB  TYR D  41     197.981 170.087 261.526  1.00  0.00           H  
ATOM   3465 2HB  TYR D  41     199.270 169.000 261.983  1.00  0.00           H  
ATOM   3466  HD1 TYR D  41     195.802 169.186 261.057  1.00  0.00           H  
ATOM   3467  HD2 TYR D  41     199.121 166.589 261.400  1.00  0.00           H  
ATOM   3468  HE1 TYR D  41     194.505 167.530 259.862  1.00  0.00           H  
ATOM   3469  HE2 TYR D  41     197.824 164.837 260.161  1.00  0.00           H  
ATOM   3470  HH  TYR D  41     194.444 165.542 259.077  1.00  0.00           H  
ATOM   3471  N   GLN D  42     199.398 167.794 264.543  1.00  0.00           N  
ATOM   3472  CA  GLN D  42     199.783 166.591 265.261  1.00  0.00           C  
ATOM   3473  C   GLN D  42     199.232 166.536 266.687  1.00  0.00           C  
ATOM   3474  O   GLN D  42     198.775 165.487 267.132  1.00  0.00           O  
ATOM   3475  CB  GLN D  42     201.308 166.508 265.299  1.00  0.00           C  
ATOM   3476  CG  GLN D  42     201.922 166.231 263.951  1.00  0.00           C  
ATOM   3477  CD  GLN D  42     203.436 166.369 263.932  1.00  0.00           C  
ATOM   3478  OE1 GLN D  42     204.176 165.966 264.857  1.00  0.00           O  
ATOM   3479  NE2 GLN D  42     203.911 166.967 262.846  1.00  0.00           N  
ATOM   3480  H   GLN D  42     200.120 168.427 264.186  1.00  0.00           H  
ATOM   3481  HA  GLN D  42     199.392 165.734 264.715  1.00  0.00           H  
ATOM   3482 1HB  GLN D  42     201.710 167.453 265.667  1.00  0.00           H  
ATOM   3483 2HB  GLN D  42     201.616 165.725 265.988  1.00  0.00           H  
ATOM   3484 1HG  GLN D  42     201.668 165.215 263.658  1.00  0.00           H  
ATOM   3485 2HG  GLN D  42     201.505 166.935 263.230  1.00  0.00           H  
ATOM   3486 1HE2 GLN D  42     204.887 167.122 262.727  1.00  0.00           H  
ATOM   3487 2HE2 GLN D  42     203.265 167.265 262.138  1.00  0.00           H  
ATOM   3488  N   SER D  43     199.234 167.660 267.408  1.00  0.00           N  
ATOM   3489  CA  SER D  43     198.746 167.665 268.789  1.00  0.00           C  
ATOM   3490  C   SER D  43     197.233 167.526 268.866  1.00  0.00           C  
ATOM   3491  O   SER D  43     196.702 166.705 269.629  1.00  0.00           O  
ATOM   3492  CB  SER D  43     199.203 168.927 269.500  1.00  0.00           C  
ATOM   3493  OG  SER D  43     198.707 168.971 270.818  1.00  0.00           O  
ATOM   3494  H   SER D  43     199.618 168.517 267.010  1.00  0.00           H  
ATOM   3495  HA  SER D  43     199.174 166.819 269.311  1.00  0.00           H  
ATOM   3496 1HB  SER D  43     200.293 168.940 269.520  1.00  0.00           H  
ATOM   3497 2HB  SER D  43     198.877 169.807 268.943  1.00  0.00           H  
ATOM   3498  HG  SER D  43     197.819 169.329 270.753  1.00  0.00           H  
ATOM   3499  N   SER D  44     196.530 168.360 268.112  1.00  0.00           N  
ATOM   3500  CA  SER D  44     195.084 168.374 268.127  1.00  0.00           C  
ATOM   3501  C   SER D  44     194.559 167.042 267.574  1.00  0.00           C  
ATOM   3502  O   SER D  44     193.666 166.433 268.169  1.00  0.00           O  
ATOM   3503  CB  SER D  44     194.575 169.575 267.357  1.00  0.00           C  
ATOM   3504  OG  SER D  44     193.191 169.670 267.450  1.00  0.00           O  
ATOM   3505  H   SER D  44     197.012 169.000 267.491  1.00  0.00           H  
ATOM   3506  HA  SER D  44     194.749 168.471 269.159  1.00  0.00           H  
ATOM   3507 1HB  SER D  44     195.039 170.483 267.741  1.00  0.00           H  
ATOM   3508 2HB  SER D  44     194.868 169.483 266.310  1.00  0.00           H  
ATOM   3509  HG  SER D  44     192.909 170.368 266.809  1.00  0.00           H  
ATOM   3510  N   LEU D  45     195.135 166.563 266.457  1.00  0.00           N  
ATOM   3511  CA  LEU D  45     194.713 165.295 265.875  1.00  0.00           C  
ATOM   3512  C   LEU D  45     195.052 164.125 266.780  1.00  0.00           C  
ATOM   3513  O   LEU D  45     194.233 163.228 266.944  1.00  0.00           O  
ATOM   3514  CB  LEU D  45     195.328 165.050 264.504  1.00  0.00           C  
ATOM   3515  CG  LEU D  45     194.898 163.742 263.851  1.00  0.00           C  
ATOM   3516  CD1 LEU D  45     193.377 163.733 263.687  1.00  0.00           C  
ATOM   3517  CD2 LEU D  45     195.566 163.625 262.524  1.00  0.00           C  
ATOM   3518  H   LEU D  45     195.876 167.076 265.983  1.00  0.00           H  
ATOM   3519  HA  LEU D  45     193.641 165.317 265.745  1.00  0.00           H  
ATOM   3520 1HB  LEU D  45     195.071 165.878 263.839  1.00  0.00           H  
ATOM   3521 2HB  LEU D  45     196.412 165.013 264.613  1.00  0.00           H  
ATOM   3522  HG  LEU D  45     195.183 162.902 264.485  1.00  0.00           H  
ATOM   3523 1HD1 LEU D  45     193.062 162.799 263.223  1.00  0.00           H  
ATOM   3524 2HD1 LEU D  45     192.910 163.823 264.659  1.00  0.00           H  
ATOM   3525 3HD1 LEU D  45     193.074 164.573 263.054  1.00  0.00           H  
ATOM   3526 1HD2 LEU D  45     195.268 162.699 262.036  1.00  0.00           H  
ATOM   3527 2HD2 LEU D  45     195.257 164.463 261.925  1.00  0.00           H  
ATOM   3528 3HD2 LEU D  45     196.647 163.640 262.654  1.00  0.00           H  
ATOM   3529  N   ALA D  46     196.263 164.075 267.346  1.00  0.00           N  
ATOM   3530  CA  ALA D  46     196.576 162.958 268.228  1.00  0.00           C  
ATOM   3531  C   ALA D  46     195.619 162.946 269.422  1.00  0.00           C  
ATOM   3532  O   ALA D  46     195.170 161.877 269.848  1.00  0.00           O  
ATOM   3533  CB  ALA D  46     198.012 163.025 268.698  1.00  0.00           C  
ATOM   3534  H   ALA D  46     196.972 164.791 267.190  1.00  0.00           H  
ATOM   3535  HA  ALA D  46     196.435 162.035 267.669  1.00  0.00           H  
ATOM   3536 1HB  ALA D  46     198.223 162.169 269.328  1.00  0.00           H  
ATOM   3537 2HB  ALA D  46     198.679 163.012 267.839  1.00  0.00           H  
ATOM   3538 3HB  ALA D  46     198.164 163.946 269.260  1.00  0.00           H  
ATOM   3539  N   SER D  47     195.256 164.137 269.935  1.00  0.00           N  
ATOM   3540  CA  SER D  47     194.316 164.211 271.044  1.00  0.00           C  
ATOM   3541  C   SER D  47     192.978 163.644 270.588  1.00  0.00           C  
ATOM   3542  O   SER D  47     192.362 162.845 271.293  1.00  0.00           O  
ATOM   3543  CB  SER D  47     194.154 165.647 271.498  1.00  0.00           C  
ATOM   3544  OG  SER D  47     195.357 166.157 272.011  1.00  0.00           O  
ATOM   3545  H   SER D  47     195.658 165.005 269.579  1.00  0.00           H  
ATOM   3546  HA  SER D  47     194.682 163.604 271.865  1.00  0.00           H  
ATOM   3547 1HB  SER D  47     193.823 166.258 270.668  1.00  0.00           H  
ATOM   3548 2HB  SER D  47     193.385 165.689 272.263  1.00  0.00           H  
ATOM   3549  HG  SER D  47     195.966 166.236 271.234  1.00  0.00           H  
ATOM   3550  N   TRP D  48     192.561 164.008 269.376  1.00  0.00           N  
ATOM   3551  CA  TRP D  48     191.351 163.468 268.778  1.00  0.00           C  
ATOM   3552  C   TRP D  48     191.391 161.951 268.687  1.00  0.00           C  
ATOM   3553  O   TRP D  48     190.435 161.282 269.096  1.00  0.00           O  
ATOM   3554  CB  TRP D  48     191.112 164.020 267.389  1.00  0.00           C  
ATOM   3555  CG  TRP D  48     190.018 163.337 266.728  1.00  0.00           C  
ATOM   3556  CD1 TRP D  48     190.122 162.194 266.012  1.00  0.00           C  
ATOM   3557  CD2 TRP D  48     188.648 163.701 266.692  1.00  0.00           C  
ATOM   3558  NE1 TRP D  48     188.913 161.810 265.572  1.00  0.00           N  
ATOM   3559  CE2 TRP D  48     187.995 162.716 265.970  1.00  0.00           C  
ATOM   3560  CE3 TRP D  48     187.931 164.754 267.205  1.00  0.00           C  
ATOM   3561  CZ2 TRP D  48     186.662 162.747 265.757  1.00  0.00           C  
ATOM   3562  CZ3 TRP D  48     186.580 164.787 266.975  1.00  0.00           C  
ATOM   3563  CH2 TRP D  48     185.970 163.795 266.269  1.00  0.00           C  
ATOM   3564  H   TRP D  48     193.097 164.700 268.851  1.00  0.00           H  
ATOM   3565  HA  TRP D  48     190.509 163.755 269.405  1.00  0.00           H  
ATOM   3566 1HB  TRP D  48     190.868 165.051 267.482  1.00  0.00           H  
ATOM   3567 2HB  TRP D  48     191.979 163.936 266.787  1.00  0.00           H  
ATOM   3568  HD1 TRP D  48     191.043 161.649 265.839  1.00  0.00           H  
ATOM   3569  HE1 TRP D  48     188.720 160.972 265.039  1.00  0.00           H  
ATOM   3570  HE3 TRP D  48     188.430 165.531 267.772  1.00  0.00           H  
ATOM   3571  HZ2 TRP D  48     186.161 161.963 265.191  1.00  0.00           H  
ATOM   3572  HZ3 TRP D  48     186.008 165.618 267.368  1.00  0.00           H  
ATOM   3573  HH2 TRP D  48     184.918 163.837 266.098  1.00  0.00           H  
ATOM   3574  N   ASN D  49     192.482 161.410 268.127  1.00  0.00           N  
ATOM   3575  CA  ASN D  49     192.596 159.976 267.942  1.00  0.00           C  
ATOM   3576  C   ASN D  49     192.414 159.293 269.278  1.00  0.00           C  
ATOM   3577  O   ASN D  49     191.607 158.370 269.390  1.00  0.00           O  
ATOM   3578  CB  ASN D  49     193.943 159.614 267.336  1.00  0.00           C  
ATOM   3579  CG  ASN D  49     194.077 159.947 265.851  1.00  0.00           C  
ATOM   3580  OD1 ASN D  49     193.091 160.160 265.133  1.00  0.00           O  
ATOM   3581  ND2 ASN D  49     195.301 159.974 265.384  1.00  0.00           N  
ATOM   3582  H   ASN D  49     193.232 162.020 267.817  1.00  0.00           H  
ATOM   3583  HA  ASN D  49     191.799 159.639 267.280  1.00  0.00           H  
ATOM   3584 1HB  ASN D  49     194.725 160.144 267.877  1.00  0.00           H  
ATOM   3585 2HB  ASN D  49     194.123 158.548 267.476  1.00  0.00           H  
ATOM   3586 1HD2 ASN D  49     195.465 160.163 264.417  1.00  0.00           H  
ATOM   3587 2HD2 ASN D  49     196.070 159.790 265.994  1.00  0.00           H  
ATOM   3588  N   TYR D  50     193.079 159.808 270.309  1.00  0.00           N  
ATOM   3589  CA  TYR D  50     192.921 159.281 271.649  1.00  0.00           C  
ATOM   3590  C   TYR D  50     191.483 159.347 272.108  1.00  0.00           C  
ATOM   3591  O   TYR D  50     190.933 158.368 272.595  1.00  0.00           O  
ATOM   3592  CB  TYR D  50     193.839 159.993 272.637  1.00  0.00           C  
ATOM   3593  CG  TYR D  50     193.555 159.592 274.038  1.00  0.00           C  
ATOM   3594  CD1 TYR D  50     193.937 158.365 274.504  1.00  0.00           C  
ATOM   3595  CD2 TYR D  50     192.909 160.481 274.869  1.00  0.00           C  
ATOM   3596  CE1 TYR D  50     193.656 158.021 275.790  1.00  0.00           C  
ATOM   3597  CE2 TYR D  50     192.640 160.143 276.167  1.00  0.00           C  
ATOM   3598  CZ  TYR D  50     193.011 158.915 276.631  1.00  0.00           C  
ATOM   3599  OH  TYR D  50     192.747 158.561 277.937  1.00  0.00           O  
ATOM   3600  H   TYR D  50     193.729 160.582 270.154  1.00  0.00           H  
ATOM   3601  HA  TYR D  50     193.183 158.227 271.638  1.00  0.00           H  
ATOM   3602 1HB  TYR D  50     194.884 159.788 272.416  1.00  0.00           H  
ATOM   3603 2HB  TYR D  50     193.697 161.068 272.556  1.00  0.00           H  
ATOM   3604  HD1 TYR D  50     194.444 157.660 273.856  1.00  0.00           H  
ATOM   3605  HD2 TYR D  50     192.615 161.459 274.487  1.00  0.00           H  
ATOM   3606  HE1 TYR D  50     193.942 157.038 276.155  1.00  0.00           H  
ATOM   3607  HE2 TYR D  50     192.132 160.851 276.821  1.00  0.00           H  
ATOM   3608  HH  TYR D  50     193.066 157.670 278.100  1.00  0.00           H  
ATOM   3609  N   ASN D  51     190.858 160.494 271.947  1.00  0.00           N  
ATOM   3610  CA  ASN D  51     189.501 160.681 272.403  1.00  0.00           C  
ATOM   3611  C   ASN D  51     188.482 159.788 271.682  1.00  0.00           C  
ATOM   3612  O   ASN D  51     187.447 159.457 272.256  1.00  0.00           O  
ATOM   3613  CB  ASN D  51     189.165 162.134 272.289  1.00  0.00           C  
ATOM   3614  CG  ASN D  51     189.895 162.920 273.339  1.00  0.00           C  
ATOM   3615  OD1 ASN D  51     190.222 162.369 274.395  1.00  0.00           O  
ATOM   3616  ND2 ASN D  51     190.191 164.157 273.077  1.00  0.00           N  
ATOM   3617  H   ASN D  51     191.353 161.280 271.525  1.00  0.00           H  
ATOM   3618  HA  ASN D  51     189.474 160.409 273.456  1.00  0.00           H  
ATOM   3619 1HB  ASN D  51     189.419 162.507 271.298  1.00  0.00           H  
ATOM   3620 2HB  ASN D  51     188.107 162.241 272.430  1.00  0.00           H  
ATOM   3621 1HD2 ASN D  51     190.694 164.699 273.747  1.00  0.00           H  
ATOM   3622 2HD2 ASN D  51     189.951 164.561 272.195  1.00  0.00           H  
ATOM   3623  N   THR D  52     188.749 159.377 270.437  1.00  0.00           N  
ATOM   3624  CA  THR D  52     187.810 158.468 269.773  1.00  0.00           C  
ATOM   3625  C   THR D  52     188.222 156.999 269.906  1.00  0.00           C  
ATOM   3626  O   THR D  52     187.412 156.104 269.648  1.00  0.00           O  
ATOM   3627  CB  THR D  52     187.609 158.807 268.293  1.00  0.00           C  
ATOM   3628  OG1 THR D  52     188.837 158.701 267.586  1.00  0.00           O  
ATOM   3629  CG2 THR D  52     187.091 160.158 268.166  1.00  0.00           C  
ATOM   3630  H   THR D  52     189.586 159.718 269.954  1.00  0.00           H  
ATOM   3631  HA  THR D  52     186.841 158.581 270.247  1.00  0.00           H  
ATOM   3632  HB  THR D  52     186.899 158.112 267.870  1.00  0.00           H  
ATOM   3633  HG1 THR D  52     189.498 159.265 268.027  1.00  0.00           H  
ATOM   3634 1HG2 THR D  52     186.930 160.360 267.126  1.00  0.00           H  
ATOM   3635 2HG2 THR D  52     186.160 160.234 268.704  1.00  0.00           H  
ATOM   3636 3HG2 THR D  52     187.813 160.859 268.576  1.00  0.00           H  
ATOM   3637  N   ASN D  53     189.481 156.757 270.276  1.00  0.00           N  
ATOM   3638  CA  ASN D  53     190.048 155.424 270.444  1.00  0.00           C  
ATOM   3639  C   ASN D  53     190.893 155.392 271.712  1.00  0.00           C  
ATOM   3640  O   ASN D  53     192.131 155.479 271.665  1.00  0.00           O  
ATOM   3641  CB  ASN D  53     190.897 155.020 269.245  1.00  0.00           C  
ATOM   3642  CG  ASN D  53     190.125 154.883 267.958  1.00  0.00           C  
ATOM   3643  OD1 ASN D  53     189.462 153.866 267.717  1.00  0.00           O  
ATOM   3644  ND2 ASN D  53     190.200 155.892 267.127  1.00  0.00           N  
ATOM   3645  H   ASN D  53     190.104 157.545 270.431  1.00  0.00           H  
ATOM   3646  HA  ASN D  53     189.237 154.707 270.576  1.00  0.00           H  
ATOM   3647 1HB  ASN D  53     191.665 155.774 269.095  1.00  0.00           H  
ATOM   3648 2HB  ASN D  53     191.401 154.080 269.458  1.00  0.00           H  
ATOM   3649 1HD2 ASN D  53     189.709 155.865 266.256  1.00  0.00           H  
ATOM   3650 2HD2 ASN D  53     190.749 156.700 267.370  1.00  0.00           H  
ATOM   3651  N   ILE D  54     190.241 155.252 272.854  1.00  0.00           N  
ATOM   3652  CA  ILE D  54     190.991 155.393 274.087  1.00  0.00           C  
ATOM   3653  C   ILE D  54     191.801 154.163 274.446  1.00  0.00           C  
ATOM   3654  O   ILE D  54     191.318 153.224 275.085  1.00  0.00           O  
ATOM   3655  CB  ILE D  54     190.050 155.740 275.243  1.00  0.00           C  
ATOM   3656  CG1 ILE D  54     189.350 157.053 274.947  1.00  0.00           C  
ATOM   3657  CG2 ILE D  54     190.777 155.754 276.551  1.00  0.00           C  
ATOM   3658  CD1 ILE D  54     188.258 157.372 275.907  1.00  0.00           C  
ATOM   3659  H   ILE D  54     189.225 155.132 272.850  1.00  0.00           H  
ATOM   3660  HA  ILE D  54     191.683 156.225 273.960  1.00  0.00           H  
ATOM   3661  HB  ILE D  54     189.295 155.004 275.294  1.00  0.00           H  
ATOM   3662 1HG1 ILE D  54     190.083 157.861 274.972  1.00  0.00           H  
ATOM   3663 2HG1 ILE D  54     188.930 157.006 273.940  1.00  0.00           H  
ATOM   3664 1HG2 ILE D  54     190.078 155.977 277.352  1.00  0.00           H  
ATOM   3665 2HG2 ILE D  54     191.230 154.779 276.722  1.00  0.00           H  
ATOM   3666 3HG2 ILE D  54     191.534 156.497 276.524  1.00  0.00           H  
ATOM   3667 1HD1 ILE D  54     187.807 158.311 275.635  1.00  0.00           H  
ATOM   3668 2HD1 ILE D  54     187.508 156.590 275.879  1.00  0.00           H  
ATOM   3669 3HD1 ILE D  54     188.667 157.446 276.908  1.00  0.00           H  
ATOM   3670  N   THR D  55     193.070 154.235 274.061  1.00  0.00           N  
ATOM   3671  CA  THR D  55     194.064 153.192 274.270  1.00  0.00           C  
ATOM   3672  C   THR D  55     195.329 153.788 274.867  1.00  0.00           C  
ATOM   3673  O   THR D  55     195.623 154.966 274.650  1.00  0.00           O  
ATOM   3674  CB  THR D  55     194.451 152.518 272.936  1.00  0.00           C  
ATOM   3675  OG1 THR D  55     195.122 153.475 272.080  1.00  0.00           O  
ATOM   3676  CG2 THR D  55     193.200 152.023 272.218  1.00  0.00           C  
ATOM   3677  H   THR D  55     193.296 155.047 273.499  1.00  0.00           H  
ATOM   3678  HA  THR D  55     193.666 152.449 274.959  1.00  0.00           H  
ATOM   3679  HB  THR D  55     195.114 151.676 273.128  1.00  0.00           H  
ATOM   3680  HG1 THR D  55     195.072 153.166 271.161  1.00  0.00           H  
ATOM   3681 1HG2 THR D  55     193.483 151.550 271.281  1.00  0.00           H  
ATOM   3682 2HG2 THR D  55     192.683 151.300 272.849  1.00  0.00           H  
ATOM   3683 3HG2 THR D  55     192.539 152.857 272.010  1.00  0.00           H  
ATOM   3684  N   GLU D  56     196.135 152.950 275.515  1.00  0.00           N  
ATOM   3685  CA  GLU D  56     197.414 153.400 276.064  1.00  0.00           C  
ATOM   3686  C   GLU D  56     198.356 153.900 274.973  1.00  0.00           C  
ATOM   3687  O   GLU D  56     199.098 154.867 275.174  1.00  0.00           O  
ATOM   3688  CB  GLU D  56     198.080 152.272 276.846  1.00  0.00           C  
ATOM   3689  CG  GLU D  56     197.369 151.919 278.147  1.00  0.00           C  
ATOM   3690  CD  GLU D  56     198.012 150.765 278.886  1.00  0.00           C  
ATOM   3691  OE1 GLU D  56     198.901 150.153 278.343  1.00  0.00           O  
ATOM   3692  OE2 GLU D  56     197.610 150.501 279.996  1.00  0.00           O  
ATOM   3693  H   GLU D  56     195.844 151.992 275.654  1.00  0.00           H  
ATOM   3694  HA  GLU D  56     197.221 154.227 276.748  1.00  0.00           H  
ATOM   3695 1HB  GLU D  56     198.121 151.376 276.227  1.00  0.00           H  
ATOM   3696 2HB  GLU D  56     199.105 152.552 277.086  1.00  0.00           H  
ATOM   3697 1HG  GLU D  56     197.370 152.795 278.793  1.00  0.00           H  
ATOM   3698 2HG  GLU D  56     196.333 151.669 277.922  1.00  0.00           H  
ATOM   3699  N   GLU D  57     198.322 153.249 273.808  1.00  0.00           N  
ATOM   3700  CA  GLU D  57     199.185 153.676 272.720  1.00  0.00           C  
ATOM   3701  C   GLU D  57     198.804 155.082 272.298  1.00  0.00           C  
ATOM   3702  O   GLU D  57     199.677 155.929 272.081  1.00  0.00           O  
ATOM   3703  CB  GLU D  57     199.078 152.722 271.528  1.00  0.00           C  
ATOM   3704  CG  GLU D  57     199.688 151.340 271.765  1.00  0.00           C  
ATOM   3705  CD  GLU D  57     199.518 150.403 270.588  1.00  0.00           C  
ATOM   3706  OE1 GLU D  57     198.837 150.765 269.657  1.00  0.00           O  
ATOM   3707  OE2 GLU D  57     200.072 149.329 270.625  1.00  0.00           O  
ATOM   3708  H   GLU D  57     197.697 152.466 273.691  1.00  0.00           H  
ATOM   3709  HA  GLU D  57     200.217 153.691 273.072  1.00  0.00           H  
ATOM   3710 1HB  GLU D  57     198.026 152.585 271.272  1.00  0.00           H  
ATOM   3711 2HB  GLU D  57     199.570 153.165 270.663  1.00  0.00           H  
ATOM   3712 1HG  GLU D  57     200.751 151.458 271.971  1.00  0.00           H  
ATOM   3713 2HG  GLU D  57     199.223 150.900 272.647  1.00  0.00           H  
ATOM   3714  N   ASN D  58     197.498 155.368 272.240  1.00  0.00           N  
ATOM   3715  CA  ASN D  58     197.096 156.709 271.877  1.00  0.00           C  
ATOM   3716  C   ASN D  58     197.411 157.718 272.967  1.00  0.00           C  
ATOM   3717  O   ASN D  58     197.660 158.883 272.660  1.00  0.00           O  
ATOM   3718  CB  ASN D  58     195.683 156.769 271.386  1.00  0.00           C  
ATOM   3719  CG  ASN D  58     195.568 156.249 269.966  1.00  0.00           C  
ATOM   3720  OD1 ASN D  58     196.532 156.283 269.164  1.00  0.00           O  
ATOM   3721  ND2 ASN D  58     194.409 155.770 269.623  1.00  0.00           N  
ATOM   3722  H   ASN D  58     196.781 154.661 272.420  1.00  0.00           H  
ATOM   3723  HA  ASN D  58     197.694 156.992 271.025  1.00  0.00           H  
ATOM   3724 1HB  ASN D  58     195.019 156.202 272.046  1.00  0.00           H  
ATOM   3725 2HB  ASN D  58     195.376 157.789 271.388  1.00  0.00           H  
ATOM   3726 1HD2 ASN D  58     194.268 155.413 268.700  1.00  0.00           H  
ATOM   3727 2HD2 ASN D  58     193.645 155.756 270.292  1.00  0.00           H  
ATOM   3728  N   VAL D  59     197.461 157.291 274.233  1.00  0.00           N  
ATOM   3729  CA  VAL D  59     197.849 158.243 275.265  1.00  0.00           C  
ATOM   3730  C   VAL D  59     199.254 158.720 274.971  1.00  0.00           C  
ATOM   3731  O   VAL D  59     199.544 159.917 275.026  1.00  0.00           O  
ATOM   3732  CB  VAL D  59     197.901 157.638 276.680  1.00  0.00           C  
ATOM   3733  CG1 VAL D  59     198.521 158.649 277.616  1.00  0.00           C  
ATOM   3734  CG2 VAL D  59     196.561 157.281 277.156  1.00  0.00           C  
ATOM   3735  H   VAL D  59     197.197 156.333 274.468  1.00  0.00           H  
ATOM   3736  HA  VAL D  59     197.158 159.079 275.246  1.00  0.00           H  
ATOM   3737  HB  VAL D  59     198.529 156.756 276.669  1.00  0.00           H  
ATOM   3738 1HG1 VAL D  59     198.584 158.229 278.618  1.00  0.00           H  
ATOM   3739 2HG1 VAL D  59     199.520 158.893 277.261  1.00  0.00           H  
ATOM   3740 3HG1 VAL D  59     197.911 159.551 277.638  1.00  0.00           H  
ATOM   3741 1HG2 VAL D  59     196.626 156.856 278.154  1.00  0.00           H  
ATOM   3742 2HG2 VAL D  59     195.958 158.175 277.184  1.00  0.00           H  
ATOM   3743 3HG2 VAL D  59     196.133 156.555 276.481  1.00  0.00           H  
ATOM   3744  N   GLN D  60     200.138 157.774 274.645  1.00  0.00           N  
ATOM   3745  CA  GLN D  60     201.516 158.137 274.360  1.00  0.00           C  
ATOM   3746  C   GLN D  60     201.603 158.991 273.091  1.00  0.00           C  
ATOM   3747  O   GLN D  60     202.334 159.979 273.058  1.00  0.00           O  
ATOM   3748  CB  GLN D  60     202.367 156.879 274.189  1.00  0.00           C  
ATOM   3749  CG  GLN D  60     203.876 157.121 274.114  1.00  0.00           C  
ATOM   3750  CD  GLN D  60     204.460 157.658 275.437  1.00  0.00           C  
ATOM   3751  OE1 GLN D  60     204.245 157.036 276.483  1.00  0.00           O  
ATOM   3752  NE2 GLN D  60     205.203 158.769 275.411  1.00  0.00           N  
ATOM   3753  H   GLN D  60     199.839 156.794 274.621  1.00  0.00           H  
ATOM   3754  HA  GLN D  60     201.901 158.720 275.194  1.00  0.00           H  
ATOM   3755 1HB  GLN D  60     202.167 156.194 275.012  1.00  0.00           H  
ATOM   3756 2HB  GLN D  60     202.066 156.373 273.268  1.00  0.00           H  
ATOM   3757 1HG  GLN D  60     204.372 156.182 273.874  1.00  0.00           H  
ATOM   3758 2HG  GLN D  60     204.066 157.853 273.335  1.00  0.00           H  
ATOM   3759 1HE2 GLN D  60     205.596 159.123 276.258  1.00  0.00           H  
ATOM   3760 2HE2 GLN D  60     205.382 159.274 274.547  1.00  0.00           H  
ATOM   3761  N   ASN D  61     200.794 158.675 272.072  1.00  0.00           N  
ATOM   3762  CA  ASN D  61     200.818 159.439 270.821  1.00  0.00           C  
ATOM   3763  C   ASN D  61     200.382 160.885 271.066  1.00  0.00           C  
ATOM   3764  O   ASN D  61     200.975 161.837 270.539  1.00  0.00           O  
ATOM   3765  CB  ASN D  61     199.886 158.785 269.819  1.00  0.00           C  
ATOM   3766  CG  ASN D  61     200.421 157.467 269.296  1.00  0.00           C  
ATOM   3767  OD1 ASN D  61     201.641 157.254 269.287  1.00  0.00           O  
ATOM   3768  ND2 ASN D  61     199.544 156.562 268.900  1.00  0.00           N  
ATOM   3769  H   ASN D  61     200.199 157.848 272.143  1.00  0.00           H  
ATOM   3770  HA  ASN D  61     201.837 159.453 270.435  1.00  0.00           H  
ATOM   3771 1HB  ASN D  61     198.919 158.643 270.266  1.00  0.00           H  
ATOM   3772 2HB  ASN D  61     199.745 159.458 268.975  1.00  0.00           H  
ATOM   3773 1HD2 ASN D  61     199.865 155.675 268.570  1.00  0.00           H  
ATOM   3774 2HD2 ASN D  61     198.540 156.731 268.960  1.00  0.00           H  
ATOM   3775  N   MET D  62     199.365 161.037 271.914  1.00  0.00           N  
ATOM   3776  CA  MET D  62     198.836 162.324 272.327  1.00  0.00           C  
ATOM   3777  C   MET D  62     199.883 163.108 273.081  1.00  0.00           C  
ATOM   3778  O   MET D  62     200.146 164.273 272.769  1.00  0.00           O  
ATOM   3779  CB  MET D  62     197.587 162.104 273.174  1.00  0.00           C  
ATOM   3780  CG  MET D  62     196.966 163.335 273.768  1.00  0.00           C  
ATOM   3781  SD  MET D  62     195.545 162.906 274.788  1.00  0.00           S  
ATOM   3782  CE  MET D  62     196.377 162.069 276.144  1.00  0.00           C  
ATOM   3783  H   MET D  62     198.914 160.204 272.287  1.00  0.00           H  
ATOM   3784  HA  MET D  62     198.569 162.901 271.452  1.00  0.00           H  
ATOM   3785 1HB  MET D  62     196.827 161.609 272.566  1.00  0.00           H  
ATOM   3786 2HB  MET D  62     197.823 161.431 273.991  1.00  0.00           H  
ATOM   3787 1HG  MET D  62     197.699 163.839 274.396  1.00  0.00           H  
ATOM   3788 2HG  MET D  62     196.658 164.020 272.989  1.00  0.00           H  
ATOM   3789 1HE  MET D  62     195.640 161.718 276.867  1.00  0.00           H  
ATOM   3790 2HE  MET D  62     196.936 161.230 275.757  1.00  0.00           H  
ATOM   3791 3HE  MET D  62     197.068 162.760 276.630  1.00  0.00           H  
ATOM   3792  N   ASN D  63     200.494 162.474 274.076  1.00  0.00           N  
ATOM   3793  CA  ASN D  63     201.488 163.151 274.878  1.00  0.00           C  
ATOM   3794  C   ASN D  63     202.716 163.536 274.060  1.00  0.00           C  
ATOM   3795  O   ASN D  63     203.244 164.635 274.218  1.00  0.00           O  
ATOM   3796  CB  ASN D  63     201.866 162.292 276.065  1.00  0.00           C  
ATOM   3797  CG  ASN D  63     200.769 162.248 277.114  1.00  0.00           C  
ATOM   3798  OD1 ASN D  63     199.873 163.104 277.149  1.00  0.00           O  
ATOM   3799  ND2 ASN D  63     200.836 161.277 277.985  1.00  0.00           N  
ATOM   3800  H   ASN D  63     200.247 161.508 274.296  1.00  0.00           H  
ATOM   3801  HA  ASN D  63     201.049 164.075 275.253  1.00  0.00           H  
ATOM   3802 1HB  ASN D  63     202.066 161.273 275.719  1.00  0.00           H  
ATOM   3803 2HB  ASN D  63     202.783 162.673 276.516  1.00  0.00           H  
ATOM   3804 1HD2 ASN D  63     200.150 161.209 278.709  1.00  0.00           H  
ATOM   3805 2HD2 ASN D  63     201.576 160.607 277.930  1.00  0.00           H  
ATOM   3806  N   ASN D  64     203.136 162.677 273.127  1.00  0.00           N  
ATOM   3807  CA  ASN D  64     204.312 162.996 272.332  1.00  0.00           C  
ATOM   3808  C   ASN D  64     204.042 164.214 271.468  1.00  0.00           C  
ATOM   3809  O   ASN D  64     204.829 165.167 271.455  1.00  0.00           O  
ATOM   3810  CB  ASN D  64     204.705 161.835 271.435  1.00  0.00           C  
ATOM   3811  CG  ASN D  64     205.311 160.655 272.158  1.00  0.00           C  
ATOM   3812  OD1 ASN D  64     205.733 160.732 273.320  1.00  0.00           O  
ATOM   3813  ND2 ASN D  64     205.394 159.553 271.455  1.00  0.00           N  
ATOM   3814  H   ASN D  64     202.674 161.779 273.006  1.00  0.00           H  
ATOM   3815  HA  ASN D  64     205.136 163.238 273.004  1.00  0.00           H  
ATOM   3816 1HB  ASN D  64     203.812 161.485 270.907  1.00  0.00           H  
ATOM   3817 2HB  ASN D  64     205.408 162.185 270.680  1.00  0.00           H  
ATOM   3818 1HD2 ASN D  64     205.816 158.735 271.840  1.00  0.00           H  
ATOM   3819 2HD2 ASN D  64     205.049 159.538 270.517  1.00  0.00           H  
ATOM   3820  N   ALA D  65     202.912 164.204 270.760  1.00  0.00           N  
ATOM   3821  CA  ALA D  65     202.569 165.330 269.909  1.00  0.00           C  
ATOM   3822  C   ALA D  65     202.396 166.599 270.742  1.00  0.00           C  
ATOM   3823  O   ALA D  65     202.823 167.689 270.336  1.00  0.00           O  
ATOM   3824  CB  ALA D  65     201.321 165.017 269.136  1.00  0.00           C  
ATOM   3825  H   ALA D  65     202.279 163.400 270.802  1.00  0.00           H  
ATOM   3826  HA  ALA D  65     203.389 165.491 269.211  1.00  0.00           H  
ATOM   3827 1HB  ALA D  65     201.114 165.846 268.503  1.00  0.00           H  
ATOM   3828 2HB  ALA D  65     201.471 164.124 268.536  1.00  0.00           H  
ATOM   3829 3HB  ALA D  65     200.497 164.852 269.827  1.00  0.00           H  
ATOM   3830  N   GLY D  66     201.814 166.443 271.934  1.00  0.00           N  
ATOM   3831  CA  GLY D  66     201.594 167.534 272.860  1.00  0.00           C  
ATOM   3832  C   GLY D  66     202.918 168.186 273.202  1.00  0.00           C  
ATOM   3833  O   GLY D  66     203.051 169.411 273.101  1.00  0.00           O  
ATOM   3834  H   GLY D  66     201.471 165.525 272.212  1.00  0.00           H  
ATOM   3835 1HA  GLY D  66     200.915 168.263 272.418  1.00  0.00           H  
ATOM   3836 2HA  GLY D  66     201.126 167.145 273.765  1.00  0.00           H  
ATOM   3837  N   ASP D  67     203.895 167.369 273.617  1.00  0.00           N  
ATOM   3838  CA  ASP D  67     205.221 167.864 273.959  1.00  0.00           C  
ATOM   3839  C   ASP D  67     205.931 168.527 272.781  1.00  0.00           C  
ATOM   3840  O   ASP D  67     206.619 169.528 272.968  1.00  0.00           O  
ATOM   3841  CB  ASP D  67     206.115 166.743 274.507  1.00  0.00           C  
ATOM   3842  CG  ASP D  67     205.757 166.286 275.941  1.00  0.00           C  
ATOM   3843  OD1 ASP D  67     204.994 166.961 276.599  1.00  0.00           O  
ATOM   3844  OD2 ASP D  67     206.296 165.288 276.377  1.00  0.00           O  
ATOM   3845  H   ASP D  67     203.705 166.370 273.694  1.00  0.00           H  
ATOM   3846  HA  ASP D  67     205.107 168.607 274.745  1.00  0.00           H  
ATOM   3847 1HB  ASP D  67     206.028 165.876 273.843  1.00  0.00           H  
ATOM   3848 2HB  ASP D  67     207.153 167.065 274.487  1.00  0.00           H  
ATOM   3849  N   LYS D  68     205.773 168.002 271.556  1.00  0.00           N  
ATOM   3850  CA  LYS D  68     206.457 168.628 270.420  1.00  0.00           C  
ATOM   3851  C   LYS D  68     205.924 170.037 270.179  1.00  0.00           C  
ATOM   3852  O   LYS D  68     206.687 170.985 269.947  1.00  0.00           O  
ATOM   3853  CB  LYS D  68     206.261 167.819 269.138  1.00  0.00           C  
ATOM   3854  CG  LYS D  68     206.986 166.497 269.075  1.00  0.00           C  
ATOM   3855  CD  LYS D  68     206.617 165.761 267.791  1.00  0.00           C  
ATOM   3856  CE  LYS D  68     207.292 166.405 266.577  1.00  0.00           C  
ATOM   3857  NZ  LYS D  68     206.961 165.705 265.310  1.00  0.00           N  
ATOM   3858  H   LYS D  68     205.215 167.154 271.427  1.00  0.00           H  
ATOM   3859  HA  LYS D  68     207.520 168.698 270.647  1.00  0.00           H  
ATOM   3860 1HB  LYS D  68     205.195 167.617 269.000  1.00  0.00           H  
ATOM   3861 2HB  LYS D  68     206.593 168.405 268.291  1.00  0.00           H  
ATOM   3862 1HG  LYS D  68     208.061 166.669 269.100  1.00  0.00           H  
ATOM   3863 2HG  LYS D  68     206.711 165.890 269.934  1.00  0.00           H  
ATOM   3864 1HD  LYS D  68     206.919 164.717 267.864  1.00  0.00           H  
ATOM   3865 2HD  LYS D  68     205.534 165.800 267.648  1.00  0.00           H  
ATOM   3866 1HE  LYS D  68     206.979 167.444 266.497  1.00  0.00           H  
ATOM   3867 2HE  LYS D  68     208.370 166.370 266.723  1.00  0.00           H  
ATOM   3868 1HZ  LYS D  68     207.433 166.155 264.545  1.00  0.00           H  
ATOM   3869 2HZ  LYS D  68     207.248 164.741 265.362  1.00  0.00           H  
ATOM   3870 3HZ  LYS D  68     205.943 165.754 265.153  1.00  0.00           H  
ATOM   3871  N   TRP D  69     204.603 170.172 270.262  1.00  0.00           N  
ATOM   3872  CA  TRP D  69     203.947 171.452 270.055  1.00  0.00           C  
ATOM   3873  C   TRP D  69     204.286 172.389 271.208  1.00  0.00           C  
ATOM   3874  O   TRP D  69     204.610 173.559 270.999  1.00  0.00           O  
ATOM   3875  CB  TRP D  69     202.437 171.288 269.920  1.00  0.00           C  
ATOM   3876  CG  TRP D  69     201.731 172.573 269.581  1.00  0.00           C  
ATOM   3877  CD1 TRP D  69     202.212 173.606 268.826  1.00  0.00           C  
ATOM   3878  CD2 TRP D  69     200.420 172.975 270.016  1.00  0.00           C  
ATOM   3879  NE1 TRP D  69     201.286 174.610 268.759  1.00  0.00           N  
ATOM   3880  CE2 TRP D  69     200.183 174.242 269.491  1.00  0.00           C  
ATOM   3881  CE3 TRP D  69     199.446 172.373 270.806  1.00  0.00           C  
ATOM   3882  CZ2 TRP D  69     199.006 174.926 269.744  1.00  0.00           C  
ATOM   3883  CZ3 TRP D  69     198.266 173.053 271.049  1.00  0.00           C  
ATOM   3884  CH2 TRP D  69     198.055 174.299 270.535  1.00  0.00           C  
ATOM   3885  H   TRP D  69     204.024 169.348 270.449  1.00  0.00           H  
ATOM   3886  HA  TRP D  69     204.327 171.893 269.144  1.00  0.00           H  
ATOM   3887 1HB  TRP D  69     202.222 170.558 269.136  1.00  0.00           H  
ATOM   3888 2HB  TRP D  69     202.027 170.894 270.852  1.00  0.00           H  
ATOM   3889  HD1 TRP D  69     203.189 173.623 268.348  1.00  0.00           H  
ATOM   3890  HE1 TRP D  69     201.397 175.480 268.263  1.00  0.00           H  
ATOM   3891  HE3 TRP D  69     199.618 171.382 271.228  1.00  0.00           H  
ATOM   3892  HZ2 TRP D  69     198.814 175.914 269.358  1.00  0.00           H  
ATOM   3893  HZ3 TRP D  69     197.512 172.570 271.671  1.00  0.00           H  
ATOM   3894  HH2 TRP D  69     197.117 174.810 270.750  1.00  0.00           H  
ATOM   3895  N   SER D  70     204.172 171.891 272.432  1.00  0.00           N  
ATOM   3896  CA  SER D  70     204.420 172.705 273.602  1.00  0.00           C  
ATOM   3897  C   SER D  70     205.866 173.202 273.619  1.00  0.00           C  
ATOM   3898  O   SER D  70     206.117 174.372 273.913  1.00  0.00           O  
ATOM   3899  CB  SER D  70     204.148 171.882 274.842  1.00  0.00           C  
ATOM   3900  OG  SER D  70     202.799 171.504 274.901  1.00  0.00           O  
ATOM   3901  H   SER D  70     203.897 170.922 272.566  1.00  0.00           H  
ATOM   3902  HA  SER D  70     203.751 173.565 273.579  1.00  0.00           H  
ATOM   3903 1HB  SER D  70     204.778 170.996 274.837  1.00  0.00           H  
ATOM   3904 2HB  SER D  70     204.405 172.462 275.724  1.00  0.00           H  
ATOM   3905  HG  SER D  70     202.700 170.797 274.217  1.00  0.00           H  
ATOM   3906  N   ALA D  71     206.830 172.325 273.276  1.00  0.00           N  
ATOM   3907  CA  ALA D  71     208.233 172.725 273.249  1.00  0.00           C  
ATOM   3908  C   ALA D  71     208.428 173.839 272.237  1.00  0.00           C  
ATOM   3909  O   ALA D  71     209.103 174.832 272.519  1.00  0.00           O  
ATOM   3910  CB  ALA D  71     209.108 171.543 272.893  1.00  0.00           C  
ATOM   3911  H   ALA D  71     206.593 171.361 273.053  1.00  0.00           H  
ATOM   3912  HA  ALA D  71     208.506 173.100 274.232  1.00  0.00           H  
ATOM   3913 1HB  ALA D  71     210.152 171.852 272.881  1.00  0.00           H  
ATOM   3914 2HB  ALA D  71     208.969 170.751 273.629  1.00  0.00           H  
ATOM   3915 3HB  ALA D  71     208.824 171.170 271.907  1.00  0.00           H  
ATOM   3916  N   PHE D  72     207.776 173.705 271.081  1.00  0.00           N  
ATOM   3917  CA  PHE D  72     207.804 174.729 270.059  1.00  0.00           C  
ATOM   3918  C   PHE D  72     207.294 176.033 270.601  1.00  0.00           C  
ATOM   3919  O   PHE D  72     207.963 177.057 270.474  1.00  0.00           O  
ATOM   3920  CB  PHE D  72     206.978 174.278 268.876  1.00  0.00           C  
ATOM   3921  CG  PHE D  72     206.602 175.310 267.870  1.00  0.00           C  
ATOM   3922  CD1 PHE D  72     207.450 175.774 266.891  1.00  0.00           C  
ATOM   3923  CD2 PHE D  72     205.304 175.787 267.905  1.00  0.00           C  
ATOM   3924  CE1 PHE D  72     206.992 176.698 265.975  1.00  0.00           C  
ATOM   3925  CE2 PHE D  72     204.861 176.690 267.001  1.00  0.00           C  
ATOM   3926  CZ  PHE D  72     205.701 177.145 266.030  1.00  0.00           C  
ATOM   3927  H   PHE D  72     207.256 172.849 270.884  1.00  0.00           H  
ATOM   3928  HA  PHE D  72     208.835 174.869 269.740  1.00  0.00           H  
ATOM   3929 1HB  PHE D  72     207.546 173.504 268.360  1.00  0.00           H  
ATOM   3930 2HB  PHE D  72     206.086 173.816 269.217  1.00  0.00           H  
ATOM   3931  HD1 PHE D  72     208.479 175.408 266.830  1.00  0.00           H  
ATOM   3932  HD2 PHE D  72     204.636 175.413 268.680  1.00  0.00           H  
ATOM   3933  HE1 PHE D  72     207.653 177.069 265.200  1.00  0.00           H  
ATOM   3934  HE2 PHE D  72     203.831 177.045 267.052  1.00  0.00           H  
ATOM   3935  HZ  PHE D  72     205.351 177.862 265.293  1.00  0.00           H  
ATOM   3936  N   LEU D  73     206.138 176.020 271.235  1.00  0.00           N  
ATOM   3937  CA  LEU D  73     205.603 177.274 271.719  1.00  0.00           C  
ATOM   3938  C   LEU D  73     206.569 177.902 272.729  1.00  0.00           C  
ATOM   3939  O   LEU D  73     206.766 179.115 272.699  1.00  0.00           O  
ATOM   3940  CB  LEU D  73     204.224 177.054 272.338  1.00  0.00           C  
ATOM   3941  CG  LEU D  73     203.106 176.692 271.331  1.00  0.00           C  
ATOM   3942  CD1 LEU D  73     201.840 176.345 272.092  1.00  0.00           C  
ATOM   3943  CD2 LEU D  73     202.886 177.857 270.361  1.00  0.00           C  
ATOM   3944  H   LEU D  73     205.619 175.145 271.344  1.00  0.00           H  
ATOM   3945  HA  LEU D  73     205.500 177.951 270.873  1.00  0.00           H  
ATOM   3946 1HB  LEU D  73     204.299 176.235 273.056  1.00  0.00           H  
ATOM   3947 2HB  LEU D  73     203.929 177.956 272.873  1.00  0.00           H  
ATOM   3948  HG  LEU D  73     203.405 175.808 270.766  1.00  0.00           H  
ATOM   3949 1HD1 LEU D  73     201.064 176.080 271.398  1.00  0.00           H  
ATOM   3950 2HD1 LEU D  73     202.033 175.503 272.756  1.00  0.00           H  
ATOM   3951 3HD1 LEU D  73     201.521 177.204 272.675  1.00  0.00           H  
ATOM   3952 1HD2 LEU D  73     202.110 177.596 269.642  1.00  0.00           H  
ATOM   3953 2HD2 LEU D  73     202.585 178.748 270.912  1.00  0.00           H  
ATOM   3954 3HD2 LEU D  73     203.817 178.052 269.838  1.00  0.00           H  
ATOM   3955  N   LYS D  74     207.217 177.092 273.579  1.00  0.00           N  
ATOM   3956  CA  LYS D  74     208.157 177.661 274.544  1.00  0.00           C  
ATOM   3957  C   LYS D  74     209.377 178.298 273.860  1.00  0.00           C  
ATOM   3958  O   LYS D  74     209.827 179.384 274.261  1.00  0.00           O  
ATOM   3959  CB  LYS D  74     208.603 176.588 275.538  1.00  0.00           C  
ATOM   3960  CG  LYS D  74     207.507 176.155 276.514  1.00  0.00           C  
ATOM   3961  CD  LYS D  74     207.990 175.054 277.451  1.00  0.00           C  
ATOM   3962  CE  LYS D  74     206.878 174.607 278.396  1.00  0.00           C  
ATOM   3963  NZ  LYS D  74     207.323 173.504 279.296  1.00  0.00           N  
ATOM   3964  H   LYS D  74     207.027 176.089 273.574  1.00  0.00           H  
ATOM   3965  HA  LYS D  74     207.639 178.442 275.099  1.00  0.00           H  
ATOM   3966 1HB  LYS D  74     208.932 175.704 274.988  1.00  0.00           H  
ATOM   3967 2HB  LYS D  74     209.453 176.952 276.111  1.00  0.00           H  
ATOM   3968 1HG  LYS D  74     207.197 177.015 277.103  1.00  0.00           H  
ATOM   3969 2HG  LYS D  74     206.650 175.796 275.952  1.00  0.00           H  
ATOM   3970 1HD  LYS D  74     208.322 174.199 276.860  1.00  0.00           H  
ATOM   3971 2HD  LYS D  74     208.830 175.419 278.039  1.00  0.00           H  
ATOM   3972 1HE  LYS D  74     206.562 175.453 279.003  1.00  0.00           H  
ATOM   3973 2HE  LYS D  74     206.028 174.259 277.805  1.00  0.00           H  
ATOM   3974 1HZ  LYS D  74     206.561 173.236 279.903  1.00  0.00           H  
ATOM   3975 2HZ  LYS D  74     207.606 172.709 278.740  1.00  0.00           H  
ATOM   3976 3HZ  LYS D  74     208.103 173.819 279.855  1.00  0.00           H  
ATOM   3977  N   GLU D  75     209.912 177.659 272.812  1.00  0.00           N  
ATOM   3978  CA  GLU D  75     211.046 178.264 272.111  1.00  0.00           C  
ATOM   3979  C   GLU D  75     210.609 179.564 271.438  1.00  0.00           C  
ATOM   3980  O   GLU D  75     211.341 180.568 271.432  1.00  0.00           O  
ATOM   3981  CB  GLU D  75     211.652 177.316 271.066  1.00  0.00           C  
ATOM   3982  CG  GLU D  75     212.411 176.106 271.638  1.00  0.00           C  
ATOM   3983  CD  GLU D  75     213.027 175.216 270.557  1.00  0.00           C  
ATOM   3984  OE1 GLU D  75     212.778 175.453 269.394  1.00  0.00           O  
ATOM   3985  OE2 GLU D  75     213.756 174.312 270.903  1.00  0.00           O  
ATOM   3986  H   GLU D  75     209.531 176.756 272.513  1.00  0.00           H  
ATOM   3987  HA  GLU D  75     211.816 178.502 272.845  1.00  0.00           H  
ATOM   3988 1HB  GLU D  75     210.848 176.927 270.436  1.00  0.00           H  
ATOM   3989 2HB  GLU D  75     212.332 177.871 270.420  1.00  0.00           H  
ATOM   3990 1HG  GLU D  75     213.201 176.461 272.296  1.00  0.00           H  
ATOM   3991 2HG  GLU D  75     211.716 175.514 272.235  1.00  0.00           H  
ATOM   3992  N   GLN D  76     209.392 179.552 270.897  1.00  0.00           N  
ATOM   3993  CA  GLN D  76     208.840 180.708 270.218  1.00  0.00           C  
ATOM   3994  C   GLN D  76     208.595 181.822 271.239  1.00  0.00           C  
ATOM   3995  O   GLN D  76     208.820 182.982 270.921  1.00  0.00           O  
ATOM   3996  CB  GLN D  76     207.585 180.296 269.457  1.00  0.00           C  
ATOM   3997  CG  GLN D  76     207.865 179.276 268.327  1.00  0.00           C  
ATOM   3998  CD  GLN D  76     208.625 179.780 267.105  1.00  0.00           C  
ATOM   3999  OE1 GLN D  76     208.270 180.782 266.495  1.00  0.00           O  
ATOM   4000  NE2 GLN D  76     209.690 179.074 266.740  1.00  0.00           N  
ATOM   4001  H   GLN D  76     208.841 178.693 270.929  1.00  0.00           H  
ATOM   4002  HA  GLN D  76     209.571 181.066 269.496  1.00  0.00           H  
ATOM   4003 1HB  GLN D  76     206.874 179.846 270.143  1.00  0.00           H  
ATOM   4004 2HB  GLN D  76     207.114 181.164 269.015  1.00  0.00           H  
ATOM   4005 1HG  GLN D  76     208.501 178.515 268.737  1.00  0.00           H  
ATOM   4006 2HG  GLN D  76     206.934 178.829 268.027  1.00  0.00           H  
ATOM   4007 1HE2 GLN D  76     210.226 179.352 265.948  1.00  0.00           H  
ATOM   4008 2HE2 GLN D  76     209.956 178.256 267.260  1.00  0.00           H  
ATOM   4009  N   SER D  77     208.219 181.477 272.483  1.00  0.00           N  
ATOM   4010  CA  SER D  77     208.050 182.480 273.539  1.00  0.00           C  
ATOM   4011  C   SER D  77     209.378 183.154 273.845  1.00  0.00           C  
ATOM   4012  O   SER D  77     209.457 184.380 273.950  1.00  0.00           O  
ATOM   4013  CB  SER D  77     207.512 181.855 274.819  1.00  0.00           C  
ATOM   4014  OG  SER D  77     206.201 181.402 274.668  1.00  0.00           O  
ATOM   4015  H   SER D  77     208.005 180.504 272.689  1.00  0.00           H  
ATOM   4016  HA  SER D  77     207.358 183.238 273.205  1.00  0.00           H  
ATOM   4017 1HB  SER D  77     208.148 181.031 275.108  1.00  0.00           H  
ATOM   4018 2HB  SER D  77     207.549 182.592 275.623  1.00  0.00           H  
ATOM   4019  HG  SER D  77     205.653 182.203 274.768  1.00  0.00           H  
ATOM   4020  N   THR D  78     210.452 182.364 273.914  1.00  0.00           N  
ATOM   4021  CA  THR D  78     211.755 182.944 274.202  1.00  0.00           C  
ATOM   4022  C   THR D  78     212.102 183.974 273.134  1.00  0.00           C  
ATOM   4023  O   THR D  78     212.547 185.083 273.440  1.00  0.00           O  
ATOM   4024  CB  THR D  78     212.849 181.861 274.268  1.00  0.00           C  
ATOM   4025  OG1 THR D  78     212.556 180.942 275.334  1.00  0.00           O  
ATOM   4026  CG2 THR D  78     214.205 182.499 274.497  1.00  0.00           C  
ATOM   4027  H   THR D  78     210.339 181.352 273.817  1.00  0.00           H  
ATOM   4028  HA  THR D  78     211.707 183.452 275.166  1.00  0.00           H  
ATOM   4029  HB  THR D  78     212.868 181.312 273.329  1.00  0.00           H  
ATOM   4030  HG1 THR D  78     211.696 180.516 275.163  1.00  0.00           H  
ATOM   4031 1HG2 THR D  78     214.970 181.726 274.537  1.00  0.00           H  
ATOM   4032 2HG2 THR D  78     214.418 183.180 273.682  1.00  0.00           H  
ATOM   4033 3HG2 THR D  78     214.194 183.048 275.438  1.00  0.00           H  
ATOM   4034  N   THR D  79     211.892 183.604 271.874  1.00  0.00           N  
ATOM   4035  CA  THR D  79     212.156 184.505 270.764  1.00  0.00           C  
ATOM   4036  C   THR D  79     211.186 185.690 270.735  1.00  0.00           C  
ATOM   4037  O   THR D  79     211.576 186.819 270.462  1.00  0.00           O  
ATOM   4038  CB  THR D  79     212.122 183.790 269.424  1.00  0.00           C  
ATOM   4039  OG1 THR D  79     213.116 182.755 269.394  1.00  0.00           O  
ATOM   4040  CG2 THR D  79     212.423 184.814 268.358  1.00  0.00           C  
ATOM   4041  H   THR D  79     211.545 182.661 271.687  1.00  0.00           H  
ATOM   4042  HA  THR D  79     213.155 184.909 270.887  1.00  0.00           H  
ATOM   4043  HB  THR D  79     211.147 183.345 269.272  1.00  0.00           H  
ATOM   4044  HG1 THR D  79     212.845 182.041 269.993  1.00  0.00           H  
ATOM   4045 1HG2 THR D  79     212.423 184.351 267.377  1.00  0.00           H  
ATOM   4046 2HG2 THR D  79     211.671 185.587 268.395  1.00  0.00           H  
ATOM   4047 3HG2 THR D  79     213.392 185.249 268.553  1.00  0.00           H  
ATOM   4048  N   ALA D  80     209.909 185.451 271.008  1.00  0.00           N  
ATOM   4049  CA  ALA D  80     208.893 186.492 270.956  1.00  0.00           C  
ATOM   4050  C   ALA D  80     209.242 187.640 271.901  1.00  0.00           C  
ATOM   4051  O   ALA D  80     209.004 188.809 271.601  1.00  0.00           O  
ATOM   4052  CB  ALA D  80     207.536 185.930 271.309  1.00  0.00           C  
ATOM   4053  H   ALA D  80     209.619 184.511 271.231  1.00  0.00           H  
ATOM   4054  HA  ALA D  80     208.854 186.862 269.941  1.00  0.00           H  
ATOM   4055 1HB  ALA D  80     206.779 186.709 271.231  1.00  0.00           H  
ATOM   4056 2HB  ALA D  80     207.301 185.129 270.621  1.00  0.00           H  
ATOM   4057 3HB  ALA D  80     207.557 185.544 272.326  1.00  0.00           H  
ATOM   4058  N   GLN D  81     209.887 187.324 273.021  1.00  0.00           N  
ATOM   4059  CA  GLN D  81     210.272 188.319 274.023  1.00  0.00           C  
ATOM   4060  C   GLN D  81     211.422 189.219 273.563  1.00  0.00           C  
ATOM   4061  O   GLN D  81     211.783 190.176 274.250  1.00  0.00           O  
ATOM   4062  CB  GLN D  81     210.619 187.606 275.320  1.00  0.00           C  
ATOM   4063  CG  GLN D  81     209.416 186.944 275.946  1.00  0.00           C  
ATOM   4064  CD  GLN D  81     209.738 186.091 277.140  1.00  0.00           C  
ATOM   4065  OE1 GLN D  81     210.885 185.688 277.381  1.00  0.00           O  
ATOM   4066  NE2 GLN D  81     208.702 185.786 277.899  1.00  0.00           N  
ATOM   4067  H   GLN D  81     210.053 186.335 273.224  1.00  0.00           H  
ATOM   4068  HA  GLN D  81     209.422 188.966 274.212  1.00  0.00           H  
ATOM   4069 1HB  GLN D  81     211.358 186.824 275.114  1.00  0.00           H  
ATOM   4070 2HB  GLN D  81     211.057 188.303 276.031  1.00  0.00           H  
ATOM   4071 1HG  GLN D  81     208.726 187.723 276.273  1.00  0.00           H  
ATOM   4072 2HG  GLN D  81     208.932 186.332 275.206  1.00  0.00           H  
ATOM   4073 1HE2 GLN D  81     208.790 185.210 278.718  1.00  0.00           H  
ATOM   4074 2HE2 GLN D  81     207.761 186.117 277.673  1.00  0.00           H  
ATOM   4075  N   MET D  82     211.962 188.950 272.374  1.00  0.00           N  
ATOM   4076  CA  MET D  82     213.009 189.759 271.774  1.00  0.00           C  
ATOM   4077  C   MET D  82     212.379 190.872 270.915  1.00  0.00           C  
ATOM   4078  O   MET D  82     213.089 191.657 270.280  1.00  0.00           O  
ATOM   4079  CB  MET D  82     213.930 188.867 270.949  1.00  0.00           C  
ATOM   4080  CG  MET D  82     214.626 187.797 271.800  1.00  0.00           C  
ATOM   4081  SD  MET D  82     215.700 186.736 270.860  1.00  0.00           S  
ATOM   4082  CE  MET D  82     216.017 185.419 272.027  1.00  0.00           C  
ATOM   4083  H   MET D  82     211.644 188.142 271.842  1.00  0.00           H  
ATOM   4084  HA  MET D  82     213.586 190.231 272.567  1.00  0.00           H  
ATOM   4085 1HB  MET D  82     213.370 188.387 270.156  1.00  0.00           H  
ATOM   4086 2HB  MET D  82     214.699 189.477 270.480  1.00  0.00           H  
ATOM   4087 1HG  MET D  82     215.209 188.270 272.588  1.00  0.00           H  
ATOM   4088 2HG  MET D  82     213.862 187.171 272.273  1.00  0.00           H  
ATOM   4089 1HE  MET D  82     216.670 184.677 271.571  1.00  0.00           H  
ATOM   4090 2HE  MET D  82     216.492 185.826 272.919  1.00  0.00           H  
ATOM   4091 3HE  MET D  82     215.078 184.952 272.302  1.00  0.00           H  
ATOM   4092  N   TYR D  83     211.035 190.956 270.941  1.00  0.00           N  
ATOM   4093  CA  TYR D  83     210.245 191.939 270.196  1.00  0.00           C  
ATOM   4094  C   TYR D  83     209.319 192.765 271.124  1.00  0.00           C  
ATOM   4095  O   TYR D  83     208.110 192.555 271.125  1.00  0.00           O  
ATOM   4096  CB  TYR D  83     209.367 191.225 269.165  1.00  0.00           C  
ATOM   4097  CG  TYR D  83     210.119 190.374 268.193  1.00  0.00           C  
ATOM   4098  CD1 TYR D  83     209.915 189.034 268.228  1.00  0.00           C  
ATOM   4099  CD2 TYR D  83     211.032 190.905 267.310  1.00  0.00           C  
ATOM   4100  CE1 TYR D  83     210.577 188.195 267.396  1.00  0.00           C  
ATOM   4101  CE2 TYR D  83     211.717 190.062 266.475  1.00  0.00           C  
ATOM   4102  CZ  TYR D  83     211.486 188.707 266.515  1.00  0.00           C  
ATOM   4103  OH  TYR D  83     212.165 187.865 265.691  1.00  0.00           O  
ATOM   4104  H   TYR D  83     210.518 190.256 271.471  1.00  0.00           H  
ATOM   4105  HA  TYR D  83     210.922 192.608 269.669  1.00  0.00           H  
ATOM   4106 1HB  TYR D  83     208.689 190.564 269.704  1.00  0.00           H  
ATOM   4107 2HB  TYR D  83     208.754 191.917 268.624  1.00  0.00           H  
ATOM   4108  HD1 TYR D  83     209.217 188.651 268.927  1.00  0.00           H  
ATOM   4109  HD2 TYR D  83     211.225 191.975 267.278  1.00  0.00           H  
ATOM   4110  HE1 TYR D  83     210.389 187.132 267.440  1.00  0.00           H  
ATOM   4111  HE2 TYR D  83     212.445 190.465 265.791  1.00  0.00           H  
ATOM   4112  HH  TYR D  83     212.826 188.362 265.192  1.00  0.00           H  
ATOM   4113  N   PRO D  84     209.829 193.787 271.843  1.00  0.00           N  
ATOM   4114  CA  PRO D  84     209.174 194.602 272.890  1.00  0.00           C  
ATOM   4115  C   PRO D  84     207.767 195.178 272.601  1.00  0.00           C  
ATOM   4116  O   PRO D  84     207.165 195.804 273.478  1.00  0.00           O  
ATOM   4117  CB  PRO D  84     210.174 195.753 273.060  1.00  0.00           C  
ATOM   4118  CG  PRO D  84     211.501 195.178 272.680  1.00  0.00           C  
ATOM   4119  CD  PRO D  84     211.222 194.208 271.580  1.00  0.00           C  
ATOM   4120  HA  PRO D  84     209.139 194.002 273.813  1.00  0.00           H  
ATOM   4121 1HB  PRO D  84     209.896 196.586 272.410  1.00  0.00           H  
ATOM   4122 2HB  PRO D  84     210.144 196.130 274.095  1.00  0.00           H  
ATOM   4123 1HG  PRO D  84     212.182 195.980 272.361  1.00  0.00           H  
ATOM   4124 2HG  PRO D  84     211.969 194.695 273.552  1.00  0.00           H  
ATOM   4125 1HD  PRO D  84     211.327 194.676 270.604  1.00  0.00           H  
ATOM   4126 2HD  PRO D  84     211.913 193.395 271.714  1.00  0.00           H  
ATOM   4127  N   LEU D  85     207.293 195.060 271.362  1.00  0.00           N  
ATOM   4128  CA  LEU D  85     205.987 195.547 270.904  1.00  0.00           C  
ATOM   4129  C   LEU D  85     205.861 197.068 270.935  1.00  0.00           C  
ATOM   4130  O   LEU D  85     204.754 197.600 270.966  1.00  0.00           O  
ATOM   4131  CB  LEU D  85     204.836 194.990 271.780  1.00  0.00           C  
ATOM   4132  CG  LEU D  85     204.785 193.465 272.020  1.00  0.00           C  
ATOM   4133  CD1 LEU D  85     203.582 193.109 272.873  1.00  0.00           C  
ATOM   4134  CD2 LEU D  85     204.727 192.761 270.763  1.00  0.00           C  
ATOM   4135  H   LEU D  85     207.836 194.526 270.699  1.00  0.00           H  
ATOM   4136  HA  LEU D  85     205.854 195.219 269.883  1.00  0.00           H  
ATOM   4137 1HB  LEU D  85     204.856 195.475 272.751  1.00  0.00           H  
ATOM   4138 2HB  LEU D  85     203.900 195.260 271.303  1.00  0.00           H  
ATOM   4139  HG  LEU D  85     205.679 193.157 272.560  1.00  0.00           H  
ATOM   4140 1HD1 LEU D  85     203.569 192.031 273.050  1.00  0.00           H  
ATOM   4141 2HD1 LEU D  85     203.645 193.626 273.830  1.00  0.00           H  
ATOM   4142 3HD1 LEU D  85     202.662 193.399 272.367  1.00  0.00           H  
ATOM   4143 1HD2 LEU D  85     204.711 191.712 270.988  1.00  0.00           H  
ATOM   4144 2HD2 LEU D  85     203.839 193.030 270.218  1.00  0.00           H  
ATOM   4145 3HD2 LEU D  85     205.612 193.008 270.186  1.00  0.00           H  
ATOM   4146  N   GLN D  86     206.985 197.776 270.877  1.00  0.00           N  
ATOM   4147  CA  GLN D  86     206.978 199.238 270.906  1.00  0.00           C  
ATOM   4148  C   GLN D  86     206.958 199.866 269.510  1.00  0.00           C  
ATOM   4149  O   GLN D  86     206.816 201.080 269.361  1.00  0.00           O  
ATOM   4150  CB  GLN D  86     208.214 199.725 271.660  1.00  0.00           C  
ATOM   4151  CG  GLN D  86     208.306 199.198 273.083  1.00  0.00           C  
ATOM   4152  CD  GLN D  86     207.157 199.613 273.972  1.00  0.00           C  
ATOM   4153  OE1 GLN D  86     206.888 200.806 274.160  1.00  0.00           O  
ATOM   4154  NE2 GLN D  86     206.463 198.620 274.527  1.00  0.00           N  
ATOM   4155  H   GLN D  86     207.865 197.283 270.858  1.00  0.00           H  
ATOM   4156  HA  GLN D  86     206.085 199.567 271.438  1.00  0.00           H  
ATOM   4157 1HB  GLN D  86     209.110 199.417 271.119  1.00  0.00           H  
ATOM   4158 2HB  GLN D  86     208.209 200.813 271.698  1.00  0.00           H  
ATOM   4159 1HG  GLN D  86     208.294 198.121 273.042  1.00  0.00           H  
ATOM   4160 2HG  GLN D  86     209.235 199.542 273.533  1.00  0.00           H  
ATOM   4161 1HE2 GLN D  86     205.688 198.822 275.123  1.00  0.00           H  
ATOM   4162 2HE2 GLN D  86     206.713 197.643 274.325  1.00  0.00           H  
ATOM   4163  N   GLU D  87     207.134 199.028 268.498  1.00  0.00           N  
ATOM   4164  CA  GLU D  87     207.205 199.446 267.106  1.00  0.00           C  
ATOM   4165  C   GLU D  87     206.319 198.593 266.216  1.00  0.00           C  
ATOM   4166  O   GLU D  87     206.777 198.155 265.153  1.00  0.00           O  
ATOM   4167  CB  GLU D  87     208.639 199.386 266.565  1.00  0.00           C  
ATOM   4168  CG  GLU D  87     209.647 200.269 267.247  1.00  0.00           C  
ATOM   4169  CD  GLU D  87     211.014 200.069 266.671  1.00  0.00           C  
ATOM   4170  OE1 GLU D  87     211.174 199.149 265.883  1.00  0.00           O  
ATOM   4171  OE2 GLU D  87     211.902 200.820 267.000  1.00  0.00           O  
ATOM   4172  H   GLU D  87     207.220 198.048 268.710  1.00  0.00           H  
ATOM   4173  HA  GLU D  87     206.853 200.474 267.041  1.00  0.00           H  
ATOM   4174 1HB  GLU D  87     209.007 198.405 266.618  1.00  0.00           H  
ATOM   4175 2HB  GLU D  87     208.629 199.672 265.508  1.00  0.00           H  
ATOM   4176 1HG  GLU D  87     209.353 201.313 267.134  1.00  0.00           H  
ATOM   4177 2HG  GLU D  87     209.669 200.036 268.310  1.00  0.00           H  
ATOM   4178  N   ILE D  88     205.098 198.286 266.686  1.00  0.00           N  
ATOM   4179  CA  ILE D  88     204.182 197.472 265.891  1.00  0.00           C  
ATOM   4180  C   ILE D  88     202.813 198.111 265.698  1.00  0.00           C  
ATOM   4181  O   ILE D  88     202.151 198.481 266.668  1.00  0.00           O  
ATOM   4182  CB  ILE D  88     203.968 196.076 266.504  1.00  0.00           C  
ATOM   4183  CG1 ILE D  88     205.264 195.345 266.670  1.00  0.00           C  
ATOM   4184  CG2 ILE D  88     203.081 195.252 265.587  1.00  0.00           C  
ATOM   4185  CD1 ILE D  88     205.069 194.072 267.345  1.00  0.00           C  
ATOM   4186  H   ILE D  88     204.799 198.660 267.577  1.00  0.00           H  
ATOM   4187  HA  ILE D  88     204.595 197.367 264.913  1.00  0.00           H  
ATOM   4188  HB  ILE D  88     203.502 196.165 267.486  1.00  0.00           H  
ATOM   4189 1HG1 ILE D  88     205.710 195.169 265.719  1.00  0.00           H  
ATOM   4190 2HG1 ILE D  88     205.945 195.944 267.272  1.00  0.00           H  
ATOM   4191 1HG2 ILE D  88     202.947 194.279 266.003  1.00  0.00           H  
ATOM   4192 2HG2 ILE D  88     202.114 195.728 265.465  1.00  0.00           H  
ATOM   4193 3HG2 ILE D  88     203.550 195.155 264.627  1.00  0.00           H  
ATOM   4194 1HD1 ILE D  88     206.019 193.566 267.462  1.00  0.00           H  
ATOM   4195 2HD1 ILE D  88     204.624 194.244 268.307  1.00  0.00           H  
ATOM   4196 3HD1 ILE D  88     204.405 193.466 266.756  1.00  0.00           H  
ATOM   4197  N   GLN D  89     202.378 198.219 264.443  1.00  0.00           N  
ATOM   4198  CA  GLN D  89     201.067 198.776 264.148  1.00  0.00           C  
ATOM   4199  C   GLN D  89     200.047 197.678 263.798  1.00  0.00           C  
ATOM   4200  O   GLN D  89     198.878 197.765 264.178  1.00  0.00           O  
ATOM   4201  CB  GLN D  89     201.164 199.766 262.986  1.00  0.00           C  
ATOM   4202  CG  GLN D  89     202.120 200.937 263.230  1.00  0.00           C  
ATOM   4203  CD  GLN D  89     201.740 201.789 264.422  1.00  0.00           C  
ATOM   4204  OE1 GLN D  89     200.620 202.296 264.525  1.00  0.00           O  
ATOM   4205  NE2 GLN D  89     202.693 201.959 265.335  1.00  0.00           N  
ATOM   4206  H   GLN D  89     202.984 197.919 263.679  1.00  0.00           H  
ATOM   4207  HA  GLN D  89     200.707 199.302 265.030  1.00  0.00           H  
ATOM   4208 1HB  GLN D  89     201.507 199.235 262.095  1.00  0.00           H  
ATOM   4209 2HB  GLN D  89     200.177 200.169 262.769  1.00  0.00           H  
ATOM   4210 1HG  GLN D  89     203.119 200.534 263.400  1.00  0.00           H  
ATOM   4211 2HG  GLN D  89     202.123 201.574 262.345  1.00  0.00           H  
ATOM   4212 1HE2 GLN D  89     202.514 202.511 266.151  1.00  0.00           H  
ATOM   4213 2HE2 GLN D  89     203.590 201.540 265.202  1.00  0.00           H  
ATOM   4214  N   ASN D  90     200.482 196.637 263.082  1.00  0.00           N  
ATOM   4215  CA  ASN D  90     199.590 195.561 262.659  1.00  0.00           C  
ATOM   4216  C   ASN D  90     199.376 194.540 263.783  1.00  0.00           C  
ATOM   4217  O   ASN D  90     200.324 193.895 264.252  1.00  0.00           O  
ATOM   4218  CB  ASN D  90     200.111 194.889 261.403  1.00  0.00           C  
ATOM   4219  CG  ASN D  90     199.124 193.940 260.759  1.00  0.00           C  
ATOM   4220  OD1 ASN D  90     198.343 193.208 261.391  1.00  0.00           O  
ATOM   4221  ND2 ASN D  90     199.142 193.942 259.446  1.00  0.00           N  
ATOM   4222  H   ASN D  90     201.450 196.592 262.759  1.00  0.00           H  
ATOM   4223  HA  ASN D  90     198.617 195.996 262.430  1.00  0.00           H  
ATOM   4224 1HB  ASN D  90     200.400 195.650 260.675  1.00  0.00           H  
ATOM   4225 2HB  ASN D  90     201.013 194.324 261.654  1.00  0.00           H  
ATOM   4226 1HD2 ASN D  90     198.522 193.346 258.932  1.00  0.00           H  
ATOM   4227 2HD2 ASN D  90     199.779 194.540 258.958  1.00  0.00           H  
ATOM   4228  N   LEU D  91     198.128 194.402 264.213  1.00  0.00           N  
ATOM   4229  CA  LEU D  91     197.751 193.519 265.313  1.00  0.00           C  
ATOM   4230  C   LEU D  91     198.022 192.037 265.038  1.00  0.00           C  
ATOM   4231  O   LEU D  91     198.182 191.246 265.967  1.00  0.00           O  
ATOM   4232  CB  LEU D  91     196.282 193.718 265.655  1.00  0.00           C  
ATOM   4233  CG  LEU D  91     195.934 195.073 266.260  1.00  0.00           C  
ATOM   4234  CD1 LEU D  91     194.429 195.152 266.436  1.00  0.00           C  
ATOM   4235  CD2 LEU D  91     196.673 195.247 267.591  1.00  0.00           C  
ATOM   4236  H   LEU D  91     197.407 194.958 263.774  1.00  0.00           H  
ATOM   4237  HA  LEU D  91     198.332 193.812 266.180  1.00  0.00           H  
ATOM   4238 1HB  LEU D  91     195.693 193.603 264.744  1.00  0.00           H  
ATOM   4239 2HB  LEU D  91     195.977 192.955 266.342  1.00  0.00           H  
ATOM   4240  HG  LEU D  91     196.236 195.866 265.574  1.00  0.00           H  
ATOM   4241 1HD1 LEU D  91     194.161 196.112 266.844  1.00  0.00           H  
ATOM   4242 2HD1 LEU D  91     193.936 195.025 265.466  1.00  0.00           H  
ATOM   4243 3HD1 LEU D  91     194.105 194.363 267.109  1.00  0.00           H  
ATOM   4244 1HD2 LEU D  91     196.429 196.218 268.019  1.00  0.00           H  
ATOM   4245 2HD2 LEU D  91     196.374 194.464 268.279  1.00  0.00           H  
ATOM   4246 3HD2 LEU D  91     197.747 195.187 267.417  1.00  0.00           H  
ATOM   4247  N   THR D  92     198.143 191.644 263.765  1.00  0.00           N  
ATOM   4248  CA  THR D  92     198.400 190.234 263.460  1.00  0.00           C  
ATOM   4249  C   THR D  92     199.833 189.854 263.830  1.00  0.00           C  
ATOM   4250  O   THR D  92     200.195 188.670 263.842  1.00  0.00           O  
ATOM   4251  CB  THR D  92     198.131 189.895 261.986  1.00  0.00           C  
ATOM   4252  OG1 THR D  92     198.959 190.677 261.139  1.00  0.00           O  
ATOM   4253  CG2 THR D  92     196.669 190.150 261.655  1.00  0.00           C  
ATOM   4254  H   THR D  92     198.061 192.316 263.006  1.00  0.00           H  
ATOM   4255  HA  THR D  92     197.730 189.630 264.061  1.00  0.00           H  
ATOM   4256  HB  THR D  92     198.374 188.860 261.818  1.00  0.00           H  
ATOM   4257  HG1 THR D  92     198.662 191.594 261.178  1.00  0.00           H  
ATOM   4258 1HG2 THR D  92     196.482 189.899 260.611  1.00  0.00           H  
ATOM   4259 2HG2 THR D  92     196.039 189.537 262.292  1.00  0.00           H  
ATOM   4260 3HG2 THR D  92     196.438 191.203 261.821  1.00  0.00           H  
ATOM   4261  N   VAL D  93     200.646 190.871 264.108  1.00  0.00           N  
ATOM   4262  CA  VAL D  93     202.003 190.682 264.536  1.00  0.00           C  
ATOM   4263  C   VAL D  93     202.036 190.921 266.041  1.00  0.00           C  
ATOM   4264  O   VAL D  93     202.486 190.069 266.811  1.00  0.00           O  
ATOM   4265  CB  VAL D  93     202.946 191.658 263.802  1.00  0.00           C  
ATOM   4266  CG1 VAL D  93     204.353 191.518 264.309  1.00  0.00           C  
ATOM   4267  CG2 VAL D  93     202.902 191.382 262.312  1.00  0.00           C  
ATOM   4268  H   VAL D  93     200.300 191.825 264.052  1.00  0.00           H  
ATOM   4269  HA  VAL D  93     202.299 189.667 264.317  1.00  0.00           H  
ATOM   4270  HB  VAL D  93     202.620 192.681 263.995  1.00  0.00           H  
ATOM   4271 1HG1 VAL D  93     204.988 192.225 263.783  1.00  0.00           H  
ATOM   4272 2HG1 VAL D  93     204.384 191.718 265.368  1.00  0.00           H  
ATOM   4273 3HG1 VAL D  93     204.710 190.517 264.126  1.00  0.00           H  
ATOM   4274 1HG2 VAL D  93     203.560 192.083 261.796  1.00  0.00           H  
ATOM   4275 2HG2 VAL D  93     203.234 190.362 262.122  1.00  0.00           H  
ATOM   4276 3HG2 VAL D  93     201.880 191.508 261.948  1.00  0.00           H  
ATOM   4277  N   LYS D  94     201.499 192.068 266.468  1.00  0.00           N  
ATOM   4278  CA  LYS D  94     201.543 192.443 267.879  1.00  0.00           C  
ATOM   4279  C   LYS D  94     200.879 191.432 268.798  1.00  0.00           C  
ATOM   4280  O   LYS D  94     201.408 191.118 269.868  1.00  0.00           O  
ATOM   4281  CB  LYS D  94     200.850 193.782 268.126  1.00  0.00           C  
ATOM   4282  CG  LYS D  94     200.973 194.282 269.544  1.00  0.00           C  
ATOM   4283  CD  LYS D  94     200.328 195.638 269.711  1.00  0.00           C  
ATOM   4284  CE  LYS D  94     200.482 196.137 271.138  1.00  0.00           C  
ATOM   4285  NZ  LYS D  94     199.846 197.469 271.332  1.00  0.00           N  
ATOM   4286  H   LYS D  94     201.091 192.709 265.785  1.00  0.00           H  
ATOM   4287  HA  LYS D  94     202.585 192.523 268.177  1.00  0.00           H  
ATOM   4288 1HB  LYS D  94     201.203 194.542 267.457  1.00  0.00           H  
ATOM   4289 2HB  LYS D  94     199.790 193.660 267.941  1.00  0.00           H  
ATOM   4290 1HG  LYS D  94     200.511 193.566 270.230  1.00  0.00           H  
ATOM   4291 2HG  LYS D  94     202.022 194.377 269.796  1.00  0.00           H  
ATOM   4292 1HD  LYS D  94     200.800 196.352 269.026  1.00  0.00           H  
ATOM   4293 2HD  LYS D  94     199.268 195.571 269.469  1.00  0.00           H  
ATOM   4294 1HE  LYS D  94     200.024 195.422 271.821  1.00  0.00           H  
ATOM   4295 2HE  LYS D  94     201.545 196.219 271.372  1.00  0.00           H  
ATOM   4296 1HZ  LYS D  94     199.976 197.766 272.288  1.00  0.00           H  
ATOM   4297 2HZ  LYS D  94     200.277 198.141 270.707  1.00  0.00           H  
ATOM   4298 3HZ  LYS D  94     198.856 197.408 271.130  1.00  0.00           H  
ATOM   4299  N   LEU D  95     199.704 190.933 268.404  1.00  0.00           N  
ATOM   4300  CA  LEU D  95     198.952 190.079 269.295  1.00  0.00           C  
ATOM   4301  C   LEU D  95     199.475 188.651 269.321  1.00  0.00           C  
ATOM   4302  O   LEU D  95     199.399 187.992 270.360  1.00  0.00           O  
ATOM   4303  CB  LEU D  95     197.481 190.123 268.913  1.00  0.00           C  
ATOM   4304  CG  LEU D  95     196.850 191.510 269.033  1.00  0.00           C  
ATOM   4305  CD1 LEU D  95     195.408 191.425 268.604  1.00  0.00           C  
ATOM   4306  CD2 LEU D  95     197.012 192.035 270.444  1.00  0.00           C  
ATOM   4307  H   LEU D  95     199.297 191.177 267.502  1.00  0.00           H  
ATOM   4308  HA  LEU D  95     199.041 190.487 270.300  1.00  0.00           H  
ATOM   4309 1HB  LEU D  95     197.370 189.789 267.886  1.00  0.00           H  
ATOM   4310 2HB  LEU D  95     196.927 189.450 269.564  1.00  0.00           H  
ATOM   4311  HG  LEU D  95     197.355 192.189 268.347  1.00  0.00           H  
ATOM   4312 1HD1 LEU D  95     194.937 192.403 268.649  1.00  0.00           H  
ATOM   4313 2HD1 LEU D  95     195.369 191.055 267.594  1.00  0.00           H  
ATOM   4314 3HD1 LEU D  95     194.882 190.745 269.262  1.00  0.00           H  
ATOM   4315 1HD2 LEU D  95     196.573 193.030 270.514  1.00  0.00           H  
ATOM   4316 2HD2 LEU D  95     196.511 191.365 271.143  1.00  0.00           H  
ATOM   4317 3HD2 LEU D  95     198.075 192.091 270.691  1.00  0.00           H  
ATOM   4318  N   GLN D  96     200.036 188.146 268.218  1.00  0.00           N  
ATOM   4319  CA  GLN D  96     200.578 186.797 268.333  1.00  0.00           C  
ATOM   4320  C   GLN D  96     201.831 186.874 269.181  1.00  0.00           C  
ATOM   4321  O   GLN D  96     202.112 185.972 269.973  1.00  0.00           O  
ATOM   4322  CB  GLN D  96     200.920 186.132 267.015  1.00  0.00           C  
ATOM   4323  CG  GLN D  96     199.775 185.781 266.149  1.00  0.00           C  
ATOM   4324  CD  GLN D  96     200.234 184.976 265.006  1.00  0.00           C  
ATOM   4325  OE1 GLN D  96     200.147 183.724 265.007  1.00  0.00           O  
ATOM   4326  NE2 GLN D  96     200.732 185.673 263.992  1.00  0.00           N  
ATOM   4327  H   GLN D  96     200.101 188.679 267.360  1.00  0.00           H  
ATOM   4328  HA  GLN D  96     199.852 186.168 268.850  1.00  0.00           H  
ATOM   4329 1HB  GLN D  96     201.547 186.804 266.457  1.00  0.00           H  
ATOM   4330 2HB  GLN D  96     201.494 185.225 267.201  1.00  0.00           H  
ATOM   4331 1HG  GLN D  96     199.064 185.219 266.704  1.00  0.00           H  
ATOM   4332 2HG  GLN D  96     199.334 186.699 265.762  1.00  0.00           H  
ATOM   4333 1HE2 GLN D  96     201.070 185.213 263.173  1.00  0.00           H  
ATOM   4334 2HE2 GLN D  96     200.720 186.703 264.024  1.00  0.00           H  
ATOM   4335  N   LEU D  97     202.585 187.972 269.054  1.00  0.00           N  
ATOM   4336  CA  LEU D  97     203.751 188.078 269.895  1.00  0.00           C  
ATOM   4337  C   LEU D  97     203.331 188.152 271.346  1.00  0.00           C  
ATOM   4338  O   LEU D  97     203.921 187.473 272.170  1.00  0.00           O  
ATOM   4339  CB  LEU D  97     204.545 189.321 269.600  1.00  0.00           C  
ATOM   4340  CG  LEU D  97     205.285 189.414 268.329  1.00  0.00           C  
ATOM   4341  CD1 LEU D  97     205.792 190.802 268.265  1.00  0.00           C  
ATOM   4342  CD2 LEU D  97     206.375 188.384 268.295  1.00  0.00           C  
ATOM   4343  H   LEU D  97     202.367 188.710 268.381  1.00  0.00           H  
ATOM   4344  HA  LEU D  97     204.373 187.197 269.748  1.00  0.00           H  
ATOM   4345 1HB  LEU D  97     203.842 190.147 269.597  1.00  0.00           H  
ATOM   4346 2HB  LEU D  97     205.257 189.475 270.411  1.00  0.00           H  
ATOM   4347  HG  LEU D  97     204.635 189.262 267.502  1.00  0.00           H  
ATOM   4348 1HD1 LEU D  97     206.324 190.987 267.399  1.00  0.00           H  
ATOM   4349 2HD1 LEU D  97     204.935 191.456 268.297  1.00  0.00           H  
ATOM   4350 3HD1 LEU D  97     206.434 190.988 269.119  1.00  0.00           H  
ATOM   4351 1HD2 LEU D  97     206.937 188.470 267.367  1.00  0.00           H  
ATOM   4352 2HD2 LEU D  97     207.032 188.542 269.141  1.00  0.00           H  
ATOM   4353 3HD2 LEU D  97     205.928 187.395 268.360  1.00  0.00           H  
ATOM   4354  N   GLN D  98     202.274 188.910 271.664  1.00  0.00           N  
ATOM   4355  CA  GLN D  98     201.844 189.019 273.057  1.00  0.00           C  
ATOM   4356  C   GLN D  98     201.422 187.647 273.590  1.00  0.00           C  
ATOM   4357  O   GLN D  98     201.736 187.275 274.730  1.00  0.00           O  
ATOM   4358  CB  GLN D  98     200.673 190.003 273.162  1.00  0.00           C  
ATOM   4359  CG  GLN D  98     200.180 190.303 274.582  1.00  0.00           C  
ATOM   4360  CD  GLN D  98     201.185 191.053 275.451  1.00  0.00           C  
ATOM   4361  OE1 GLN D  98     201.651 192.136 275.096  1.00  0.00           O  
ATOM   4362  NE2 GLN D  98     201.505 190.485 276.608  1.00  0.00           N  
ATOM   4363  H   GLN D  98     201.807 189.469 270.948  1.00  0.00           H  
ATOM   4364  HA  GLN D  98     202.678 189.388 273.653  1.00  0.00           H  
ATOM   4365 1HB  GLN D  98     200.957 190.946 272.692  1.00  0.00           H  
ATOM   4366 2HB  GLN D  98     199.826 189.608 272.596  1.00  0.00           H  
ATOM   4367 1HG  GLN D  98     199.278 190.907 274.509  1.00  0.00           H  
ATOM   4368 2HG  GLN D  98     199.952 189.354 275.069  1.00  0.00           H  
ATOM   4369 1HE2 GLN D  98     202.158 190.933 277.221  1.00  0.00           H  
ATOM   4370 2HE2 GLN D  98     201.096 189.609 276.861  1.00  0.00           H  
ATOM   4371  N   ALA D  99     200.747 186.870 272.735  1.00  0.00           N  
ATOM   4372  CA  ALA D  99     200.303 185.526 273.075  1.00  0.00           C  
ATOM   4373  C   ALA D  99     201.493 184.626 273.416  1.00  0.00           C  
ATOM   4374  O   ALA D  99     201.410 183.796 274.322  1.00  0.00           O  
ATOM   4375  CB  ALA D  99     199.504 184.948 271.920  1.00  0.00           C  
ATOM   4376  H   ALA D  99     200.499 187.238 271.816  1.00  0.00           H  
ATOM   4377  HA  ALA D  99     199.667 185.589 273.957  1.00  0.00           H  
ATOM   4378 1HB  ALA D  99     199.152 183.953 272.178  1.00  0.00           H  
ATOM   4379 2HB  ALA D  99     198.655 185.593 271.706  1.00  0.00           H  
ATOM   4380 3HB  ALA D  99     200.137 184.898 271.052  1.00  0.00           H  
ATOM   4381  N   LEU D 100     202.607 184.806 272.701  1.00  0.00           N  
ATOM   4382  CA  LEU D 100     203.831 184.052 272.958  1.00  0.00           C  
ATOM   4383  C   LEU D 100     204.643 184.613 274.136  1.00  0.00           C  
ATOM   4384  O   LEU D 100     205.248 183.854 274.892  1.00  0.00           O  
ATOM   4385  CB  LEU D 100     204.704 184.042 271.694  1.00  0.00           C  
ATOM   4386  CG  LEU D 100     204.193 183.250 270.533  1.00  0.00           C  
ATOM   4387  CD1 LEU D 100     205.044 183.519 269.310  1.00  0.00           C  
ATOM   4388  CD2 LEU D 100     204.253 181.753 270.905  1.00  0.00           C  
ATOM   4389  H   LEU D 100     202.593 185.478 271.932  1.00  0.00           H  
ATOM   4390  HA  LEU D 100     203.553 183.026 273.195  1.00  0.00           H  
ATOM   4391 1HB  LEU D 100     204.809 185.069 271.359  1.00  0.00           H  
ATOM   4392 2HB  LEU D 100     205.667 183.653 271.936  1.00  0.00           H  
ATOM   4393  HG  LEU D 100     203.195 183.553 270.314  1.00  0.00           H  
ATOM   4394 1HD1 LEU D 100     204.670 182.943 268.465  1.00  0.00           H  
ATOM   4395 2HD1 LEU D 100     204.998 184.581 269.072  1.00  0.00           H  
ATOM   4396 3HD1 LEU D 100     206.065 183.235 269.520  1.00  0.00           H  
ATOM   4397 1HD2 LEU D 100     203.894 181.154 270.083  1.00  0.00           H  
ATOM   4398 2HD2 LEU D 100     205.284 181.473 271.127  1.00  0.00           H  
ATOM   4399 3HD2 LEU D 100     203.637 181.570 271.783  1.00  0.00           H  
ATOM   4400  N   GLN D 101     204.667 185.939 274.290  1.00  0.00           N  
ATOM   4401  CA  GLN D 101     205.462 186.608 275.324  1.00  0.00           C  
ATOM   4402  C   GLN D 101     205.008 186.380 276.765  1.00  0.00           C  
ATOM   4403  O   GLN D 101     205.844 186.326 277.671  1.00  0.00           O  
ATOM   4404  CB  GLN D 101     205.522 188.126 275.084  1.00  0.00           C  
ATOM   4405  CG  GLN D 101     206.346 188.540 273.882  1.00  0.00           C  
ATOM   4406  CD  GLN D 101     206.404 190.044 273.643  1.00  0.00           C  
ATOM   4407  OE1 GLN D 101     205.776 190.841 274.346  1.00  0.00           O  
ATOM   4408  NE2 GLN D 101     207.186 190.422 272.641  1.00  0.00           N  
ATOM   4409  H   GLN D 101     204.141 186.512 273.642  1.00  0.00           H  
ATOM   4410  HA  GLN D 101     206.477 186.222 275.244  1.00  0.00           H  
ATOM   4411 1HB  GLN D 101     204.510 188.501 274.941  1.00  0.00           H  
ATOM   4412 2HB  GLN D 101     205.933 188.617 275.963  1.00  0.00           H  
ATOM   4413 1HG  GLN D 101     207.340 188.199 274.071  1.00  0.00           H  
ATOM   4414 2HG  GLN D 101     205.983 188.073 272.996  1.00  0.00           H  
ATOM   4415 1HE2 GLN D 101     207.338 191.393 272.388  1.00  0.00           H  
ATOM   4416 2HE2 GLN D 101     207.683 189.727 272.098  1.00  0.00           H  
ATOM   4417  N   GLN D 102     203.700 186.273 277.000  1.00  0.00           N  
ATOM   4418  CA  GLN D 102     203.212 186.132 278.376  1.00  0.00           C  
ATOM   4419  C   GLN D 102     203.881 184.967 279.118  1.00  0.00           C  
ATOM   4420  O   GLN D 102     203.892 183.835 278.639  1.00  0.00           O  
ATOM   4421  CB  GLN D 102     201.694 185.940 278.385  1.00  0.00           C  
ATOM   4422  CG  GLN D 102     201.078 185.896 279.782  1.00  0.00           C  
ATOM   4423  CD  GLN D 102     199.563 185.760 279.750  1.00  0.00           C  
ATOM   4424  OE1 GLN D 102     198.997 185.030 278.930  1.00  0.00           O  
ATOM   4425  NE2 GLN D 102     198.896 186.484 280.633  1.00  0.00           N  
ATOM   4426  H   GLN D 102     203.040 186.344 276.220  1.00  0.00           H  
ATOM   4427  HA  GLN D 102     203.448 187.049 278.915  1.00  0.00           H  
ATOM   4428 1HB  GLN D 102     201.223 186.749 277.823  1.00  0.00           H  
ATOM   4429 2HB  GLN D 102     201.447 185.007 277.875  1.00  0.00           H  
ATOM   4430 1HG  GLN D 102     201.479 185.033 280.310  1.00  0.00           H  
ATOM   4431 2HG  GLN D 102     201.334 186.811 280.317  1.00  0.00           H  
ATOM   4432 1HE2 GLN D 102     197.893 186.450 280.663  1.00  0.00           H  
ATOM   4433 2HE2 GLN D 102     199.397 187.069 281.271  1.00  0.00           H  
ATOM   4434  N   ASN D 103     204.396 185.246 280.318  1.00  0.00           N  
ATOM   4435  CA  ASN D 103     205.079 184.232 281.128  1.00  0.00           C  
ATOM   4436  C   ASN D 103     204.147 183.451 282.065  1.00  0.00           C  
ATOM   4437  O   ASN D 103     204.354 182.256 282.324  1.00  0.00           O  
ATOM   4438  CB  ASN D 103     206.174 184.895 281.926  1.00  0.00           C  
ATOM   4439  CG  ASN D 103     207.329 185.361 281.107  1.00  0.00           C  
ATOM   4440  OD1 ASN D 103     207.747 184.668 280.167  1.00  0.00           O  
ATOM   4441  ND2 ASN D 103     207.852 186.530 281.433  1.00  0.00           N  
ATOM   4442  H   ASN D 103     204.348 186.195 280.664  1.00  0.00           H  
ATOM   4443  HA  ASN D 103     205.534 183.507 280.451  1.00  0.00           H  
ATOM   4444 1HB  ASN D 103     205.753 185.751 282.455  1.00  0.00           H  
ATOM   4445 2HB  ASN D 103     206.545 184.187 282.661  1.00  0.00           H  
ATOM   4446 1HD2 ASN D 103     208.630 186.904 280.928  1.00  0.00           H  
ATOM   4447 2HD2 ASN D 103     207.470 187.060 282.189  1.00  0.00           H  
ATOM   4448  N   GLY D 104     203.128 184.121 282.586  1.00  0.00           N  
ATOM   4449  CA  GLY D 104     202.193 183.482 283.503  1.00  0.00           C  
ATOM   4450  C   GLY D 104     202.918 182.959 284.735  1.00  0.00           C  
ATOM   4451  O   GLY D 104     203.742 183.661 285.309  1.00  0.00           O  
ATOM   4452  H   GLY D 104     203.026 185.112 282.384  1.00  0.00           H  
ATOM   4453 1HA  GLY D 104     201.425 184.197 283.798  1.00  0.00           H  
ATOM   4454 2HA  GLY D 104     201.687 182.663 282.994  1.00  0.00           H  
ATOM   4455  N   SER D 105     202.683 181.701 285.097  1.00  0.00           N  
ATOM   4456  CA  SER D 105     203.296 181.103 286.287  1.00  0.00           C  
ATOM   4457  C   SER D 105     204.797 180.845 286.172  1.00  0.00           C  
ATOM   4458  O   SER D 105     205.460 180.585 287.178  1.00  0.00           O  
ATOM   4459  CB  SER D 105     202.573 179.816 286.655  1.00  0.00           C  
ATOM   4460  OG  SER D 105     202.761 178.821 285.684  1.00  0.00           O  
ATOM   4461  H   SER D 105     202.029 181.153 284.557  1.00  0.00           H  
ATOM   4462  HA  SER D 105     203.163 181.794 287.112  1.00  0.00           H  
ATOM   4463 1HB  SER D 105     202.939 179.458 287.618  1.00  0.00           H  
ATOM   4464 2HB  SER D 105     201.510 180.021 286.764  1.00  0.00           H  
ATOM   4465  HG  SER D 105     202.195 178.085 285.944  1.00  0.00           H  
ATOM   4466  N   SER D 106     205.360 180.949 284.963  1.00  0.00           N  
ATOM   4467  CA  SER D 106     206.781 180.670 284.773  1.00  0.00           C  
ATOM   4468  C   SER D 106     207.669 181.770 285.363  1.00  0.00           C  
ATOM   4469  O   SER D 106     208.886 181.617 285.423  1.00  0.00           O  
ATOM   4470  CB  SER D 106     207.112 180.424 283.310  1.00  0.00           C  
ATOM   4471  OG  SER D 106     206.966 181.568 282.545  1.00  0.00           O  
ATOM   4472  H   SER D 106     204.802 181.222 284.151  1.00  0.00           H  
ATOM   4473  HA  SER D 106     207.010 179.748 285.308  1.00  0.00           H  
ATOM   4474 1HB  SER D 106     208.135 180.062 283.230  1.00  0.00           H  
ATOM   4475 2HB  SER D 106     206.458 179.646 282.920  1.00  0.00           H  
ATOM   4476  HG  SER D 106     206.014 181.791 282.585  1.00  0.00           H  
ATOM   4477  N   VAL D 107     207.063 182.881 285.796  1.00  0.00           N  
ATOM   4478  CA  VAL D 107     207.804 183.971 286.426  1.00  0.00           C  
ATOM   4479  C   VAL D 107     208.217 183.628 287.855  1.00  0.00           C  
ATOM   4480  O   VAL D 107     209.046 184.319 288.450  1.00  0.00           O  
ATOM   4481  CB  VAL D 107     206.930 185.211 286.514  1.00  0.00           C  
ATOM   4482  CG1 VAL D 107     206.488 185.610 285.180  1.00  0.00           C  
ATOM   4483  CG2 VAL D 107     205.764 184.911 287.404  1.00  0.00           C  
ATOM   4484  H   VAL D 107     206.050 182.973 285.695  1.00  0.00           H  
ATOM   4485  HA  VAL D 107     208.693 184.177 285.831  1.00  0.00           H  
ATOM   4486  HB  VAL D 107     207.502 186.027 286.910  1.00  0.00           H  
ATOM   4487 1HG1 VAL D 107     205.871 186.500 285.244  1.00  0.00           H  
ATOM   4488 2HG1 VAL D 107     207.357 185.811 284.559  1.00  0.00           H  
ATOM   4489 3HG1 VAL D 107     205.906 184.797 284.763  1.00  0.00           H  
ATOM   4490 1HG2 VAL D 107     205.125 185.755 287.442  1.00  0.00           H  
ATOM   4491 2HG2 VAL D 107     205.224 184.081 287.011  1.00  0.00           H  
ATOM   4492 3HG2 VAL D 107     206.102 184.671 288.404  1.00  0.00           H  
ATOM   4493  N   LEU D 108     207.594 182.604 288.432  1.00  0.00           N  
ATOM   4494  CA  LEU D 108     207.866 182.238 289.805  1.00  0.00           C  
ATOM   4495  C   LEU D 108     209.134 181.393 289.907  1.00  0.00           C  
ATOM   4496  O   LEU D 108     209.514 180.697 288.966  1.00  0.00           O  
ATOM   4497  CB  LEU D 108     206.651 181.523 290.412  1.00  0.00           C  
ATOM   4498  CG  LEU D 108     205.328 182.338 290.550  1.00  0.00           C  
ATOM   4499  CD1 LEU D 108     204.241 181.423 291.104  1.00  0.00           C  
ATOM   4500  CD2 LEU D 108     205.539 183.534 291.488  1.00  0.00           C  
ATOM   4501  H   LEU D 108     206.923 182.048 287.901  1.00  0.00           H  
ATOM   4502  HA  LEU D 108     208.027 183.152 290.374  1.00  0.00           H  
ATOM   4503 1HB  LEU D 108     206.411 180.698 289.769  1.00  0.00           H  
ATOM   4504 2HB  LEU D 108     206.916 181.138 291.361  1.00  0.00           H  
ATOM   4505  HG  LEU D 108     205.006 182.691 289.569  1.00  0.00           H  
ATOM   4506 1HD1 LEU D 108     203.314 181.987 291.200  1.00  0.00           H  
ATOM   4507 2HD1 LEU D 108     204.092 180.584 290.426  1.00  0.00           H  
ATOM   4508 3HD1 LEU D 108     204.532 181.046 292.083  1.00  0.00           H  
ATOM   4509 1HD2 LEU D 108     204.605 184.096 291.588  1.00  0.00           H  
ATOM   4510 2HD2 LEU D 108     205.846 183.179 292.471  1.00  0.00           H  
ATOM   4511 3HD2 LEU D 108     206.310 184.187 291.082  1.00  0.00           H  
ATOM   4512  N   SER D 109     209.791 181.460 291.062  1.00  0.00           N  
ATOM   4513  CA  SER D 109     211.005 180.687 291.302  1.00  0.00           C  
ATOM   4514  C   SER D 109     210.685 179.217 291.286  1.00  0.00           C  
ATOM   4515  O   SER D 109     209.523 178.844 291.408  1.00  0.00           O  
ATOM   4516  CB  SER D 109     211.608 181.034 292.652  1.00  0.00           C  
ATOM   4517  OG  SER D 109     210.798 180.585 293.736  1.00  0.00           O  
ATOM   4518  H   SER D 109     209.444 182.071 291.785  1.00  0.00           H  
ATOM   4519  HA  SER D 109     211.724 180.902 290.509  1.00  0.00           H  
ATOM   4520 1HB  SER D 109     212.598 180.586 292.730  1.00  0.00           H  
ATOM   4521 2HB  SER D 109     211.737 182.112 292.718  1.00  0.00           H  
ATOM   4522  HG  SER D 109     211.227 180.926 294.535  1.00  0.00           H  
ATOM   4523  N   GLU D 110     211.694 178.362 291.181  1.00  0.00           N  
ATOM   4524  CA  GLU D 110     211.401 176.935 291.189  1.00  0.00           C  
ATOM   4525  C   GLU D 110     210.521 176.554 292.377  1.00  0.00           C  
ATOM   4526  O   GLU D 110     209.498 175.885 292.213  1.00  0.00           O  
ATOM   4527  CB  GLU D 110     212.694 176.123 291.247  1.00  0.00           C  
ATOM   4528  CG  GLU D 110     212.466 174.629 291.252  1.00  0.00           C  
ATOM   4529  CD  GLU D 110     213.728 173.807 291.317  1.00  0.00           C  
ATOM   4530  OE1 GLU D 110     214.800 174.366 291.331  1.00  0.00           O  
ATOM   4531  OE2 GLU D 110     213.607 172.592 291.356  1.00  0.00           O  
ATOM   4532  H   GLU D 110     212.643 178.693 291.080  1.00  0.00           H  
ATOM   4533  HA  GLU D 110     210.864 176.687 290.272  1.00  0.00           H  
ATOM   4534 1HB  GLU D 110     213.322 176.370 290.392  1.00  0.00           H  
ATOM   4535 2HB  GLU D 110     213.248 176.382 292.152  1.00  0.00           H  
ATOM   4536 1HG  GLU D 110     211.853 174.388 292.117  1.00  0.00           H  
ATOM   4537 2HG  GLU D 110     211.909 174.363 290.359  1.00  0.00           H  
ATOM   4538  N   ASP D 111     210.877 177.022 293.573  1.00  0.00           N  
ATOM   4539  CA  ASP D 111     210.071 176.685 294.730  1.00  0.00           C  
ATOM   4540  C   ASP D 111     208.662 177.259 294.628  1.00  0.00           C  
ATOM   4541  O   ASP D 111     207.689 176.572 294.945  1.00  0.00           O  
ATOM   4542  CB  ASP D 111     210.722 177.215 296.007  1.00  0.00           C  
ATOM   4543  CG  ASP D 111     211.984 176.462 296.407  1.00  0.00           C  
ATOM   4544  OD1 ASP D 111     212.223 175.397 295.887  1.00  0.00           O  
ATOM   4545  OD2 ASP D 111     212.707 176.971 297.227  1.00  0.00           O  
ATOM   4546  H   ASP D 111     211.707 177.587 293.670  1.00  0.00           H  
ATOM   4547  HA  ASP D 111     209.995 175.599 294.792  1.00  0.00           H  
ATOM   4548 1HB  ASP D 111     210.972 178.267 295.869  1.00  0.00           H  
ATOM   4549 2HB  ASP D 111     210.006 177.158 296.826  1.00  0.00           H  
ATOM   4550  N   LYS D 112     208.528 178.497 294.145  1.00  0.00           N  
ATOM   4551  CA  LYS D 112     207.206 179.109 294.088  1.00  0.00           C  
ATOM   4552  C   LYS D 112     206.317 178.580 292.969  1.00  0.00           C  
ATOM   4553  O   LYS D 112     205.100 178.507 293.137  1.00  0.00           O  
ATOM   4554  CB  LYS D 112     207.332 180.621 294.037  1.00  0.00           C  
ATOM   4555  CG  LYS D 112     207.791 181.222 295.348  1.00  0.00           C  
ATOM   4556  CD  LYS D 112     207.898 182.731 295.276  1.00  0.00           C  
ATOM   4557  CE  LYS D 112     208.294 183.313 296.630  1.00  0.00           C  
ATOM   4558  NZ  LYS D 112     208.438 184.780 296.576  1.00  0.00           N  
ATOM   4559  H   LYS D 112     209.344 179.042 293.850  1.00  0.00           H  
ATOM   4560  HA  LYS D 112     206.702 178.876 295.024  1.00  0.00           H  
ATOM   4561 1HB  LYS D 112     208.074 180.885 293.293  1.00  0.00           H  
ATOM   4562 2HB  LYS D 112     206.394 181.068 293.747  1.00  0.00           H  
ATOM   4563 1HG  LYS D 112     207.090 180.951 296.135  1.00  0.00           H  
ATOM   4564 2HG  LYS D 112     208.766 180.809 295.601  1.00  0.00           H  
ATOM   4565 1HD  LYS D 112     208.647 183.008 294.533  1.00  0.00           H  
ATOM   4566 2HD  LYS D 112     206.937 183.161 294.977  1.00  0.00           H  
ATOM   4567 1HE  LYS D 112     207.520 183.065 297.355  1.00  0.00           H  
ATOM   4568 2HE  LYS D 112     209.237 182.875 296.954  1.00  0.00           H  
ATOM   4569 1HZ  LYS D 112     208.677 185.142 297.483  1.00  0.00           H  
ATOM   4570 2HZ  LYS D 112     209.148 185.038 295.916  1.00  0.00           H  
ATOM   4571 3HZ  LYS D 112     207.540 185.184 296.276  1.00  0.00           H  
ATOM   4572  N   SER D 113     206.887 178.192 291.828  1.00  0.00           N  
ATOM   4573  CA  SER D 113     206.037 177.692 290.753  1.00  0.00           C  
ATOM   4574  C   SER D 113     205.608 176.267 291.079  1.00  0.00           C  
ATOM   4575  O   SER D 113     204.472 175.863 290.800  1.00  0.00           O  
ATOM   4576  CB  SER D 113     206.777 177.707 289.421  1.00  0.00           C  
ATOM   4577  OG  SER D 113     207.834 176.787 289.423  1.00  0.00           O  
ATOM   4578  H   SER D 113     207.890 178.268 291.705  1.00  0.00           H  
ATOM   4579  HA  SER D 113     205.149 178.320 290.677  1.00  0.00           H  
ATOM   4580 1HB  SER D 113     206.085 177.474 288.614  1.00  0.00           H  
ATOM   4581 2HB  SER D 113     207.176 178.695 289.229  1.00  0.00           H  
ATOM   4582  HG  SER D 113     208.449 177.100 290.107  1.00  0.00           H  
ATOM   4583  N   LYS D 114     206.472 175.518 291.774  1.00  0.00           N  
ATOM   4584  CA  LYS D 114     206.094 174.178 292.171  1.00  0.00           C  
ATOM   4585  C   LYS D 114     205.079 174.258 293.289  1.00  0.00           C  
ATOM   4586  O   LYS D 114     204.096 173.509 293.295  1.00  0.00           O  
ATOM   4587  CB  LYS D 114     207.320 173.349 292.551  1.00  0.00           C  
ATOM   4588  CG  LYS D 114     208.171 172.967 291.334  1.00  0.00           C  
ATOM   4589  CD  LYS D 114     209.416 172.163 291.693  1.00  0.00           C  
ATOM   4590  CE  LYS D 114     210.122 171.691 290.414  1.00  0.00           C  
ATOM   4591  NZ  LYS D 114     211.404 170.971 290.681  1.00  0.00           N  
ATOM   4592  H   LYS D 114     207.413 175.852 291.988  1.00  0.00           H  
ATOM   4593  HA  LYS D 114     205.614 173.688 291.324  1.00  0.00           H  
ATOM   4594 1HB  LYS D 114     207.950 173.927 293.237  1.00  0.00           H  
ATOM   4595 2HB  LYS D 114     207.011 172.442 293.065  1.00  0.00           H  
ATOM   4596 1HG  LYS D 114     207.565 172.389 290.639  1.00  0.00           H  
ATOM   4597 2HG  LYS D 114     208.487 173.885 290.832  1.00  0.00           H  
ATOM   4598 1HD  LYS D 114     210.097 172.789 292.273  1.00  0.00           H  
ATOM   4599 2HD  LYS D 114     209.142 171.300 292.295  1.00  0.00           H  
ATOM   4600 1HE  LYS D 114     209.449 171.013 289.893  1.00  0.00           H  
ATOM   4601 2HE  LYS D 114     210.325 172.548 289.774  1.00  0.00           H  
ATOM   4602 1HZ  LYS D 114     211.806 170.676 289.808  1.00  0.00           H  
ATOM   4603 2HZ  LYS D 114     212.078 171.600 291.142  1.00  0.00           H  
ATOM   4604 3HZ  LYS D 114     211.240 170.169 291.263  1.00  0.00           H  
ATOM   4605  N   ARG D 115     205.275 175.202 294.214  1.00  0.00           N  
ATOM   4606  CA  ARG D 115     204.356 175.355 295.319  1.00  0.00           C  
ATOM   4607  C   ARG D 115     203.007 175.836 294.802  1.00  0.00           C  
ATOM   4608  O   ARG D 115     201.969 175.343 295.232  1.00  0.00           O  
ATOM   4609  CB  ARG D 115     204.882 176.329 296.349  1.00  0.00           C  
ATOM   4610  CG  ARG D 115     204.043 176.411 297.584  1.00  0.00           C  
ATOM   4611  CD  ARG D 115     204.053 175.099 298.328  1.00  0.00           C  
ATOM   4612  NE  ARG D 115     203.272 175.174 299.532  1.00  0.00           N  
ATOM   4613  CZ  ARG D 115     202.924 174.137 300.322  1.00  0.00           C  
ATOM   4614  NH1 ARG D 115     203.316 172.906 300.042  1.00  0.00           N  
ATOM   4615  NH2 ARG D 115     202.174 174.375 301.384  1.00  0.00           N  
ATOM   4616  H   ARG D 115     206.103 175.795 294.191  1.00  0.00           H  
ATOM   4617  HA  ARG D 115     204.231 174.388 295.800  1.00  0.00           H  
ATOM   4618 1HB  ARG D 115     205.887 176.043 296.648  1.00  0.00           H  
ATOM   4619 2HB  ARG D 115     204.938 177.326 295.911  1.00  0.00           H  
ATOM   4620 1HG  ARG D 115     204.433 177.187 298.244  1.00  0.00           H  
ATOM   4621 2HG  ARG D 115     203.011 176.653 297.316  1.00  0.00           H  
ATOM   4622 1HD  ARG D 115     203.629 174.319 297.697  1.00  0.00           H  
ATOM   4623 2HD  ARG D 115     205.074 174.839 298.597  1.00  0.00           H  
ATOM   4624  HE  ARG D 115     202.953 176.108 299.813  1.00  0.00           H  
ATOM   4625 1HH1 ARG D 115     203.888 172.731 299.228  1.00  0.00           H  
ATOM   4626 2HH1 ARG D 115     203.045 172.141 300.643  1.00  0.00           H  
ATOM   4627 1HH2 ARG D 115     201.846 175.345 301.558  1.00  0.00           H  
ATOM   4628 2HH2 ARG D 115     201.895 173.626 301.991  1.00  0.00           H  
ATOM   4629  N   LEU D 116     203.001 176.772 293.854  1.00  0.00           N  
ATOM   4630  CA  LEU D 116     201.742 177.272 293.325  1.00  0.00           C  
ATOM   4631  C   LEU D 116     200.922 176.112 292.782  1.00  0.00           C  
ATOM   4632  O   LEU D 116     199.748 175.950 293.139  1.00  0.00           O  
ATOM   4633  CB  LEU D 116     201.971 178.268 292.182  1.00  0.00           C  
ATOM   4634  CG  LEU D 116     200.695 178.816 291.586  1.00  0.00           C  
ATOM   4635  CD1 LEU D 116     200.012 179.609 292.657  1.00  0.00           C  
ATOM   4636  CD2 LEU D 116     200.986 179.670 290.362  1.00  0.00           C  
ATOM   4637  H   LEU D 116     203.869 177.181 293.515  1.00  0.00           H  
ATOM   4638  HA  LEU D 116     201.183 177.749 294.126  1.00  0.00           H  
ATOM   4639 1HB  LEU D 116     202.564 179.101 292.549  1.00  0.00           H  
ATOM   4640 2HB  LEU D 116     202.532 177.772 291.389  1.00  0.00           H  
ATOM   4641  HG  LEU D 116     200.046 177.986 291.300  1.00  0.00           H  
ATOM   4642 1HD1 LEU D 116     199.098 180.000 292.299  1.00  0.00           H  
ATOM   4643 2HD1 LEU D 116     199.820 178.978 293.523  1.00  0.00           H  
ATOM   4644 3HD1 LEU D 116     200.649 180.410 292.925  1.00  0.00           H  
ATOM   4645 1HD2 LEU D 116     200.058 180.053 289.952  1.00  0.00           H  
ATOM   4646 2HD2 LEU D 116     201.618 180.495 290.640  1.00  0.00           H  
ATOM   4647 3HD2 LEU D 116     201.488 179.058 289.616  1.00  0.00           H  
ATOM   4648  N   ASN D 117     201.556 175.284 291.941  1.00  0.00           N  
ATOM   4649  CA  ASN D 117     200.886 174.133 291.359  1.00  0.00           C  
ATOM   4650  C   ASN D 117     200.502 173.095 292.417  1.00  0.00           C  
ATOM   4651  O   ASN D 117     199.428 172.498 292.337  1.00  0.00           O  
ATOM   4652  CB  ASN D 117     201.759 173.521 290.288  1.00  0.00           C  
ATOM   4653  CG  ASN D 117     201.800 174.369 289.043  1.00  0.00           C  
ATOM   4654  OD1 ASN D 117     200.905 175.190 288.798  1.00  0.00           O  
ATOM   4655  ND2 ASN D 117     202.825 174.191 288.251  1.00  0.00           N  
ATOM   4656  H   ASN D 117     202.530 175.467 291.685  1.00  0.00           H  
ATOM   4657  HA  ASN D 117     199.962 174.477 290.895  1.00  0.00           H  
ATOM   4658 1HB  ASN D 117     202.777 173.413 290.676  1.00  0.00           H  
ATOM   4659 2HB  ASN D 117     201.392 172.527 290.036  1.00  0.00           H  
ATOM   4660 1HD2 ASN D 117     202.907 174.725 287.411  1.00  0.00           H  
ATOM   4661 2HD2 ASN D 117     203.528 173.523 288.491  1.00  0.00           H  
ATOM   4662  N   THR D 118     201.336 172.931 293.450  1.00  0.00           N  
ATOM   4663  CA  THR D 118     201.042 171.995 294.528  1.00  0.00           C  
ATOM   4664  C   THR D 118     199.745 172.387 295.208  1.00  0.00           C  
ATOM   4665  O   THR D 118     198.872 171.541 295.439  1.00  0.00           O  
ATOM   4666  CB  THR D 118     202.176 171.982 295.573  1.00  0.00           C  
ATOM   4667  OG1 THR D 118     203.393 171.515 294.961  1.00  0.00           O  
ATOM   4668  CG2 THR D 118     201.818 171.119 296.769  1.00  0.00           C  
ATOM   4669  H   THR D 118     202.222 173.431 293.472  1.00  0.00           H  
ATOM   4670  HA  THR D 118     200.929 170.997 294.108  1.00  0.00           H  
ATOM   4671  HB  THR D 118     202.332 172.986 295.925  1.00  0.00           H  
ATOM   4672  HG1 THR D 118     203.605 172.093 294.192  1.00  0.00           H  
ATOM   4673 1HG2 THR D 118     202.630 171.149 297.491  1.00  0.00           H  
ATOM   4674 2HG2 THR D 118     200.905 171.504 297.232  1.00  0.00           H  
ATOM   4675 3HG2 THR D 118     201.656 170.093 296.445  1.00  0.00           H  
ATOM   4676  N   ILE D 119     199.600 173.675 295.502  1.00  0.00           N  
ATOM   4677  CA  ILE D 119     198.412 174.172 296.162  1.00  0.00           C  
ATOM   4678  C   ILE D 119     197.200 174.026 295.254  1.00  0.00           C  
ATOM   4679  O   ILE D 119     196.147 173.569 295.689  1.00  0.00           O  
ATOM   4680  CB  ILE D 119     198.593 175.641 296.575  1.00  0.00           C  
ATOM   4681  CG1 ILE D 119     199.714 175.777 297.594  1.00  0.00           C  
ATOM   4682  CG2 ILE D 119     197.334 176.155 297.176  1.00  0.00           C  
ATOM   4683  CD1 ILE D 119     199.451 175.053 298.855  1.00  0.00           C  
ATOM   4684  H   ILE D 119     200.362 174.319 295.281  1.00  0.00           H  
ATOM   4685  HA  ILE D 119     198.242 173.581 297.062  1.00  0.00           H  
ATOM   4686  HB  ILE D 119     198.863 176.238 295.701  1.00  0.00           H  
ATOM   4687 1HG1 ILE D 119     200.622 175.379 297.181  1.00  0.00           H  
ATOM   4688 2HG1 ILE D 119     199.866 176.833 297.824  1.00  0.00           H  
ATOM   4689 1HG2 ILE D 119     197.493 177.182 297.462  1.00  0.00           H  
ATOM   4690 2HG2 ILE D 119     196.536 176.088 296.461  1.00  0.00           H  
ATOM   4691 3HG2 ILE D 119     197.087 175.574 298.051  1.00  0.00           H  
ATOM   4692 1HD1 ILE D 119     200.283 175.197 299.523  1.00  0.00           H  
ATOM   4693 2HD1 ILE D 119     198.554 175.458 299.309  1.00  0.00           H  
ATOM   4694 3HD1 ILE D 119     199.320 173.993 298.653  1.00  0.00           H  
ATOM   4695  N   LEU D 120     197.343 174.344 293.970  1.00  0.00           N  
ATOM   4696  CA  LEU D 120     196.201 174.210 293.075  1.00  0.00           C  
ATOM   4697  C   LEU D 120     195.734 172.756 293.014  1.00  0.00           C  
ATOM   4698  O   LEU D 120     194.539 172.459 293.149  1.00  0.00           O  
ATOM   4699  CB  LEU D 120     196.570 174.657 291.664  1.00  0.00           C  
ATOM   4700  CG  LEU D 120     195.448 174.597 290.651  1.00  0.00           C  
ATOM   4701  CD1 LEU D 120     194.343 175.510 291.115  1.00  0.00           C  
ATOM   4702  CD2 LEU D 120     195.964 175.040 289.298  1.00  0.00           C  
ATOM   4703  H   LEU D 120     198.230 174.718 293.626  1.00  0.00           H  
ATOM   4704  HA  LEU D 120     195.387 174.824 293.450  1.00  0.00           H  
ATOM   4705 1HB  LEU D 120     196.943 175.640 291.696  1.00  0.00           H  
ATOM   4706 2HB  LEU D 120     197.369 174.007 291.304  1.00  0.00           H  
ATOM   4707  HG  LEU D 120     195.056 173.580 290.583  1.00  0.00           H  
ATOM   4708 1HD1 LEU D 120     193.542 175.483 290.408  1.00  0.00           H  
ATOM   4709 2HD1 LEU D 120     193.984 175.181 292.083  1.00  0.00           H  
ATOM   4710 3HD1 LEU D 120     194.712 176.516 291.194  1.00  0.00           H  
ATOM   4711 1HD2 LEU D 120     195.150 175.012 288.570  1.00  0.00           H  
ATOM   4712 2HD2 LEU D 120     196.349 176.060 289.374  1.00  0.00           H  
ATOM   4713 3HD2 LEU D 120     196.765 174.371 288.979  1.00  0.00           H  
ATOM   4714  N   ASN D 121     196.688 171.838 292.833  1.00  0.00           N  
ATOM   4715  CA  ASN D 121     196.370 170.425 292.738  1.00  0.00           C  
ATOM   4716  C   ASN D 121     195.748 169.925 294.036  1.00  0.00           C  
ATOM   4717  O   ASN D 121     194.759 169.175 294.013  1.00  0.00           O  
ATOM   4718  CB  ASN D 121     197.623 169.631 292.421  1.00  0.00           C  
ATOM   4719  CG  ASN D 121     198.103 169.816 291.001  1.00  0.00           C  
ATOM   4720  OD1 ASN D 121     197.353 170.237 290.110  1.00  0.00           O  
ATOM   4721  ND2 ASN D 121     199.353 169.504 290.771  1.00  0.00           N  
ATOM   4722  H   ASN D 121     197.660 172.131 292.739  1.00  0.00           H  
ATOM   4723  HA  ASN D 121     195.640 170.283 291.940  1.00  0.00           H  
ATOM   4724 1HB  ASN D 121     198.422 169.945 293.101  1.00  0.00           H  
ATOM   4725 2HB  ASN D 121     197.439 168.573 292.600  1.00  0.00           H  
ATOM   4726 1HD2 ASN D 121     199.732 169.604 289.853  1.00  0.00           H  
ATOM   4727 2HD2 ASN D 121     199.926 169.170 291.517  1.00  0.00           H  
ATOM   4728  N   THR D 122     196.274 170.396 295.171  1.00  0.00           N  
ATOM   4729  CA  THR D 122     195.768 169.984 296.464  1.00  0.00           C  
ATOM   4730  C   THR D 122     194.325 170.428 296.602  1.00  0.00           C  
ATOM   4731  O   THR D 122     193.464 169.644 297.013  1.00  0.00           O  
ATOM   4732  CB  THR D 122     196.601 170.574 297.613  1.00  0.00           C  
ATOM   4733  OG1 THR D 122     197.963 170.126 297.503  1.00  0.00           O  
ATOM   4734  CG2 THR D 122     196.031 170.109 298.932  1.00  0.00           C  
ATOM   4735  H   THR D 122     197.084 171.016 295.145  1.00  0.00           H  
ATOM   4736  HA  THR D 122     195.804 168.897 296.526  1.00  0.00           H  
ATOM   4737  HB  THR D 122     196.574 171.663 297.564  1.00  0.00           H  
ATOM   4738  HG1 THR D 122     198.322 170.444 296.645  1.00  0.00           H  
ATOM   4739 1HG2 THR D 122     196.614 170.526 299.750  1.00  0.00           H  
ATOM   4740 2HG2 THR D 122     195.003 170.439 299.009  1.00  0.00           H  
ATOM   4741 3HG2 THR D 122     196.063 169.023 298.979  1.00  0.00           H  
ATOM   4742  N   MET D 123     194.034 171.670 296.215  1.00  0.00           N  
ATOM   4743  CA  MET D 123     192.678 172.151 296.355  1.00  0.00           C  
ATOM   4744  C   MET D 123     191.705 171.365 295.483  1.00  0.00           C  
ATOM   4745  O   MET D 123     190.598 171.028 295.929  1.00  0.00           O  
ATOM   4746  CB  MET D 123     192.577 173.635 295.988  1.00  0.00           C  
ATOM   4747  CG  MET D 123     193.225 174.598 296.957  1.00  0.00           C  
ATOM   4748  SD  MET D 123     192.813 176.319 296.610  1.00  0.00           S  
ATOM   4749  CE  MET D 123     193.674 176.644 295.075  1.00  0.00           C  
ATOM   4750  H   MET D 123     194.766 172.291 295.865  1.00  0.00           H  
ATOM   4751  HA  MET D 123     192.395 172.013 297.388  1.00  0.00           H  
ATOM   4752 1HB  MET D 123     193.045 173.790 295.010  1.00  0.00           H  
ATOM   4753 2HB  MET D 123     191.541 173.918 295.894  1.00  0.00           H  
ATOM   4754 1HG  MET D 123     192.915 174.369 297.964  1.00  0.00           H  
ATOM   4755 2HG  MET D 123     194.295 174.492 296.908  1.00  0.00           H  
ATOM   4756 1HE  MET D 123     193.498 177.672 294.768  1.00  0.00           H  
ATOM   4757 2HE  MET D 123     194.733 176.485 295.206  1.00  0.00           H  
ATOM   4758 3HE  MET D 123     193.298 175.966 294.301  1.00  0.00           H  
ATOM   4759  N   SER D 124     192.122 171.021 294.252  1.00  0.00           N  
ATOM   4760  CA  SER D 124     191.228 170.284 293.364  1.00  0.00           C  
ATOM   4761  C   SER D 124     191.066 168.834 293.827  1.00  0.00           C  
ATOM   4762  O   SER D 124     190.045 168.189 293.558  1.00  0.00           O  
ATOM   4763  CB  SER D 124     191.756 170.299 291.945  1.00  0.00           C  
ATOM   4764  OG  SER D 124     192.895 169.490 291.807  1.00  0.00           O  
ATOM   4765  H   SER D 124     193.042 171.322 293.919  1.00  0.00           H  
ATOM   4766  HA  SER D 124     190.251 170.770 293.378  1.00  0.00           H  
ATOM   4767 1HB  SER D 124     190.982 169.966 291.259  1.00  0.00           H  
ATOM   4768 2HB  SER D 124     192.010 171.330 291.678  1.00  0.00           H  
ATOM   4769  HG  SER D 124     193.440 169.645 292.597  1.00  0.00           H  
ATOM   4770  N   THR D 125     192.054 168.320 294.566  1.00  0.00           N  
ATOM   4771  CA  THR D 125     191.969 166.971 295.095  1.00  0.00           C  
ATOM   4772  C   THR D 125     190.936 166.944 296.206  1.00  0.00           C  
ATOM   4773  O   THR D 125     190.056 166.082 296.232  1.00  0.00           O  
ATOM   4774  CB  THR D 125     193.322 166.481 295.631  1.00  0.00           C  
ATOM   4775  OG1 THR D 125     194.294 166.482 294.569  1.00  0.00           O  
ATOM   4776  CG2 THR D 125     193.164 165.071 296.185  1.00  0.00           C  
ATOM   4777  H   THR D 125     192.902 168.860 294.728  1.00  0.00           H  
ATOM   4778  HA  THR D 125     191.644 166.298 294.301  1.00  0.00           H  
ATOM   4779  HB  THR D 125     193.661 167.146 296.423  1.00  0.00           H  
ATOM   4780  HG1 THR D 125     194.417 167.406 294.243  1.00  0.00           H  
ATOM   4781 1HG2 THR D 125     194.119 164.722 296.570  1.00  0.00           H  
ATOM   4782 2HG2 THR D 125     192.425 165.078 296.991  1.00  0.00           H  
ATOM   4783 3HG2 THR D 125     192.825 164.405 295.392  1.00  0.00           H  
ATOM   4784  N   ILE D 126     191.009 167.924 297.106  1.00  0.00           N  
ATOM   4785  CA  ILE D 126     190.086 167.994 298.226  1.00  0.00           C  
ATOM   4786  C   ILE D 126     188.668 168.113 297.703  1.00  0.00           C  
ATOM   4787  O   ILE D 126     187.766 167.396 298.134  1.00  0.00           O  
ATOM   4788  CB  ILE D 126     190.427 169.194 299.102  1.00  0.00           C  
ATOM   4789  CG1 ILE D 126     191.749 168.982 299.784  1.00  0.00           C  
ATOM   4790  CG2 ILE D 126     189.336 169.453 300.120  1.00  0.00           C  
ATOM   4791  CD1 ILE D 126     192.270 170.223 300.373  1.00  0.00           C  
ATOM   4792  H   ILE D 126     191.755 168.619 297.024  1.00  0.00           H  
ATOM   4793  HA  ILE D 126     190.172 167.078 298.815  1.00  0.00           H  
ATOM   4794  HB  ILE D 126     190.538 170.047 298.462  1.00  0.00           H  
ATOM   4795 1HG1 ILE D 126     191.617 168.253 300.583  1.00  0.00           H  
ATOM   4796 2HG1 ILE D 126     192.476 168.591 299.075  1.00  0.00           H  
ATOM   4797 1HG2 ILE D 126     189.591 170.326 300.706  1.00  0.00           H  
ATOM   4798 2HG2 ILE D 126     188.418 169.621 299.604  1.00  0.00           H  
ATOM   4799 3HG2 ILE D 126     189.230 168.590 300.781  1.00  0.00           H  
ATOM   4800 1HD1 ILE D 126     193.215 170.019 300.867  1.00  0.00           H  
ATOM   4801 2HD1 ILE D 126     192.419 170.937 299.576  1.00  0.00           H  
ATOM   4802 3HD1 ILE D 126     191.564 170.614 301.080  1.00  0.00           H  
ATOM   4803  N   TYR D 127     188.471 169.008 296.741  1.00  0.00           N  
ATOM   4804  CA  TYR D 127     187.169 169.144 296.130  1.00  0.00           C  
ATOM   4805  C   TYR D 127     186.662 167.870 295.443  1.00  0.00           C  
ATOM   4806  O   TYR D 127     185.611 167.337 295.797  1.00  0.00           O  
ATOM   4807  CB  TYR D 127     187.223 170.281 295.108  1.00  0.00           C  
ATOM   4808  CG  TYR D 127     186.005 170.373 294.251  1.00  0.00           C  
ATOM   4809  CD1 TYR D 127     184.877 170.933 294.726  1.00  0.00           C  
ATOM   4810  CD2 TYR D 127     186.038 169.871 292.957  1.00  0.00           C  
ATOM   4811  CE1 TYR D 127     183.762 170.998 293.931  1.00  0.00           C  
ATOM   4812  CE2 TYR D 127     184.925 169.934 292.171  1.00  0.00           C  
ATOM   4813  CZ  TYR D 127     183.785 170.501 292.661  1.00  0.00           C  
ATOM   4814  OH  TYR D 127     182.645 170.566 291.882  1.00  0.00           O  
ATOM   4815  H   TYR D 127     189.240 169.601 296.423  1.00  0.00           H  
ATOM   4816  HA  TYR D 127     186.455 169.398 296.911  1.00  0.00           H  
ATOM   4817 1HB  TYR D 127     187.353 171.235 295.627  1.00  0.00           H  
ATOM   4818 2HB  TYR D 127     188.087 170.146 294.460  1.00  0.00           H  
ATOM   4819  HD1 TYR D 127     184.855 171.325 295.742  1.00  0.00           H  
ATOM   4820  HD2 TYR D 127     186.951 169.420 292.574  1.00  0.00           H  
ATOM   4821  HE1 TYR D 127     182.867 171.437 294.308  1.00  0.00           H  
ATOM   4822  HE2 TYR D 127     184.945 169.532 291.163  1.00  0.00           H  
ATOM   4823  HH  TYR D 127     182.803 170.118 291.045  1.00  0.00           H  
ATOM   4824  N   SER D 128     187.440 167.333 294.501  1.00  0.00           N  
ATOM   4825  CA  SER D 128     186.963 166.220 293.694  1.00  0.00           C  
ATOM   4826  C   SER D 128     186.891 164.865 294.388  1.00  0.00           C  
ATOM   4827  O   SER D 128     186.214 163.964 293.887  1.00  0.00           O  
ATOM   4828  CB  SER D 128     187.794 166.116 292.426  1.00  0.00           C  
ATOM   4829  OG  SER D 128     189.120 165.771 292.701  1.00  0.00           O  
ATOM   4830  H   SER D 128     188.350 167.737 294.282  1.00  0.00           H  
ATOM   4831  HA  SER D 128     185.954 166.470 293.384  1.00  0.00           H  
ATOM   4832 1HB  SER D 128     187.353 165.370 291.771  1.00  0.00           H  
ATOM   4833 2HB  SER D 128     187.771 167.069 291.901  1.00  0.00           H  
ATOM   4834  HG  SER D 128     189.513 166.566 293.125  1.00  0.00           H  
ATOM   4835  N   THR D 129     187.552 164.708 295.534  1.00  0.00           N  
ATOM   4836  CA  THR D 129     187.514 163.433 296.232  1.00  0.00           C  
ATOM   4837  C   THR D 129     186.739 163.520 297.547  1.00  0.00           C  
ATOM   4838  O   THR D 129     186.766 162.571 298.334  1.00  0.00           O  
ATOM   4839  CB  THR D 129     188.937 162.898 296.514  1.00  0.00           C  
ATOM   4840  OG1 THR D 129     189.644 163.797 297.365  1.00  0.00           O  
ATOM   4841  CG2 THR D 129     189.705 162.779 295.202  1.00  0.00           C  
ATOM   4842  H   THR D 129     188.141 165.455 295.899  1.00  0.00           H  
ATOM   4843  HA  THR D 129     187.006 162.708 295.599  1.00  0.00           H  
ATOM   4844  HB  THR D 129     188.873 161.922 296.992  1.00  0.00           H  
ATOM   4845  HG1 THR D 129     189.629 164.688 296.968  1.00  0.00           H  
ATOM   4846 1HG2 THR D 129     190.708 162.404 295.400  1.00  0.00           H  
ATOM   4847 2HG2 THR D 129     189.183 162.094 294.536  1.00  0.00           H  
ATOM   4848 3HG2 THR D 129     189.773 163.765 294.734  1.00  0.00           H  
ATOM   4849  N   GLY D 130     186.069 164.652 297.811  1.00  0.00           N  
ATOM   4850  CA  GLY D 130     185.357 164.799 299.085  1.00  0.00           C  
ATOM   4851  C   GLY D 130     184.026 164.054 299.068  1.00  0.00           C  
ATOM   4852  O   GLY D 130     183.540 163.658 298.001  1.00  0.00           O  
ATOM   4853  H   GLY D 130     186.046 165.420 297.135  1.00  0.00           H  
ATOM   4854 1HA  GLY D 130     185.979 164.427 299.900  1.00  0.00           H  
ATOM   4855 2HA  GLY D 130     185.185 165.857 299.284  1.00  0.00           H  
ATOM   4856  N   LYS D 131     183.407 163.880 300.241  1.00  0.00           N  
ATOM   4857  CA  LYS D 131     182.098 163.195 300.310  1.00  0.00           C  
ATOM   4858  C   LYS D 131     181.366 163.405 301.640  1.00  0.00           C  
ATOM   4859  O   LYS D 131     181.961 163.811 302.635  1.00  0.00           O  
ATOM   4860  CB  LYS D 131     182.238 161.690 300.040  1.00  0.00           C  
ATOM   4861  CG  LYS D 131     183.078 160.934 301.039  1.00  0.00           C  
ATOM   4862  CD  LYS D 131     183.172 159.456 300.667  1.00  0.00           C  
ATOM   4863  CE  LYS D 131     183.983 158.673 301.703  1.00  0.00           C  
ATOM   4864  NZ  LYS D 131     184.026 157.219 301.396  1.00  0.00           N  
ATOM   4865  H   LYS D 131     183.858 164.248 301.091  1.00  0.00           H  
ATOM   4866  HA  LYS D 131     181.461 163.611 299.527  1.00  0.00           H  
ATOM   4867 1HB  LYS D 131     181.244 161.233 300.052  1.00  0.00           H  
ATOM   4868 2HB  LYS D 131     182.654 161.523 299.047  1.00  0.00           H  
ATOM   4869 1HG  LYS D 131     184.079 161.368 301.078  1.00  0.00           H  
ATOM   4870 2HG  LYS D 131     182.618 161.028 302.023  1.00  0.00           H  
ATOM   4871 1HD  LYS D 131     182.172 159.035 300.589  1.00  0.00           H  
ATOM   4872 2HD  LYS D 131     183.659 159.365 299.697  1.00  0.00           H  
ATOM   4873 1HE  LYS D 131     185.000 159.059 301.717  1.00  0.00           H  
ATOM   4874 2HE  LYS D 131     183.540 158.813 302.686  1.00  0.00           H  
ATOM   4875 1HZ  LYS D 131     184.568 156.744 302.099  1.00  0.00           H  
ATOM   4876 2HZ  LYS D 131     183.079 156.845 301.395  1.00  0.00           H  
ATOM   4877 3HZ  LYS D 131     184.446 157.077 300.491  1.00  0.00           H  
ATOM   4878  N   VAL D 132     180.071 163.096 301.663  1.00  0.00           N  
ATOM   4879  CA  VAL D 132     179.300 163.163 302.903  1.00  0.00           C  
ATOM   4880  C   VAL D 132     178.705 161.830 303.286  1.00  0.00           C  
ATOM   4881  O   VAL D 132     177.912 161.274 302.534  1.00  0.00           O  
ATOM   4882  CB  VAL D 132     178.161 164.174 302.765  1.00  0.00           C  
ATOM   4883  CG1 VAL D 132     177.344 164.172 304.056  1.00  0.00           C  
ATOM   4884  CG2 VAL D 132     178.764 165.539 302.416  1.00  0.00           C  
ATOM   4885  H   VAL D 132     179.620 162.773 300.806  1.00  0.00           H  
ATOM   4886  HA  VAL D 132     179.962 163.488 303.706  1.00  0.00           H  
ATOM   4887  HB  VAL D 132     177.495 163.879 301.985  1.00  0.00           H  
ATOM   4888 1HG1 VAL D 132     176.531 164.872 303.987  1.00  0.00           H  
ATOM   4889 2HG1 VAL D 132     176.939 163.177 304.228  1.00  0.00           H  
ATOM   4890 3HG1 VAL D 132     177.971 164.430 304.892  1.00  0.00           H  
ATOM   4891 1HG2 VAL D 132     177.973 166.274 302.313  1.00  0.00           H  
ATOM   4892 2HG2 VAL D 132     179.450 165.848 303.192  1.00  0.00           H  
ATOM   4893 3HG2 VAL D 132     179.308 165.472 301.484  1.00  0.00           H  
ATOM   4894  N   CYS D 133     179.051 161.304 304.456  1.00  0.00           N  
ATOM   4895  CA  CYS D 133     178.547 159.989 304.798  1.00  0.00           C  
ATOM   4896  C   CYS D 133     177.864 159.938 306.160  1.00  0.00           C  
ATOM   4897  O   CYS D 133     178.208 160.705 307.060  1.00  0.00           O  
ATOM   4898  CB  CYS D 133     179.681 158.971 304.769  1.00  0.00           C  
ATOM   4899  SG  CYS D 133     180.571 158.924 303.183  1.00  0.00           S  
ATOM   4900  H   CYS D 133     179.690 161.786 305.081  1.00  0.00           H  
ATOM   4901  HA  CYS D 133     177.810 159.710 304.050  1.00  0.00           H  
ATOM   4902 1HB  CYS D 133     180.400 159.201 305.559  1.00  0.00           H  
ATOM   4903 2HB  CYS D 133     179.282 157.975 304.966  1.00  0.00           H  
ATOM   4904  N   ASN D 134     176.949 158.984 306.316  1.00  0.00           N  
ATOM   4905  CA  ASN D 134     176.322 158.724 307.610  1.00  0.00           C  
ATOM   4906  C   ASN D 134     177.123 157.619 308.314  1.00  0.00           C  
ATOM   4907  O   ASN D 134     177.044 156.462 307.896  1.00  0.00           O  
ATOM   4908  CB  ASN D 134     174.878 158.264 307.464  1.00  0.00           C  
ATOM   4909  CG  ASN D 134     173.990 159.274 306.822  1.00  0.00           C  
ATOM   4910  OD1 ASN D 134     174.026 160.458 307.182  1.00  0.00           O  
ATOM   4911  ND2 ASN D 134     173.167 158.842 305.881  1.00  0.00           N  
ATOM   4912  H   ASN D 134     176.699 158.424 305.493  1.00  0.00           H  
ATOM   4913  HA  ASN D 134     176.332 159.641 308.188  1.00  0.00           H  
ATOM   4914 1HB  ASN D 134     174.837 157.346 306.903  1.00  0.00           H  
ATOM   4915 2HB  ASN D 134     174.479 158.038 308.456  1.00  0.00           H  
ATOM   4916 1HD2 ASN D 134     172.549 159.485 305.428  1.00  0.00           H  
ATOM   4917 2HD2 ASN D 134     173.132 157.849 305.603  1.00  0.00           H  
ATOM   4918  N   PRO D 135     177.845 157.893 309.423  1.00  0.00           N  
ATOM   4919  CA  PRO D 135     178.765 156.962 310.081  1.00  0.00           C  
ATOM   4920  C   PRO D 135     178.064 155.896 310.920  1.00  0.00           C  
ATOM   4921  O   PRO D 135     178.389 155.688 312.088  1.00  0.00           O  
ATOM   4922  CB  PRO D 135     179.572 157.912 310.970  1.00  0.00           C  
ATOM   4923  CG  PRO D 135     178.567 158.985 311.356  1.00  0.00           C  
ATOM   4924  CD  PRO D 135     177.724 159.196 310.101  1.00  0.00           C  
ATOM   4925  HA  PRO D 135     179.409 156.496 309.322  1.00  0.00           H  
ATOM   4926 1HB  PRO D 135     179.970 157.366 311.840  1.00  0.00           H  
ATOM   4927 2HB  PRO D 135     180.435 158.309 310.415  1.00  0.00           H  
ATOM   4928 1HG  PRO D 135     177.962 158.642 312.211  1.00  0.00           H  
ATOM   4929 2HG  PRO D 135     179.088 159.900 311.678  1.00  0.00           H  
ATOM   4930 1HD  PRO D 135     176.677 159.389 310.389  1.00  0.00           H  
ATOM   4931 2HD  PRO D 135     178.158 160.005 309.489  1.00  0.00           H  
ATOM   4932  N   ASP D 136     177.107 155.234 310.288  1.00  0.00           N
[truncated: 731,449 more chars]
