# Supplementary material for: An ACE2 decoy can be administered by inhalation and potently targets omicron variants of SARS‐CoV‐2
Source: EMBO Mol Med. 2022 Sep 23;14(11):e16109. doi: 10.15252/emmm.202216109 (PMC9539395; doi:10.15252/emmm.202216109)
Supplement: Supplementary file 3 — Source Data for Figure 7 [file EMMM-14-e16109-s003.gz › Model-BA4-BA5_ACE2.pdb]

SSBOND     CYS A  336   CYS A  336                                      2.03  
SSBOND     CYS A  379   CYS A  379                                      2.05  
SSBOND     CYS A  480   CYS A  480                                      2.02  
SSBOND     CYS D  133   CYS D  133                                      2.03  
SSBOND     CYS D  344   CYS D  344                                      2.07  
SSBOND     CYS D  530   CYS D  530                                      1.79  
ATOM      1  N   ASN A 331     195.332 165.062 209.901  1.00  0.00           N  
ATOM      2  CA  ASN A 331     196.132 164.004 210.509  1.00  0.00           C  
ATOM      3  C   ASN A 331     196.736 164.446 211.836  1.00  0.00           C  
ATOM      4  O   ASN A 331     196.900 165.640 212.096  1.00  0.00           O  
ATOM      5  CB  ASN A 331     197.223 163.538 209.561  1.00  0.00           C  
ATOM      6  CG  ASN A 331     196.681 162.813 208.350  1.00  0.00           C  
ATOM      7  OD1 ASN A 331     195.782 161.969 208.461  1.00  0.00           O  
ATOM      8  ND2 ASN A 331     197.217 163.124 207.197  1.00  0.00           N  
ATOM      9  H   ASN A 331     195.692 166.005 209.896  1.00  0.00           H  
ATOM     10  HA  ASN A 331     195.476 163.159 210.725  1.00  0.00           H  
ATOM     11 1HB  ASN A 331     197.800 164.399 209.224  1.00  0.00           H  
ATOM     12 2HB  ASN A 331     197.907 162.875 210.093  1.00  0.00           H  
ATOM     13 1HD2 ASN A 331     196.900 162.675 206.361  1.00  0.00           H  
ATOM     14 2HD2 ASN A 331     197.942 163.810 207.152  1.00  0.00           H  
ATOM     15  N   ILE A 332     197.054 163.471 212.680  1.00  0.00           N  
ATOM     16  CA  ILE A 332     197.647 163.732 213.985  1.00  0.00           C  
ATOM     17  C   ILE A 332     199.070 163.182 214.034  1.00  0.00           C  
ATOM     18  O   ILE A 332     199.299 162.011 213.730  1.00  0.00           O  
ATOM     19  CB  ILE A 332     196.786 163.103 215.102  1.00  0.00           C  
ATOM     20  CG1 ILE A 332     195.381 163.703 215.069  1.00  0.00           C  
ATOM     21  CG2 ILE A 332     197.399 163.356 216.464  1.00  0.00           C  
ATOM     22  CD1 ILE A 332     194.407 163.002 215.969  1.00  0.00           C  
ATOM     23  H   ILE A 332     196.883 162.515 212.404  1.00  0.00           H  
ATOM     24  HA  ILE A 332     197.691 164.809 214.147  1.00  0.00           H  
ATOM     25  HB  ILE A 332     196.706 162.029 214.936  1.00  0.00           H  
ATOM     26 1HG1 ILE A 332     195.447 164.739 215.363  1.00  0.00           H  
ATOM     27 2HG1 ILE A 332     194.988 163.656 214.054  1.00  0.00           H  
ATOM     28 1HG2 ILE A 332     196.782 162.905 217.238  1.00  0.00           H  
ATOM     29 2HG2 ILE A 332     198.402 162.926 216.510  1.00  0.00           H  
ATOM     30 3HG2 ILE A 332     197.453 164.417 216.626  1.00  0.00           H  
ATOM     31 1HD1 ILE A 332     193.433 163.479 215.901  1.00  0.00           H  
ATOM     32 2HD1 ILE A 332     194.317 161.960 215.664  1.00  0.00           H  
ATOM     33 3HD1 ILE A 332     194.760 163.046 216.995  1.00  0.00           H  
ATOM     34  N   THR A 333     200.012 164.044 214.396  1.00  0.00           N  
ATOM     35  CA  THR A 333     201.428 163.705 214.505  1.00  0.00           C  
ATOM     36  C   THR A 333     201.825 163.588 215.974  1.00  0.00           C  
ATOM     37  O   THR A 333     200.963 163.467 216.837  1.00  0.00           O  
ATOM     38  CB  THR A 333     202.326 164.721 213.738  1.00  0.00           C  
ATOM     39  OG1 THR A 333     203.672 164.223 213.702  1.00  0.00           O  
ATOM     40  CG2 THR A 333     202.313 166.110 214.370  1.00  0.00           C  
ATOM     41  H   THR A 333     199.730 164.989 214.614  1.00  0.00           H  
ATOM     42  HA  THR A 333     201.587 162.729 214.046  1.00  0.00           H  
ATOM     43  HB  THR A 333     201.959 164.802 212.715  1.00  0.00           H  
ATOM     44  HG1 THR A 333     204.201 164.784 213.125  1.00  0.00           H  
ATOM     45 1HG2 THR A 333     202.946 166.777 213.787  1.00  0.00           H  
ATOM     46 2HG2 THR A 333     201.295 166.489 214.370  1.00  0.00           H  
ATOM     47 3HG2 THR A 333     202.688 166.072 215.390  1.00  0.00           H  
ATOM     48  N   ASN A 334     203.121 163.558 216.244  1.00  0.00           N  
ATOM     49  CA  ASN A 334     203.617 163.391 217.607  1.00  0.00           C  
ATOM     50  C   ASN A 334     203.045 164.447 218.551  1.00  0.00           C  
ATOM     51  O   ASN A 334     202.999 165.636 218.223  1.00  0.00           O  
ATOM     52  CB  ASN A 334     205.132 163.435 217.632  1.00  0.00           C  
ATOM     53  CG  ASN A 334     205.759 162.223 216.988  1.00  0.00           C  
ATOM     54  OD1 ASN A 334     205.154 161.145 216.931  1.00  0.00           O  
ATOM     55  ND2 ASN A 334     206.962 162.382 216.499  1.00  0.00           N  
ATOM     56  H   ASN A 334     203.750 163.667 215.459  1.00  0.00           H  
ATOM     57  HA  ASN A 334     203.290 162.419 217.974  1.00  0.00           H  
ATOM     58 1HB  ASN A 334     205.479 164.331 217.115  1.00  0.00           H  
ATOM     59 2HB  ASN A 334     205.474 163.501 218.667  1.00  0.00           H  
ATOM     60 1HD2 ASN A 334     207.427 161.615 216.057  1.00  0.00           H  
ATOM     61 2HD2 ASN A 334     207.414 163.271 216.564  1.00  0.00           H  
ATOM     62  N   LEU A 335     202.623 163.997 219.728  1.00  0.00           N  
ATOM     63  CA  LEU A 335     202.060 164.884 220.738  1.00  0.00           C  
ATOM     64  C   LEU A 335     203.072 165.669 221.527  1.00  0.00           C  
ATOM     65  O   LEU A 335     204.178 165.207 221.810  1.00  0.00           O  
ATOM     66  CB  LEU A 335     201.151 164.115 221.692  1.00  0.00           C  
ATOM     67  CG  LEU A 335     199.692 163.987 221.228  1.00  0.00           C  
ATOM     68  CD1 LEU A 335     199.626 163.242 219.903  1.00  0.00           C  
ATOM     69  CD2 LEU A 335     198.901 163.268 222.296  1.00  0.00           C  
ATOM     70  H   LEU A 335     202.687 163.008 219.924  1.00  0.00           H  
ATOM     71  HA  LEU A 335     201.456 165.616 220.244  1.00  0.00           H  
ATOM     72 1HB  LEU A 335     201.552 163.114 221.830  1.00  0.00           H  
ATOM     73 2HB  LEU A 335     201.153 164.626 222.660  1.00  0.00           H  
ATOM     74  HG  LEU A 335     199.274 164.984 221.078  1.00  0.00           H  
ATOM     75 1HD1 LEU A 335     198.588 163.170 219.579  1.00  0.00           H  
ATOM     76 2HD1 LEU A 335     200.193 163.782 219.160  1.00  0.00           H  
ATOM     77 3HD1 LEU A 335     200.040 162.244 220.017  1.00  0.00           H  
ATOM     78 1HD2 LEU A 335     197.855 163.186 221.990  1.00  0.00           H  
ATOM     79 2HD2 LEU A 335     199.313 162.272 222.450  1.00  0.00           H  
ATOM     80 3HD2 LEU A 335     198.956 163.831 223.232  1.00  0.00           H  
ATOM     81  N   CYS A 336     202.644 166.864 221.889  1.00  0.00           N  
ATOM     82  CA  CYS A 336     203.426 167.761 222.729  1.00  0.00           C  
ATOM     83  C   CYS A 336     203.620 167.165 224.100  1.00  0.00           C  
ATOM     84  O   CYS A 336     202.648 166.733 224.728  1.00  0.00           O  
ATOM     85  CB  CYS A 336     202.712 169.090 222.899  1.00  0.00           C  
ATOM     86  SG  CYS A 336     202.563 170.094 221.429  1.00  0.00           S  
ATOM     87  H   CYS A 336     201.731 167.163 221.578  1.00  0.00           H  
ATOM     88  HA  CYS A 336     204.385 167.916 222.244  1.00  0.00           H  
ATOM     89 1HB  CYS A 336     201.707 168.885 223.245  1.00  0.00           H  
ATOM     90 2HB  CYS A 336     203.199 169.664 223.671  1.00  0.00           H  
ATOM     91  N   PRO A 337     204.826 167.196 224.670  1.00  0.00           N  
ATOM     92  CA  PRO A 337     205.135 166.643 225.962  1.00  0.00           C  
ATOM     93  C   PRO A 337     204.658 167.516 227.111  1.00  0.00           C  
ATOM     94  O   PRO A 337     205.435 167.906 227.978  1.00  0.00           O  
ATOM     95  CB  PRO A 337     206.657 166.550 225.901  1.00  0.00           C  
ATOM     96  CG  PRO A 337     207.070 167.697 225.038  1.00  0.00           C  
ATOM     97  CD  PRO A 337     205.985 167.794 223.978  1.00  0.00           C  
ATOM     98  HA  PRO A 337     204.691 165.640 226.033  1.00  0.00           H  
ATOM     99 1HB  PRO A 337     207.062 166.631 226.905  1.00  0.00           H  
ATOM    100 2HB  PRO A 337     206.968 165.569 225.508  1.00  0.00           H  
ATOM    101 1HG  PRO A 337     207.165 168.582 225.655  1.00  0.00           H  
ATOM    102 2HG  PRO A 337     208.065 167.502 224.612  1.00  0.00           H  
ATOM    103 1HD  PRO A 337     205.804 168.841 223.732  1.00  0.00           H  
ATOM    104 2HD  PRO A 337     206.272 167.188 223.100  1.00  0.00           H  
ATOM    105  N   PHE A 338     203.347 167.760 227.166  1.00  0.00           N  
ATOM    106  CA  PHE A 338     202.792 168.503 228.289  1.00  0.00           C  
ATOM    107  C   PHE A 338     202.823 167.501 229.417  1.00  0.00           C  
ATOM    108  O   PHE A 338     203.050 167.840 230.579  1.00  0.00           O  
ATOM    109  CB  PHE A 338     201.335 168.931 228.076  1.00  0.00           C  
ATOM    110  CG  PHE A 338     201.093 169.863 226.962  1.00  0.00           C  
ATOM    111  CD1 PHE A 338     200.323 169.451 225.926  1.00  0.00           C  
ATOM    112  CD2 PHE A 338     201.637 171.120 226.913  1.00  0.00           C  
ATOM    113  CE1 PHE A 338     200.086 170.249 224.874  1.00  0.00           C  
ATOM    114  CE2 PHE A 338     201.413 171.923 225.814  1.00  0.00           C  
ATOM    115  CZ  PHE A 338     200.636 171.483 224.796  1.00  0.00           C  
ATOM    116  H   PHE A 338     202.749 167.411 226.421  1.00  0.00           H  
ATOM    117  HA  PHE A 338     203.422 169.359 228.537  1.00  0.00           H  
ATOM    118 1HB  PHE A 338     200.719 168.042 227.913  1.00  0.00           H  
ATOM    119 2HB  PHE A 338     200.973 169.404 228.963  1.00  0.00           H  
ATOM    120  HD1 PHE A 338     199.882 168.448 225.957  1.00  0.00           H  
ATOM    121  HD2 PHE A 338     202.264 171.467 227.736  1.00  0.00           H  
ATOM    122  HE1 PHE A 338     199.470 169.884 224.106  1.00  0.00           H  
ATOM    123  HE2 PHE A 338     201.851 172.884 225.753  1.00  0.00           H  
ATOM    124  HZ  PHE A 338     200.453 172.114 223.928  1.00  0.00           H  
ATOM    125  N   ASP A 339     202.642 166.239 229.009  1.00  0.00           N  
ATOM    126  CA  ASP A 339     202.588 165.043 229.832  1.00  0.00           C  
ATOM    127  C   ASP A 339     203.873 164.835 230.608  1.00  0.00           C  
ATOM    128  O   ASP A 339     203.847 164.333 231.728  1.00  0.00           O  
ATOM    129  CB  ASP A 339     202.322 163.832 228.942  1.00  0.00           C  
ATOM    130  CG  ASP A 339     200.891 163.805 228.400  1.00  0.00           C  
ATOM    131  OD1 ASP A 339     200.075 164.548 228.898  1.00  0.00           O  
ATOM    132  OD2 ASP A 339     200.631 163.043 227.504  1.00  0.00           O  
ATOM    133  H   ASP A 339     202.497 166.113 228.019  1.00  0.00           H  
ATOM    134  HA  ASP A 339     201.768 165.143 230.540  1.00  0.00           H  
ATOM    135 1HB  ASP A 339     203.017 163.839 228.101  1.00  0.00           H  
ATOM    136 2HB  ASP A 339     202.504 162.918 229.509  1.00  0.00           H  
ATOM    137  N   GLU A 340     205.005 165.293 230.066  1.00  0.00           N  
ATOM    138  CA  GLU A 340     206.267 165.134 230.784  1.00  0.00           C  
ATOM    139  C   GLU A 340     206.231 165.922 232.093  1.00  0.00           C  
ATOM    140  O   GLU A 340     207.001 165.638 233.011  1.00  0.00           O  
ATOM    141  CB  GLU A 340     207.489 165.525 229.942  1.00  0.00           C  
ATOM    142  CG  GLU A 340     207.800 164.548 228.798  1.00  0.00           C  
ATOM    143  CD  GLU A 340     209.090 164.875 228.042  1.00  0.00           C  
ATOM    144  OE1 GLU A 340     209.846 165.733 228.486  1.00  0.00           O  
ATOM    145  OE2 GLU A 340     209.311 164.287 227.014  1.00  0.00           O  
ATOM    146  H   GLU A 340     204.993 165.740 229.158  1.00  0.00           H  
ATOM    147  HA  GLU A 340     206.381 164.081 231.040  1.00  0.00           H  
ATOM    148 1HB  GLU A 340     207.325 166.514 229.506  1.00  0.00           H  
ATOM    149 2HB  GLU A 340     208.368 165.592 230.581  1.00  0.00           H  
ATOM    150 1HG  GLU A 340     207.893 163.549 229.220  1.00  0.00           H  
ATOM    151 2HG  GLU A 340     206.959 164.535 228.106  1.00  0.00           H  
ATOM    152  N   VAL A 341     205.352 166.925 232.167  1.00  0.00           N  
ATOM    153  CA  VAL A 341     205.172 167.694 233.372  1.00  0.00           C  
ATOM    154  C   VAL A 341     203.897 167.220 234.066  1.00  0.00           C  
ATOM    155  O   VAL A 341     203.929 166.840 235.227  1.00  0.00           O  
ATOM    156  CB  VAL A 341     205.064 169.196 233.082  1.00  0.00           C  
ATOM    157  CG1 VAL A 341     204.795 169.899 234.352  1.00  0.00           C  
ATOM    158  CG2 VAL A 341     206.337 169.707 232.459  1.00  0.00           C  
ATOM    159  H   VAL A 341     204.741 167.131 231.383  1.00  0.00           H  
ATOM    160  HA  VAL A 341     206.020 167.525 234.035  1.00  0.00           H  
ATOM    161  HB  VAL A 341     204.224 169.380 232.408  1.00  0.00           H  
ATOM    162 1HG1 VAL A 341     204.702 170.973 234.169  1.00  0.00           H  
ATOM    163 2HG1 VAL A 341     203.880 169.507 234.770  1.00  0.00           H  
ATOM    164 3HG1 VAL A 341     205.606 169.712 235.038  1.00  0.00           H  
ATOM    165 1HG2 VAL A 341     206.236 170.775 232.272  1.00  0.00           H  
ATOM    166 2HG2 VAL A 341     207.173 169.533 233.134  1.00  0.00           H  
ATOM    167 3HG2 VAL A 341     206.517 169.186 231.517  1.00  0.00           H  
ATOM    168  N   PHE A 342     202.780 167.157 233.339  1.00  0.00           N  
ATOM    169  CA  PHE A 342     201.496 166.809 233.961  1.00  0.00           C  
ATOM    170  C   PHE A 342     201.455 165.419 234.593  1.00  0.00           C  
ATOM    171  O   PHE A 342     200.831 165.242 235.637  1.00  0.00           O  
ATOM    172  CB  PHE A 342     200.340 166.945 232.963  1.00  0.00           C  
ATOM    173  CG  PHE A 342     199.800 168.349 232.787  1.00  0.00           C  
ATOM    174  CD1 PHE A 342     200.181 169.130 231.735  1.00  0.00           C  
ATOM    175  CD2 PHE A 342     198.871 168.854 233.663  1.00  0.00           C  
ATOM    176  CE1 PHE A 342     199.664 170.394 231.556  1.00  0.00           C  
ATOM    177  CE2 PHE A 342     198.354 170.120 233.503  1.00  0.00           C  
ATOM    178  CZ  PHE A 342     198.753 170.892 232.445  1.00  0.00           C  
ATOM    179  H   PHE A 342     202.817 167.402 232.352  1.00  0.00           H  
ATOM    180  HA  PHE A 342     201.321 167.531 234.751  1.00  0.00           H  
ATOM    181 1HB  PHE A 342     200.670 166.597 231.989  1.00  0.00           H  
ATOM    182 2HB  PHE A 342     199.519 166.299 233.271  1.00  0.00           H  
ATOM    183  HD1 PHE A 342     200.893 168.737 231.044  1.00  0.00           H  
ATOM    184  HD2 PHE A 342     198.545 168.232 234.491  1.00  0.00           H  
ATOM    185  HE1 PHE A 342     199.983 170.991 230.710  1.00  0.00           H  
ATOM    186  HE2 PHE A 342     197.631 170.501 234.209  1.00  0.00           H  
ATOM    187  HZ  PHE A 342     198.348 171.888 232.314  1.00  0.00           H  
ATOM    188  N   ASN A 343     202.099 164.432 233.979  1.00  0.00           N  
ATOM    189  CA  ASN A 343     202.100 163.080 234.510  1.00  0.00           C  
ATOM    190  C   ASN A 343     203.430 162.771 235.199  1.00  0.00           C  
ATOM    191  O   ASN A 343     203.774 161.605 235.406  1.00  0.00           O  
ATOM    192  CB  ASN A 343     201.818 162.072 233.413  1.00  0.00           C  
ATOM    193  CG  ASN A 343     200.415 162.182 232.863  1.00  0.00           C  
ATOM    194  OD1 ASN A 343     199.440 162.393 233.598  1.00  0.00           O  
ATOM    195  ND2 ASN A 343     200.301 162.034 231.570  1.00  0.00           N  
ATOM    196  H   ASN A 343     202.622 164.595 233.122  1.00  0.00           H  
ATOM    197  HA  ASN A 343     201.320 162.999 235.266  1.00  0.00           H  
ATOM    198 1HB  ASN A 343     202.526 162.219 232.595  1.00  0.00           H  
ATOM    199 2HB  ASN A 343     201.969 161.064 233.799  1.00  0.00           H  
ATOM    200 1HD2 ASN A 343     199.404 162.097 231.126  1.00  0.00           H  
ATOM    201 2HD2 ASN A 343     201.117 161.855 231.018  1.00  0.00           H  
ATOM    202  N   ALA A 344     204.197 163.808 235.537  1.00  0.00           N  
ATOM    203  CA  ALA A 344     205.484 163.594 236.172  1.00  0.00           C  
ATOM    204  C   ALA A 344     205.300 162.862 237.485  1.00  0.00           C  
ATOM    205  O   ALA A 344     204.343 163.105 238.222  1.00  0.00           O  
ATOM    206  CB  ALA A 344     206.198 164.914 236.406  1.00  0.00           C  
ATOM    207  H   ALA A 344     203.896 164.768 235.367  1.00  0.00           H  
ATOM    208  HA  ALA A 344     206.091 162.972 235.514  1.00  0.00           H  
ATOM    209 1HB  ALA A 344     207.165 164.729 236.865  1.00  0.00           H  
ATOM    210 2HB  ALA A 344     206.340 165.419 235.457  1.00  0.00           H  
ATOM    211 3HB  ALA A 344     205.615 165.541 237.052  1.00  0.00           H  
ATOM    212  N   THR A 345     206.252 161.994 237.813  1.00  0.00           N  
ATOM    213  CA  THR A 345     206.185 161.274 239.077  1.00  0.00           C  
ATOM    214  C   THR A 345     206.686 162.145 240.224  1.00  0.00           C  
ATOM    215  O   THR A 345     206.428 161.858 241.398  1.00  0.00           O  
ATOM    216  CB  THR A 345     207.003 159.974 238.996  1.00  0.00           C  
ATOM    217  OG1 THR A 345     208.380 160.286 238.732  1.00  0.00           O  
ATOM    218  CG2 THR A 345     206.466 159.096 237.882  1.00  0.00           C  
ATOM    219  H   THR A 345     207.009 161.814 237.170  1.00  0.00           H  
ATOM    220  HA  THR A 345     205.145 161.013 239.273  1.00  0.00           H  
ATOM    221  HB  THR A 345     206.935 159.442 239.943  1.00  0.00           H  
ATOM    222  HG1 THR A 345     208.888 159.470 238.675  1.00  0.00           H  
ATOM    223 1HG2 THR A 345     207.049 158.176 237.829  1.00  0.00           H  
ATOM    224 2HG2 THR A 345     205.423 158.854 238.083  1.00  0.00           H  
ATOM    225 3HG2 THR A 345     206.539 159.628 236.933  1.00  0.00           H  
ATOM    226  N   ARG A 346     207.404 163.206 239.867  1.00  0.00           N  
ATOM    227  CA  ARG A 346     207.942 164.174 240.808  1.00  0.00           C  
ATOM    228  C   ARG A 346     207.841 165.568 240.206  1.00  0.00           C  
ATOM    229  O   ARG A 346     208.191 165.762 239.040  1.00  0.00           O  
ATOM    230  CB  ARG A 346     209.410 163.893 241.127  1.00  0.00           C  
ATOM    231  CG  ARG A 346     209.713 162.570 241.845  1.00  0.00           C  
ATOM    232  CD  ARG A 346     209.221 162.575 243.247  1.00  0.00           C  
ATOM    233  NE  ARG A 346     209.603 161.366 243.959  1.00  0.00           N  
ATOM    234  CZ  ARG A 346     208.923 160.198 243.935  1.00  0.00           C  
ATOM    235  NH1 ARG A 346     207.813 160.066 243.233  1.00  0.00           N  
ATOM    236  NH2 ARG A 346     209.380 159.166 244.629  1.00  0.00           N  
ATOM    237  H   ARG A 346     207.567 163.342 238.883  1.00  0.00           H  
ATOM    238  HA  ARG A 346     207.356 164.146 241.729  1.00  0.00           H  
ATOM    239 1HB  ARG A 346     209.983 163.899 240.202  1.00  0.00           H  
ATOM    240 2HB  ARG A 346     209.798 164.700 241.753  1.00  0.00           H  
ATOM    241 1HG  ARG A 346     209.255 161.736 241.317  1.00  0.00           H  
ATOM    242 2HG  ARG A 346     210.792 162.422 241.871  1.00  0.00           H  
ATOM    243 1HD  ARG A 346     209.640 163.431 243.776  1.00  0.00           H  
ATOM    244 2HD  ARG A 346     208.133 162.645 243.252  1.00  0.00           H  
ATOM    245  HE  ARG A 346     210.445 161.402 244.514  1.00  0.00           H  
ATOM    246 1HH1 ARG A 346     207.431 160.848 242.679  1.00  0.00           H  
ATOM    247 2HH1 ARG A 346     207.324 159.186 243.233  1.00  0.00           H  
ATOM    248 1HH2 ARG A 346     210.230 159.257 245.168  1.00  0.00           H  
ATOM    249 2HH2 ARG A 346     208.881 158.290 244.616  1.00  0.00           H  
ATOM    250  N   PHE A 347     207.430 166.544 241.005  1.00  0.00           N  
ATOM    251  CA  PHE A 347     207.383 167.940 240.567  1.00  0.00           C  
ATOM    252  C   PHE A 347     208.435 168.780 241.227  1.00  0.00           C  
ATOM    253  O   PHE A 347     208.963 168.417 242.277  1.00  0.00           O  
ATOM    254  CB  PHE A 347     206.008 168.514 240.813  1.00  0.00           C  
ATOM    255  CG  PHE A 347     205.013 168.171 239.786  1.00  0.00           C  
ATOM    256  CD1 PHE A 347     204.563 166.889 239.587  1.00  0.00           C  
ATOM    257  CD2 PHE A 347     204.478 169.199 239.018  1.00  0.00           C  
ATOM    258  CE1 PHE A 347     203.641 166.643 238.609  1.00  0.00           C  
ATOM    259  CE2 PHE A 347     203.544 168.955 238.062  1.00  0.00           C  
ATOM    260  CZ  PHE A 347     203.131 167.670 237.857  1.00  0.00           C  
ATOM    261  H   PHE A 347     207.122 166.337 241.964  1.00  0.00           H  
ATOM    262  HA  PHE A 347     207.566 167.970 239.492  1.00  0.00           H  
ATOM    263 1HB  PHE A 347     205.655 168.117 241.754  1.00  0.00           H  
ATOM    264 2HB  PHE A 347     206.076 169.603 240.893  1.00  0.00           H  
ATOM    265  HD1 PHE A 347     204.955 166.067 240.186  1.00  0.00           H  
ATOM    266  HD2 PHE A 347     204.820 170.217 239.196  1.00  0.00           H  
ATOM    267  HE1 PHE A 347     203.301 165.622 238.426  1.00  0.00           H  
ATOM    268  HE2 PHE A 347     203.135 169.769 237.464  1.00  0.00           H  
ATOM    269  HZ  PHE A 347     202.400 167.450 237.091  1.00  0.00           H  
ATOM    270  N   ALA A 348     208.801 169.884 240.606  1.00  0.00           N  
ATOM    271  CA  ALA A 348     209.749 170.727 241.314  1.00  0.00           C  
ATOM    272  C   ALA A 348     209.081 171.374 242.530  1.00  0.00           C  
ATOM    273  O   ALA A 348     207.880 171.659 242.529  1.00  0.00           O  
ATOM    274  CB  ALA A 348     210.319 171.784 240.400  1.00  0.00           C  
ATOM    275  H   ALA A 348     208.394 170.156 239.698  1.00  0.00           H  
ATOM    276  HA  ALA A 348     210.566 170.100 241.671  1.00  0.00           H  
ATOM    277 1HB  ALA A 348     211.038 172.387 240.951  1.00  0.00           H  
ATOM    278 2HB  ALA A 348     210.808 171.307 239.567  1.00  0.00           H  
ATOM    279 3HB  ALA A 348     209.536 172.406 240.049  1.00  0.00           H  
ATOM    280  N   SER A 349     209.844 171.611 243.576  1.00  0.00           N  
ATOM    281  CA  SER A 349     209.308 172.417 244.655  1.00  0.00           C  
ATOM    282  C   SER A 349     209.046 173.792 244.102  1.00  0.00           C  
ATOM    283  O   SER A 349     209.884 174.291 243.358  1.00  0.00           O  
ATOM    284  CB  SER A 349     210.293 172.523 245.763  1.00  0.00           C  
ATOM    285  OG  SER A 349     210.478 171.334 246.417  1.00  0.00           O  
ATOM    286  H   SER A 349     210.807 171.300 243.589  1.00  0.00           H  
ATOM    287  HA  SER A 349     208.368 171.995 245.008  1.00  0.00           H  
ATOM    288 1HB  SER A 349     211.239 172.868 245.357  1.00  0.00           H  
ATOM    289 2HB  SER A 349     209.951 173.242 246.433  1.00  0.00           H  
ATOM    290  HG  SER A 349     210.829 170.717 245.764  1.00  0.00           H  
ATOM    291  N   VAL A 350     207.988 174.478 244.524  1.00  0.00           N  
ATOM    292  CA  VAL A 350     207.831 175.819 243.971  1.00  0.00           C  
ATOM    293  C   VAL A 350     208.999 176.781 244.241  1.00  0.00           C  
ATOM    294  O   VAL A 350     209.275 177.634 243.398  1.00  0.00           O  
ATOM    295  CB  VAL A 350     206.531 176.465 244.436  1.00  0.00           C  
ATOM    296  CG1 VAL A 350     206.626 176.835 245.927  1.00  0.00           C  
ATOM    297  CG2 VAL A 350     206.258 177.678 243.523  1.00  0.00           C  
ATOM    298  H   VAL A 350     207.265 174.078 245.135  1.00  0.00           H  
ATOM    299  HA  VAL A 350     207.769 175.713 242.893  1.00  0.00           H  
ATOM    300  HB  VAL A 350     205.721 175.750 244.347  1.00  0.00           H  
ATOM    301 1HG1 VAL A 350     205.705 177.281 246.257  1.00  0.00           H  
ATOM    302 2HG1 VAL A 350     206.816 175.932 246.511  1.00  0.00           H  
ATOM    303 3HG1 VAL A 350     207.420 177.530 246.088  1.00  0.00           H  
ATOM    304 1HG2 VAL A 350     205.326 178.161 243.817  1.00  0.00           H  
ATOM    305 2HG2 VAL A 350     207.075 178.377 243.590  1.00  0.00           H  
ATOM    306 3HG2 VAL A 350     206.185 177.352 242.498  1.00  0.00           H  
ATOM    307  N   TYR A 351     209.756 176.633 245.348  1.00  0.00           N  
ATOM    308  CA  TYR A 351     210.878 177.570 245.564  1.00  0.00           C  
ATOM    309  C   TYR A 351     211.876 177.505 244.399  1.00  0.00           C  
ATOM    310  O   TYR A 351     212.617 178.455 244.135  1.00  0.00           O  
ATOM    311  CB  TYR A 351     211.640 177.291 246.863  1.00  0.00           C  
ATOM    312  CG  TYR A 351     212.717 176.258 246.815  1.00  0.00           C  
ATOM    313  CD1 TYR A 351     214.005 176.670 246.608  1.00  0.00           C  
ATOM    314  CD2 TYR A 351     212.444 174.953 246.991  1.00  0.00           C  
ATOM    315  CE1 TYR A 351     215.036 175.762 246.585  1.00  0.00           C  
ATOM    316  CE2 TYR A 351     213.452 174.018 246.967  1.00  0.00           C  
ATOM    317  CZ  TYR A 351     214.748 174.416 246.766  1.00  0.00           C  
ATOM    318  OH  TYR A 351     215.761 173.482 246.757  1.00  0.00           O  
ATOM    319  H   TYR A 351     209.526 175.926 246.053  1.00  0.00           H  
ATOM    320  HA  TYR A 351     210.477 178.584 245.602  1.00  0.00           H  
ATOM    321 1HB  TYR A 351     212.102 178.200 247.193  1.00  0.00           H  
ATOM    322 2HB  TYR A 351     210.955 176.994 247.619  1.00  0.00           H  
ATOM    323  HD1 TYR A 351     214.193 177.724 246.482  1.00  0.00           H  
ATOM    324  HD2 TYR A 351     211.431 174.659 247.158  1.00  0.00           H  
ATOM    325  HE1 TYR A 351     216.062 176.101 246.432  1.00  0.00           H  
ATOM    326  HE2 TYR A 351     213.219 172.962 247.116  1.00  0.00           H  
ATOM    327  HH  TYR A 351     216.587 173.916 246.511  1.00  0.00           H  
ATOM    328  N   ALA A 352     211.900 176.353 243.729  1.00  0.00           N  
ATOM    329  CA  ALA A 352     212.779 176.062 242.627  1.00  0.00           C  
ATOM    330  C   ALA A 352     211.970 175.510 241.481  1.00  0.00           C  
ATOM    331  O   ALA A 352     212.368 174.520 240.864  1.00  0.00           O  
ATOM    332  CB  ALA A 352     213.833 175.048 243.033  1.00  0.00           C  
ATOM    333  H   ALA A 352     211.223 175.634 243.965  1.00  0.00           H  
ATOM    334  HA  ALA A 352     213.242 176.987 242.302  1.00  0.00           H  
ATOM    335 1HB  ALA A 352     214.482 174.844 242.183  1.00  0.00           H  
ATOM    336 2HB  ALA A 352     214.422 175.428 243.846  1.00  0.00           H  
ATOM    337 3HB  ALA A 352     213.340 174.129 243.345  1.00  0.00           H  
ATOM    338  N   TRP A 353     210.862 176.175 241.158  1.00  0.00           N  
ATOM    339  CA  TRP A 353     210.008 175.688 240.084  1.00  0.00           C  
ATOM    340  C   TRP A 353     210.804 175.482 238.790  1.00  0.00           C  
ATOM    341  O   TRP A 353     211.746 176.230 238.502  1.00  0.00           O  
ATOM    342  CB  TRP A 353     208.861 176.684 239.866  1.00  0.00           C  
ATOM    343  CG  TRP A 353     209.274 178.127 239.570  1.00  0.00           C  
ATOM    344  CD1 TRP A 353     209.483 179.148 240.476  1.00  0.00           C  
ATOM    345  CD2 TRP A 353     209.480 178.715 238.268  1.00  0.00           C  
ATOM    346  NE1 TRP A 353     209.801 180.317 239.807  1.00  0.00           N  
ATOM    347  CE2 TRP A 353     209.801 180.069 238.469  1.00  0.00           C  
ATOM    348  CE3 TRP A 353     209.412 178.222 236.969  1.00  0.00           C  
ATOM    349  CZ2 TRP A 353     210.045 180.914 237.426  1.00  0.00           C  
ATOM    350  CZ3 TRP A 353     209.665 179.085 235.917  1.00  0.00           C  
ATOM    351  CH2 TRP A 353     209.973 180.401 236.144  1.00  0.00           C  
ATOM    352  H   TRP A 353     210.556 176.964 241.733  1.00  0.00           H  
ATOM    353  HA  TRP A 353     209.581 174.733 240.392  1.00  0.00           H  
ATOM    354 1HB  TRP A 353     208.242 176.332 239.043  1.00  0.00           H  
ATOM    355 2HB  TRP A 353     208.238 176.709 240.756  1.00  0.00           H  
ATOM    356  HD1 TRP A 353     209.396 179.066 241.551  1.00  0.00           H  
ATOM    357  HE1 TRP A 353     209.997 181.250 240.224  1.00  0.00           H  
ATOM    358  HE3 TRP A 353     209.160 177.183 236.786  1.00  0.00           H  
ATOM    359  HZ2 TRP A 353     210.290 181.949 237.596  1.00  0.00           H  
ATOM    360  HZ3 TRP A 353     209.604 178.689 234.903  1.00  0.00           H  
ATOM    361  HH2 TRP A 353     210.165 181.059 235.298  1.00  0.00           H  
ATOM    362  N   ASN A 354     210.417 174.464 238.007  1.00  0.00           N  
ATOM    363  CA  ASN A 354     211.109 174.136 236.750  1.00  0.00           C  
ATOM    364  C   ASN A 354     210.293 174.559 235.533  1.00  0.00           C  
ATOM    365  O   ASN A 354     209.166 175.019 235.693  1.00  0.00           O  
ATOM    366  CB  ASN A 354     211.472 172.651 236.741  1.00  0.00           C  
ATOM    367  CG  ASN A 354     212.633 172.264 235.824  1.00  0.00           C  
ATOM    368  OD1 ASN A 354     213.108 173.055 235.005  1.00  0.00           O  
ATOM    369  ND2 ASN A 354     213.092 171.046 235.965  1.00  0.00           N  
ATOM    370  H   ASN A 354     209.612 173.906 238.305  1.00  0.00           H  
ATOM    371  HA  ASN A 354     212.040 174.703 236.716  1.00  0.00           H  
ATOM    372 1HB  ASN A 354     211.741 172.359 237.749  1.00  0.00           H  
ATOM    373 2HB  ASN A 354     210.605 172.067 236.458  1.00  0.00           H  
ATOM    374 1HD2 ASN A 354     213.851 170.729 235.395  1.00  0.00           H  
ATOM    375 2HD2 ASN A 354     212.684 170.433 236.639  1.00  0.00           H  
ATOM    376  N   ARG A 355     210.864 174.405 234.329  1.00  0.00           N  
ATOM    377  CA  ARG A 355     210.175 174.743 233.071  1.00  0.00           C  
ATOM    378  C   ARG A 355     210.468 173.820 231.884  1.00  0.00           C  
ATOM    379  O   ARG A 355     211.626 173.601 231.522  1.00  0.00           O  
ATOM    380  CB  ARG A 355     210.517 176.166 232.654  1.00  0.00           C  
ATOM    381  CG  ARG A 355     209.959 176.587 231.288  1.00  0.00           C  
ATOM    382  CD  ARG A 355     210.228 178.026 230.995  1.00  0.00           C  
ATOM    383  NE  ARG A 355     209.412 178.885 231.819  1.00  0.00           N  
ATOM    384  CZ  ARG A 355     209.500 180.219 231.884  1.00  0.00           C  
ATOM    385  NH1 ARG A 355     210.395 180.873 231.162  1.00  0.00           N  
ATOM    386  NH2 ARG A 355     208.681 180.874 232.675  1.00  0.00           N  
ATOM    387  H   ARG A 355     211.807 174.036 234.302  1.00  0.00           H  
ATOM    388  HA  ARG A 355     209.105 174.694 233.254  1.00  0.00           H  
ATOM    389 1HB  ARG A 355     210.111 176.857 233.392  1.00  0.00           H  
ATOM    390 2HB  ARG A 355     211.598 176.296 232.633  1.00  0.00           H  
ATOM    391 1HG  ARG A 355     210.406 175.983 230.499  1.00  0.00           H  
ATOM    392 2HG  ARG A 355     208.873 176.438 231.292  1.00  0.00           H  
ATOM    393 1HD  ARG A 355     211.272 178.247 231.206  1.00  0.00           H  
ATOM    394 2HD  ARG A 355     210.018 178.245 229.961  1.00  0.00           H  
ATOM    395  HE  ARG A 355     208.692 178.434 232.404  1.00  0.00           H  
ATOM    396 1HH1 ARG A 355     211.020 180.364 230.553  1.00  0.00           H  
ATOM    397 2HH1 ARG A 355     210.451 181.880 231.216  1.00  0.00           H  
ATOM    398 1HH2 ARG A 355     207.972 180.347 233.239  1.00  0.00           H  
ATOM    399 2HH2 ARG A 355     208.738 181.878 232.734  1.00  0.00           H  
ATOM    400  N   LYS A 356     209.396 173.345 231.233  1.00  0.00           N  
ATOM    401  CA  LYS A 356     209.490 172.520 230.024  1.00  0.00           C  
ATOM    402  C   LYS A 356     209.086 173.280 228.747  1.00  0.00           C  
ATOM    403  O   LYS A 356     207.972 173.800 228.646  1.00  0.00           O  
ATOM    404  CB  LYS A 356     208.594 171.292 230.173  1.00  0.00           C  
ATOM    405  CG  LYS A 356     208.505 170.388 228.950  1.00  0.00           C  
ATOM    406  CD  LYS A 356     209.776 169.595 228.743  1.00  0.00           C  
ATOM    407  CE  LYS A 356     209.633 168.673 227.552  1.00  0.00           C  
ATOM    408  NZ  LYS A 356     210.808 167.771 227.383  1.00  0.00           N  
ATOM    409  H   LYS A 356     208.467 173.530 231.618  1.00  0.00           H  
ATOM    410  HA  LYS A 356     210.523 172.194 229.907  1.00  0.00           H  
ATOM    411 1HB  LYS A 356     208.962 170.682 230.998  1.00  0.00           H  
ATOM    412 2HB  LYS A 356     207.606 171.605 230.431  1.00  0.00           H  
ATOM    413 1HG  LYS A 356     207.669 169.689 229.067  1.00  0.00           H  
ATOM    414 2HG  LYS A 356     208.321 170.991 228.061  1.00  0.00           H  
ATOM    415 1HD  LYS A 356     210.615 170.270 228.578  1.00  0.00           H  
ATOM    416 2HD  LYS A 356     209.978 168.990 229.628  1.00  0.00           H  
ATOM    417 1HE  LYS A 356     208.741 168.070 227.681  1.00  0.00           H  
ATOM    418 2HE  LYS A 356     209.522 169.283 226.652  1.00  0.00           H  
ATOM    419 1HZ  LYS A 356     210.658 167.175 226.583  1.00  0.00           H  
ATOM    420 2HZ  LYS A 356     211.647 168.305 227.256  1.00  0.00           H  
ATOM    421 3HZ  LYS A 356     210.889 167.174 228.223  1.00  0.00           H  
ATOM    422  N   ARG A 357     209.990 173.339 227.763  1.00  0.00           N  
ATOM    423  CA  ARG A 357     209.683 174.016 226.494  1.00  0.00           C  
ATOM    424  C   ARG A 357     209.080 173.063 225.463  1.00  0.00           C  
ATOM    425  O   ARG A 357     209.639 171.998 225.182  1.00  0.00           O  
ATOM    426  CB  ARG A 357     210.912 174.666 225.883  1.00  0.00           C  
ATOM    427  CG  ARG A 357     210.627 175.380 224.555  1.00  0.00           C  
ATOM    428  CD  ARG A 357     211.833 176.015 223.971  1.00  0.00           C  
ATOM    429  NE  ARG A 357     211.549 176.579 222.659  1.00  0.00           N  
ATOM    430  CZ  ARG A 357     212.465 177.006 221.779  1.00  0.00           C  
ATOM    431  NH1 ARG A 357     213.751 176.951 222.052  1.00  0.00           N  
ATOM    432  NH2 ARG A 357     212.039 177.476 220.630  1.00  0.00           N  
ATOM    433  H   ARG A 357     210.896 172.912 227.893  1.00  0.00           H  
ATOM    434  HA  ARG A 357     208.951 174.802 226.691  1.00  0.00           H  
ATOM    435 1HB  ARG A 357     211.324 175.399 226.576  1.00  0.00           H  
ATOM    436 2HB  ARG A 357     211.676 173.912 225.700  1.00  0.00           H  
ATOM    437 1HG  ARG A 357     210.257 174.656 223.828  1.00  0.00           H  
ATOM    438 2HG  ARG A 357     209.866 176.148 224.706  1.00  0.00           H  
ATOM    439 1HD  ARG A 357     212.174 176.819 224.621  1.00  0.00           H  
ATOM    440 2HD  ARG A 357     212.623 175.273 223.861  1.00  0.00           H  
ATOM    441  HE  ARG A 357     210.572 176.661 222.361  1.00  0.00           H  
ATOM    442 1HH1 ARG A 357     214.063 176.583 222.939  1.00  0.00           H  
ATOM    443 2HH1 ARG A 357     214.425 177.275 221.374  1.00  0.00           H  
ATOM    444 1HH2 ARG A 357     211.024 177.491 220.470  1.00  0.00           H  
ATOM    445 2HH2 ARG A 357     212.688 177.806 219.934  1.00  0.00           H  
ATOM    446  N   ILE A 358     207.941 173.469 224.906  1.00  0.00           N  
ATOM    447  CA  ILE A 358     207.180 172.719 223.914  1.00  0.00           C  
ATOM    448  C   ILE A 358     207.028 173.422 222.554  1.00  0.00           C  
ATOM    449  O   ILE A 358     206.596 174.573 222.490  1.00  0.00           O  
ATOM    450  CB  ILE A 358     205.820 172.424 224.536  1.00  0.00           C  
ATOM    451  CG1 ILE A 358     206.054 171.542 225.762  1.00  0.00           C  
ATOM    452  CG2 ILE A 358     204.851 171.885 223.576  1.00  0.00           C  
ATOM    453  CD1 ILE A 358     204.878 171.261 226.553  1.00  0.00           C  
ATOM    454  H   ILE A 358     207.527 174.341 225.230  1.00  0.00           H  
ATOM    455  HA  ILE A 358     207.691 171.772 223.744  1.00  0.00           H  
ATOM    456  HB  ILE A 358     205.443 173.343 224.917  1.00  0.00           H  
ATOM    457 1HG1 ILE A 358     206.489 170.627 225.440  1.00  0.00           H  
ATOM    458 2HG1 ILE A 358     206.750 172.044 226.425  1.00  0.00           H  
ATOM    459 1HG2 ILE A 358     203.906 171.738 224.079  1.00  0.00           H  
ATOM    460 2HG2 ILE A 358     204.713 172.584 222.751  1.00  0.00           H  
ATOM    461 3HG2 ILE A 358     205.222 170.954 223.198  1.00  0.00           H  
ATOM    462 1HD1 ILE A 358     205.159 170.639 227.403  1.00  0.00           H  
ATOM    463 2HD1 ILE A 358     204.449 172.199 226.909  1.00  0.00           H  
ATOM    464 3HD1 ILE A 358     204.168 170.731 225.929  1.00  0.00           H  
ATOM    465  N   SER A 359     207.365 172.712 221.463  1.00  0.00           N  
ATOM    466  CA  SER A 359     207.268 173.256 220.093  1.00  0.00           C  
ATOM    467  C   SER A 359     207.129 172.144 219.042  1.00  0.00           C  
ATOM    468  O   SER A 359     207.480 171.000 219.327  1.00  0.00           O  
ATOM    469  CB  SER A 359     208.505 174.061 219.778  1.00  0.00           C  
ATOM    470  OG  SER A 359     209.633 173.225 219.732  1.00  0.00           O  
ATOM    471  H   SER A 359     207.706 171.768 221.585  1.00  0.00           H  
ATOM    472  HA  SER A 359     206.408 173.911 220.036  1.00  0.00           H  
ATOM    473 1HB  SER A 359     208.372 174.559 218.814  1.00  0.00           H  
ATOM    474 2HB  SER A 359     208.644 174.836 220.527  1.00  0.00           H  
ATOM    475  HG  SER A 359     209.349 172.436 219.260  1.00  0.00           H  
ATOM    476  N   ASN A 360     206.675 172.485 217.813  1.00  0.00           N  
ATOM    477  CA  ASN A 360     206.587 171.513 216.701  1.00  0.00           C  
ATOM    478  C   ASN A 360     205.824 170.236 217.062  1.00  0.00           C  
ATOM    479  O   ASN A 360     206.395 169.143 217.017  1.00  0.00           O  
ATOM    480  CB  ASN A 360     207.973 171.168 216.176  1.00  0.00           C  
ATOM    481  CG  ASN A 360     208.681 172.347 215.540  1.00  0.00           C  
ATOM    482  OD1 ASN A 360     208.156 172.985 214.622  1.00  0.00           O  
ATOM    483  ND2 ASN A 360     209.869 172.641 216.010  1.00  0.00           N  
ATOM    484  H   ASN A 360     206.397 173.447 217.620  1.00  0.00           H  
ATOM    485  HA  ASN A 360     206.026 171.976 215.893  1.00  0.00           H  
ATOM    486 1HB  ASN A 360     208.590 170.782 216.986  1.00  0.00           H  
ATOM    487 2HB  ASN A 360     207.885 170.375 215.434  1.00  0.00           H  
ATOM    488 1HD2 ASN A 360     210.382 173.410 215.625  1.00  0.00           H  
ATOM    489 2HD2 ASN A 360     210.264 172.098 216.750  1.00  0.00           H  
ATOM    490  N   CYS A 361     204.562 170.370 217.473  1.00  0.00           N  
ATOM    491  CA  CYS A 361     203.832 169.204 217.982  1.00  0.00           C  
ATOM    492  C   CYS A 361     202.304 169.330 218.089  1.00  0.00           C  
ATOM    493  O   CYS A 361     201.739 170.421 217.923  1.00  0.00           O  
ATOM    494  CB  CYS A 361     204.436 168.837 219.337  1.00  0.00           C  
ATOM    495  SG  CYS A 361     204.392 170.182 220.559  1.00  0.00           S  
ATOM    496  H   CYS A 361     204.124 171.287 217.402  1.00  0.00           H  
ATOM    497  HA  CYS A 361     204.036 168.373 217.306  1.00  0.00           H  
ATOM    498 1HB  CYS A 361     203.903 167.989 219.739  1.00  0.00           H  
ATOM    499 2HB  CYS A 361     205.472 168.526 219.220  1.00  0.00           H  
ATOM    500  N   VAL A 362     201.646 168.193 218.395  1.00  0.00           N  
ATOM    501  CA  VAL A 362     200.202 168.192 218.613  1.00  0.00           C  
ATOM    502  C   VAL A 362     199.820 168.598 220.030  1.00  0.00           C  
ATOM    503  O   VAL A 362     200.151 167.953 221.035  1.00  0.00           O  
ATOM    504  CB  VAL A 362     199.569 166.831 218.300  1.00  0.00           C  
ATOM    505  CG1 VAL A 362     198.118 166.873 218.606  1.00  0.00           C  
ATOM    506  CG2 VAL A 362     199.811 166.502 216.900  1.00  0.00           C  
ATOM    507  H   VAL A 362     202.163 167.317 218.474  1.00  0.00           H  
ATOM    508  HA  VAL A 362     199.779 168.899 217.917  1.00  0.00           H  
ATOM    509  HB  VAL A 362     199.988 166.097 218.895  1.00  0.00           H  
ATOM    510 1HG1 VAL A 362     197.674 165.912 218.396  1.00  0.00           H  
ATOM    511 2HG1 VAL A 362     197.981 167.113 219.654  1.00  0.00           H  
ATOM    512 3HG1 VAL A 362     197.661 167.636 217.989  1.00  0.00           H  
ATOM    513 1HG2 VAL A 362     199.387 165.544 216.681  1.00  0.00           H  
ATOM    514 2HG2 VAL A 362     199.368 167.262 216.257  1.00  0.00           H  
ATOM    515 3HG2 VAL A 362     200.876 166.468 216.756  1.00  0.00           H  
ATOM    516  N   ALA A 363     199.100 169.687 220.111  1.00  0.00           N  
ATOM    517  CA  ALA A 363     198.772 170.308 221.378  1.00  0.00           C  
ATOM    518  C   ALA A 363     197.598 169.683 222.091  1.00  0.00           C  
ATOM    519  O   ALA A 363     196.517 170.255 222.132  1.00  0.00           O  
ATOM    520  CB  ALA A 363     198.482 171.756 221.191  1.00  0.00           C  
ATOM    521  H   ALA A 363     198.820 170.108 219.240  1.00  0.00           H  
ATOM    522  HA  ALA A 363     199.653 170.216 221.998  1.00  0.00           H  
ATOM    523 1HB  ALA A 363     198.345 172.190 222.139  1.00  0.00           H  
ATOM    524 2HB  ALA A 363     199.290 172.177 220.724  1.00  0.00           H  
ATOM    525 3HB  ALA A 363     197.611 171.905 220.599  1.00  0.00           H  
ATOM    526  N   ASP A 364     197.809 168.515 222.646  1.00  0.00           N  
ATOM    527  CA  ASP A 364     196.758 167.813 223.364  1.00  0.00           C  
ATOM    528  C   ASP A 364     196.601 168.325 224.796  1.00  0.00           C  
ATOM    529  O   ASP A 364     197.391 167.976 225.670  1.00  0.00           O  
ATOM    530  CB  ASP A 364     197.057 166.309 223.361  1.00  0.00           C  
ATOM    531  CG  ASP A 364     196.021 165.423 224.109  1.00  0.00           C  
ATOM    532  OD1 ASP A 364     195.246 165.932 224.916  1.00  0.00           O  
ATOM    533  OD2 ASP A 364     196.014 164.242 223.856  1.00  0.00           O  
ATOM    534  H   ASP A 364     198.737 168.106 222.528  1.00  0.00           H  
ATOM    535  HA  ASP A 364     195.816 167.980 222.841  1.00  0.00           H  
ATOM    536 1HB  ASP A 364     197.111 165.963 222.325  1.00  0.00           H  
ATOM    537 2HB  ASP A 364     198.041 166.142 223.804  1.00  0.00           H  
ATOM    538  N   TYR A 365     195.553 169.129 225.045  1.00  0.00           N  
ATOM    539  CA  TYR A 365     195.313 169.713 226.371  1.00  0.00           C  
ATOM    540  C   TYR A 365     194.191 168.982 227.135  1.00  0.00           C  
ATOM    541  O   TYR A 365     193.538 169.563 228.016  1.00  0.00           O  
ATOM    542  CB  TYR A 365     194.972 171.200 226.272  1.00  0.00           C  
ATOM    543  CG  TYR A 365     196.083 172.087 225.747  1.00  0.00           C  
ATOM    544  CD1 TYR A 365     196.006 172.559 224.471  1.00  0.00           C  
ATOM    545  CD2 TYR A 365     197.164 172.447 226.546  1.00  0.00           C  
ATOM    546  CE1 TYR A 365     196.963 173.386 223.984  1.00  0.00           C  
ATOM    547  CE2 TYR A 365     198.137 173.279 226.027  1.00  0.00           C  
ATOM    548  CZ  TYR A 365     198.028 173.742 224.756  1.00  0.00           C  
ATOM    549  OH  TYR A 365     198.987 174.554 224.242  1.00  0.00           O  
ATOM    550  H   TYR A 365     194.925 169.394 224.276  1.00  0.00           H  
ATOM    551  HA  TYR A 365     196.228 169.612 226.957  1.00  0.00           H  
ATOM    552 1HB  TYR A 365     194.109 171.326 225.612  1.00  0.00           H  
ATOM    553 2HB  TYR A 365     194.682 171.571 227.254  1.00  0.00           H  
ATOM    554  HD1 TYR A 365     195.167 172.285 223.841  1.00  0.00           H  
ATOM    555  HD2 TYR A 365     197.246 172.076 227.568  1.00  0.00           H  
ATOM    556  HE1 TYR A 365     196.873 173.753 222.969  1.00  0.00           H  
ATOM    557  HE2 TYR A 365     198.994 173.568 226.622  1.00  0.00           H  
ATOM    558  HH  TYR A 365     198.724 174.838 223.360  1.00  0.00           H  
ATOM    559  N   SER A 366     193.998 167.688 226.837  1.00  0.00           N  
ATOM    560  CA  SER A 366     192.951 166.857 227.457  1.00  0.00           C  
ATOM    561  C   SER A 366     193.086 166.655 228.971  1.00  0.00           C  
ATOM    562  O   SER A 366     192.230 166.025 229.586  1.00  0.00           O  
ATOM    563  CB  SER A 366     192.850 165.496 226.791  1.00  0.00           C  
ATOM    564  OG  SER A 366     193.996 164.738 226.988  1.00  0.00           O  
ATOM    565  H   SER A 366     194.584 167.239 226.114  1.00  0.00           H  
ATOM    566  HA  SER A 366     192.000 167.361 227.284  1.00  0.00           H  
ATOM    567 1HB  SER A 366     191.989 164.965 227.198  1.00  0.00           H  
ATOM    568 2HB  SER A 366     192.682 165.622 225.721  1.00  0.00           H  
ATOM    569  HG  SER A 366     194.609 165.037 226.279  1.00  0.00           H  
ATOM    570  N   VAL A 367     194.132 167.195 229.587  1.00  0.00           N  
ATOM    571  CA  VAL A 367     194.332 167.089 231.027  1.00  0.00           C  
ATOM    572  C   VAL A 367     193.167 167.710 231.804  1.00  0.00           C  
ATOM    573  O   VAL A 367     192.885 167.304 232.925  1.00  0.00           O  
ATOM    574  CB  VAL A 367     195.643 167.805 231.421  1.00  0.00           C  
ATOM    575  CG1 VAL A 367     196.809 167.131 230.737  1.00  0.00           C  
ATOM    576  CG2 VAL A 367     195.564 169.293 231.037  1.00  0.00           C  
ATOM    577  H   VAL A 367     194.805 167.695 229.030  1.00  0.00           H  
ATOM    578  HA  VAL A 367     194.409 166.033 231.291  1.00  0.00           H  
ATOM    579  HB  VAL A 367     195.797 167.717 232.493  1.00  0.00           H  
ATOM    580 1HG1 VAL A 367     197.729 167.619 231.016  1.00  0.00           H  
ATOM    581 2HG1 VAL A 367     196.850 166.085 231.034  1.00  0.00           H  
ATOM    582 3HG1 VAL A 367     196.682 167.197 229.654  1.00  0.00           H  
ATOM    583 1HG2 VAL A 367     196.481 169.781 231.308  1.00  0.00           H  
ATOM    584 2HG2 VAL A 367     195.417 169.385 229.962  1.00  0.00           H  
ATOM    585 3HG2 VAL A 367     194.751 169.768 231.558  1.00  0.00           H  
ATOM    586  N   LEU A 368     192.417 168.625 231.182  1.00  0.00           N  
ATOM    587  CA  LEU A 368     191.278 169.212 231.886  1.00  0.00           C  
ATOM    588  C   LEU A 368     190.011 168.352 231.798  1.00  0.00           C  
ATOM    589  O   LEU A 368     188.983 168.701 232.379  1.00  0.00           O  
ATOM    590  CB  LEU A 368     190.985 170.631 231.385  1.00  0.00           C  
ATOM    591  CG  LEU A 368     192.072 171.654 231.679  1.00  0.00           C  
ATOM    592  CD1 LEU A 368     191.700 173.007 231.065  1.00  0.00           C  
ATOM    593  CD2 LEU A 368     192.225 171.742 233.173  1.00  0.00           C  
ATOM    594  H   LEU A 368     192.665 168.925 230.234  1.00  0.00           H  
ATOM    595  HA  LEU A 368     191.545 169.290 232.940  1.00  0.00           H  
ATOM    596 1HB  LEU A 368     190.844 170.595 230.304  1.00  0.00           H  
ATOM    597 2HB  LEU A 368     190.062 170.981 231.846  1.00  0.00           H  
ATOM    598  HG  LEU A 368     193.011 171.343 231.232  1.00  0.00           H  
ATOM    599 1HD1 LEU A 368     192.477 173.738 231.285  1.00  0.00           H  
ATOM    600 2HD1 LEU A 368     191.593 172.904 229.982  1.00  0.00           H  
ATOM    601 3HD1 LEU A 368     190.761 173.343 231.490  1.00  0.00           H  
ATOM    602 1HD2 LEU A 368     192.973 172.462 233.408  1.00  0.00           H  
ATOM    603 2HD2 LEU A 368     191.286 172.048 233.610  1.00  0.00           H  
ATOM    604 3HD2 LEU A 368     192.508 170.771 233.573  1.00  0.00           H  
ATOM    605  N   TYR A 369     190.079 167.231 231.069  1.00  0.00           N  
ATOM    606  CA  TYR A 369     188.955 166.309 230.937  1.00  0.00           C  
ATOM    607  C   TYR A 369     188.518 165.826 232.315  1.00  0.00           C  
ATOM    608  O   TYR A 369     187.342 165.878 232.678  1.00  0.00           O  
ATOM    609  CB  TYR A 369     189.332 165.125 230.044  1.00  0.00           C  
ATOM    610  CG  TYR A 369     188.255 164.086 229.908  1.00  0.00           C  
ATOM    611  CD1 TYR A 369     187.188 164.291 229.045  1.00  0.00           C  
ATOM    612  CD2 TYR A 369     188.337 162.920 230.642  1.00  0.00           C  
ATOM    613  CE1 TYR A 369     186.204 163.328 228.925  1.00  0.00           C  
ATOM    614  CE2 TYR A 369     187.360 161.957 230.529  1.00  0.00           C  
ATOM    615  CZ  TYR A 369     186.293 162.157 229.673  1.00  0.00           C  
ATOM    616  OH  TYR A 369     185.314 161.196 229.555  1.00  0.00           O  
ATOM    617  H   TYR A 369     190.949 166.979 230.601  1.00  0.00           H  
ATOM    618  HA  TYR A 369     188.117 166.840 230.486  1.00  0.00           H  
ATOM    619 1HB  TYR A 369     189.589 165.486 229.047  1.00  0.00           H  
ATOM    620 2HB  TYR A 369     190.219 164.637 230.449  1.00  0.00           H  
ATOM    621  HD1 TYR A 369     187.127 165.212 228.463  1.00  0.00           H  
ATOM    622  HD2 TYR A 369     189.179 162.766 231.312  1.00  0.00           H  
ATOM    623  HE1 TYR A 369     185.365 163.487 228.249  1.00  0.00           H  
ATOM    624  HE2 TYR A 369     187.432 161.040 231.113  1.00  0.00           H  
ATOM    625  HH  TYR A 369     185.521 160.458 230.133  1.00  0.00           H  
ATOM    626  N   ASN A 370     189.482 165.379 233.118  1.00  0.00           N  
ATOM    627  CA  ASN A 370     189.193 164.863 234.451  1.00  0.00           C  
ATOM    628  C   ASN A 370     189.029 166.020 235.428  1.00  0.00           C  
ATOM    629  O   ASN A 370     189.816 166.197 236.358  1.00  0.00           O  
ATOM    630  CB  ASN A 370     190.287 163.922 234.905  1.00  0.00           C  
ATOM    631  CG  ASN A 370     190.324 162.661 234.091  1.00  0.00           C  
ATOM    632  OD1 ASN A 370     189.279 162.078 233.777  1.00  0.00           O  
ATOM    633  ND2 ASN A 370     191.503 162.229 233.736  1.00  0.00           N  
ATOM    634  H   ASN A 370     190.437 165.394 232.787  1.00  0.00           H  
ATOM    635  HA  ASN A 370     188.247 164.321 234.421  1.00  0.00           H  
ATOM    636 1HB  ASN A 370     191.254 164.424 234.831  1.00  0.00           H  
ATOM    637 2HB  ASN A 370     190.129 163.662 235.949  1.00  0.00           H  
ATOM    638 1HD2 ASN A 370     191.588 161.394 233.191  1.00  0.00           H  
ATOM    639 2HD2 ASN A 370     192.325 162.733 234.007  1.00  0.00           H  
ATOM    640  N   PHE A 371     187.962 166.769 235.219  1.00  0.00           N  
ATOM    641  CA  PHE A 371     187.650 167.977 235.959  1.00  0.00           C  
ATOM    642  C   PHE A 371     187.653 167.780 237.463  1.00  0.00           C  
ATOM    643  O   PHE A 371     188.179 168.608 238.191  1.00  0.00           O  
ATOM    644  CB  PHE A 371     186.287 168.517 235.547  1.00  0.00           C  
ATOM    645  CG  PHE A 371     185.896 169.784 236.265  1.00  0.00           C  
ATOM    646  CD1 PHE A 371     186.312 171.019 235.790  1.00  0.00           C  
ATOM    647  CD2 PHE A 371     185.128 169.743 237.418  1.00  0.00           C  
ATOM    648  CE1 PHE A 371     185.959 172.186 236.444  1.00  0.00           C  
ATOM    649  CE2 PHE A 371     184.779 170.906 238.076  1.00  0.00           C  
ATOM    650  CZ  PHE A 371     185.196 172.129 237.586  1.00  0.00           C  
ATOM    651  H   PHE A 371     187.376 166.503 234.427  1.00  0.00           H  
ATOM    652  HA  PHE A 371     188.405 168.725 235.710  1.00  0.00           H  
ATOM    653 1HB  PHE A 371     186.292 168.717 234.473  1.00  0.00           H  
ATOM    654 2HB  PHE A 371     185.523 167.767 235.736  1.00  0.00           H  
ATOM    655  HD1 PHE A 371     186.922 171.060 234.886  1.00  0.00           H  
ATOM    656  HD2 PHE A 371     184.800 168.777 237.805  1.00  0.00           H  
ATOM    657  HE1 PHE A 371     186.291 173.151 236.060  1.00  0.00           H  
ATOM    658  HE2 PHE A 371     184.175 170.859 238.981  1.00  0.00           H  
ATOM    659  HZ  PHE A 371     184.920 173.047 238.104  1.00  0.00           H  
ATOM    660  N   ALA A 372     187.025 166.720 237.962  1.00  0.00           N  
ATOM    661  CA  ALA A 372     186.921 166.603 239.412  1.00  0.00           C  
ATOM    662  C   ALA A 372     188.289 166.754 240.135  1.00  0.00           C  
ATOM    663  O   ALA A 372     188.353 167.542 241.077  1.00  0.00           O  
ATOM    664  CB  ALA A 372     186.208 165.303 239.777  1.00  0.00           C  
ATOM    665  H   ALA A 372     186.619 166.030 237.345  1.00  0.00           H  
ATOM    666  HA  ALA A 372     186.296 167.426 239.761  1.00  0.00           H  
ATOM    667 1HB  ALA A 372     186.078 165.260 240.858  1.00  0.00           H  
ATOM    668 2HB  ALA A 372     185.231 165.301 239.297  1.00  0.00           H  
ATOM    669 3HB  ALA A 372     186.735 164.436 239.456  1.00  0.00           H  
ATOM    670  N   PRO A 373     189.388 166.014 239.827  1.00  0.00           N  
ATOM    671  CA  PRO A 373     190.701 166.320 240.387  1.00  0.00           C  
ATOM    672  C   PRO A 373     191.346 167.583 239.803  1.00  0.00           C  
ATOM    673  O   PRO A 373     192.151 168.229 240.487  1.00  0.00           O  
ATOM    674  CB  PRO A 373     191.505 165.055 240.051  1.00  0.00           C  
ATOM    675  CG  PRO A 373     190.808 164.451 238.857  1.00  0.00           C  
ATOM    676  CD  PRO A 373     189.334 164.757 239.069  1.00  0.00           C  
ATOM    677  HA  PRO A 373     190.597 166.422 241.478  1.00  0.00           H  
ATOM    678 1HB  PRO A 373     192.546 165.332 239.825  1.00  0.00           H  
ATOM    679 2HB  PRO A 373     191.536 164.386 240.922  1.00  0.00           H  
ATOM    680 1HG  PRO A 373     191.204 164.884 237.943  1.00  0.00           H  
ATOM    681 2HG  PRO A 373     191.013 163.373 238.806  1.00  0.00           H  
ATOM    682 1HD  PRO A 373     188.826 164.854 238.126  1.00  0.00           H  
ATOM    683 2HD  PRO A 373     188.904 163.967 239.692  1.00  0.00           H  
ATOM    684  N   PHE A 374     190.951 167.980 238.577  1.00  0.00           N  
ATOM    685  CA  PHE A 374     191.487 169.155 237.859  1.00  0.00           C  
ATOM    686  C   PHE A 374     190.629 170.404 237.870  1.00  0.00           C  
ATOM    687  O   PHE A 374     190.816 171.256 237.019  1.00  0.00           O  
ATOM    688  CB  PHE A 374     191.808 168.848 236.388  1.00  0.00           C  
ATOM    689  CG  PHE A 374     193.078 168.086 236.100  1.00  0.00           C  
ATOM    690  CD1 PHE A 374     193.157 166.713 236.143  1.00  0.00           C  
ATOM    691  CD2 PHE A 374     194.201 168.795 235.702  1.00  0.00           C  
ATOM    692  CE1 PHE A 374     194.347 166.068 235.827  1.00  0.00           C  
ATOM    693  CE2 PHE A 374     195.375 168.168 235.379  1.00  0.00           C  
ATOM    694  CZ  PHE A 374     195.459 166.801 235.446  1.00  0.00           C  
ATOM    695  H   PHE A 374     190.280 167.412 238.051  1.00  0.00           H  
ATOM    696  HA  PHE A 374     192.421 169.429 238.347  1.00  0.00           H  
ATOM    697 1HB  PHE A 374     190.985 168.299 235.951  1.00  0.00           H  
ATOM    698 2HB  PHE A 374     191.863 169.788 235.845  1.00  0.00           H  
ATOM    699  HD1 PHE A 374     192.285 166.143 236.428  1.00  0.00           H  
ATOM    700  HD2 PHE A 374     194.132 169.871 235.651  1.00  0.00           H  
ATOM    701  HE1 PHE A 374     194.401 164.982 235.875  1.00  0.00           H  
ATOM    702  HE2 PHE A 374     196.235 168.748 235.077  1.00  0.00           H  
ATOM    703  HZ  PHE A 374     196.393 166.298 235.193  1.00  0.00           H  
ATOM    704  N   PHE A 375     189.696 170.532 238.789  1.00  0.00           N  
ATOM    705  CA  PHE A 375     188.820 171.700 238.901  1.00  0.00           C  
ATOM    706  C   PHE A 375     189.545 173.036 239.137  1.00  0.00           C  
ATOM    707  O   PHE A 375     189.045 174.115 238.801  1.00  0.00           O  
ATOM    708  CB  PHE A 375     187.857 171.464 240.055  1.00  0.00           C  
ATOM    709  CG  PHE A 375     188.521 171.638 241.387  1.00  0.00           C  
ATOM    710  CD1 PHE A 375     188.473 172.847 242.074  1.00  0.00           C  
ATOM    711  CD2 PHE A 375     189.247 170.603 241.930  1.00  0.00           C  
ATOM    712  CE1 PHE A 375     189.122 172.995 243.287  1.00  0.00           C  
ATOM    713  CE2 PHE A 375     189.896 170.742 243.130  1.00  0.00           C  
ATOM    714  CZ  PHE A 375     189.832 171.943 243.818  1.00  0.00           C  
ATOM    715  H   PHE A 375     189.560 169.757 239.432  1.00  0.00           H  
ATOM    716  HA  PHE A 375     188.259 171.773 237.971  1.00  0.00           H  
ATOM    717 1HB  PHE A 375     187.021 172.152 239.993  1.00  0.00           H  
ATOM    718 2HB  PHE A 375     187.461 170.444 239.998  1.00  0.00           H  
ATOM    719  HD1 PHE A 375     187.916 173.680 241.645  1.00  0.00           H  
ATOM    720  HD2 PHE A 375     189.308 169.664 241.389  1.00  0.00           H  
ATOM    721  HE1 PHE A 375     189.074 173.945 243.818  1.00  0.00           H  
ATOM    722  HE2 PHE A 375     190.459 169.903 243.530  1.00  0.00           H  
ATOM    723  HZ  PHE A 375     190.347 172.060 244.772  1.00  0.00           H  
ATOM    724  N   ALA A 376     190.728 172.969 239.731  1.00  0.00           N  
ATOM    725  CA  ALA A 376     191.470 174.151 240.145  1.00  0.00           C  
ATOM    726  C   ALA A 376     192.219 174.852 239.008  1.00  0.00           C  
ATOM    727  O   ALA A 376     193.448 174.830 238.955  1.00  0.00           O  
ATOM    728  CB  ALA A 376     192.447 173.748 241.244  1.00  0.00           C  
ATOM    729  H   ALA A 376     191.109 172.054 239.933  1.00  0.00           H  
ATOM    730  HA  ALA A 376     190.755 174.863 240.555  1.00  0.00           H  
ATOM    731 1HB  ALA A 376     192.970 174.621 241.601  1.00  0.00           H  
ATOM    732 2HB  ALA A 376     191.901 173.293 242.064  1.00  0.00           H  
ATOM    733 3HB  ALA A 376     193.154 173.032 240.849  1.00  0.00           H  
ATOM    734  N   PHE A 377     191.487 175.516 238.114  1.00  0.00           N  
ATOM    735  CA  PHE A 377     192.178 176.198 237.010  1.00  0.00           C  
ATOM    736  C   PHE A 377     191.494 177.457 236.507  1.00  0.00           C  
ATOM    737  O   PHE A 377     190.302 177.686 236.727  1.00  0.00           O  
ATOM    738  CB  PHE A 377     192.352 175.254 235.817  1.00  0.00           C  
ATOM    739  CG  PHE A 377     191.109 174.862 235.152  1.00  0.00           C  
ATOM    740  CD1 PHE A 377     190.635 175.501 234.020  1.00  0.00           C  
ATOM    741  CD2 PHE A 377     190.404 173.863 235.674  1.00  0.00           C  
ATOM    742  CE1 PHE A 377     189.452 175.076 233.439  1.00  0.00           C  
ATOM    743  CE2 PHE A 377     189.238 173.422 235.122  1.00  0.00           C  
ATOM    744  CZ  PHE A 377     188.754 174.024 233.991  1.00  0.00           C  
ATOM    745  H   PHE A 377     190.470 175.483 238.201  1.00  0.00           H  
ATOM    746  HA  PHE A 377     193.171 176.485 237.361  1.00  0.00           H  
ATOM    747 1HB  PHE A 377     192.985 175.720 235.072  1.00  0.00           H  
ATOM    748 2HB  PHE A 377     192.845 174.344 236.148  1.00  0.00           H  
ATOM    749  HD1 PHE A 377     191.201 176.331 233.591  1.00  0.00           H  
ATOM    750  HD2 PHE A 377     190.795 173.417 236.559  1.00  0.00           H  
ATOM    751  HE1 PHE A 377     189.075 175.558 232.557  1.00  0.00           H  
ATOM    752  HE2 PHE A 377     188.712 172.594 235.587  1.00  0.00           H  
ATOM    753  HZ  PHE A 377     187.826 173.679 233.541  1.00  0.00           H  
ATOM    754  N   LYS A 378     192.283 178.268 235.808  1.00  0.00           N  
ATOM    755  CA  LYS A 378     191.800 179.462 235.126  1.00  0.00           C  
ATOM    756  C   LYS A 378     192.753 179.849 234.014  1.00  0.00           C  
ATOM    757  O   LYS A 378     193.970 179.878 234.223  1.00  0.00           O  
ATOM    758  CB  LYS A 378     191.615 180.640 236.088  1.00  0.00           C  
ATOM    759  CG  LYS A 378     191.020 181.894 235.420  1.00  0.00           C  
ATOM    760  CD  LYS A 378     190.697 182.995 236.419  1.00  0.00           C  
ATOM    761  CE  LYS A 378     190.134 184.221 235.709  1.00  0.00           C  
ATOM    762  NZ  LYS A 378     189.772 185.307 236.667  1.00  0.00           N  
ATOM    763  H   LYS A 378     193.264 177.997 235.714  1.00  0.00           H  
ATOM    764  HA  LYS A 378     190.835 179.236 234.673  1.00  0.00           H  
ATOM    765 1HB  LYS A 378     190.954 180.349 236.908  1.00  0.00           H  
ATOM    766 2HB  LYS A 378     192.576 180.916 236.519  1.00  0.00           H  
ATOM    767 1HG  LYS A 378     191.740 182.294 234.699  1.00  0.00           H  
ATOM    768 2HG  LYS A 378     190.114 181.626 234.882  1.00  0.00           H  
ATOM    769 1HD  LYS A 378     189.966 182.631 237.141  1.00  0.00           H  
ATOM    770 2HD  LYS A 378     191.599 183.282 236.954  1.00  0.00           H  
ATOM    771 1HE  LYS A 378     190.883 184.598 235.010  1.00  0.00           H  
ATOM    772 2HE  LYS A 378     189.245 183.932 235.150  1.00  0.00           H  
ATOM    773 1HZ  LYS A 378     189.407 186.098 236.156  1.00  0.00           H  
ATOM    774 2HZ  LYS A 378     189.071 184.969 237.311  1.00  0.00           H  
ATOM    775 3HZ  LYS A 378     190.594 185.590 237.182  1.00  0.00           H  
ATOM    776  N   CYS A 379     192.202 180.180 232.853  1.00  0.00           N  
ATOM    777  CA  CYS A 379     193.045 180.655 231.764  1.00  0.00           C  
ATOM    778  C   CYS A 379     192.969 182.162 231.605  1.00  0.00           C  
ATOM    779  O   CYS A 379     191.985 182.794 231.993  1.00  0.00           O  
ATOM    780  CB  CYS A 379     192.665 179.994 230.450  1.00  0.00           C  
ATOM    781  SG  CYS A 379     192.991 178.216 230.370  1.00  0.00           S  
ATOM    782  H   CYS A 379     191.205 180.124 232.725  1.00  0.00           H  
ATOM    783  HA  CYS A 379     194.066 180.396 231.985  1.00  0.00           H  
ATOM    784 1HB  CYS A 379     191.613 180.161 230.247  1.00  0.00           H  
ATOM    785 2HB  CYS A 379     193.220 180.475 229.669  1.00  0.00           H  
ATOM    786  N   TYR A 380     194.036 182.726 231.041  1.00  0.00           N  
ATOM    787  CA  TYR A 380     194.143 184.152 230.822  1.00  0.00           C  
ATOM    788  C   TYR A 380     194.416 184.487 229.349  1.00  0.00           C  
ATOM    789  O   TYR A 380     195.451 184.130 228.776  1.00  0.00           O  
ATOM    790  CB  TYR A 380     195.262 184.671 231.726  1.00  0.00           C  
ATOM    791  CG  TYR A 380     195.004 184.321 233.209  1.00  0.00           C  
ATOM    792  CD1 TYR A 380     195.446 183.093 233.716  1.00  0.00           C  
ATOM    793  CD2 TYR A 380     194.313 185.184 234.037  1.00  0.00           C  
ATOM    794  CE1 TYR A 380     195.199 182.746 235.028  1.00  0.00           C  
ATOM    795  CE2 TYR A 380     194.068 184.830 235.357  1.00  0.00           C  
ATOM    796  CZ  TYR A 380     194.509 183.613 235.847  1.00  0.00           C  
ATOM    797  OH  TYR A 380     194.264 183.260 237.154  1.00  0.00           O  
ATOM    798  H   TYR A 380     194.816 182.138 230.769  1.00  0.00           H  
ATOM    799  HA  TYR A 380     193.201 184.623 231.106  1.00  0.00           H  
ATOM    800 1HB  TYR A 380     196.210 184.225 231.420  1.00  0.00           H  
ATOM    801 2HB  TYR A 380     195.356 185.752 231.629  1.00  0.00           H  
ATOM    802  HD1 TYR A 380     195.976 182.400 233.066  1.00  0.00           H  
ATOM    803  HD2 TYR A 380     193.959 186.141 233.651  1.00  0.00           H  
ATOM    804  HE1 TYR A 380     195.537 181.788 235.412  1.00  0.00           H  
ATOM    805  HE2 TYR A 380     193.522 185.512 236.008  1.00  0.00           H  
ATOM    806  HH  TYR A 380     194.560 182.353 237.305  1.00  0.00           H  
ATOM    807  N   GLY A 381     193.436 185.128 228.710  1.00  0.00           N  
ATOM    808  CA  GLY A 381     193.518 185.527 227.299  1.00  0.00           C  
ATOM    809  C   GLY A 381     193.014 184.453 226.328  1.00  0.00           C  
ATOM    810  O   GLY A 381     192.783 184.731 225.150  1.00  0.00           O  
ATOM    811  H   GLY A 381     192.603 185.372 229.231  1.00  0.00           H  
ATOM    812 1HA  GLY A 381     192.940 186.440 227.154  1.00  0.00           H  
ATOM    813 2HA  GLY A 381     194.551 185.772 227.059  1.00  0.00           H  
ATOM    814  N   VAL A 382     192.848 183.237 226.835  1.00  0.00           N  
ATOM    815  CA  VAL A 382     192.398 182.098 226.048  1.00  0.00           C  
ATOM    816  C   VAL A 382     191.314 181.345 226.811  1.00  0.00           C  
ATOM    817  O   VAL A 382     191.259 181.432 228.034  1.00  0.00           O  
ATOM    818  CB  VAL A 382     193.582 181.138 225.803  1.00  0.00           C  
ATOM    819  CG1 VAL A 382     194.702 181.821 225.055  1.00  0.00           C  
ATOM    820  CG2 VAL A 382     194.069 180.637 227.095  1.00  0.00           C  
ATOM    821  H   VAL A 382     193.063 183.100 227.810  1.00  0.00           H  
ATOM    822  HA  VAL A 382     191.996 182.449 225.097  1.00  0.00           H  
ATOM    823  HB  VAL A 382     193.240 180.303 225.204  1.00  0.00           H  
ATOM    824 1HG1 VAL A 382     195.501 181.107 224.896  1.00  0.00           H  
ATOM    825 2HG1 VAL A 382     194.331 182.182 224.097  1.00  0.00           H  
ATOM    826 3HG1 VAL A 382     195.084 182.658 225.632  1.00  0.00           H  
ATOM    827 1HG2 VAL A 382     194.879 179.951 226.939  1.00  0.00           H  
ATOM    828 2HG2 VAL A 382     194.413 181.466 227.722  1.00  0.00           H  
ATOM    829 3HG2 VAL A 382     193.245 180.123 227.563  1.00  0.00           H  
ATOM    830  N   SER A 383     190.460 180.606 226.110  1.00  0.00           N  
ATOM    831  CA  SER A 383     189.509 179.735 226.798  1.00  0.00           C  
ATOM    832  C   SER A 383     190.138 178.372 227.019  1.00  0.00           C  
ATOM    833  O   SER A 383     190.709 177.833 226.076  1.00  0.00           O  
ATOM    834  CB  SER A 383     188.238 179.513 225.984  1.00  0.00           C  
ATOM    835  OG  SER A 383     187.413 178.525 226.605  1.00  0.00           O  
ATOM    836  H   SER A 383     190.505 180.616 225.101  1.00  0.00           H  
ATOM    837  HA  SER A 383     189.259 180.208 227.745  1.00  0.00           H  
ATOM    838 1HB  SER A 383     187.685 180.446 225.889  1.00  0.00           H  
ATOM    839 2HB  SER A 383     188.501 179.188 224.988  1.00  0.00           H  
ATOM    840  HG  SER A 383     186.992 178.974 227.351  1.00  0.00           H  
ATOM    841  N   PRO A 384     189.916 177.701 228.159  1.00  0.00           N  
ATOM    842  CA  PRO A 384     190.392 176.361 228.435  1.00  0.00           C  
ATOM    843  C   PRO A 384     189.784 175.336 227.477  1.00  0.00           C  
ATOM    844  O   PRO A 384     190.307 174.230 227.333  1.00  0.00           O  
ATOM    845  CB  PRO A 384     189.939 176.126 229.880  1.00  0.00           C  
ATOM    846  CG  PRO A 384     188.787 177.079 230.092  1.00  0.00           C  
ATOM    847  CD  PRO A 384     189.127 178.292 229.268  1.00  0.00           C  
ATOM    848  HA  PRO A 384     191.487 176.357 228.373  1.00  0.00           H  
ATOM    849 1HB  PRO A 384     189.633 175.077 229.993  1.00  0.00           H  
ATOM    850 2HB  PRO A 384     190.773 176.285 230.573  1.00  0.00           H  
ATOM    851 1HG  PRO A 384     187.846 176.605 229.792  1.00  0.00           H  
ATOM    852 2HG  PRO A 384     188.691 177.327 231.155  1.00  0.00           H  
ATOM    853 1HD  PRO A 384     188.191 178.729 228.938  1.00  0.00           H  
ATOM    854 2HD  PRO A 384     189.730 178.994 229.842  1.00  0.00           H  
ATOM    855  N   THR A 385     188.671 175.699 226.818  1.00  0.00           N  
ATOM    856  CA  THR A 385     187.987 174.785 225.920  1.00  0.00           C  
ATOM    857  C   THR A 385     188.433 174.926 224.463  1.00  0.00           C  
ATOM    858  O   THR A 385     188.049 174.120 223.615  1.00  0.00           O  
ATOM    859  CB  THR A 385     186.464 175.001 226.000  1.00  0.00           C  
ATOM    860  OG1 THR A 385     186.115 176.318 225.517  1.00  0.00           O  
ATOM    861  CG2 THR A 385     186.022 174.887 227.443  1.00  0.00           C  
ATOM    862  H   THR A 385     188.272 176.632 226.925  1.00  0.00           H  
ATOM    863  HA  THR A 385     188.205 173.767 226.240  1.00  0.00           H  
ATOM    864  HB  THR A 385     185.953 174.250 225.400  1.00  0.00           H  
ATOM    865  HG1 THR A 385     186.708 176.998 225.886  1.00  0.00           H  
ATOM    866 1HG2 THR A 385     184.945 175.038 227.507  1.00  0.00           H  
ATOM    867 2HG2 THR A 385     186.275 173.899 227.824  1.00  0.00           H  
ATOM    868 3HG2 THR A 385     186.529 175.644 228.032  1.00  0.00           H  
ATOM    869  N   LYS A 386     189.213 175.967 224.164  1.00  0.00           N  
ATOM    870  CA  LYS A 386     189.643 176.255 222.796  1.00  0.00           C  
ATOM    871  C   LYS A 386     191.133 176.086 222.618  1.00  0.00           C  
ATOM    872  O   LYS A 386     191.675 176.351 221.540  1.00  0.00           O  
ATOM    873  CB  LYS A 386     189.239 177.672 222.390  1.00  0.00           C  
ATOM    874  CG  LYS A 386     187.730 177.884 222.332  1.00  0.00           C  
ATOM    875  CD  LYS A 386     187.138 177.063 221.188  1.00  0.00           C  
ATOM    876  CE  LYS A 386     187.412 177.720 219.837  1.00  0.00           C  
ATOM    877  NZ  LYS A 386     186.941 176.883 218.700  1.00  0.00           N  
ATOM    878  H   LYS A 386     189.538 176.586 224.906  1.00  0.00           H  
ATOM    879  HA  LYS A 386     189.149 175.553 222.124  1.00  0.00           H  
ATOM    880 1HB  LYS A 386     189.665 178.380 223.098  1.00  0.00           H  
ATOM    881 2HB  LYS A 386     189.655 177.900 221.409  1.00  0.00           H  
ATOM    882 1HG  LYS A 386     187.273 177.569 223.272  1.00  0.00           H  
ATOM    883 2HG  LYS A 386     187.511 178.939 222.175  1.00  0.00           H  
ATOM    884 1HD  LYS A 386     187.578 176.060 221.187  1.00  0.00           H  
ATOM    885 2HD  LYS A 386     186.063 176.967 221.326  1.00  0.00           H  
ATOM    886 1HE  LYS A 386     186.887 178.672 219.808  1.00  0.00           H  
ATOM    887 2HE  LYS A 386     188.480 177.900 219.723  1.00  0.00           H  
ATOM    888 1HZ  LYS A 386     187.129 177.352 217.833  1.00  0.00           H  
ATOM    889 2HZ  LYS A 386     187.463 175.987 218.706  1.00  0.00           H  
ATOM    890 3HZ  LYS A 386     185.956 176.704 218.779  1.00  0.00           H  
ATOM    891  N   LEU A 387     191.795 175.602 223.651  1.00  0.00           N  
ATOM    892  CA  LEU A 387     193.239 175.528 223.622  1.00  0.00           C  
ATOM    893  C   LEU A 387     193.732 174.627 222.504  1.00  0.00           C  
ATOM    894  O   LEU A 387     194.788 174.866 221.935  1.00  0.00           O  
ATOM    895  CB  LEU A 387     193.762 174.996 224.940  1.00  0.00           C  
ATOM    896  CG  LEU A 387     193.479 175.824 226.118  1.00  0.00           C  
ATOM    897  CD1 LEU A 387     194.084 175.135 227.349  1.00  0.00           C  
ATOM    898  CD2 LEU A 387     193.956 177.193 225.870  1.00  0.00           C  
ATOM    899  H   LEU A 387     191.293 175.348 224.493  1.00  0.00           H  
ATOM    900  HA  LEU A 387     193.633 176.525 223.458  1.00  0.00           H  
ATOM    901 1HB  LEU A 387     193.369 173.996 225.113  1.00  0.00           H  
ATOM    902 2HB  LEU A 387     194.830 174.957 224.873  1.00  0.00           H  
ATOM    903  HG  LEU A 387     192.414 175.865 226.278  1.00  0.00           H  
ATOM    904 1HD1 LEU A 387     193.860 175.701 228.239  1.00  0.00           H  
ATOM    905 2HD1 LEU A 387     193.653 174.139 227.445  1.00  0.00           H  
ATOM    906 3HD1 LEU A 387     195.162 175.057 227.231  1.00  0.00           H  
ATOM    907 1HD2 LEU A 387     193.733 177.804 226.732  1.00  0.00           H  
ATOM    908 2HD2 LEU A 387     195.000 177.165 225.681  1.00  0.00           H  
ATOM    909 3HD2 LEU A 387     193.443 177.594 225.004  1.00  0.00           H  
ATOM    910  N   ASN A 388     192.958 173.596 222.181  1.00  0.00           N  
ATOM    911  CA  ASN A 388     193.322 172.667 221.119  1.00  0.00           C  
ATOM    912  C   ASN A 388     193.246 173.333 219.725  1.00  0.00           C  
ATOM    913  O   ASN A 388     193.958 172.943 218.795  1.00  0.00           O  
ATOM    914  CB  ASN A 388     192.418 171.441 221.170  1.00  0.00           C  
ATOM    915  CG  ASN A 388     192.701 170.482 222.353  1.00  0.00           C  
ATOM    916  OD1 ASN A 388     193.813 170.412 222.898  1.00  0.00           O  
ATOM    917  ND2 ASN A 388     191.683 169.756 222.747  1.00  0.00           N  
ATOM    918  H   ASN A 388     192.097 173.458 222.689  1.00  0.00           H  
ATOM    919  HA  ASN A 388     194.357 172.353 221.278  1.00  0.00           H  
ATOM    920 1HB  ASN A 388     191.377 171.772 221.231  1.00  0.00           H  
ATOM    921 2HB  ASN A 388     192.521 170.882 220.238  1.00  0.00           H  
ATOM    922 1HD2 ASN A 388     191.785 169.115 223.508  1.00  0.00           H  
ATOM    923 2HD2 ASN A 388     190.797 169.845 222.287  1.00  0.00           H  
ATOM    924  N   ASP A 389     192.371 174.338 219.568  1.00  0.00           N  
ATOM    925  CA  ASP A 389     192.209 174.999 218.273  1.00  0.00           C  
ATOM    926  C   ASP A 389     193.219 176.119 218.096  1.00  0.00           C  
ATOM    927  O   ASP A 389     193.653 176.412 216.982  1.00  0.00           O  
ATOM    928  CB  ASP A 389     190.784 175.532 218.087  1.00  0.00           C  
ATOM    929  CG  ASP A 389     189.733 174.412 217.979  1.00  0.00           C  
ATOM    930  OD1 ASP A 389     190.065 173.367 217.436  1.00  0.00           O  
ATOM    931  OD2 ASP A 389     188.596 174.616 218.374  1.00  0.00           O  
ATOM    932  H   ASP A 389     191.854 174.694 220.363  1.00  0.00           H  
ATOM    933  HA  ASP A 389     192.395 174.265 217.491  1.00  0.00           H  
ATOM    934 1HB  ASP A 389     190.537 176.170 218.942  1.00  0.00           H  
ATOM    935 2HB  ASP A 389     190.745 176.150 217.191  1.00  0.00           H  
ATOM    936  N   LEU A 390     193.591 176.744 219.204  1.00  0.00           N  
ATOM    937  CA  LEU A 390     194.564 177.818 219.154  1.00  0.00           C  
ATOM    938  C   LEU A 390     195.890 177.272 218.670  1.00  0.00           C  
ATOM    939  O   LEU A 390     196.281 176.163 219.031  1.00  0.00           O  
ATOM    940  CB  LEU A 390     194.738 178.436 220.533  1.00  0.00           C  
ATOM    941  CG  LEU A 390     193.586 179.230 221.060  1.00  0.00           C  
ATOM    942  CD1 LEU A 390     193.870 179.602 222.472  1.00  0.00           C  
ATOM    943  CD2 LEU A 390     193.415 180.467 220.216  1.00  0.00           C  
ATOM    944  H   LEU A 390     193.170 176.476 220.092  1.00  0.00           H  
ATOM    945  HA  LEU A 390     194.220 178.576 218.458  1.00  0.00           H  
ATOM    946 1HB  LEU A 390     194.889 177.623 221.227  1.00  0.00           H  
ATOM    947 2HB  LEU A 390     195.618 179.062 220.527  1.00  0.00           H  
ATOM    948  HG  LEU A 390     192.675 178.630 221.030  1.00  0.00           H  
ATOM    949 1HD1 LEU A 390     193.038 180.181 222.862  1.00  0.00           H  
ATOM    950 2HD1 LEU A 390     194.002 178.717 223.062  1.00  0.00           H  
ATOM    951 3HD1 LEU A 390     194.772 180.187 222.503  1.00  0.00           H  
ATOM    952 1HD2 LEU A 390     192.583 181.056 220.599  1.00  0.00           H  
ATOM    953 2HD2 LEU A 390     194.331 181.063 220.254  1.00  0.00           H  
ATOM    954 3HD2 LEU A 390     193.213 180.177 219.186  1.00  0.00           H  
ATOM    955  N   CYS A 391     196.583 178.046 217.851  1.00  0.00           N  
ATOM    956  CA  CYS A 391     197.874 177.600 217.374  1.00  0.00           C  
ATOM    957  C   CYS A 391     198.960 178.447 218.041  1.00  0.00           C  
ATOM    958  O   CYS A 391     198.882 179.675 218.018  1.00  0.00           O  
ATOM    959  CB  CYS A 391     197.925 177.698 215.855  1.00  0.00           C  
ATOM    960  SG  CYS A 391     196.638 176.760 215.032  1.00  0.00           S  
ATOM    961  H   CYS A 391     196.218 178.942 217.565  1.00  0.00           H  
ATOM    962  HA  CYS A 391     198.006 176.562 217.651  1.00  0.00           H  
ATOM    963 1HB  CYS A 391     197.876 178.735 215.530  1.00  0.00           H  
ATOM    964 2HB  CYS A 391     198.858 177.270 215.514  1.00  0.00           H  
ATOM    965  HG  CYS A 391     196.709 175.678 215.818  1.00  0.00           H  
ATOM    966  N   PHE A 392     199.977 177.805 218.611  1.00  0.00           N  
ATOM    967  CA  PHE A 392     200.997 178.514 219.395  1.00  0.00           C  
ATOM    968  C   PHE A 392     202.378 178.300 218.782  1.00  0.00           C  
ATOM    969  O   PHE A 392     202.622 177.280 218.142  1.00  0.00           O  
ATOM    970  CB  PHE A 392     201.060 177.894 220.800  1.00  0.00           C  
ATOM    971  CG  PHE A 392     199.736 177.741 221.462  1.00  0.00           C  
ATOM    972  CD1 PHE A 392     199.014 176.588 221.213  1.00  0.00           C  
ATOM    973  CD2 PHE A 392     199.206 178.660 222.286  1.00  0.00           C  
ATOM    974  CE1 PHE A 392     197.792 176.374 221.785  1.00  0.00           C  
ATOM    975  CE2 PHE A 392     197.950 178.445 222.867  1.00  0.00           C  
ATOM    976  CZ  PHE A 392     197.262 177.303 222.619  1.00  0.00           C  
ATOM    977  H   PHE A 392     199.995 176.791 218.539  1.00  0.00           H  
ATOM    978  HA  PHE A 392     200.770 179.580 219.432  1.00  0.00           H  
ATOM    979 1HB  PHE A 392     201.533 176.945 220.773  1.00  0.00           H  
ATOM    980 2HB  PHE A 392     201.677 178.534 221.438  1.00  0.00           H  
ATOM    981  HD1 PHE A 392     199.425 175.839 220.539  1.00  0.00           H  
ATOM    982  HD2 PHE A 392     199.768 179.566 222.476  1.00  0.00           H  
ATOM    983  HE1 PHE A 392     197.239 175.458 221.559  1.00  0.00           H  
ATOM    984  HE2 PHE A 392     197.513 179.186 223.516  1.00  0.00           H  
ATOM    985  HZ  PHE A 392     196.284 177.134 223.072  1.00  0.00           H  
ATOM    986  N   THR A 393     203.313 179.231 218.968  1.00  0.00           N  
ATOM    987  CA  THR A 393     204.682 178.915 218.519  1.00  0.00           C  
ATOM    988  C   THR A 393     205.360 178.001 219.502  1.00  0.00           C  
ATOM    989  O   THR A 393     205.884 176.945 219.135  1.00  0.00           O  
ATOM    990  CB  THR A 393     205.535 180.156 218.323  1.00  0.00           C  
ATOM    991  OG1 THR A 393     204.956 180.916 217.341  1.00  0.00           O  
ATOM    992  CG2 THR A 393     206.931 179.789 217.876  1.00  0.00           C  
ATOM    993  H   THR A 393     203.090 180.118 219.429  1.00  0.00           H  
ATOM    994  HA  THR A 393     204.636 178.396 217.574  1.00  0.00           H  
ATOM    995  HB  THR A 393     205.581 180.723 219.256  1.00  0.00           H  
ATOM    996  HG1 THR A 393     205.124 180.467 216.505  1.00  0.00           H  
ATOM    997 1HG2 THR A 393     207.514 180.695 217.729  1.00  0.00           H  
ATOM    998 2HG2 THR A 393     207.392 179.174 218.619  1.00  0.00           H  
ATOM    999 3HG2 THR A 393     206.890 179.237 216.946  1.00  0.00           H  
ATOM   1000  N   ASN A 394     205.297 178.406 220.756  1.00  0.00           N  
ATOM   1001  CA  ASN A 394     205.881 177.681 221.856  1.00  0.00           C  
ATOM   1002  C   ASN A 394     204.919 177.702 223.027  1.00  0.00           C  
ATOM   1003  O   ASN A 394     204.150 178.663 223.217  1.00  0.00           O  
ATOM   1004  CB  ASN A 394     207.196 178.292 222.356  1.00  0.00           C  
ATOM   1005  CG  ASN A 394     208.407 178.308 221.409  1.00  0.00           C  
ATOM   1006  OD1 ASN A 394     209.110 177.303 221.210  1.00  0.00           O  
ATOM   1007  ND2 ASN A 394     208.681 179.463 220.853  1.00  0.00           N  
ATOM   1008  H   ASN A 394     204.846 179.287 220.949  1.00  0.00           H  
ATOM   1009  HA  ASN A 394     206.035 176.650 221.553  1.00  0.00           H  
ATOM   1010 1HB  ASN A 394     207.000 179.308 222.661  1.00  0.00           H  
ATOM   1011 2HB  ASN A 394     207.495 177.752 223.257  1.00  0.00           H  
ATOM   1012 1HD2 ASN A 394     209.452 179.568 220.230  1.00  0.00           H  
ATOM   1013 2HD2 ASN A 394     208.102 180.275 221.051  1.00  0.00           H  
ATOM   1014  N   VAL A 395     204.992 176.644 223.813  1.00  0.00           N  
ATOM   1015  CA  VAL A 395     204.287 176.576 225.072  1.00  0.00           C  
ATOM   1016  C   VAL A 395     205.308 176.321 226.163  1.00  0.00           C  
ATOM   1017  O   VAL A 395     206.210 175.492 225.999  1.00  0.00           O  
ATOM   1018  CB  VAL A 395     203.194 175.486 225.106  1.00  0.00           C  
ATOM   1019  CG1 VAL A 395     202.532 175.508 226.523  1.00  0.00           C  
ATOM   1020  CG2 VAL A 395     202.183 175.717 223.968  1.00  0.00           C  
ATOM   1021  H   VAL A 395     205.599 175.877 223.523  1.00  0.00           H  
ATOM   1022  HA  VAL A 395     203.811 177.530 225.254  1.00  0.00           H  
ATOM   1023  HB  VAL A 395     203.626 174.519 224.972  1.00  0.00           H  
ATOM   1024 1HG1 VAL A 395     201.758 174.779 226.596  1.00  0.00           H  
ATOM   1025 2HG1 VAL A 395     203.273 175.303 227.289  1.00  0.00           H  
ATOM   1026 3HG1 VAL A 395     202.103 176.490 226.702  1.00  0.00           H  
ATOM   1027 1HG2 VAL A 395     201.426 174.948 224.001  1.00  0.00           H  
ATOM   1028 2HG2 VAL A 395     201.719 176.687 224.075  1.00  0.00           H  
ATOM   1029 3HG2 VAL A 395     202.697 175.672 223.010  1.00  0.00           H  
ATOM   1030  N   TYR A 396     205.222 177.068 227.250  1.00  0.00           N  
ATOM   1031  CA  TYR A 396     206.172 176.812 228.325  1.00  0.00           C  
ATOM   1032  C   TYR A 396     205.415 176.297 229.528  1.00  0.00           C  
ATOM   1033  O   TYR A 396     204.591 177.016 230.089  1.00  0.00           O  
ATOM   1034  CB  TYR A 396     206.949 178.064 228.660  1.00  0.00           C  
ATOM   1035  CG  TYR A 396     207.668 178.616 227.467  1.00  0.00           C  
ATOM   1036  CD1 TYR A 396     206.982 179.493 226.654  1.00  0.00           C  
ATOM   1037  CD2 TYR A 396     208.977 178.259 227.158  1.00  0.00           C  
ATOM   1038  CE1 TYR A 396     207.580 180.030 225.567  1.00  0.00           C  
ATOM   1039  CE2 TYR A 396     209.584 178.814 226.040  1.00  0.00           C  
ATOM   1040  CZ  TYR A 396     208.880 179.708 225.251  1.00  0.00           C  
ATOM   1041  OH  TYR A 396     209.464 180.288 224.142  1.00  0.00           O  
ATOM   1042  H   TYR A 396     204.487 177.779 227.310  1.00  0.00           H  
ATOM   1043  HA  TYR A 396     206.871 176.036 228.022  1.00  0.00           H  
ATOM   1044 1HB  TYR A 396     206.295 178.816 229.057  1.00  0.00           H  
ATOM   1045 2HB  TYR A 396     207.679 177.834 229.423  1.00  0.00           H  
ATOM   1046  HD1 TYR A 396     205.950 179.765 226.888  1.00  0.00           H  
ATOM   1047  HD2 TYR A 396     209.521 177.556 227.788  1.00  0.00           H  
ATOM   1048  HE1 TYR A 396     207.030 180.720 224.952  1.00  0.00           H  
ATOM   1049  HE2 TYR A 396     210.611 178.553 225.786  1.00  0.00           H  
ATOM   1050  HH  TYR A 396     208.883 181.018 223.799  1.00  0.00           H  
ATOM   1051  N   ALA A 397     205.640 175.020 229.857  1.00  0.00           N  
ATOM   1052  CA  ALA A 397     204.935 174.310 230.926  1.00  0.00           C  
ATOM   1053  C   ALA A 397     205.698 174.332 232.257  1.00  0.00           C  
ATOM   1054  O   ALA A 397     206.544 173.465 232.504  1.00  0.00           O  
ATOM   1055  CB  ALA A 397     204.650 172.877 230.484  1.00  0.00           C  
ATOM   1056  H   ALA A 397     206.364 174.517 229.346  1.00  0.00           H  
ATOM   1057  HA  ALA A 397     203.993 174.813 231.094  1.00  0.00           H  
ATOM   1058 1HB  ALA A 397     204.089 172.362 231.259  1.00  0.00           H  
ATOM   1059 2HB  ALA A 397     204.067 172.894 229.564  1.00  0.00           H  
ATOM   1060 3HB  ALA A 397     205.569 172.361 230.306  1.00  0.00           H  
ATOM   1061  N   ASP A 398     205.480 175.372 233.067  1.00  0.00           N  
ATOM   1062  CA  ASP A 398     206.185 175.480 234.347  1.00  0.00           C  
ATOM   1063  C   ASP A 398     205.732 174.337 235.248  1.00  0.00           C  
ATOM   1064  O   ASP A 398     204.566 173.967 235.194  1.00  0.00           O  
ATOM   1065  CB  ASP A 398     206.002 176.856 234.997  1.00  0.00           C  
ATOM   1066  CG  ASP A 398     206.794 177.935 234.213  1.00  0.00           C  
ATOM   1067  OD1 ASP A 398     207.523 177.528 233.346  1.00  0.00           O  
ATOM   1068  OD2 ASP A 398     206.679 179.129 234.458  1.00  0.00           O  
ATOM   1069  H   ASP A 398     204.771 176.056 232.800  1.00  0.00           H  
ATOM   1070  HA  ASP A 398     207.243 175.362 234.169  1.00  0.00           H  
ATOM   1071 1HB  ASP A 398     204.974 177.104 235.026  1.00  0.00           H  
ATOM   1072 2HB  ASP A 398     206.367 176.822 236.028  1.00  0.00           H  
ATOM   1073  N   SER A 399     206.629 173.823 236.095  1.00  0.00           N  
ATOM   1074  CA  SER A 399     206.338 172.701 237.009  1.00  0.00           C  
ATOM   1075  C   SER A 399     206.515 172.975 238.485  1.00  0.00           C  
ATOM   1076  O   SER A 399     207.639 173.217 238.932  1.00  0.00           O  
ATOM   1077  CB  SER A 399     207.308 171.556 236.735  1.00  0.00           C  
ATOM   1078  OG  SER A 399     207.168 170.500 237.698  1.00  0.00           O  
ATOM   1079  H   SER A 399     207.565 174.218 236.069  1.00  0.00           H  
ATOM   1080  HA  SER A 399     205.307 172.383 236.838  1.00  0.00           H  
ATOM   1081 1HB  SER A 399     207.155 171.178 235.737  1.00  0.00           H  
ATOM   1082 2HB  SER A 399     208.317 171.944 236.774  1.00  0.00           H  
ATOM   1083  HG  SER A 399     206.234 170.254 237.686  1.00  0.00           H  
ATOM   1084  N   PHE A 400     205.432 172.904 239.274  1.00  0.00           N  
ATOM   1085  CA  PHE A 400     205.629 173.058 240.717  1.00  0.00           C  
ATOM   1086  C   PHE A 400     204.522 172.545 241.651  1.00  0.00           C  
ATOM   1087  O   PHE A 400     203.371 172.383 241.247  1.00  0.00           O  
ATOM   1088  CB  PHE A 400     205.959 174.500 241.057  1.00  0.00           C  
ATOM   1089  CG  PHE A 400     204.982 175.528 240.599  1.00  0.00           C  
ATOM   1090  CD1 PHE A 400     203.962 175.930 241.417  1.00  0.00           C  
ATOM   1091  CD2 PHE A 400     205.101 176.114 239.342  1.00  0.00           C  
ATOM   1092  CE1 PHE A 400     203.084 176.889 241.013  1.00  0.00           C  
ATOM   1093  CE2 PHE A 400     204.214 177.065 238.934  1.00  0.00           C  
ATOM   1094  CZ  PHE A 400     203.209 177.454 239.770  1.00  0.00           C  
ATOM   1095  H   PHE A 400     204.495 172.778 238.881  1.00  0.00           H  
ATOM   1096  HA  PHE A 400     206.514 172.489 240.942  1.00  0.00           H  
ATOM   1097 1HB  PHE A 400     206.003 174.564 242.129  1.00  0.00           H  
ATOM   1098 2HB  PHE A 400     206.932 174.754 240.689  1.00  0.00           H  
ATOM   1099  HD1 PHE A 400     203.868 175.474 242.391  1.00  0.00           H  
ATOM   1100  HD2 PHE A 400     205.909 175.808 238.682  1.00  0.00           H  
ATOM   1101  HE1 PHE A 400     202.286 177.190 241.675  1.00  0.00           H  
ATOM   1102  HE2 PHE A 400     204.308 177.518 237.948  1.00  0.00           H  
ATOM   1103  HZ  PHE A 400     202.513 178.206 239.445  1.00  0.00           H  
ATOM   1104  N   VAL A 401     204.886 172.331 242.929  1.00  0.00           N  
ATOM   1105  CA  VAL A 401     203.902 171.973 243.974  1.00  0.00           C  
ATOM   1106  C   VAL A 401     203.779 172.971 245.125  1.00  0.00           C  
ATOM   1107  O   VAL A 401     204.776 173.437 245.708  1.00  0.00           O  
ATOM   1108  CB  VAL A 401     204.188 170.580 244.573  1.00  0.00           C  
ATOM   1109  CG1 VAL A 401     203.216 170.247 245.718  1.00  0.00           C  
ATOM   1110  CG2 VAL A 401     204.019 169.578 243.516  1.00  0.00           C  
ATOM   1111  H   VAL A 401     205.880 172.395 243.149  1.00  0.00           H  
ATOM   1112  HA  VAL A 401     202.925 171.917 243.494  1.00  0.00           H  
ATOM   1113  HB  VAL A 401     205.192 170.565 244.957  1.00  0.00           H  
ATOM   1114 1HG1 VAL A 401     203.443 169.254 246.115  1.00  0.00           H  
ATOM   1115 2HG1 VAL A 401     203.327 170.983 246.503  1.00  0.00           H  
ATOM   1116 3HG1 VAL A 401     202.187 170.263 245.349  1.00  0.00           H  
ATOM   1117 1HG2 VAL A 401     204.224 168.580 243.894  1.00  0.00           H  
ATOM   1118 2HG2 VAL A 401     203.004 169.616 243.152  1.00  0.00           H  
ATOM   1119 3HG2 VAL A 401     204.689 169.826 242.742  1.00  0.00           H  
ATOM   1120  N   ILE A 402     202.506 173.328 245.364  1.00  0.00           N  
ATOM   1121  CA  ILE A 402     202.005 174.252 246.394  1.00  0.00           C  
ATOM   1122  C   ILE A 402     200.755 173.677 247.090  1.00  0.00           C  
ATOM   1123  O   ILE A 402     200.290 172.598 246.715  1.00  0.00           O  
ATOM   1124  CB  ILE A 402     201.730 175.640 245.788  1.00  0.00           C  
ATOM   1125  CG1 ILE A 402     200.716 175.543 244.725  1.00  0.00           C  
ATOM   1126  CG2 ILE A 402     202.970 176.265 245.254  1.00  0.00           C  
ATOM   1127  CD1 ILE A 402     200.361 176.866 244.204  1.00  0.00           C  
ATOM   1128  H   ILE A 402     201.800 172.863 244.785  1.00  0.00           H  
ATOM   1129  HA  ILE A 402     202.776 174.369 247.147  1.00  0.00           H  
ATOM   1130  HB  ILE A 402     201.329 176.289 246.565  1.00  0.00           H  
ATOM   1131 1HG1 ILE A 402     201.102 174.927 243.920  1.00  0.00           H  
ATOM   1132 2HG1 ILE A 402     199.808 175.074 245.125  1.00  0.00           H  
ATOM   1133 1HG2 ILE A 402     202.748 177.247 244.857  1.00  0.00           H  
ATOM   1134 2HG2 ILE A 402     203.677 176.350 246.062  1.00  0.00           H  
ATOM   1135 3HG2 ILE A 402     203.374 175.653 244.481  1.00  0.00           H  
ATOM   1136 1HD1 ILE A 402     199.635 176.758 243.438  1.00  0.00           H  
ATOM   1137 2HD1 ILE A 402     199.973 177.473 244.997  1.00  0.00           H  
ATOM   1138 3HD1 ILE A 402     201.243 177.329 243.800  1.00  0.00           H  
ATOM   1139  N   ARG A 403     200.232 174.360 248.117  1.00  0.00           N  
ATOM   1140  CA  ARG A 403     198.962 173.935 248.751  1.00  0.00           C  
ATOM   1141  C   ARG A 403     197.736 174.349 247.926  1.00  0.00           C  
ATOM   1142  O   ARG A 403     197.794 175.294 247.135  1.00  0.00           O  
ATOM   1143  CB  ARG A 403     198.768 174.517 250.156  1.00  0.00           C  
ATOM   1144  CG  ARG A 403     199.698 174.033 251.253  1.00  0.00           C  
ATOM   1145  CD  ARG A 403     199.422 174.701 252.583  1.00  0.00           C  
ATOM   1146  NE  ARG A 403     199.787 176.110 252.619  1.00  0.00           N  
ATOM   1147  CZ  ARG A 403     199.419 176.986 253.573  1.00  0.00           C  
ATOM   1148  NH1 ARG A 403     198.640 176.650 254.585  1.00  0.00           N  
ATOM   1149  NH2 ARG A 403     199.862 178.218 253.469  1.00  0.00           N  
ATOM   1150  H   ARG A 403     200.678 175.231 248.430  1.00  0.00           H  
ATOM   1151  HA  ARG A 403     198.962 172.847 248.831  1.00  0.00           H  
ATOM   1152 1HB  ARG A 403     198.866 175.587 250.109  1.00  0.00           H  
ATOM   1153 2HB  ARG A 403     197.752 174.307 250.489  1.00  0.00           H  
ATOM   1154 1HG  ARG A 403     199.511 172.976 251.413  1.00  0.00           H  
ATOM   1155 2HG  ARG A 403     200.732 174.195 250.968  1.00  0.00           H  
ATOM   1156 1HD  ARG A 403     198.359 174.626 252.807  1.00  0.00           H  
ATOM   1157 2HD  ARG A 403     199.986 174.188 253.360  1.00  0.00           H  
ATOM   1158  HE  ARG A 403     200.398 176.488 251.886  1.00  0.00           H  
ATOM   1159 1HH1 ARG A 403     198.236 175.705 254.686  1.00  0.00           H  
ATOM   1160 2HH1 ARG A 403     198.400 177.350 255.274  1.00  0.00           H  
ATOM   1161 1HH2 ARG A 403     200.451 178.441 252.655  1.00  0.00           H  
ATOM   1162 2HH2 ARG A 403     199.618 178.914 254.155  1.00  0.00           H  
ATOM   1163  N   GLY A 404     196.618 173.668 248.144  1.00  0.00           N  
ATOM   1164  CA  GLY A 404     195.361 174.018 247.482  1.00  0.00           C  
ATOM   1165  C   GLY A 404     194.990 175.486 247.579  1.00  0.00           C  
ATOM   1166  O   GLY A 404     194.811 176.137 246.554  1.00  0.00           O  
ATOM   1167  H   GLY A 404     196.647 172.850 248.754  1.00  0.00           H  
ATOM   1168 1HA  GLY A 404     195.435 173.770 246.429  1.00  0.00           H  
ATOM   1169 2HA  GLY A 404     194.558 173.414 247.901  1.00  0.00           H  
ATOM   1170  N   ASN A 405     194.915 176.047 248.781  1.00  0.00           N  
ATOM   1171  CA  ASN A 405     194.541 177.455 248.892  1.00  0.00           C  
ATOM   1172  C   ASN A 405     195.530 178.345 248.140  1.00  0.00           C  
ATOM   1173  O   ASN A 405     195.150 179.348 247.526  1.00  0.00           O  
ATOM   1174  CB  ASN A 405     194.464 177.870 250.347  1.00  0.00           C  
ATOM   1175  CG  ASN A 405     193.251 177.328 251.049  1.00  0.00           C  
ATOM   1176  OD1 ASN A 405     192.259 176.934 250.417  1.00  0.00           O  
ATOM   1177  ND2 ASN A 405     193.307 177.304 252.354  1.00  0.00           N  
ATOM   1178  H   ASN A 405     195.084 175.489 249.616  1.00  0.00           H  
ATOM   1179  HA  ASN A 405     193.562 177.592 248.431  1.00  0.00           H  
ATOM   1180 1HB  ASN A 405     195.355 177.509 250.867  1.00  0.00           H  
ATOM   1181 2HB  ASN A 405     194.461 178.957 250.417  1.00  0.00           H  
ATOM   1182 1HD2 ASN A 405     192.533 176.952 252.881  1.00  0.00           H  
ATOM   1183 2HD2 ASN A 405     194.126 177.630 252.824  1.00  0.00           H  
ATOM   1184  N   GLU A 406     196.797 177.940 248.147  1.00  0.00           N  
ATOM   1185  CA  GLU A 406     197.883 178.658 247.494  1.00  0.00           C  
ATOM   1186  C   GLU A 406     197.727 178.675 245.977  1.00  0.00           C  
ATOM   1187  O   GLU A 406     198.251 179.562 245.306  1.00  0.00           O  
ATOM   1188  CB  GLU A 406     199.233 178.083 247.903  1.00  0.00           C  
ATOM   1189  CG  GLU A 406     199.615 178.352 249.360  1.00  0.00           C  
ATOM   1190  CD  GLU A 406     200.898 177.688 249.788  1.00  0.00           C  
ATOM   1191  OE1 GLU A 406     201.412 176.862 249.063  1.00  0.00           O  
ATOM   1192  OE2 GLU A 406     201.327 177.949 250.888  1.00  0.00           O  
ATOM   1193  H   GLU A 406     197.014 177.081 248.631  1.00  0.00           H  
ATOM   1194  HA  GLU A 406     197.854 179.692 247.836  1.00  0.00           H  
ATOM   1195 1HB  GLU A 406     199.253 177.031 247.755  1.00  0.00           H  
ATOM   1196 2HB  GLU A 406     199.973 178.500 247.262  1.00  0.00           H  
ATOM   1197 1HG  GLU A 406     199.723 179.430 249.492  1.00  0.00           H  
ATOM   1198 2HG  GLU A 406     198.801 178.020 250.003  1.00  0.00           H  
ATOM   1199  N   VAL A 407     196.969 177.733 245.417  1.00  0.00           N  
ATOM   1200  CA  VAL A 407     196.743 177.707 243.977  1.00  0.00           C  
ATOM   1201  C   VAL A 407     196.123 179.022 243.532  1.00  0.00           C  
ATOM   1202  O   VAL A 407     196.368 179.472 242.414  1.00  0.00           O  
ATOM   1203  CB  VAL A 407     195.857 176.535 243.521  1.00  0.00           C  
ATOM   1204  CG1 VAL A 407     195.520 176.712 242.042  1.00  0.00           C  
ATOM   1205  CG2 VAL A 407     196.584 175.209 243.744  1.00  0.00           C  
ATOM   1206  H   VAL A 407     196.553 177.000 245.998  1.00  0.00           H  
ATOM   1207  HA  VAL A 407     197.689 177.612 243.473  1.00  0.00           H  
ATOM   1208  HB  VAL A 407     194.925 176.546 244.083  1.00  0.00           H  
ATOM   1209 1HG1 VAL A 407     194.885 175.904 241.716  1.00  0.00           H  
ATOM   1210 2HG1 VAL A 407     194.999 177.658 241.899  1.00  0.00           H  
ATOM   1211 3HG1 VAL A 407     196.438 176.712 241.454  1.00  0.00           H  
ATOM   1212 1HG2 VAL A 407     195.945 174.392 243.419  1.00  0.00           H  
ATOM   1213 2HG2 VAL A 407     197.511 175.196 243.174  1.00  0.00           H  
ATOM   1214 3HG2 VAL A 407     196.810 175.099 244.801  1.00  0.00           H  
ATOM   1215  N   SER A 408     195.306 179.645 244.388  1.00  0.00           N  
ATOM   1216  CA  SER A 408     194.661 180.907 244.039  1.00  0.00           C  
ATOM   1217  C   SER A 408     195.672 182.046 243.790  1.00  0.00           C  
ATOM   1218  O   SER A 408     195.312 183.067 243.208  1.00  0.00           O  
ATOM   1219  CB  SER A 408     193.675 181.315 245.122  1.00  0.00           C  
ATOM   1220  OG  SER A 408     194.324 181.633 246.327  1.00  0.00           O  
ATOM   1221  H   SER A 408     195.162 179.268 245.328  1.00  0.00           H  
ATOM   1222  HA  SER A 408     194.102 180.752 243.117  1.00  0.00           H  
ATOM   1223 1HB  SER A 408     193.104 182.175 244.778  1.00  0.00           H  
ATOM   1224 2HB  SER A 408     192.971 180.502 245.294  1.00  0.00           H  
ATOM   1225  HG  SER A 408     194.618 180.778 246.714  1.00  0.00           H  
ATOM   1226  N   GLN A 409     196.927 181.881 244.240  1.00  0.00           N  
ATOM   1227  CA  GLN A 409     197.974 182.875 244.031  1.00  0.00           C  
ATOM   1228  C   GLN A 409     198.680 182.678 242.692  1.00  0.00           C  
ATOM   1229  O   GLN A 409     199.473 183.524 242.264  1.00  0.00           O  
ATOM   1230  CB  GLN A 409     199.009 182.813 245.160  1.00  0.00           C  
ATOM   1231  CG  GLN A 409     198.478 183.218 246.520  1.00  0.00           C  
ATOM   1232  CD  GLN A 409     199.521 183.086 247.614  1.00  0.00           C  
ATOM   1233  OE1 GLN A 409     200.664 183.553 247.486  1.00  0.00           O  
ATOM   1234  NE2 GLN A 409     199.133 182.435 248.703  1.00  0.00           N  
ATOM   1235  H   GLN A 409     197.187 181.021 244.712  1.00  0.00           H  
ATOM   1236  HA  GLN A 409     197.514 183.865 244.029  1.00  0.00           H  
ATOM   1237 1HB  GLN A 409     199.383 181.794 245.240  1.00  0.00           H  
ATOM   1238 2HB  GLN A 409     199.847 183.431 244.917  1.00  0.00           H  
ATOM   1239 1HG  GLN A 409     198.154 184.261 246.474  1.00  0.00           H  
ATOM   1240 2HG  GLN A 409     197.633 182.569 246.770  1.00  0.00           H  
ATOM   1241 1HE2 GLN A 409     199.766 182.278 249.482  1.00  0.00           H  
ATOM   1242 2HE2 GLN A 409     198.199 182.080 248.762  1.00  0.00           H  
ATOM   1243  N   ILE A 410     198.406 181.572 241.994  1.00  0.00           N  
ATOM   1244  CA  ILE A 410     199.105 181.377 240.738  1.00  0.00           C  
ATOM   1245  C   ILE A 410     198.296 182.028 239.650  1.00  0.00           C  
ATOM   1246  O   ILE A 410     197.474 181.413 238.973  1.00  0.00           O  
ATOM   1247  CB  ILE A 410     199.337 179.904 240.422  1.00  0.00           C  
ATOM   1248  CG1 ILE A 410     200.010 179.234 241.605  1.00  0.00           C  
ATOM   1249  CG2 ILE A 410     200.185 179.801 239.153  1.00  0.00           C  
ATOM   1250  CD1 ILE A 410     201.324 179.871 241.988  1.00  0.00           C  
ATOM   1251  H   ILE A 410     197.725 180.885 242.313  1.00  0.00           H  
ATOM   1252  HA  ILE A 410     200.075 181.869 240.786  1.00  0.00           H  
ATOM   1253  HB  ILE A 410     198.378 179.413 240.285  1.00  0.00           H  
ATOM   1254 1HG1 ILE A 410     199.338 179.287 242.467  1.00  0.00           H  
ATOM   1255 2HG1 ILE A 410     200.178 178.192 241.368  1.00  0.00           H  
ATOM   1256 1HG2 ILE A 410     200.350 178.766 238.907  1.00  0.00           H  
ATOM   1257 2HG2 ILE A 410     199.671 180.290 238.332  1.00  0.00           H  
ATOM   1258 3HG2 ILE A 410     201.127 180.289 239.318  1.00  0.00           H  
ATOM   1259 1HD1 ILE A 410     201.751 179.357 242.831  1.00  0.00           H  
ATOM   1260 2HD1 ILE A 410     202.002 179.812 241.159  1.00  0.00           H  
ATOM   1261 3HD1 ILE A 410     201.163 180.916 242.250  1.00  0.00           H  
ATOM   1262  N   ALA A 411     198.541 183.302 239.517  1.00  0.00           N  
ATOM   1263  CA  ALA A 411     197.794 184.152 238.625  1.00  0.00           C  
ATOM   1264  C   ALA A 411     198.610 185.416 238.390  1.00  0.00           C  
ATOM   1265  O   ALA A 411     199.583 185.664 239.110  1.00  0.00           O  
ATOM   1266  CB  ALA A 411     196.412 184.427 239.227  1.00  0.00           C  
ATOM   1267  H   ALA A 411     199.241 183.684 240.156  1.00  0.00           H  
ATOM   1268  HA  ALA A 411     197.670 183.631 237.681  1.00  0.00           H  
ATOM   1269 1HB  ALA A 411     195.812 185.059 238.593  1.00  0.00           H  
ATOM   1270 2HB  ALA A 411     195.891 183.482 239.369  1.00  0.00           H  
ATOM   1271 3HB  ALA A 411     196.504 184.899 240.164  1.00  0.00           H  
ATOM   1272  N   PRO A 412     198.351 186.163 237.321  1.00  0.00           N  
ATOM   1273  CA  PRO A 412     198.956 187.445 237.068  1.00  0.00           C  
ATOM   1274  C   PRO A 412     198.533 188.516 238.051  1.00  0.00           C  
ATOM   1275  O   PRO A 412     197.377 188.552 238.491  1.00  0.00           O  
ATOM   1276  CB  PRO A 412     198.480 187.720 235.645  1.00  0.00           C  
ATOM   1277  CG  PRO A 412     197.240 186.909 235.463  1.00  0.00           C  
ATOM   1278  CD  PRO A 412     197.488 185.673 236.246  1.00  0.00           C  
ATOM   1279  HA  PRO A 412     200.031 187.351 237.089  1.00  0.00           H  
ATOM   1280 1HB  PRO A 412     198.348 188.796 235.480  1.00  0.00           H  
ATOM   1281 2HB  PRO A 412     199.247 187.384 234.966  1.00  0.00           H  
ATOM   1282 1HG  PRO A 412     196.364 187.469 235.817  1.00  0.00           H  
ATOM   1283 2HG  PRO A 412     197.077 186.706 234.395  1.00  0.00           H  
ATOM   1284 1HD  PRO A 412     196.555 185.319 236.603  1.00  0.00           H  
ATOM   1285 2HD  PRO A 412     198.013 184.924 235.631  1.00  0.00           H  
ATOM   1286  N   GLY A 413     199.476 189.401 238.379  1.00  0.00           N  
ATOM   1287  CA  GLY A 413     199.180 190.572 239.219  1.00  0.00           C  
ATOM   1288  C   GLY A 413     198.865 190.234 240.690  1.00  0.00           C  
ATOM   1289  O   GLY A 413     198.114 190.956 241.348  1.00  0.00           O  
ATOM   1290  H   GLY A 413     200.420 189.252 238.009  1.00  0.00           H  
ATOM   1291 1HA  GLY A 413     200.030 191.254 239.179  1.00  0.00           H  
ATOM   1292 2HA  GLY A 413     198.345 191.118 238.783  1.00  0.00           H  
ATOM   1293  N   GLN A 414     199.416 189.134 241.197  1.00  0.00           N  
ATOM   1294  CA  GLN A 414     199.124 188.664 242.555  1.00  0.00           C  
ATOM   1295  C   GLN A 414     200.152 189.031 243.613  1.00  0.00           C  
ATOM   1296  O   GLN A 414     201.247 189.498 243.300  1.00  0.00           O  
ATOM   1297  CB  GLN A 414     198.953 187.155 242.556  1.00  0.00           C  
ATOM   1298  CG  GLN A 414     197.891 186.685 241.662  1.00  0.00           C  
ATOM   1299  CD  GLN A 414     196.515 187.186 242.004  1.00  0.00           C  
ATOM   1300  OE1 GLN A 414     196.003 186.958 243.106  1.00  0.00           O  
ATOM   1301  NE2 GLN A 414     195.887 187.879 241.051  1.00  0.00           N  
ATOM   1302  H   GLN A 414     200.031 188.591 240.608  1.00  0.00           H  
ATOM   1303  HA  GLN A 414     198.176 189.106 242.860  1.00  0.00           H  
ATOM   1304 1HB  GLN A 414     199.876 186.681 242.224  1.00  0.00           H  
ATOM   1305 2HB  GLN A 414     198.739 186.794 243.563  1.00  0.00           H  
ATOM   1306 1HG  GLN A 414     198.120 187.021 240.660  1.00  0.00           H  
ATOM   1307 2HG  GLN A 414     197.897 185.602 241.714  1.00  0.00           H  
ATOM   1308 1HE2 GLN A 414     194.970 188.243 241.214  1.00  0.00           H  
ATOM   1309 2HE2 GLN A 414     196.347 188.055 240.146  1.00  0.00           H  
ATOM   1310  N   THR A 415     199.755 188.810 244.870  1.00  0.00           N  
ATOM   1311  CA  THR A 415     200.564 189.043 246.071  1.00  0.00           C  
ATOM   1312  C   THR A 415     200.265 187.943 247.098  1.00  0.00           C  
ATOM   1313  O   THR A 415     199.162 187.394 247.108  1.00  0.00           O  
ATOM   1314  CB  THR A 415     200.242 190.433 246.657  1.00  0.00           C  
ATOM   1315  OG1 THR A 415     201.082 190.706 247.786  1.00  0.00           O  
ATOM   1316  CG2 THR A 415     198.784 190.496 247.080  1.00  0.00           C  
ATOM   1317  H   THR A 415     198.823 188.446 245.004  1.00  0.00           H  
ATOM   1318  HA  THR A 415     201.623 189.000 245.809  1.00  0.00           H  
ATOM   1319  HB  THR A 415     200.432 191.187 245.894  1.00  0.00           H  
ATOM   1320  HG1 THR A 415     201.984 190.335 247.630  1.00  0.00           H  
ATOM   1321 1HG2 THR A 415     198.564 191.484 247.483  1.00  0.00           H  
ATOM   1322 2HG2 THR A 415     198.145 190.303 246.216  1.00  0.00           H  
ATOM   1323 3HG2 THR A 415     198.600 189.742 247.845  1.00  0.00           H  
ATOM   1324  N   GLY A 416     201.246 187.597 247.938  1.00  0.00           N  
ATOM   1325  CA  GLY A 416     201.049 186.543 248.949  1.00  0.00           C  
ATOM   1326  C   GLY A 416     202.309 185.695 249.203  1.00  0.00           C  
ATOM   1327  O   GLY A 416     203.340 185.872 248.559  1.00  0.00           O  
ATOM   1328  H   GLY A 416     202.128 188.117 247.891  1.00  0.00           H  
ATOM   1329 1HA  GLY A 416     200.733 187.006 249.884  1.00  0.00           H  
ATOM   1330 2HA  GLY A 416     200.234 185.895 248.635  1.00  0.00           H  
ATOM   1331  N   ASN A 417     202.225 184.717 250.121  1.00  0.00           N  
ATOM   1332  CA  ASN A 417     203.420 183.919 250.458  1.00  0.00           C  
ATOM   1333  C   ASN A 417     203.999 183.152 249.263  1.00  0.00           C  
ATOM   1334  O   ASN A 417     205.193 182.847 249.249  1.00  0.00           O  
ATOM   1335  CB  ASN A 417     203.146 182.943 251.594  1.00  0.00           C  
ATOM   1336  CG  ASN A 417     202.192 181.828 251.235  1.00  0.00           C  
ATOM   1337  OD1 ASN A 417     201.028 182.057 250.860  1.00  0.00           O  
ATOM   1338  ND2 ASN A 417     202.682 180.608 251.356  1.00  0.00           N  
ATOM   1339  H   ASN A 417     201.358 184.564 250.613  1.00  0.00           H  
ATOM   1340  HA  ASN A 417     204.196 184.606 250.793  1.00  0.00           H  
ATOM   1341 1HB  ASN A 417     204.093 182.497 251.913  1.00  0.00           H  
ATOM   1342 2HB  ASN A 417     202.741 183.487 252.446  1.00  0.00           H  
ATOM   1343 1HD2 ASN A 417     202.117 179.787 251.132  1.00  0.00           H  
ATOM   1344 2HD2 ASN A 417     203.626 180.481 251.659  1.00  0.00           H  
ATOM   1345  N   ILE A 418     203.160 182.839 248.277  1.00  0.00           N  
ATOM   1346  CA  ILE A 418     203.636 182.158 247.096  1.00  0.00           C  
ATOM   1347  C   ILE A 418     203.836 183.178 245.995  1.00  0.00           C  
ATOM   1348  O   ILE A 418     204.919 183.260 245.414  1.00  0.00           O  
ATOM   1349  CB  ILE A 418     202.703 181.023 246.623  1.00  0.00           C  
ATOM   1350  CG1 ILE A 418     202.560 179.992 247.722  1.00  0.00           C  
ATOM   1351  CG2 ILE A 418     203.187 180.369 245.323  1.00  0.00           C  
ATOM   1352  CD1 ILE A 418     203.863 179.386 248.203  1.00  0.00           C  
ATOM   1353  H   ILE A 418     202.185 183.109 248.325  1.00  0.00           H  
ATOM   1354  HA  ILE A 418     204.580 181.710 247.326  1.00  0.00           H  
ATOM   1355  HB  ILE A 418     201.719 181.437 246.442  1.00  0.00           H  
ATOM   1356 1HG1 ILE A 418     202.039 180.443 248.558  1.00  0.00           H  
ATOM   1357 2HG1 ILE A 418     201.978 179.181 247.345  1.00  0.00           H  
ATOM   1358 1HG2 ILE A 418     202.473 179.606 245.042  1.00  0.00           H  
ATOM   1359 2HG2 ILE A 418     203.249 181.122 244.533  1.00  0.00           H  
ATOM   1360 3HG2 ILE A 418     204.148 179.911 245.464  1.00  0.00           H  
ATOM   1361 1HD1 ILE A 418     203.656 178.647 248.975  1.00  0.00           H  
ATOM   1362 2HD1 ILE A 418     204.372 178.907 247.374  1.00  0.00           H  
ATOM   1363 3HD1 ILE A 418     204.487 180.161 248.616  1.00  0.00           H  
ATOM   1364  N   ALA A 419     202.850 184.032 245.753  1.00  0.00           N  
ATOM   1365  CA  ALA A 419     203.014 184.981 244.664  1.00  0.00           C  
ATOM   1366  C   ALA A 419     204.251 185.869 244.834  1.00  0.00           C  
ATOM   1367  O   ALA A 419     204.989 186.080 243.883  1.00  0.00           O  
ATOM   1368  CB  ALA A 419     201.800 185.866 244.544  1.00  0.00           C  
ATOM   1369  H   ALA A 419     201.983 183.978 246.282  1.00  0.00           H  
ATOM   1370  HA  ALA A 419     203.117 184.424 243.754  1.00  0.00           H  
ATOM   1371 1HB  ALA A 419     201.938 186.549 243.710  1.00  0.00           H  
ATOM   1372 2HB  ALA A 419     200.917 185.275 244.380  1.00  0.00           H  
ATOM   1373 3HB  ALA A 419     201.707 186.413 245.444  1.00  0.00           H  
ATOM   1374  N   ASP A 420     204.552 186.334 246.041  1.00  0.00           N  
ATOM   1375  CA  ASP A 420     205.694 187.226 246.188  1.00  0.00           C  
ATOM   1376  C   ASP A 420     207.028 186.545 246.409  1.00  0.00           C  
ATOM   1377  O   ASP A 420     208.065 187.150 246.134  1.00  0.00           O  
ATOM   1378  CB  ASP A 420     205.460 188.259 247.278  1.00  0.00           C  
ATOM   1379  CG  ASP A 420     204.345 189.229 246.916  1.00  0.00           C  
ATOM   1380  OD1 ASP A 420     204.385 189.825 245.828  1.00  0.00           O  
ATOM   1381  OD2 ASP A 420     203.448 189.385 247.727  1.00  0.00           O  
ATOM   1382  H   ASP A 420     203.979 186.116 246.855  1.00  0.00           H  
ATOM   1383  HA  ASP A 420     205.783 187.784 245.258  1.00  0.00           H  
ATOM   1384 1HB  ASP A 420     205.195 187.744 248.208  1.00  0.00           H  
ATOM   1385 2HB  ASP A 420     206.377 188.800 247.467  1.00  0.00           H  
ATOM   1386  N   TYR A 421     207.045 185.324 246.935  1.00  0.00           N  
ATOM   1387  CA  TYR A 421     208.342 184.721 247.218  1.00  0.00           C  
ATOM   1388  C   TYR A 421     208.649 183.466 246.393  1.00  0.00           C  
ATOM   1389  O   TYR A 421     209.810 183.061 246.307  1.00  0.00           O  
ATOM   1390  CB  TYR A 421     208.456 184.415 248.705  1.00  0.00           C  
ATOM   1391  CG  TYR A 421     208.184 185.613 249.550  1.00  0.00           C  
ATOM   1392  CD1 TYR A 421     207.158 185.583 250.469  1.00  0.00           C  
ATOM   1393  CD2 TYR A 421     208.908 186.764 249.359  1.00  0.00           C  
ATOM   1394  CE1 TYR A 421     206.873 186.704 251.219  1.00  0.00           C  
ATOM   1395  CE2 TYR A 421     208.640 187.889 250.098  1.00  0.00           C  
ATOM   1396  CZ  TYR A 421     207.623 187.865 251.031  1.00  0.00           C  
ATOM   1397  OH  TYR A 421     207.337 188.993 251.772  1.00  0.00           O  
ATOM   1398  H   TYR A 421     206.182 184.838 247.144  1.00  0.00           H  
ATOM   1399  HA  TYR A 421     209.118 185.444 246.978  1.00  0.00           H  
ATOM   1400 1HB  TYR A 421     207.759 183.621 248.987  1.00  0.00           H  
ATOM   1401 2HB  TYR A 421     209.458 184.079 248.928  1.00  0.00           H  
ATOM   1402  HD1 TYR A 421     206.579 184.669 250.602  1.00  0.00           H  
ATOM   1403  HD2 TYR A 421     209.691 186.778 248.607  1.00  0.00           H  
ATOM   1404  HE1 TYR A 421     206.065 186.679 251.949  1.00  0.00           H  
ATOM   1405  HE2 TYR A 421     209.220 188.802 249.936  1.00  0.00           H  
ATOM   1406  HH  TYR A 421     207.942 189.700 251.522  1.00  0.00           H  
ATOM   1407  N   ASN A 422     207.626 182.833 245.804  1.00  0.00           N  
ATOM   1408  CA  ASN A 422     207.813 181.581 245.081  1.00  0.00           C  
ATOM   1409  C   ASN A 422     207.473 181.581 243.573  1.00  0.00           C  
ATOM   1410  O   ASN A 422     208.253 181.064 242.775  1.00  0.00           O  
ATOM   1411  CB  ASN A 422     207.015 180.556 245.806  1.00  0.00           C  
ATOM   1412  CG  ASN A 422     207.554 180.319 247.113  1.00  0.00           C  
ATOM   1413  OD1 ASN A 422     208.537 179.590 247.195  1.00  0.00           O  
ATOM   1414  ND2 ASN A 422     207.014 180.923 248.150  1.00  0.00           N  
ATOM   1415  H   ASN A 422     206.686 183.198 245.862  1.00  0.00           H  
ATOM   1416  HA  ASN A 422     208.864 181.306 245.158  1.00  0.00           H  
ATOM   1417 1HB  ASN A 422     206.029 180.903 245.892  1.00  0.00           H  
ATOM   1418 2HB  ASN A 422     207.001 179.667 245.275  1.00  0.00           H  
ATOM   1419 1HD2 ASN A 422     207.374 180.820 249.092  1.00  0.00           H  
ATOM   1420 2HD2 ASN A 422     206.233 181.555 248.070  1.00  0.00           H  
ATOM   1421  N   TYR A 423     206.334 182.159 243.172  1.00  0.00           N  
ATOM   1422  CA  TYR A 423     205.963 182.144 241.747  1.00  0.00           C  
ATOM   1423  C   TYR A 423     204.946 183.239 241.392  1.00  0.00           C  
ATOM   1424  O   TYR A 423     203.859 183.277 241.959  1.00  0.00           O  
ATOM   1425  CB  TYR A 423     205.349 180.794 241.369  1.00  0.00           C  
ATOM   1426  CG  TYR A 423     205.125 180.631 239.891  1.00  0.00           C  
ATOM   1427  CD1 TYR A 423     206.157 180.193 239.105  1.00  0.00           C  
ATOM   1428  CD2 TYR A 423     203.923 180.955 239.319  1.00  0.00           C  
ATOM   1429  CE1 TYR A 423     205.998 180.044 237.750  1.00  0.00           C  
ATOM   1430  CE2 TYR A 423     203.754 180.814 237.973  1.00  0.00           C  
ATOM   1431  CZ  TYR A 423     204.794 180.352 237.183  1.00  0.00           C  
ATOM   1432  OH  TYR A 423     204.628 180.201 235.834  1.00  0.00           O  
ATOM   1433  H   TYR A 423     205.730 182.596 243.864  1.00  0.00           H  
ATOM   1434  HA  TYR A 423     206.863 182.318 241.156  1.00  0.00           H  
ATOM   1435 1HB  TYR A 423     206.008 179.991 241.694  1.00  0.00           H  
ATOM   1436 2HB  TYR A 423     204.397 180.664 241.881  1.00  0.00           H  
ATOM   1437  HD1 TYR A 423     207.089 179.958 239.564  1.00  0.00           H  
ATOM   1438  HD2 TYR A 423     203.112 181.326 239.936  1.00  0.00           H  
ATOM   1439  HE1 TYR A 423     206.820 179.686 237.129  1.00  0.00           H  
ATOM   1440  HE2 TYR A 423     202.800 181.065 237.528  1.00  0.00           H  
ATOM   1441  HH  TYR A 423     205.442 179.811 235.432  1.00  0.00           H  
ATOM   1442  N   LYS A 424     205.255 184.056 240.378  1.00  0.00           N  
ATOM   1443  CA  LYS A 424     204.384 185.175 239.971  1.00  0.00           C  
ATOM   1444  C   LYS A 424     204.240 185.361 238.466  1.00  0.00           C  
ATOM   1445  O   LYS A 424     205.228 185.316 237.734  1.00  0.00           O  
ATOM   1446  CB  LYS A 424     204.946 186.483 240.539  1.00  0.00           C  
ATOM   1447  CG  LYS A 424     204.148 187.743 240.225  1.00  0.00           C  
ATOM   1448  CD  LYS A 424     204.817 188.970 240.827  1.00  0.00           C  
ATOM   1449  CE  LYS A 424     204.683 188.963 242.345  1.00  0.00           C  
ATOM   1450  NZ  LYS A 424     205.250 190.158 242.975  1.00  0.00           N  
ATOM   1451  H   LYS A 424     206.149 183.938 239.928  1.00  0.00           H  
ATOM   1452  HA  LYS A 424     203.388 184.999 240.382  1.00  0.00           H  
ATOM   1453 1HB  LYS A 424     205.016 186.406 241.595  1.00  0.00           H  
ATOM   1454 2HB  LYS A 424     205.962 186.636 240.165  1.00  0.00           H  
ATOM   1455 1HG  LYS A 424     204.090 187.883 239.150  1.00  0.00           H  
ATOM   1456 2HG  LYS A 424     203.134 187.651 240.620  1.00  0.00           H  
ATOM   1457 1HD  LYS A 424     205.878 188.977 240.563  1.00  0.00           H  
ATOM   1458 2HD  LYS A 424     204.353 189.871 240.433  1.00  0.00           H  
ATOM   1459 1HE  LYS A 424     203.634 188.886 242.611  1.00  0.00           H  
ATOM   1460 2HE  LYS A 424     205.208 188.115 242.728  1.00  0.00           H  
ATOM   1461 1HZ  LYS A 424     205.113 190.069 244.014  1.00  0.00           H  
ATOM   1462 2HZ  LYS A 424     206.263 190.184 242.723  1.00  0.00           H  
ATOM   1463 3HZ  LYS A 424     204.784 190.980 242.646  1.00  0.00           H  
ATOM   1464  N   LEU A 425     203.018 185.603 238.002  1.00  0.00           N  
ATOM   1465  CA  LEU A 425     202.803 185.882 236.590  1.00  0.00           C  
ATOM   1466  C   LEU A 425     202.669 187.414 236.387  1.00  0.00           C  
ATOM   1467  O   LEU A 425     202.239 188.123 237.307  1.00  0.00           O  
ATOM   1468  CB  LEU A 425     201.582 185.077 236.142  1.00  0.00           C  
ATOM   1469  CG  LEU A 425     201.753 183.592 236.315  1.00  0.00           C  
ATOM   1470  CD1 LEU A 425     200.480 182.870 235.999  1.00  0.00           C  
ATOM   1471  CD2 LEU A 425     202.847 183.172 235.412  1.00  0.00           C  
ATOM   1472  H   LEU A 425     202.222 185.603 238.635  1.00  0.00           H  
ATOM   1473  HA  LEU A 425     203.666 185.512 236.047  1.00  0.00           H  
ATOM   1474 1HB  LEU A 425     200.782 185.334 236.738  1.00  0.00           H  
ATOM   1475 2HB  LEU A 425     201.332 185.291 235.109  1.00  0.00           H  
ATOM   1476  HG  LEU A 425     202.017 183.366 237.347  1.00  0.00           H  
ATOM   1477 1HD1 LEU A 425     200.627 181.800 236.119  1.00  0.00           H  
ATOM   1478 2HD1 LEU A 425     199.707 183.198 236.663  1.00  0.00           H  
ATOM   1479 3HD1 LEU A 425     200.198 183.082 234.993  1.00  0.00           H  
ATOM   1480 1HD2 LEU A 425     203.016 182.122 235.497  1.00  0.00           H  
ATOM   1481 2HD2 LEU A 425     202.577 183.406 234.394  1.00  0.00           H  
ATOM   1482 3HD2 LEU A 425     203.760 183.706 235.677  1.00  0.00           H  
ATOM   1483  N   PRO A 426     203.073 187.957 235.228  1.00  0.00           N  
ATOM   1484  CA  PRO A 426     203.008 189.368 234.876  1.00  0.00           C  
ATOM   1485  C   PRO A 426     201.592 189.795 234.648  1.00  0.00           C  
ATOM   1486  O   PRO A 426     200.776 188.980 234.256  1.00  0.00           O  
ATOM   1487  CB  PRO A 426     203.814 189.434 233.574  1.00  0.00           C  
ATOM   1488  CG  PRO A 426     203.684 188.056 232.976  1.00  0.00           C  
ATOM   1489  CD  PRO A 426     203.632 187.103 234.164  1.00  0.00           C  
ATOM   1490  HA  PRO A 426     203.467 189.965 235.672  1.00  0.00           H  
ATOM   1491 1HB  PRO A 426     203.384 190.203 232.918  1.00  0.00           H  
ATOM   1492 2HB  PRO A 426     204.849 189.732 233.767  1.00  0.00           H  
ATOM   1493 1HG  PRO A 426     202.785 188.014 232.350  1.00  0.00           H  
ATOM   1494 2HG  PRO A 426     204.532 187.866 232.309  1.00  0.00           H  
ATOM   1495 1HD  PRO A 426     202.977 186.268 233.918  1.00  0.00           H  
ATOM   1496 2HD  PRO A 426     204.641 186.772 234.434  1.00  0.00           H  
ATOM   1497  N   ASP A 427     201.297 191.084 234.798  1.00  0.00           N  
ATOM   1498  CA  ASP A 427     199.939 191.524 234.478  1.00  0.00           C  
ATOM   1499  C   ASP A 427     199.622 191.150 233.026  1.00  0.00           C  
ATOM   1500  O   ASP A 427     198.540 190.658 232.704  1.00  0.00           O  
ATOM   1501  CB  ASP A 427     199.809 193.041 234.646  1.00  0.00           C  
ATOM   1502  CG  ASP A 427     199.854 193.522 236.102  1.00  0.00           C  
ATOM   1503  OD1 ASP A 427     199.736 192.719 236.993  1.00  0.00           O  
ATOM   1504  OD2 ASP A 427     200.013 194.701 236.298  1.00  0.00           O  
ATOM   1505  H   ASP A 427     201.985 191.742 235.138  1.00  0.00           H  
ATOM   1506  HA  ASP A 427     199.234 191.020 235.140  1.00  0.00           H  
ATOM   1507 1HB  ASP A 427     200.608 193.536 234.089  1.00  0.00           H  
ATOM   1508 2HB  ASP A 427     198.867 193.367 234.203  1.00  0.00           H  
ATOM   1509  N   ASP A 428     200.611 191.308 232.149  1.00  0.00           N  
ATOM   1510  CA  ASP A 428     200.446 190.977 230.741  1.00  0.00           C  
ATOM   1511  C   ASP A 428     200.760 189.502 230.497  1.00  0.00           C  
ATOM   1512  O   ASP A 428     201.733 189.161 229.820  1.00  0.00           O  
ATOM   1513  CB  ASP A 428     201.355 191.856 229.885  1.00  0.00           C  
ATOM   1514  CG  ASP A 428     200.945 193.321 229.922  1.00  0.00           C  
ATOM   1515  OD1 ASP A 428     199.769 193.597 229.899  1.00  0.00           O  
ATOM   1516  OD2 ASP A 428     201.814 194.150 229.996  1.00  0.00           O  
ATOM   1517  H   ASP A 428     201.487 191.682 232.472  1.00  0.00           H  
ATOM   1518  HA  ASP A 428     199.409 191.159 230.457  1.00  0.00           H  
ATOM   1519 1HB  ASP A 428     202.382 191.769 230.237  1.00  0.00           H  
ATOM   1520 2HB  ASP A 428     201.329 191.510 228.851  1.00  0.00           H  
ATOM   1521  N   PHE A 429     199.939 188.637 231.075  1.00  0.00           N  
ATOM   1522  CA  PHE A 429     200.114 187.190 230.957  1.00  0.00           C  
ATOM   1523  C   PHE A 429     199.121 186.543 230.016  1.00  0.00           C  
ATOM   1524  O   PHE A 429     197.912 186.721 230.163  1.00  0.00           O  
ATOM   1525  CB  PHE A 429     199.991 186.495 232.322  1.00  0.00           C  
ATOM   1526  CG  PHE A 429     200.080 184.974 232.262  1.00  0.00           C  
ATOM   1527  CD1 PHE A 429     201.254 184.325 231.898  1.00  0.00           C  
ATOM   1528  CD2 PHE A 429     198.970 184.196 232.571  1.00  0.00           C  
ATOM   1529  CE1 PHE A 429     201.303 182.937 231.834  1.00  0.00           C  
ATOM   1530  CE2 PHE A 429     199.026 182.815 232.507  1.00  0.00           C  
ATOM   1531  CZ  PHE A 429     200.190 182.191 232.139  1.00  0.00           C  
ATOM   1532  H   PHE A 429     199.178 189.034 231.630  1.00  0.00           H  
ATOM   1533  HA  PHE A 429     201.114 187.001 230.570  1.00  0.00           H  
ATOM   1534 1HB  PHE A 429     200.759 186.853 232.991  1.00  0.00           H  
ATOM   1535 2HB  PHE A 429     199.035 186.759 232.756  1.00  0.00           H  
ATOM   1536  HD1 PHE A 429     202.135 184.919 231.652  1.00  0.00           H  
ATOM   1537  HD2 PHE A 429     198.046 184.692 232.863  1.00  0.00           H  
ATOM   1538  HE1 PHE A 429     202.220 182.438 231.541  1.00  0.00           H  
ATOM   1539  HE2 PHE A 429     198.152 182.217 232.743  1.00  0.00           H  
ATOM   1540  HZ  PHE A 429     200.226 181.104 232.085  1.00  0.00           H  
ATOM   1541  N   THR A 430     199.636 185.767 229.067  1.00  0.00           N  
ATOM   1542  CA  THR A 430     198.776 184.987 228.193  1.00  0.00           C  
ATOM   1543  C   THR A 430     199.135 183.528 228.396  1.00  0.00           C  
ATOM   1544  O   THR A 430     200.293 183.123 228.203  1.00  0.00           O  
ATOM   1545  CB  THR A 430     198.914 185.367 226.705  1.00  0.00           C  
ATOM   1546  OG1 THR A 430     198.582 186.754 226.531  1.00  0.00           O  
ATOM   1547  CG2 THR A 430     197.948 184.509 225.860  1.00  0.00           C  
ATOM   1548  H   THR A 430     200.639 185.693 228.980  1.00  0.00           H  
ATOM   1549  HA  THR A 430     197.737 185.127 228.490  1.00  0.00           H  
ATOM   1550  HB  THR A 430     199.938 185.194 226.369  1.00  0.00           H  
ATOM   1551  HG1 THR A 430     197.748 186.937 226.981  1.00  0.00           H  
ATOM   1552 1HG2 THR A 430     198.043 184.784 224.811  1.00  0.00           H  
ATOM   1553 2HG2 THR A 430     198.188 183.462 225.980  1.00  0.00           H  
ATOM   1554 3HG2 THR A 430     196.922 184.683 226.192  1.00  0.00           H  
ATOM   1555  N   GLY A 431     198.154 182.745 228.801  1.00  0.00           N  
ATOM   1556  CA  GLY A 431     198.414 181.350 229.098  1.00  0.00           C  
ATOM   1557  C   GLY A 431     197.403 180.760 230.058  1.00  0.00           C  
ATOM   1558  O   GLY A 431     196.435 181.420 230.436  1.00  0.00           O  
ATOM   1559  H   GLY A 431     197.220 183.142 228.913  1.00  0.00           H  
ATOM   1560 1HA  GLY A 431     198.440 180.784 228.193  1.00  0.00           H  
ATOM   1561 2HA  GLY A 431     199.403 181.265 229.530  1.00  0.00           H  
ATOM   1562  N   CYS A 432     197.621 179.514 230.452  1.00  0.00           N  
ATOM   1563  CA  CYS A 432     196.711 178.864 231.393  1.00  0.00           C  
ATOM   1564  C   CYS A 432     197.373 178.376 232.658  1.00  0.00           C  
ATOM   1565  O   CYS A 432     198.487 177.857 232.644  1.00  0.00           O  
ATOM   1566  CB  CYS A 432     195.976 177.678 230.767  1.00  0.00           C  
ATOM   1567  SG  CYS A 432     194.826 178.099 229.471  1.00  0.00           S  
ATOM   1568  H   CYS A 432     198.448 179.041 230.087  1.00  0.00           H  
ATOM   1569  HA  CYS A 432     195.973 179.590 231.688  1.00  0.00           H  
ATOM   1570 1HB  CYS A 432     196.703 176.986 230.350  1.00  0.00           H  
ATOM   1571 2HB  CYS A 432     195.431 177.143 231.545  1.00  0.00           H  
ATOM   1572  N   VAL A 433     196.654 178.495 233.763  1.00  0.00           N  
ATOM   1573  CA  VAL A 433     197.129 177.939 235.013  1.00  0.00           C  
ATOM   1574  C   VAL A 433     196.260 176.763 235.386  1.00  0.00           C  
ATOM   1575  O   VAL A 433     195.051 176.908 235.597  1.00  0.00           O  
ATOM   1576  CB  VAL A 433     197.082 178.979 236.125  1.00  0.00           C  
ATOM   1577  CG1 VAL A 433     197.539 178.327 237.418  1.00  0.00           C  
ATOM   1578  CG2 VAL A 433     197.972 180.179 235.743  1.00  0.00           C  
ATOM   1579  H   VAL A 433     195.747 178.967 233.748  1.00  0.00           H  
ATOM   1580  HA  VAL A 433     198.155 177.591 234.893  1.00  0.00           H  
ATOM   1581  HB  VAL A 433     196.053 179.318 236.264  1.00  0.00           H  
ATOM   1582 1HG1 VAL A 433     197.487 179.049 238.211  1.00  0.00           H  
ATOM   1583 2HG1 VAL A 433     196.883 177.489 237.656  1.00  0.00           H  
ATOM   1584 3HG1 VAL A 433     198.553 177.965 237.314  1.00  0.00           H  
ATOM   1585 1HG2 VAL A 433     197.935 180.925 236.531  1.00  0.00           H  
ATOM   1586 2HG2 VAL A 433     198.985 179.845 235.614  1.00  0.00           H  
ATOM   1587 3HG2 VAL A 433     197.615 180.619 234.817  1.00  0.00           H  
ATOM   1588  N   ILE A 434     196.870 175.588 235.447  1.00  0.00           N  
ATOM   1589  CA  ILE A 434     196.125 174.383 235.742  1.00  0.00           C  
ATOM   1590  C   ILE A 434     196.657 173.660 236.961  1.00  0.00           C  
ATOM   1591  O   ILE A 434     197.836 173.307 237.024  1.00  0.00           O  
ATOM   1592  CB  ILE A 434     196.131 173.443 234.521  1.00  0.00           C  
ATOM   1593  CG1 ILE A 434     195.451 174.159 233.302  1.00  0.00           C  
ATOM   1594  CG2 ILE A 434     195.435 172.136 234.875  1.00  0.00           C  
ATOM   1595  CD1 ILE A 434     195.595 173.422 231.993  1.00  0.00           C  
ATOM   1596  H   ILE A 434     197.873 175.521 235.266  1.00  0.00           H  
ATOM   1597  HA  ILE A 434     195.102 174.657 235.954  1.00  0.00           H  
ATOM   1598  HB  ILE A 434     197.164 173.236 234.230  1.00  0.00           H  
ATOM   1599 1HG1 ILE A 434     194.395 174.292 233.518  1.00  0.00           H  
ATOM   1600 2HG1 ILE A 434     195.899 175.138 233.166  1.00  0.00           H  
ATOM   1601 1HG2 ILE A 434     195.439 171.467 234.013  1.00  0.00           H  
ATOM   1602 2HG2 ILE A 434     195.955 171.660 235.706  1.00  0.00           H  
ATOM   1603 3HG2 ILE A 434     194.409 172.343 235.172  1.00  0.00           H  
ATOM   1604 1HD1 ILE A 434     195.101 173.986 231.199  1.00  0.00           H  
ATOM   1605 2HD1 ILE A 434     196.644 173.316 231.759  1.00  0.00           H  
ATOM   1606 3HD1 ILE A 434     195.142 172.438 232.074  1.00  0.00           H  
ATOM   1607  N   ALA A 435     195.785 173.388 237.928  1.00  0.00           N  
ATOM   1608  CA  ALA A 435     196.240 172.673 239.096  1.00  0.00           C  
ATOM   1609  C   ALA A 435     195.339 171.498 239.412  1.00  0.00           C  
ATOM   1610  O   ALA A 435     194.157 171.491 239.063  1.00  0.00           O  
ATOM   1611  CB  ALA A 435     196.306 173.599 240.285  1.00  0.00           C  
ATOM   1612  H   ALA A 435     194.825 173.726 237.902  1.00  0.00           H  
ATOM   1613  HA  ALA A 435     197.216 172.296 238.875  1.00  0.00           H  
ATOM   1614 1HB  ALA A 435     196.687 173.056 241.142  1.00  0.00           H  
ATOM   1615 2HB  ALA A 435     196.958 174.426 240.050  1.00  0.00           H  
ATOM   1616 3HB  ALA A 435     195.322 173.972 240.499  1.00  0.00           H  
ATOM   1617  N   TRP A 436     195.901 170.486 240.067  1.00  0.00           N  
ATOM   1618  CA  TRP A 436     195.050 169.369 240.442  1.00  0.00           C  
ATOM   1619  C   TRP A 436     195.460 168.696 241.739  1.00  0.00           C  
ATOM   1620  O   TRP A 436     196.611 168.769 242.187  1.00  0.00           O  
ATOM   1621  CB  TRP A 436     194.993 168.372 239.286  1.00  0.00           C  
ATOM   1622  CG  TRP A 436     196.231 167.700 238.961  1.00  0.00           C  
ATOM   1623  CD1 TRP A 436     196.586 166.448 239.336  1.00  0.00           C  
ATOM   1624  CD2 TRP A 436     197.339 168.231 238.218  1.00  0.00           C  
ATOM   1625  NE1 TRP A 436     197.820 166.146 238.847  1.00  0.00           N  
ATOM   1626  CE2 TRP A 436     198.300 167.237 238.166  1.00  0.00           C  
ATOM   1627  CE3 TRP A 436     197.589 169.456 237.600  1.00  0.00           C  
ATOM   1628  CZ2 TRP A 436     199.490 167.425 237.533  1.00  0.00           C  
ATOM   1629  CZ3 TRP A 436     198.782 169.648 236.983  1.00  0.00           C  
ATOM   1630  CH2 TRP A 436     199.714 168.655 236.951  1.00  0.00           C  
ATOM   1631  H   TRP A 436     196.898 170.524 240.282  1.00  0.00           H  
ATOM   1632  HA  TRP A 436     194.044 169.758 240.587  1.00  0.00           H  
ATOM   1633 1HB  TRP A 436     194.270 167.600 239.498  1.00  0.00           H  
ATOM   1634 2HB  TRP A 436     194.666 168.888 238.412  1.00  0.00           H  
ATOM   1635  HD1 TRP A 436     195.961 165.776 239.930  1.00  0.00           H  
ATOM   1636  HE1 TRP A 436     198.298 165.270 238.975  1.00  0.00           H  
ATOM   1637  HE3 TRP A 436     196.861 170.240 237.612  1.00  0.00           H  
ATOM   1638  HZ2 TRP A 436     200.246 166.649 237.497  1.00  0.00           H  
ATOM   1639  HZ3 TRP A 436     198.962 170.617 236.514  1.00  0.00           H  
ATOM   1640  HH2 TRP A 436     200.652 168.831 236.454  1.00  0.00           H  
ATOM   1641  N   ASN A 437     194.492 168.015 242.340  1.00  0.00           N  
ATOM   1642  CA  ASN A 437     194.694 167.391 243.643  1.00  0.00           C  
ATOM   1643  C   ASN A 437     195.555 166.144 243.581  1.00  0.00           C  
ATOM   1644  O   ASN A 437     195.218 165.165 242.910  1.00  0.00           O  
ATOM   1645  CB  ASN A 437     193.359 167.126 244.315  1.00  0.00           C  
ATOM   1646  CG  ASN A 437     193.514 166.632 245.742  1.00  0.00           C  
ATOM   1647  OD1 ASN A 437     194.205 165.628 245.985  1.00  0.00           O  
ATOM   1648  ND2 ASN A 437     192.903 167.331 246.681  1.00  0.00           N  
ATOM   1649  H   ASN A 437     193.579 167.974 241.880  1.00  0.00           H  
ATOM   1650  HA  ASN A 437     195.234 168.103 244.272  1.00  0.00           H  
ATOM   1651 1HB  ASN A 437     192.759 168.029 244.315  1.00  0.00           H  
ATOM   1652 2HB  ASN A 437     192.813 166.378 243.741  1.00  0.00           H  
ATOM   1653 1HD2 ASN A 437     192.983 167.055 247.658  1.00  0.00           H  
ATOM   1654 2HD2 ASN A 437     192.371 168.161 246.439  1.00  0.00           H  
ATOM   1655  N   SER A 438     196.690 166.197 244.278  1.00  0.00           N  
ATOM   1656  CA  SER A 438     197.668 165.118 244.282  1.00  0.00           C  
ATOM   1657  C   SER A 438     197.866 164.543 245.676  1.00  0.00           C  
ATOM   1658  O   SER A 438     198.918 163.984 245.977  1.00  0.00           O  
ATOM   1659  CB  SER A 438     198.989 165.615 243.761  1.00  0.00           C  
ATOM   1660  OG  SER A 438     199.475 166.668 244.533  1.00  0.00           O  
ATOM   1661  H   SER A 438     196.899 167.039 244.825  1.00  0.00           H  
ATOM   1662  HA  SER A 438     197.310 164.322 243.629  1.00  0.00           H  
ATOM   1663 1HB  SER A 438     199.710 164.812 243.757  1.00  0.00           H  
ATOM   1664 2HB  SER A 438     198.855 165.944 242.746  1.00  0.00           H  
ATOM   1665  HG  SER A 438     200.455 166.636 244.443  1.00  0.00           H  
ATOM   1666  N   ASN A 439     196.857 164.651 246.536  1.00  0.00           N  
ATOM   1667  CA  ASN A 439     196.974 164.196 247.926  1.00  0.00           C  
ATOM   1668  C   ASN A 439     197.390 162.734 248.081  1.00  0.00           C  
ATOM   1669  O   ASN A 439     198.040 162.376 249.057  1.00  0.00           O  
ATOM   1670  CB  ASN A 439     195.684 164.468 248.666  1.00  0.00           C  
ATOM   1671  CG  ASN A 439     195.791 164.260 250.147  1.00  0.00           C  
ATOM   1672  OD1 ASN A 439     196.709 164.823 250.782  1.00  0.00           O  
ATOM   1673  ND2 ASN A 439     194.851 163.503 250.713  1.00  0.00           N  
ATOM   1674  H   ASN A 439     195.984 165.084 246.233  1.00  0.00           H  
ATOM   1675  HA  ASN A 439     197.754 164.783 248.404  1.00  0.00           H  
ATOM   1676 1HB  ASN A 439     195.364 165.480 248.467  1.00  0.00           H  
ATOM   1677 2HB  ASN A 439     194.905 163.810 248.282  1.00  0.00           H  
ATOM   1678 1HD2 ASN A 439     194.826 163.348 251.731  1.00  0.00           H  
ATOM   1679 2HD2 ASN A 439     194.134 163.100 250.144  1.00  0.00           H  
ATOM   1680  N   LYS A 440     197.040 161.885 247.124  1.00  0.00           N  
ATOM   1681  CA  LYS A 440     197.402 160.476 247.209  1.00  0.00           C  
ATOM   1682  C   LYS A 440     198.801 160.203 246.638  1.00  0.00           C  
ATOM   1683  O   LYS A 440     199.288 159.073 246.696  1.00  0.00           O  
ATOM   1684  CB  LYS A 440     196.368 159.625 246.473  1.00  0.00           C  
ATOM   1685  CG  LYS A 440     194.975 159.648 247.106  1.00  0.00           C  
ATOM   1686  CD  LYS A 440     193.991 158.776 246.331  1.00  0.00           C  
ATOM   1687  CE  LYS A 440     192.607 158.791 246.972  1.00  0.00           C  
ATOM   1688  NZ  LYS A 440     191.634 157.964 246.209  1.00  0.00           N  
ATOM   1689  H   LYS A 440     196.507 162.221 246.337  1.00  0.00           H  
ATOM   1690  HA  LYS A 440     197.407 160.183 248.259  1.00  0.00           H  
ATOM   1691 1HB  LYS A 440     196.282 159.972 245.442  1.00  0.00           H  
ATOM   1692 2HB  LYS A 440     196.709 158.590 246.441  1.00  0.00           H  
ATOM   1693 1HG  LYS A 440     195.039 159.287 248.134  1.00  0.00           H  
ATOM   1694 2HG  LYS A 440     194.604 160.673 247.124  1.00  0.00           H  
ATOM   1695 1HD  LYS A 440     193.910 159.143 245.307  1.00  0.00           H  
ATOM   1696 2HD  LYS A 440     194.356 157.750 246.303  1.00  0.00           H  
ATOM   1697 1HE  LYS A 440     192.681 158.404 247.987  1.00  0.00           H  
ATOM   1698 2HE  LYS A 440     192.242 159.818 247.011  1.00  0.00           H  
ATOM   1699 1HZ  LYS A 440     190.733 157.998 246.663  1.00  0.00           H  
ATOM   1700 2HZ  LYS A 440     191.551 158.323 245.268  1.00  0.00           H  
ATOM   1701 3HZ  LYS A 440     191.958 157.007 246.176  1.00  0.00           H  
ATOM   1702  N   LEU A 441     199.418 161.222 246.034  1.00  0.00           N  
ATOM   1703  CA  LEU A 441     200.716 161.073 245.388  1.00  0.00           C  
ATOM   1704  C   LEU A 441     201.846 161.846 246.088  1.00  0.00           C  
ATOM   1705  O   LEU A 441     202.957 161.336 246.242  1.00  0.00           O  
ATOM   1706  CB  LEU A 441     200.595 161.595 243.961  1.00  0.00           C  
ATOM   1707  CG  LEU A 441     199.568 160.891 243.087  1.00  0.00           C  
ATOM   1708  CD1 LEU A 441     199.512 161.583 241.746  1.00  0.00           C  
ATOM   1709  CD2 LEU A 441     199.937 159.430 242.944  1.00  0.00           C  
ATOM   1710  H   LEU A 441     198.990 162.139 246.038  1.00  0.00           H  
ATOM   1711  HA  LEU A 441     200.976 160.017 245.373  1.00  0.00           H  
ATOM   1712 1HB  LEU A 441     200.341 162.644 244.002  1.00  0.00           H  
ATOM   1713 2HB  LEU A 441     201.564 161.499 243.482  1.00  0.00           H  
ATOM   1714  HG  LEU A 441     198.583 160.972 243.548  1.00  0.00           H  
ATOM   1715 1HD1 LEU A 441     198.767 161.097 241.116  1.00  0.00           H  
ATOM   1716 2HD1 LEU A 441     199.242 162.634 241.886  1.00  0.00           H  
ATOM   1717 3HD1 LEU A 441     200.484 161.515 241.272  1.00  0.00           H  
ATOM   1718 1HD2 LEU A 441     199.197 158.927 242.321  1.00  0.00           H  
ATOM   1719 2HD2 LEU A 441     200.919 159.345 242.480  1.00  0.00           H  
ATOM   1720 3HD2 LEU A 441     199.959 158.960 243.930  1.00  0.00           H  
ATOM   1721  N   ASP A 442     201.552 163.088 246.492  1.00  0.00           N  
ATOM   1722  CA  ASP A 442     202.533 164.003 247.081  1.00  0.00           C  
ATOM   1723  C   ASP A 442     202.460 164.157 248.603  1.00  0.00           C  
ATOM   1724  O   ASP A 442     203.080 165.071 249.147  1.00  0.00           O  
ATOM   1725  CB  ASP A 442     202.418 165.404 246.450  1.00  0.00           C  
ATOM   1726  CG  ASP A 442     202.818 165.453 244.963  1.00  0.00           C  
ATOM   1727  OD1 ASP A 442     203.801 164.838 244.577  1.00  0.00           O  
ATOM   1728  OD2 ASP A 442     202.123 166.096 244.207  1.00  0.00           O  
ATOM   1729  H   ASP A 442     200.607 163.426 246.352  1.00  0.00           H  
ATOM   1730  HA  ASP A 442     203.524 163.616 246.844  1.00  0.00           H  
ATOM   1731 1HB  ASP A 442     201.377 165.727 246.526  1.00  0.00           H  
ATOM   1732 2HB  ASP A 442     203.017 166.117 247.015  1.00  0.00           H  
ATOM   1733  N   SER A 443     201.735 163.288 249.294  1.00  0.00           N  
ATOM   1734  CA  SER A 443     201.635 163.414 250.749  1.00  0.00           C  
ATOM   1735  C   SER A 443     202.192 162.191 251.478  1.00  0.00           C  
ATOM   1736  O   SER A 443     202.189 161.079 250.944  1.00  0.00           O  
ATOM   1737  CB  SER A 443     200.196 163.616 251.161  1.00  0.00           C  
ATOM   1738  OG  SER A 443     199.655 164.804 250.649  1.00  0.00           O  
ATOM   1739  H   SER A 443     201.247 162.544 248.812  1.00  0.00           H  
ATOM   1740  HA  SER A 443     202.211 164.281 251.069  1.00  0.00           H  
ATOM   1741 1HB  SER A 443     199.603 162.767 250.858  1.00  0.00           H  
ATOM   1742 2HB  SER A 443     200.179 163.655 252.202  1.00  0.00           H  
ATOM   1743  HG  SER A 443     198.674 164.727 250.741  1.00  0.00           H  
ATOM   1744  N   LYS A 444     202.654 162.402 252.713  1.00  0.00           N  
ATOM   1745  CA  LYS A 444     203.175 161.315 253.550  1.00  0.00           C  
ATOM   1746  C   LYS A 444     202.573 161.392 254.941  1.00  0.00           C  
ATOM   1747  O   LYS A 444     202.372 162.479 255.454  1.00  0.00           O  
ATOM   1748  CB  LYS A 444     204.702 161.395 253.655  1.00  0.00           C  
ATOM   1749  CG  LYS A 444     205.456 161.191 252.344  1.00  0.00           C  
ATOM   1750  CD  LYS A 444     206.960 161.219 252.565  1.00  0.00           C  
ATOM   1751  CE  LYS A 444     207.716 161.071 251.252  1.00  0.00           C  
ATOM   1752  NZ  LYS A 444     207.491 159.727 250.632  1.00  0.00           N  
ATOM   1753  H   LYS A 444     202.631 163.353 253.085  1.00  0.00           H  
ATOM   1754  HA  LYS A 444     202.894 160.359 253.109  1.00  0.00           H  
ATOM   1755 1HB  LYS A 444     204.987 162.364 254.046  1.00  0.00           H  
ATOM   1756 2HB  LYS A 444     205.056 160.647 254.361  1.00  0.00           H  
ATOM   1757 1HG  LYS A 444     205.170 160.234 251.906  1.00  0.00           H  
ATOM   1758 2HG  LYS A 444     205.193 161.980 251.643  1.00  0.00           H  
ATOM   1759 1HD  LYS A 444     207.243 162.160 253.039  1.00  0.00           H  
ATOM   1760 2HD  LYS A 444     207.244 160.403 253.227  1.00  0.00           H  
ATOM   1761 1HE  LYS A 444     207.381 161.844 250.559  1.00  0.00           H  
ATOM   1762 2HE  LYS A 444     208.783 161.202 251.437  1.00  0.00           H  
ATOM   1763 1HZ  LYS A 444     208.005 159.664 249.765  1.00  0.00           H  
ATOM   1764 2HZ  LYS A 444     207.808 159.005 251.264  1.00  0.00           H  
ATOM   1765 3HZ  LYS A 444     206.504 159.604 250.448  1.00  0.00           H  
ATOM   1766  N   VAL A 445     202.377 160.270 255.616  1.00  0.00           N  
ATOM   1767  CA  VAL A 445     201.806 160.328 256.971  1.00  0.00           C  
ATOM   1768  C   VAL A 445     202.672 161.144 257.935  1.00  0.00           C  
ATOM   1769  O   VAL A 445     202.158 161.912 258.759  1.00  0.00           O  
ATOM   1770  CB  VAL A 445     201.580 158.916 257.521  1.00  0.00           C  
ATOM   1771  CG1 VAL A 445     201.193 158.992 258.985  1.00  0.00           C  
ATOM   1772  CG2 VAL A 445     200.477 158.249 256.707  1.00  0.00           C  
ATOM   1773  H   VAL A 445     202.576 159.377 255.186  1.00  0.00           H  
ATOM   1774  HA  VAL A 445     200.831 160.808 256.908  1.00  0.00           H  
ATOM   1775  HB  VAL A 445     202.501 158.339 257.446  1.00  0.00           H  
ATOM   1776 1HG1 VAL A 445     201.033 157.987 259.374  1.00  0.00           H  
ATOM   1777 2HG1 VAL A 445     201.992 159.474 259.549  1.00  0.00           H  
ATOM   1778 3HG1 VAL A 445     200.275 159.572 259.088  1.00  0.00           H  
ATOM   1779 1HG2 VAL A 445     200.303 157.241 257.085  1.00  0.00           H  
ATOM   1780 2HG2 VAL A 445     199.561 158.833 256.796  1.00  0.00           H  
ATOM   1781 3HG2 VAL A 445     200.775 158.198 255.661  1.00  0.00           H  
ATOM   1782  N   GLY A 446     203.989 160.972 257.824  1.00  0.00           N  
ATOM   1783  CA  GLY A 446     204.942 161.681 258.668  1.00  0.00           C  
ATOM   1784  C   GLY A 446     205.206 163.116 258.187  1.00  0.00           C  
ATOM   1785  O   GLY A 446     205.969 163.848 258.817  1.00  0.00           O  
ATOM   1786  H   GLY A 446     204.333 160.326 257.129  1.00  0.00           H  
ATOM   1787 1HA  GLY A 446     204.565 161.706 259.690  1.00  0.00           H  
ATOM   1788 2HA  GLY A 446     205.879 161.128 258.691  1.00  0.00           H  
ATOM   1789  N   GLY A 447     204.584 163.499 257.074  1.00  0.00           N  
ATOM   1790  CA  GLY A 447     204.707 164.814 256.468  1.00  0.00           C  
ATOM   1791  C   GLY A 447     205.695 164.858 255.326  1.00  0.00           C  
ATOM   1792  O   GLY A 447     206.883 164.550 255.470  1.00  0.00           O  
ATOM   1793  H   GLY A 447     203.939 162.866 256.614  1.00  0.00           H  
ATOM   1794 1HA  GLY A 447     203.737 165.117 256.085  1.00  0.00           H  
ATOM   1795 2HA  GLY A 447     204.980 165.543 257.223  1.00  0.00           H  
ATOM   1796  N   ASN A 448     205.224 165.281 254.168  1.00  0.00           N  
ATOM   1797  CA  ASN A 448     206.112 165.364 253.045  1.00  0.00           C  
ATOM   1798  C   ASN A 448     206.848 166.672 253.130  1.00  0.00           C  
ATOM   1799  O   ASN A 448     206.385 167.716 252.652  1.00  0.00           O  
ATOM   1800  CB  ASN A 448     205.399 165.277 251.733  1.00  0.00           C  
ATOM   1801  CG  ASN A 448     206.356 165.144 250.614  1.00  0.00           C  
ATOM   1802  OD1 ASN A 448     207.564 165.424 250.725  1.00  0.00           O  
ATOM   1803  ND2 ASN A 448     205.850 164.712 249.502  1.00  0.00           N  
ATOM   1804  H   ASN A 448     204.242 165.500 254.055  1.00  0.00           H  
ATOM   1805  HA  ASN A 448     206.843 164.559 253.104  1.00  0.00           H  
ATOM   1806 1HB  ASN A 448     204.699 164.443 251.730  1.00  0.00           H  
ATOM   1807 2HB  ASN A 448     204.840 166.178 251.583  1.00  0.00           H  
ATOM   1808 1HD2 ASN A 448     206.431 164.579 248.699  1.00  0.00           H  
ATOM   1809 2HD2 ASN A 448     204.855 164.552 249.446  1.00  0.00           H  
ATOM   1810  N   TYR A 449     207.997 166.615 253.762  1.00  0.00           N  
ATOM   1811  CA  TYR A 449     208.798 167.800 253.980  1.00  0.00           C  
ATOM   1812  C   TYR A 449     209.865 167.939 252.885  1.00  0.00           C  
ATOM   1813  O   TYR A 449     210.765 168.784 252.978  1.00  0.00           O  
ATOM   1814  CB  TYR A 449     209.414 167.786 255.395  1.00  0.00           C  
ATOM   1815  CG  TYR A 449     208.387 167.992 256.578  1.00  0.00           C  
ATOM   1816  CD1 TYR A 449     207.944 166.917 257.322  1.00  0.00           C  
ATOM   1817  CD2 TYR A 449     207.911 169.267 256.911  1.00  0.00           C  
ATOM   1818  CE1 TYR A 449     207.044 167.107 258.365  1.00  0.00           C  
ATOM   1819  CE2 TYR A 449     207.022 169.454 257.946  1.00  0.00           C  
ATOM   1820  CZ  TYR A 449     206.577 168.389 258.675  1.00  0.00           C  
ATOM   1821  OH  TYR A 449     205.655 168.591 259.715  1.00  0.00           O  
ATOM   1822  H   TYR A 449     208.262 165.715 254.165  1.00  0.00           H  
ATOM   1823  HA  TYR A 449     208.147 168.664 253.909  1.00  0.00           H  
ATOM   1824 1HB  TYR A 449     209.908 166.826 255.548  1.00  0.00           H  
ATOM   1825 2HB  TYR A 449     210.178 168.549 255.473  1.00  0.00           H  
ATOM   1826  HD1 TYR A 449     208.298 165.912 257.092  1.00  0.00           H  
ATOM   1827  HD2 TYR A 449     208.217 170.120 256.369  1.00  0.00           H  
ATOM   1828  HE1 TYR A 449     206.704 166.248 258.937  1.00  0.00           H  
ATOM   1829  HE2 TYR A 449     206.658 170.461 258.181  1.00  0.00           H  
ATOM   1830  HH  TYR A 449     205.461 169.576 259.787  1.00  0.00           H  
ATOM   1831  N   ASN A 450     209.755 167.113 251.827  1.00  0.00           N  
ATOM   1832  CA  ASN A 450     210.694 167.189 250.711  1.00  0.00           C  
ATOM   1833  C   ASN A 450     210.331 168.352 249.788  1.00  0.00           C  
ATOM   1834  O   ASN A 450     211.210 168.964 249.180  1.00  0.00           O  
ATOM   1835  CB  ASN A 450     210.745 165.881 249.947  1.00  0.00           C  
ATOM   1836  CG  ASN A 450     211.393 164.777 250.748  1.00  0.00           C  
ATOM   1837  OD1 ASN A 450     212.244 165.017 251.615  1.00  0.00           O  
ATOM   1838  ND2 ASN A 450     210.998 163.563 250.474  1.00  0.00           N  
ATOM   1839  H   ASN A 450     208.988 166.443 251.765  1.00  0.00           H  
ATOM   1840  HA  ASN A 450     211.690 167.391 251.108  1.00  0.00           H  
ATOM   1841 1HB  ASN A 450     209.753 165.580 249.650  1.00  0.00           H  
ATOM   1842 2HB  ASN A 450     211.318 166.028 249.032  1.00  0.00           H  
ATOM   1843 1HD2 ASN A 450     211.387 162.788 250.971  1.00  0.00           H  
ATOM   1844 2HD2 ASN A 450     210.308 163.412 249.767  1.00  0.00           H  
ATOM   1845  N   TYR A 451     209.035 168.675 249.688  1.00  0.00           N  
ATOM   1846  CA  TYR A 451     208.637 169.812 248.864  1.00  0.00           C  
ATOM   1847  C   TYR A 451     208.817 171.061 249.706  1.00  0.00           C  
ATOM   1848  O   TYR A 451     208.363 171.097 250.857  1.00  0.00           O  
ATOM   1849  CB  TYR A 451     207.186 169.731 248.352  1.00  0.00           C  
ATOM   1850  CG  TYR A 451     206.902 168.740 247.214  1.00  0.00           C  
ATOM   1851  CD1 TYR A 451     206.238 167.547 247.429  1.00  0.00           C  
ATOM   1852  CD2 TYR A 451     207.307 169.066 245.935  1.00  0.00           C  
ATOM   1853  CE1 TYR A 451     205.983 166.691 246.348  1.00  0.00           C  
ATOM   1854  CE2 TYR A 451     207.056 168.227 244.871  1.00  0.00           C  
ATOM   1855  CZ  TYR A 451     206.400 167.040 245.051  1.00  0.00           C  
ATOM   1856  OH  TYR A 451     206.143 166.179 243.954  1.00  0.00           O  
ATOM   1857  H   TYR A 451     208.342 168.142 250.194  1.00  0.00           H  
ATOM   1858  HA  TYR A 451     209.302 169.882 248.008  1.00  0.00           H  
ATOM   1859 1HB  TYR A 451     206.538 169.473 249.188  1.00  0.00           H  
ATOM   1860 2HB  TYR A 451     206.884 170.719 248.003  1.00  0.00           H  
ATOM   1861  HD1 TYR A 451     205.910 167.279 248.431  1.00  0.00           H  
ATOM   1862  HD2 TYR A 451     207.823 170.001 245.763  1.00  0.00           H  
ATOM   1863  HE1 TYR A 451     205.457 165.750 246.514  1.00  0.00           H  
ATOM   1864  HE2 TYR A 451     207.370 168.519 243.899  1.00  0.00           H  
ATOM   1865  HH  TYR A 451     205.363 165.599 244.178  1.00  0.00           H  
ATOM   1866  N   ARG A 452     209.445 172.084 249.128  1.00  0.00           N  
ATOM   1867  CA  ARG A 452     209.733 173.311 249.886  1.00  0.00           C  
ATOM   1868  C   ARG A 452     209.275 174.620 249.212  1.00  0.00           C  
ATOM   1869  O   ARG A 452     209.085 174.686 247.989  1.00  0.00           O  
ATOM   1870  CB  ARG A 452     211.238 173.388 250.158  1.00  0.00           C  
ATOM   1871  CG  ARG A 452     211.812 172.196 250.931  1.00  0.00           C  
ATOM   1872  CD  ARG A 452     213.197 172.407 251.440  1.00  0.00           C  
ATOM   1873  NE  ARG A 452     214.209 172.504 250.387  1.00  0.00           N  
ATOM   1874  CZ  ARG A 452     215.533 172.645 250.631  1.00  0.00           C  
ATOM   1875  NH1 ARG A 452     215.960 172.688 251.876  1.00  0.00           N  
ATOM   1876  NH2 ARG A 452     216.407 172.744 249.637  1.00  0.00           N  
ATOM   1877  H   ARG A 452     209.793 171.941 248.183  1.00  0.00           H  
ATOM   1878  HA  ARG A 452     209.217 173.246 250.839  1.00  0.00           H  
ATOM   1879 1HB  ARG A 452     211.778 173.462 249.241  1.00  0.00           H  
ATOM   1880 2HB  ARG A 452     211.445 174.276 250.749  1.00  0.00           H  
ATOM   1881 1HG  ARG A 452     211.193 171.954 251.765  1.00  0.00           H  
ATOM   1882 2HG  ARG A 452     211.844 171.334 250.263  1.00  0.00           H  
ATOM   1883 1HD  ARG A 452     213.220 173.327 252.020  1.00  0.00           H  
ATOM   1884 2HD  ARG A 452     213.462 171.572 252.088  1.00  0.00           H  
ATOM   1885  HE  ARG A 452     213.903 172.471 249.422  1.00  0.00           H  
ATOM   1886 1HH1 ARG A 452     215.299 172.618 252.640  1.00  0.00           H  
ATOM   1887 2HH1 ARG A 452     216.945 172.793 252.069  1.00  0.00           H  
ATOM   1888 1HH2 ARG A 452     216.098 172.738 248.664  1.00  0.00           H  
ATOM   1889 2HH2 ARG A 452     217.389 172.849 249.843  1.00  0.00           H  
ATOM   1890  N   TYR A 453     209.117 175.665 250.026  1.00  0.00           N  
ATOM   1891  CA  TYR A 453     208.711 176.971 249.514  1.00  0.00           C  
ATOM   1892  C   TYR A 453     209.417 178.089 250.276  1.00  0.00           C  
ATOM   1893  O   TYR A 453     209.840 177.913 251.419  1.00  0.00           O  
ATOM   1894  CB  TYR A 453     207.201 177.116 249.668  1.00  0.00           C  
ATOM   1895  CG  TYR A 453     206.736 177.287 251.112  1.00  0.00           C  
ATOM   1896  CD1 TYR A 453     206.484 178.561 251.543  1.00  0.00           C  
ATOM   1897  CD2 TYR A 453     206.618 176.215 252.007  1.00  0.00           C  
ATOM   1898  CE1 TYR A 453     206.100 178.822 252.827  1.00  0.00           C  
ATOM   1899  CE2 TYR A 453     206.223 176.466 253.331  1.00  0.00           C  
ATOM   1900  CZ  TYR A 453     205.962 177.788 253.736  1.00  0.00           C  
ATOM   1901  OH  TYR A 453     205.562 178.115 255.028  1.00  0.00           O  
ATOM   1902  H   TYR A 453     209.278 175.539 251.024  1.00  0.00           H  
ATOM   1903  HA  TYR A 453     208.963 177.047 248.463  1.00  0.00           H  
ATOM   1904 1HB  TYR A 453     206.861 177.980 249.099  1.00  0.00           H  
ATOM   1905 2HB  TYR A 453     206.731 176.262 249.251  1.00  0.00           H  
ATOM   1906  HD1 TYR A 453     206.584 179.374 250.838  1.00  0.00           H  
ATOM   1907  HD2 TYR A 453     206.835 175.195 251.683  1.00  0.00           H  
ATOM   1908  HE1 TYR A 453     205.903 179.850 253.127  1.00  0.00           H  
ATOM   1909  HE2 TYR A 453     206.130 175.641 254.034  1.00  0.00           H  
ATOM   1910  HH  TYR A 453     205.472 177.327 255.591  1.00  0.00           H  
ATOM   1911  N   ARG A 454     209.513 179.255 249.666  1.00  0.00           N  
ATOM   1912  CA  ARG A 454     210.095 180.395 250.345  1.00  0.00           C  
ATOM   1913  C   ARG A 454     209.059 181.026 251.261  1.00  0.00           C  
ATOM   1914  O   ARG A 454     207.928 181.273 250.851  1.00  0.00           O  
ATOM   1915  CB  ARG A 454     210.569 181.442 249.342  1.00  0.00           C  
ATOM   1916  CG  ARG A 454     211.652 180.993 248.384  1.00  0.00           C  
ATOM   1917  CD  ARG A 454     212.898 180.708 249.096  1.00  0.00           C  
ATOM   1918  NE  ARG A 454     213.418 181.893 249.710  1.00  0.00           N  
ATOM   1919  CZ  ARG A 454     214.291 182.758 249.155  1.00  0.00           C  
ATOM   1920  NH1 ARG A 454     214.809 182.573 247.958  1.00  0.00           N  
ATOM   1921  NH2 ARG A 454     214.640 183.819 249.847  1.00  0.00           N  
ATOM   1922  H   ARG A 454     209.178 179.355 248.722  1.00  0.00           H  
ATOM   1923  HA  ARG A 454     210.943 180.060 250.937  1.00  0.00           H  
ATOM   1924 1HB  ARG A 454     209.732 181.754 248.739  1.00  0.00           H  
ATOM   1925 2HB  ARG A 454     210.939 182.319 249.881  1.00  0.00           H  
ATOM   1926 1HG  ARG A 454     211.308 180.119 247.868  1.00  0.00           H  
ATOM   1927 2HG  ARG A 454     211.842 181.785 247.658  1.00  0.00           H  
ATOM   1928 1HD  ARG A 454     212.712 179.980 249.881  1.00  0.00           H  
ATOM   1929 2HD  ARG A 454     213.647 180.321 248.399  1.00  0.00           H  
ATOM   1930  HE  ARG A 454     213.069 182.124 250.639  1.00  0.00           H  
ATOM   1931 1HH1 ARG A 454     214.559 181.770 247.359  1.00  0.00           H  
ATOM   1932 2HH1 ARG A 454     215.480 183.257 247.607  1.00  0.00           H  
ATOM   1933 1HH2 ARG A 454     214.205 183.968 250.766  1.00  0.00           H  
ATOM   1934 2HH2 ARG A 454     215.311 184.469 249.468  1.00  0.00           H  
ATOM   1935  N   LEU A 455     209.463 181.307 252.484  1.00  0.00           N  
ATOM   1936  CA  LEU A 455     208.637 181.972 253.474  1.00  0.00           C  
ATOM   1937  C   LEU A 455     209.093 183.416 253.542  1.00  0.00           C  
ATOM   1938  O   LEU A 455     208.279 184.332 253.666  1.00  0.00           O  
ATOM   1939  CB  LEU A 455     208.705 181.259 254.839  1.00  0.00           C  
ATOM   1940  CG  LEU A 455     207.844 181.886 255.982  1.00  0.00           C  
ATOM   1941  CD1 LEU A 455     206.389 181.898 255.586  1.00  0.00           C  
ATOM   1942  CD2 LEU A 455     207.985 181.058 257.259  1.00  0.00           C  
ATOM   1943  H   LEU A 455     210.407 181.052 252.735  1.00  0.00           H  
ATOM   1944  HA  LEU A 455     207.602 181.956 253.137  1.00  0.00           H  
ATOM   1945 1HB  LEU A 455     208.377 180.228 254.704  1.00  0.00           H  
ATOM   1946 2HB  LEU A 455     209.746 181.248 255.171  1.00  0.00           H  
ATOM   1947  HG  LEU A 455     208.168 182.912 256.157  1.00  0.00           H  
ATOM   1948 1HD1 LEU A 455     205.799 182.342 256.391  1.00  0.00           H  
ATOM   1949 2HD1 LEU A 455     206.263 182.486 254.676  1.00  0.00           H  
ATOM   1950 3HD1 LEU A 455     206.052 180.876 255.410  1.00  0.00           H  
ATOM   1951 1HD2 LEU A 455     207.377 181.510 258.033  1.00  0.00           H  
ATOM   1952 2HD2 LEU A 455     207.633 180.045 257.074  1.00  0.00           H  
ATOM   1953 3HD2 LEU A 455     209.019 181.027 257.576  1.00  0.00           H  
ATOM   1954  N   PHE A 456     210.415 183.611 253.476  1.00  0.00           N  
ATOM   1955  CA  PHE A 456     210.954 184.960 253.567  1.00  0.00           C  
ATOM   1956  C   PHE A 456     211.899 185.271 252.417  1.00  0.00           C  
ATOM   1957  O   PHE A 456     212.575 184.377 251.890  1.00  0.00           O  
ATOM   1958  CB  PHE A 456     211.753 185.171 254.836  1.00  0.00           C  
ATOM   1959  CG  PHE A 456     211.046 184.909 256.097  1.00  0.00           C  
ATOM   1960  CD1 PHE A 456     211.173 183.691 256.744  1.00  0.00           C  
ATOM   1961  CD2 PHE A 456     210.229 185.857 256.640  1.00  0.00           C  
ATOM   1962  CE1 PHE A 456     210.508 183.461 257.911  1.00  0.00           C  
ATOM   1963  CE2 PHE A 456     209.563 185.612 257.794  1.00  0.00           C  
ATOM   1964  CZ  PHE A 456     209.702 184.424 258.433  1.00  0.00           C  
ATOM   1965  H   PHE A 456     211.031 182.808 253.356  1.00  0.00           H  
ATOM   1966  HA  PHE A 456     210.130 185.675 253.534  1.00  0.00           H  
ATOM   1967 1HB  PHE A 456     212.661 184.594 254.816  1.00  0.00           H  
ATOM   1968 2HB  PHE A 456     212.034 186.202 254.840  1.00  0.00           H  
ATOM   1969  HD1 PHE A 456     211.811 182.916 256.330  1.00  0.00           H  
ATOM   1970  HD2 PHE A 456     210.110 186.817 256.132  1.00  0.00           H  
ATOM   1971  HE1 PHE A 456     210.618 182.513 258.415  1.00  0.00           H  
ATOM   1972  HE2 PHE A 456     208.919 186.361 258.203  1.00  0.00           H  
ATOM   1973  HZ  PHE A 456     209.167 184.251 259.348  1.00  0.00           H  
ATOM   1974  N   ARG A 457     211.978 186.550 252.067  1.00  0.00           N  
ATOM   1975  CA  ARG A 457     212.909 187.029 251.057  1.00  0.00           C  
ATOM   1976  C   ARG A 457     213.136 188.516 251.280  1.00  0.00           C  
ATOM   1977  O   ARG A 457     212.226 189.228 251.703  1.00  0.00           O  
ATOM   1978  CB  ARG A 457     212.400 186.744 249.657  1.00  0.00           C  
ATOM   1979  CG  ARG A 457     213.378 186.977 248.526  1.00  0.00           C  
ATOM   1980  CD  ARG A 457     212.818 186.463 247.253  1.00  0.00           C  
ATOM   1981  NE  ARG A 457     213.767 186.535 246.160  1.00  0.00           N  
ATOM   1982  CZ  ARG A 457     213.848 187.481 245.223  1.00  0.00           C  
ATOM   1983  NH1 ARG A 457     213.040 188.509 245.196  1.00  0.00           N  
ATOM   1984  NH2 ARG A 457     214.773 187.311 244.320  1.00  0.00           N  
ATOM   1985  H   ARG A 457     211.375 187.217 252.530  1.00  0.00           H  
ATOM   1986  HA  ARG A 457     213.861 186.516 251.184  1.00  0.00           H  
ATOM   1987 1HB  ARG A 457     212.009 185.729 249.579  1.00  0.00           H  
ATOM   1988 2HB  ARG A 457     211.598 187.434 249.458  1.00  0.00           H  
ATOM   1989 1HG  ARG A 457     213.574 188.031 248.406  1.00  0.00           H  
ATOM   1990 2HG  ARG A 457     214.312 186.459 248.727  1.00  0.00           H  
ATOM   1991 1HD  ARG A 457     212.528 185.418 247.383  1.00  0.00           H  
ATOM   1992 2HD  ARG A 457     211.937 187.044 246.976  1.00  0.00           H  
ATOM   1993  HE  ARG A 457     214.470 185.791 246.079  1.00  0.00           H  
ATOM   1994 1HH1 ARG A 457     212.351 188.632 245.947  1.00  0.00           H  
ATOM   1995 2HH1 ARG A 457     213.137 189.208 244.468  1.00  0.00           H  
ATOM   1996 1HH2 ARG A 457     215.374 186.487 244.425  1.00  0.00           H  
ATOM   1997 2HH2 ARG A 457     214.872 187.950 243.529  1.00  0.00           H  
ATOM   1998  N   LYS A 458     214.354 188.986 251.023  1.00  0.00           N  
ATOM   1999  CA  LYS A 458     214.704 190.402 251.199  1.00  0.00           C  
ATOM   2000  C   LYS A 458     213.887 191.362 250.311  1.00  0.00           C  
ATOM   2001  O   LYS A 458     213.758 192.546 250.626  1.00  0.00           O  
ATOM   2002  CB  LYS A 458     216.204 190.586 250.980  1.00  0.00           C  
ATOM   2003  CG  LYS A 458     217.059 189.938 252.091  1.00  0.00           C  
ATOM   2004  CD  LYS A 458     218.563 190.136 251.867  1.00  0.00           C  
ATOM   2005  CE  LYS A 458     219.389 189.476 252.985  1.00  0.00           C  
ATOM   2006  NZ  LYS A 458     220.852 189.672 252.790  1.00  0.00           N  
ATOM   2007  H   LYS A 458     215.062 188.350 250.689  1.00  0.00           H  
ATOM   2008  HA  LYS A 458     214.494 190.674 252.231  1.00  0.00           H  
ATOM   2009 1HB  LYS A 458     216.492 190.154 250.021  1.00  0.00           H  
ATOM   2010 2HB  LYS A 458     216.439 191.650 250.947  1.00  0.00           H  
ATOM   2011 1HG  LYS A 458     216.784 190.372 253.054  1.00  0.00           H  
ATOM   2012 2HG  LYS A 458     216.852 188.868 252.128  1.00  0.00           H  
ATOM   2013 1HD  LYS A 458     218.855 189.690 250.913  1.00  0.00           H  
ATOM   2014 2HD  LYS A 458     218.792 191.202 251.834  1.00  0.00           H  
ATOM   2015 1HE  LYS A 458     219.101 189.902 253.947  1.00  0.00           H  
ATOM   2016 2HE  LYS A 458     219.182 188.400 252.999  1.00  0.00           H  
ATOM   2017 1HZ  LYS A 458     221.360 189.215 253.533  1.00  0.00           H  
ATOM   2018 2HZ  LYS A 458     221.158 189.253 251.897  1.00  0.00           H  
ATOM   2019 3HZ  LYS A 458     221.072 190.648 252.788  1.00  0.00           H  
ATOM   2020  N   SER A 459     213.349 190.851 249.207  1.00  0.00           N  
ATOM   2021  CA  SER A 459     212.516 191.630 248.295  1.00  0.00           C  
ATOM   2022  C   SER A 459     211.520 190.711 247.583  1.00  0.00           C  
ATOM   2023  O   SER A 459     211.732 189.501 247.497  1.00  0.00           O  
ATOM   2024  CB  SER A 459     213.377 192.383 247.296  1.00  0.00           C  
ATOM   2025  OG  SER A 459     214.062 191.509 246.443  1.00  0.00           O  
ATOM   2026  H   SER A 459     213.506 189.880 249.015  1.00  0.00           H  
ATOM   2027  HA  SER A 459     211.948 192.357 248.877  1.00  0.00           H  
ATOM   2028 1HB  SER A 459     212.748 193.046 246.704  1.00  0.00           H  
ATOM   2029 2HB  SER A 459     214.092 193.005 247.833  1.00  0.00           H  
ATOM   2030  HG  SER A 459     214.663 192.059 245.932  1.00  0.00           H  
ATOM   2031  N   ASN A 460     210.454 191.285 247.039  1.00  0.00           N  
ATOM   2032  CA  ASN A 460     209.441 190.492 246.341  1.00  0.00           C  
ATOM   2033  C   ASN A 460     209.894 190.106 244.932  1.00  0.00           C  
ATOM   2034  O   ASN A 460     210.675 190.823 244.307  1.00  0.00           O  
ATOM   2035  CB  ASN A 460     208.135 191.253 246.299  1.00  0.00           C  
ATOM   2036  CG  ASN A 460     207.551 191.465 247.677  1.00  0.00           C  
ATOM   2037  OD1 ASN A 460     207.782 190.691 248.611  1.00  0.00           O  
ATOM   2038  ND2 ASN A 460     206.792 192.516 247.819  1.00  0.00           N  
ATOM   2039  H   ASN A 460     210.333 192.284 247.123  1.00  0.00           H  
ATOM   2040  HA  ASN A 460     209.284 189.561 246.893  1.00  0.00           H  
ATOM   2041 1HB  ASN A 460     208.285 192.219 245.819  1.00  0.00           H  
ATOM   2042 2HB  ASN A 460     207.412 190.694 245.697  1.00  0.00           H  
ATOM   2043 1HD2 ASN A 460     206.370 192.712 248.704  1.00  0.00           H  
ATOM   2044 2HD2 ASN A 460     206.622 193.118 247.042  1.00  0.00           H  
ATOM   2045  N   LEU A 461     209.373 188.987 244.432  1.00  0.00           N  
ATOM   2046  CA  LEU A 461     209.680 188.509 243.081  1.00  0.00           C  
ATOM   2047  C   LEU A 461     209.093 189.341 241.944  1.00  0.00           C  
ATOM   2048  O   LEU A 461     207.970 189.874 242.016  1.00  0.00           O  
ATOM   2049  CB  LEU A 461     209.149 187.081 242.844  1.00  0.00           C  
ATOM   2050  CG  LEU A 461     209.740 185.899 243.627  1.00  0.00           C  
ATOM   2051  CD1 LEU A 461     208.946 184.680 243.237  1.00  0.00           C  
ATOM   2052  CD2 LEU A 461     211.194 185.685 243.310  1.00  0.00           C  
ATOM   2053  H   LEU A 461     208.757 188.431 245.021  1.00  0.00           H  
ATOM   2054  HA  LEU A 461     210.763 188.503 242.967  1.00  0.00           H  
ATOM   2055 1HB  LEU A 461     208.082 187.089 243.075  1.00  0.00           H  
ATOM   2056 2HB  LEU A 461     209.244 186.853 241.787  1.00  0.00           H  
ATOM   2057  HG  LEU A 461     209.644 186.072 244.683  1.00  0.00           H  
ATOM   2058 1HD1 LEU A 461     209.333 183.824 243.758  1.00  0.00           H  
ATOM   2059 2HD1 LEU A 461     207.892 184.831 243.489  1.00  0.00           H  
ATOM   2060 3HD1 LEU A 461     209.042 184.512 242.161  1.00  0.00           H  
ATOM   2061 1HD2 LEU A 461     211.571 184.832 243.878  1.00  0.00           H  
ATOM   2062 2HD2 LEU A 461     211.300 185.483 242.268  1.00  0.00           H  
ATOM   2063 3HD2 LEU A 461     211.752 186.568 243.567  1.00  0.00           H  
ATOM   2064  N   LYS A 462     209.848 189.378 240.856  1.00  0.00           N  
ATOM   2065  CA  LYS A 462     209.415 189.933 239.590  1.00  0.00           C  
ATOM   2066  C   LYS A 462     208.645 188.814 238.873  1.00  0.00           C  
ATOM   2067  O   LYS A 462     208.752 187.651 239.274  1.00  0.00           O  
ATOM   2068  CB  LYS A 462     210.624 190.405 238.775  1.00  0.00           C  
ATOM   2069  CG  LYS A 462     211.385 191.555 239.400  1.00  0.00           C  
ATOM   2070  CD  LYS A 462     212.559 191.972 238.530  1.00  0.00           C  
ATOM   2071  CE  LYS A 462     213.331 193.127 239.151  1.00  0.00           C  
ATOM   2072  NZ  LYS A 462     214.497 193.532 238.314  1.00  0.00           N  
ATOM   2073  H   LYS A 462     210.789 188.977 240.904  1.00  0.00           H  
ATOM   2074  HA  LYS A 462     208.763 190.777 239.791  1.00  0.00           H  
ATOM   2075 1HB  LYS A 462     211.329 189.586 238.674  1.00  0.00           H  
ATOM   2076 2HB  LYS A 462     210.332 190.695 237.778  1.00  0.00           H  
ATOM   2077 1HG  LYS A 462     210.716 192.404 239.543  1.00  0.00           H  
ATOM   2078 2HG  LYS A 462     211.762 191.240 240.377  1.00  0.00           H  
ATOM   2079 1HD  LYS A 462     213.231 191.119 238.410  1.00  0.00           H  
ATOM   2080 2HD  LYS A 462     212.197 192.270 237.547  1.00  0.00           H  
ATOM   2081 1HE  LYS A 462     212.665 193.980 239.266  1.00  0.00           H  
ATOM   2082 2HE  LYS A 462     213.691 192.823 240.135  1.00  0.00           H  
ATOM   2083 1HZ  LYS A 462     214.981 194.297 238.761  1.00  0.00           H  
ATOM   2084 2HZ  LYS A 462     215.127 192.748 238.211  1.00  0.00           H  
ATOM   2085 3HZ  LYS A 462     214.173 193.825 237.403  1.00  0.00           H  
ATOM   2086  N   PRO A 463     207.801 189.104 237.886  1.00  0.00           N  
ATOM   2087  CA  PRO A 463     207.126 188.087 237.113  1.00  0.00           C  
ATOM   2088  C   PRO A 463     208.134 187.088 236.559  1.00  0.00           C  
ATOM   2089  O   PRO A 463     209.163 187.467 235.997  1.00  0.00           O  
ATOM   2090  CB  PRO A 463     206.490 188.918 236.016  1.00  0.00           C  
ATOM   2091  CG  PRO A 463     206.231 190.264 236.670  1.00  0.00           C  
ATOM   2092  CD  PRO A 463     207.428 190.491 237.552  1.00  0.00           C  
ATOM   2093  HA  PRO A 463     206.371 187.591 237.733  1.00  0.00           H  
ATOM   2094 1HB  PRO A 463     207.153 188.967 235.143  1.00  0.00           H  
ATOM   2095 2HB  PRO A 463     205.608 188.426 235.708  1.00  0.00           H  
ATOM   2096 1HG  PRO A 463     206.105 191.047 235.906  1.00  0.00           H  
ATOM   2097 2HG  PRO A 463     205.295 190.222 237.247  1.00  0.00           H  
ATOM   2098 1HD  PRO A 463     208.222 191.000 236.999  1.00  0.00           H  
ATOM   2099 2HD  PRO A 463     207.100 191.050 238.437  1.00  0.00           H  
ATOM   2100  N   PHE A 464     207.813 185.809 236.724  1.00  0.00           N  
ATOM   2101  CA  PHE A 464     208.639 184.665 236.329  1.00  0.00           C  
ATOM   2102  C   PHE A 464     210.044 184.624 236.948  1.00  0.00           C  
ATOM   2103  O   PHE A 464     210.931 183.949 236.421  1.00  0.00           O  
ATOM   2104  CB  PHE A 464     208.755 184.529 234.813  1.00  0.00           C  
ATOM   2105  CG  PHE A 464     207.456 184.235 234.103  1.00  0.00           C  
ATOM   2106  CD1 PHE A 464     206.860 185.166 233.267  1.00  0.00           C  
ATOM   2107  CD2 PHE A 464     206.827 183.002 234.273  1.00  0.00           C  
ATOM   2108  CE1 PHE A 464     205.682 184.860 232.602  1.00  0.00           C  
ATOM   2109  CE2 PHE A 464     205.652 182.706 233.612  1.00  0.00           C  
ATOM   2110  CZ  PHE A 464     205.085 183.636 232.774  1.00  0.00           C  
ATOM   2111  H   PHE A 464     206.928 185.605 237.178  1.00  0.00           H  
ATOM   2112  HA  PHE A 464     208.119 183.770 236.676  1.00  0.00           H  
ATOM   2113 1HB  PHE A 464     209.171 185.445 234.397  1.00  0.00           H  
ATOM   2114 2HB  PHE A 464     209.453 183.726 234.583  1.00  0.00           H  
ATOM   2115  HD1 PHE A 464     207.336 186.139 233.125  1.00  0.00           H  
ATOM   2116  HD2 PHE A 464     207.277 182.253 234.936  1.00  0.00           H  
ATOM   2117  HE1 PHE A 464     205.229 185.591 231.938  1.00  0.00           H  
ATOM   2118  HE2 PHE A 464     205.179 181.729 233.753  1.00  0.00           H  
ATOM   2119  HZ  PHE A 464     204.169 183.403 232.253  1.00  0.00           H  
ATOM   2120  N   GLU A 465     210.249 185.302 238.072  1.00  0.00           N  
ATOM   2121  CA  GLU A 465     211.523 185.226 238.776  1.00  0.00           C  
ATOM   2122  C   GLU A 465     211.580 183.935 239.610  1.00  0.00           C  
ATOM   2123  O   GLU A 465     210.568 183.478 240.158  1.00  0.00           O  
ATOM   2124  CB  GLU A 465     211.769 186.488 239.619  1.00  0.00           C  
ATOM   2125  CG  GLU A 465     213.171 186.578 240.286  1.00  0.00           C  
ATOM   2126  CD  GLU A 465     213.416 187.866 241.070  1.00  0.00           C  
ATOM   2127  OE1 GLU A 465     212.549 188.701 241.126  1.00  0.00           O  
ATOM   2128  OE2 GLU A 465     214.495 188.009 241.615  1.00  0.00           O  
ATOM   2129  H   GLU A 465     209.516 185.906 238.448  1.00  0.00           H  
ATOM   2130  HA  GLU A 465     212.320 185.175 238.033  1.00  0.00           H  
ATOM   2131 1HB  GLU A 465     211.672 187.348 238.973  1.00  0.00           H  
ATOM   2132 2HB  GLU A 465     211.009 186.580 240.365  1.00  0.00           H  
ATOM   2133 1HG  GLU A 465     213.300 185.739 240.966  1.00  0.00           H  
ATOM   2134 2HG  GLU A 465     213.926 186.489 239.509  1.00  0.00           H  
ATOM   2135  N   ARG A 466     212.761 183.326 239.662  1.00  0.00           N  
ATOM   2136  CA  ARG A 466     212.989 182.125 240.463  1.00  0.00           C  
ATOM   2137  C   ARG A 466     214.179 182.367 241.378  1.00  0.00           C  
ATOM   2138  O   ARG A 466     215.194 182.905 240.935  1.00  0.00           O  
ATOM   2139  CB  ARG A 466     213.279 180.916 239.585  1.00  0.00           C  
ATOM   2140  CG  ARG A 466     213.387 179.595 240.336  1.00  0.00           C  
ATOM   2141  CD  ARG A 466     213.580 178.439 239.424  1.00  0.00           C  
ATOM   2142  NE  ARG A 466     214.903 178.406 238.835  1.00  0.00           N  
ATOM   2143  CZ  ARG A 466     215.311 177.489 237.936  1.00  0.00           C  
ATOM   2144  NH1 ARG A 466     214.483 176.543 237.525  1.00  0.00           N  
ATOM   2145  NH2 ARG A 466     216.548 177.535 237.463  1.00  0.00           N  
ATOM   2146  H   ARG A 466     213.536 183.734 239.160  1.00  0.00           H  
ATOM   2147  HA  ARG A 466     212.108 181.925 241.075  1.00  0.00           H  
ATOM   2148 1HB  ARG A 466     212.525 180.814 238.827  1.00  0.00           H  
ATOM   2149 2HB  ARG A 466     214.226 181.070 239.072  1.00  0.00           H  
ATOM   2150 1HG  ARG A 466     214.234 179.635 241.007  1.00  0.00           H  
ATOM   2151 2HG  ARG A 466     212.479 179.421 240.916  1.00  0.00           H  
ATOM   2152 1HD  ARG A 466     213.431 177.516 239.963  1.00  0.00           H  
ATOM   2153 2HD  ARG A 466     212.849 178.504 238.616  1.00  0.00           H  
ATOM   2154  HE  ARG A 466     215.564 179.111 239.122  1.00  0.00           H  
ATOM   2155 1HH1 ARG A 466     213.510 176.500 237.881  1.00  0.00           H  
ATOM   2156 2HH1 ARG A 466     214.796 175.858 236.858  1.00  0.00           H  
ATOM   2157 1HH2 ARG A 466     217.183 178.257 237.775  1.00  0.00           H  
ATOM   2158 2HH2 ARG A 466     216.856 176.849 236.790  1.00  0.00           H  
ATOM   2159  N   ASP A 467     214.066 181.990 242.647  1.00  0.00           N  
ATOM   2160  CA  ASP A 467     215.166 182.205 243.582  1.00  0.00           C  
ATOM   2161  C   ASP A 467     215.335 181.052 244.545  1.00  0.00           C  
ATOM   2162  O   ASP A 467     214.549 180.870 245.480  1.00  0.00           O  
ATOM   2163  CB  ASP A 467     214.975 183.502 244.344  1.00  0.00           C  
ATOM   2164  CG  ASP A 467     216.141 183.855 245.302  1.00  0.00           C  
ATOM   2165  OD1 ASP A 467     217.035 183.044 245.577  1.00  0.00           O  
ATOM   2166  OD2 ASP A 467     216.101 184.968 245.772  1.00  0.00           O  
ATOM   2167  H   ASP A 467     213.212 181.551 242.971  1.00  0.00           H  
ATOM   2168  HA  ASP A 467     216.088 182.288 243.007  1.00  0.00           H  
ATOM   2169 1HB  ASP A 467     214.854 184.319 243.627  1.00  0.00           H  
ATOM   2170 2HB  ASP A 467     214.049 183.443 244.925  1.00  0.00           H  
ATOM   2171  N   ILE A 468     216.384 180.285 244.298  1.00  0.00           N  
ATOM   2172  CA  ILE A 468     216.650 179.067 245.023  1.00  0.00           C  
ATOM   2173  C   ILE A 468     217.750 179.209 246.069  1.00  0.00           C  
ATOM   2174  O   ILE A 468     218.259 178.206 246.576  1.00  0.00           O  
ATOM   2175  CB  ILE A 468     217.002 177.968 244.017  1.00  0.00           C  
ATOM   2176  CG1 ILE A 468     218.282 178.303 243.267  1.00  0.00           C  
ATOM   2177  CG2 ILE A 468     215.881 177.880 243.044  1.00  0.00           C  
ATOM   2178  CD1 ILE A 468     218.797 177.154 242.429  1.00  0.00           C  
ATOM   2179  H   ILE A 468     217.001 180.547 243.543  1.00  0.00           H  
ATOM   2180  HA  ILE A 468     215.740 178.785 245.530  1.00  0.00           H  
ATOM   2181  HB  ILE A 468     217.133 177.019 244.525  1.00  0.00           H  
ATOM   2182 1HG1 ILE A 468     218.099 179.159 242.616  1.00  0.00           H  
ATOM   2183 2HG1 ILE A 468     219.053 178.577 243.989  1.00  0.00           H  
ATOM   2184 1HG2 ILE A 468     216.076 177.102 242.308  1.00  0.00           H  
ATOM   2185 2HG2 ILE A 468     214.989 177.656 243.598  1.00  0.00           H  
ATOM   2186 3HG2 ILE A 468     215.767 178.831 242.543  1.00  0.00           H  
ATOM   2187 1HD1 ILE A 468     219.714 177.456 241.922  1.00  0.00           H  
ATOM   2188 2HD1 ILE A 468     219.003 176.300 243.074  1.00  0.00           H  
ATOM   2189 3HD1 ILE A 468     218.047 176.878 241.689  1.00  0.00           H  
ATOM   2190  N   SER A 469     218.149 180.446 246.373  1.00  0.00           N  
ATOM   2191  CA  SER A 469     219.177 180.630 247.386  1.00  0.00           C  
ATOM   2192  C   SER A 469     218.584 180.448 248.778  1.00  0.00           C  
ATOM   2193  O   SER A 469     217.364 180.490 248.952  1.00  0.00           O  
ATOM   2194  CB  SER A 469     219.814 182.004 247.272  1.00  0.00           C  
ATOM   2195  OG  SER A 469     218.910 183.016 247.615  1.00  0.00           O  
ATOM   2196  H   SER A 469     217.710 181.270 245.935  1.00  0.00           H  
ATOM   2197  HA  SER A 469     219.949 179.875 247.241  1.00  0.00           H  
ATOM   2198 1HB  SER A 469     220.682 182.054 247.925  1.00  0.00           H  
ATOM   2199 2HB  SER A 469     220.161 182.159 246.252  1.00  0.00           H  
ATOM   2200  HG  SER A 469     218.278 183.093 246.856  1.00  0.00           H  
ATOM   2201  N   THR A 470     219.461 180.269 249.767  1.00  0.00           N  
ATOM   2202  CA  THR A 470     219.059 180.109 251.163  1.00  0.00           C  
ATOM   2203  C   THR A 470     219.702 181.141 252.097  1.00  0.00           C  
ATOM   2204  O   THR A 470     219.829 180.906 253.301  1.00  0.00           O  
ATOM   2205  CB  THR A 470     219.353 178.679 251.654  1.00  0.00           C  
ATOM   2206  OG1 THR A 470     220.747 178.384 251.478  1.00  0.00           O  
ATOM   2207  CG2 THR A 470     218.506 177.664 250.876  1.00  0.00           C  
ATOM   2208  H   THR A 470     220.444 180.234 249.542  1.00  0.00           H  
ATOM   2209  HA  THR A 470     217.981 180.254 251.218  1.00  0.00           H  
ATOM   2210  HB  THR A 470     219.108 178.608 252.713  1.00  0.00           H  
ATOM   2211  HG1 THR A 470     221.271 178.997 251.999  1.00  0.00           H  
ATOM   2212 1HG2 THR A 470     218.713 176.659 251.239  1.00  0.00           H  
ATOM   2213 2HG2 THR A 470     217.452 177.895 251.023  1.00  0.00           H  
ATOM   2214 3HG2 THR A 470     218.741 177.717 249.814  1.00  0.00           H  
ATOM   2215  N   GLU A 471     220.124 182.273 251.538  1.00  0.00           N  
ATOM   2216  CA  GLU A 471     220.760 183.332 252.324  1.00  0.00           C  
ATOM   2217  C   GLU A 471     219.870 183.684 253.501  1.00  0.00           C  
ATOM   2218  O   GLU A 471     218.676 183.912 253.326  1.00  0.00           O  
ATOM   2219  CB  GLU A 471     220.996 184.580 251.465  1.00  0.00           C  
ATOM   2220  CG  GLU A 471     221.713 185.729 252.185  1.00  0.00           C  
ATOM   2221  CD  GLU A 471     221.937 186.946 251.303  1.00  0.00           C  
ATOM   2222  OE1 GLU A 471     221.629 186.886 250.143  1.00  0.00           O  
ATOM   2223  OE2 GLU A 471     222.396 187.958 251.812  1.00  0.00           O  
ATOM   2224  H   GLU A 471     219.983 182.403 250.546  1.00  0.00           H  
ATOM   2225  HA  GLU A 471     221.714 182.970 252.706  1.00  0.00           H  
ATOM   2226 1HB  GLU A 471     221.586 184.310 250.589  1.00  0.00           H  
ATOM   2227 2HB  GLU A 471     220.037 184.957 251.107  1.00  0.00           H  
ATOM   2228 1HG  GLU A 471     221.113 186.033 253.045  1.00  0.00           H  
ATOM   2229 2HG  GLU A 471     222.671 185.371 252.558  1.00  0.00           H  
ATOM   2230  N   ILE A 472     220.450 183.758 254.692  1.00  0.00           N  
ATOM   2231  CA  ILE A 472     219.649 184.012 255.880  1.00  0.00           C  
ATOM   2232  C   ILE A 472     218.878 185.300 255.727  1.00  0.00           C  
ATOM   2233  O   ILE A 472     219.409 186.310 255.255  1.00  0.00           O  
ATOM   2234  CB  ILE A 472     220.538 184.099 257.134  1.00  0.00           C  
ATOM   2235  CG1 ILE A 472     219.677 184.012 258.402  1.00  0.00           C  
ATOM   2236  CG2 ILE A 472     221.319 185.406 257.114  1.00  0.00           C  
ATOM   2237  CD1 ILE A 472     219.087 182.664 258.572  1.00  0.00           C  
ATOM   2238  H   ILE A 472     221.440 183.590 254.774  1.00  0.00           H  
ATOM   2239  HA  ILE A 472     218.940 183.194 256.007  1.00  0.00           H  
ATOM   2240  HB  ILE A 472     221.221 183.257 257.141  1.00  0.00           H  
ATOM   2241 1HG1 ILE A 472     220.288 184.231 259.276  1.00  0.00           H  
ATOM   2242 2HG1 ILE A 472     218.874 184.741 258.360  1.00  0.00           H  
ATOM   2243 1HG2 ILE A 472     221.956 185.466 257.989  1.00  0.00           H  
ATOM   2244 2HG2 ILE A 472     221.935 185.448 256.218  1.00  0.00           H  
ATOM   2245 3HG2 ILE A 472     220.623 186.247 257.118  1.00  0.00           H  
ATOM   2246 1HD1 ILE A 472     218.481 182.641 259.466  1.00  0.00           H  
ATOM   2247 2HD1 ILE A 472     218.478 182.444 257.714  1.00  0.00           H  
ATOM   2248 3HD1 ILE A 472     219.875 181.934 258.639  1.00  0.00           H  
ATOM   2249  N   TYR A 473     217.611 185.261 256.117  1.00  0.00           N  
ATOM   2250  CA  TYR A 473     216.770 186.417 256.011  1.00  0.00           C  
ATOM   2251  C   TYR A 473     216.893 187.299 257.229  1.00  0.00           C  
ATOM   2252  O   TYR A 473     216.661 186.879 258.368  1.00  0.00           O  
ATOM   2253  CB  TYR A 473     215.325 186.005 255.809  1.00  0.00           C  
ATOM   2254  CG  TYR A 473     214.404 187.155 255.805  1.00  0.00           C  
ATOM   2255  CD1 TYR A 473     214.356 188.029 254.741  1.00  0.00           C  
ATOM   2256  CD2 TYR A 473     213.589 187.337 256.887  1.00  0.00           C  
ATOM   2257  CE1 TYR A 473     213.472 189.083 254.782  1.00  0.00           C  
ATOM   2258  CE2 TYR A 473     212.721 188.370 256.927  1.00  0.00           C  
ATOM   2259  CZ  TYR A 473     212.651 189.252 255.874  1.00  0.00           C  
ATOM   2260  OH  TYR A 473     211.763 190.307 255.886  1.00  0.00           O  
ATOM   2261  H   TYR A 473     217.215 184.417 256.521  1.00  0.00           H  
ATOM   2262  HA  TYR A 473     217.089 186.998 255.146  1.00  0.00           H  
ATOM   2263 1HB  TYR A 473     215.225 185.482 254.859  1.00  0.00           H  
ATOM   2264 2HB  TYR A 473     215.017 185.320 256.595  1.00  0.00           H  
ATOM   2265  HD1 TYR A 473     215.005 187.886 253.877  1.00  0.00           H  
ATOM   2266  HD2 TYR A 473     213.637 186.643 257.701  1.00  0.00           H  
ATOM   2267  HE1 TYR A 473     213.412 189.778 253.958  1.00  0.00           H  
ATOM   2268  HE2 TYR A 473     212.092 188.479 257.783  1.00  0.00           H  
ATOM   2269  HH  TYR A 473     211.898 190.844 255.099  1.00  0.00           H  
ATOM   2270  N   GLN A 474     217.257 188.538 256.979  1.00  0.00           N  
ATOM   2271  CA  GLN A 474     217.419 189.509 258.032  1.00  0.00           C  
ATOM   2272  C   GLN A 474     216.156 190.331 258.201  1.00  0.00           C  
ATOM   2273  O   GLN A 474     215.692 190.963 257.250  1.00  0.00           O  
ATOM   2274  CB  GLN A 474     218.598 190.422 257.696  1.00  0.00           C  
ATOM   2275  CG  GLN A 474     218.867 191.476 258.704  1.00  0.00           C  
ATOM   2276  CD  GLN A 474     220.076 192.342 258.338  1.00  0.00           C  
ATOM   2277  OE1 GLN A 474     221.028 191.911 257.662  1.00  0.00           O  
ATOM   2278  NE2 GLN A 474     220.026 193.586 258.783  1.00  0.00           N  
ATOM   2279  H   GLN A 474     217.434 188.810 256.024  1.00  0.00           H  
ATOM   2280  HA  GLN A 474     217.622 188.990 258.971  1.00  0.00           H  
ATOM   2281 1HB  GLN A 474     219.505 189.820 257.606  1.00  0.00           H  
ATOM   2282 2HB  GLN A 474     218.426 190.907 256.738  1.00  0.00           H  
ATOM   2283 1HG  GLN A 474     217.993 192.122 258.749  1.00  0.00           H  
ATOM   2284 2HG  GLN A 474     219.026 191.015 259.675  1.00  0.00           H  
ATOM   2285 1HE2 GLN A 474     220.768 194.224 258.589  1.00  0.00           H  
ATOM   2286 2HE2 GLN A 474     219.215 193.877 259.336  1.00  0.00           H  
ATOM   2287  N   ALA A 475     215.595 190.309 259.405  1.00  0.00           N  
ATOM   2288  CA  ALA A 475     214.420 191.111 259.712  1.00  0.00           C  
ATOM   2289  C   ALA A 475     214.866 192.313 260.532  1.00  0.00           C  
ATOM   2290  O   ALA A 475     214.353 193.430 260.387  1.00  0.00           O  
ATOM   2291  CB  ALA A 475     213.393 190.300 260.461  1.00  0.00           C  
ATOM   2292  H   ALA A 475     215.992 189.734 260.147  1.00  0.00           H  
ATOM   2293  HA  ALA A 475     213.984 191.467 258.778  1.00  0.00           H  
ATOM   2294 1HB  ALA A 475     212.534 190.921 260.664  1.00  0.00           H  
ATOM   2295 2HB  ALA A 475     213.094 189.452 259.855  1.00  0.00           H  
ATOM   2296 3HB  ALA A 475     213.814 189.950 261.390  1.00  0.00           H  
ATOM   2297  N   GLY A 476     215.844 192.045 261.400  1.00  0.00           N  
ATOM   2298  CA  GLY A 476     216.415 193.019 262.319  1.00  0.00           C  
ATOM   2299  C   GLY A 476     217.615 193.716 261.709  1.00  0.00           C  
ATOM   2300  O   GLY A 476     217.685 193.905 260.494  1.00  0.00           O  
ATOM   2301  H   GLY A 476     216.170 191.081 261.468  1.00  0.00           H  
ATOM   2302 1HA  GLY A 476     215.663 193.755 262.589  1.00  0.00           H  
ATOM   2303 2HA  GLY A 476     216.713 192.521 263.239  1.00  0.00           H  
ATOM   2304  N   ASN A 477     218.542 194.143 262.563  1.00  0.00           N  
ATOM   2305  CA  ASN A 477     219.690 194.928 262.126  1.00  0.00           C  
ATOM   2306  C   ASN A 477     221.012 194.135 262.138  1.00  0.00           C  
ATOM   2307  O   ASN A 477     222.091 194.726 262.147  1.00  0.00           O  
ATOM   2308  CB  ASN A 477     219.794 196.164 263.000  1.00  0.00           C  
ATOM   2309  CG  ASN A 477     218.559 197.089 262.867  1.00  0.00           C  
ATOM   2310  OD1 ASN A 477     217.999 197.294 261.772  1.00  0.00           O  
ATOM   2311  ND2 ASN A 477     218.152 197.645 263.989  1.00  0.00           N  
ATOM   2312  H   ASN A 477     218.440 193.940 263.547  1.00  0.00           H  
ATOM   2313  HA  ASN A 477     219.517 195.249 261.099  1.00  0.00           H  
ATOM   2314 1HB  ASN A 477     219.904 195.865 264.043  1.00  0.00           H  
ATOM   2315 2HB  ASN A 477     220.686 196.728 262.726  1.00  0.00           H  
ATOM   2316 1HD2 ASN A 477     217.366 198.270 264.003  1.00  0.00           H  
ATOM   2317 2HD2 ASN A 477     218.636 197.454 264.843  1.00  0.00           H  
ATOM   2318  N   LYS A 478     220.928 192.804 262.158  1.00  0.00           N  
ATOM   2319  CA  LYS A 478     222.126 191.963 262.220  1.00  0.00           C  
ATOM   2320  C   LYS A 478     222.292 191.042 261.003  1.00  0.00           C  
ATOM   2321  O   LYS A 478     221.305 190.610 260.432  1.00  0.00           O  
ATOM   2322  CB  LYS A 478     222.067 191.101 263.489  1.00  0.00           C  
ATOM   2323  CG  LYS A 478     222.138 191.883 264.788  1.00  0.00           C  
ATOM   2324  CD  LYS A 478     222.143 190.949 265.989  1.00  0.00           C  
ATOM   2325  CE  LYS A 478     222.226 191.725 267.296  1.00  0.00           C  
ATOM   2326  NZ  LYS A 478     222.240 190.821 268.477  1.00  0.00           N  
ATOM   2327  H   LYS A 478     220.016 192.372 262.132  1.00  0.00           H  
ATOM   2328  HA  LYS A 478     222.977 192.634 262.283  1.00  0.00           H  
ATOM   2329 1HB  LYS A 478     221.128 190.539 263.495  1.00  0.00           H  
ATOM   2330 2HB  LYS A 478     222.866 190.372 263.495  1.00  0.00           H  
ATOM   2331 1HG  LYS A 478     223.047 192.488 264.798  1.00  0.00           H  
ATOM   2332 2HG  LYS A 478     221.281 192.549 264.862  1.00  0.00           H  
ATOM   2333 1HD  LYS A 478     221.227 190.352 265.989  1.00  0.00           H  
ATOM   2334 2HD  LYS A 478     222.995 190.273 265.922  1.00  0.00           H  
ATOM   2335 1HE  LYS A 478     223.136 192.323 267.298  1.00  0.00           H  
ATOM   2336 2HE  LYS A 478     221.366 192.390 267.371  1.00  0.00           H  
ATOM   2337 1HZ  LYS A 478     222.295 191.372 269.322  1.00  0.00           H  
ATOM   2338 2HZ  LYS A 478     221.393 190.269 268.489  1.00  0.00           H  
ATOM   2339 3HZ  LYS A 478     223.040 190.207 268.423  1.00  0.00           H  
ATOM   2340  N   PRO A 479     223.543 190.659 260.632  1.00  0.00           N  
ATOM   2341  CA  PRO A 479     223.901 189.683 259.591  1.00  0.00           C  
ATOM   2342  C   PRO A 479     223.513 188.259 259.991  1.00  0.00           C  
ATOM   2343  O   PRO A 479     223.586 187.310 259.196  1.00  0.00           O  
ATOM   2344  CB  PRO A 479     225.420 189.847 259.477  1.00  0.00           C  
ATOM   2345  CG  PRO A 479     225.859 190.368 260.827  1.00  0.00           C  
ATOM   2346  CD  PRO A 479     224.730 191.265 261.292  1.00  0.00           C  
ATOM   2347  HA  PRO A 479     223.399 189.968 258.653  1.00  0.00           H  
ATOM   2348 1HB  PRO A 479     225.883 188.882 259.223  1.00  0.00           H  
ATOM   2349 2HB  PRO A 479     225.657 190.539 258.656  1.00  0.00           H  
ATOM   2350 1HG  PRO A 479     226.044 189.527 261.514  1.00  0.00           H  
ATOM   2351 2HG  PRO A 479     226.813 190.907 260.730  1.00  0.00           H  
ATOM   2352 1HD  PRO A 479     224.686 191.203 262.382  1.00  0.00           H  
ATOM   2353 2HD  PRO A 479     224.885 192.296 260.936  1.00  0.00           H  
ATOM   2354  N   CYS A 480     223.195 188.109 261.275  1.00  0.00           N  
ATOM   2355  CA  CYS A 480     222.737 186.884 261.906  1.00  0.00           C  
ATOM   2356  C   CYS A 480     223.752 185.752 261.886  1.00  0.00           C  
ATOM   2357  O   CYS A 480     223.420 184.613 262.198  1.00  0.00           O  
ATOM   2358  CB  CYS A 480     221.500 186.390 261.171  1.00  0.00           C  
ATOM   2359  SG  CYS A 480     220.207 187.624 260.995  1.00  0.00           S  
ATOM   2360  H   CYS A 480     223.223 188.939 261.845  1.00  0.00           H  
ATOM   2361  HA  CYS A 480     222.481 187.109 262.945  1.00  0.00           H  
ATOM   2362 1HB  CYS A 480     221.768 186.035 260.186  1.00  0.00           H  
ATOM   2363 2HB  CYS A 480     221.089 185.550 261.708  1.00  0.00           H  
ATOM   2364  N   ASN A 481     224.984 186.034 261.489  1.00  0.00           N  
ATOM   2365  CA  ASN A 481     226.023 185.012 261.382  1.00  0.00           C  
ATOM   2366  C   ASN A 481     225.581 183.888 260.427  1.00  0.00           C  
ATOM   2367  O   ASN A 481     226.079 182.766 260.507  1.00  0.00           O  
ATOM   2368  CB  ASN A 481     226.384 184.441 262.748  1.00  0.00           C  
ATOM   2369  CG  ASN A 481     226.959 185.476 263.676  1.00  0.00           C  
ATOM   2370  OD1 ASN A 481     227.713 186.364 263.258  1.00  0.00           O  
ATOM   2371  ND2 ASN A 481     226.610 185.381 264.935  1.00  0.00           N  
ATOM   2372  H   ASN A 481     225.204 186.984 261.241  1.00  0.00           H  
ATOM   2373  HA  ASN A 481     226.914 185.471 260.952  1.00  0.00           H  
ATOM   2374 1HB  ASN A 481     225.522 183.983 263.221  1.00  0.00           H  
ATOM   2375 2HB  ASN A 481     227.123 183.653 262.612  1.00  0.00           H  
ATOM   2376 1HD2 ASN A 481     226.959 186.039 265.603  1.00  0.00           H  
ATOM   2377 2HD2 ASN A 481     225.997 184.647 265.228  1.00  0.00           H  
ATOM   2378  N   GLY A 482     224.645 184.194 259.516  1.00  0.00           N  
ATOM   2379  CA  GLY A 482     224.150 183.204 258.566  1.00  0.00           C  
ATOM   2380  C   GLY A 482     223.078 182.240 259.124  1.00  0.00           C  
ATOM   2381  O   GLY A 482     222.652 181.334 258.402  1.00  0.00           O  
ATOM   2382  H   GLY A 482     224.269 185.145 259.484  1.00  0.00           H  
ATOM   2383 1HA  GLY A 482     223.745 183.724 257.699  1.00  0.00           H  
ATOM   2384 2HA  GLY A 482     224.993 182.619 258.204  1.00  0.00           H  
ATOM   2385  N   VAL A 483     222.646 182.406 260.385  1.00  0.00           N  
ATOM   2386  CA  VAL A 483     221.678 181.466 260.970  1.00  0.00           C  
ATOM   2387  C   VAL A 483     220.445 182.106 261.607  1.00  0.00           C  
ATOM   2388  O   VAL A 483     220.440 183.276 261.964  1.00  0.00           O  
ATOM   2389  CB  VAL A 483     222.364 180.596 262.037  1.00  0.00           C  
ATOM   2390  CG1 VAL A 483     223.482 179.770 261.418  1.00  0.00           C  
ATOM   2391  CG2 VAL A 483     222.924 181.493 263.124  1.00  0.00           C  
ATOM   2392  H   VAL A 483     223.004 183.173 260.954  1.00  0.00           H  
ATOM   2393  HA  VAL A 483     221.338 180.811 260.178  1.00  0.00           H  
ATOM   2394  HB  VAL A 483     221.630 179.912 262.464  1.00  0.00           H  
ATOM   2395 1HG1 VAL A 483     223.946 179.154 262.187  1.00  0.00           H  
ATOM   2396 2HG1 VAL A 483     223.073 179.129 260.637  1.00  0.00           H  
ATOM   2397 3HG1 VAL A 483     224.236 180.430 260.987  1.00  0.00           H  
ATOM   2398 1HG2 VAL A 483     223.398 180.886 263.891  1.00  0.00           H  
ATOM   2399 2HG2 VAL A 483     223.660 182.168 262.690  1.00  0.00           H  
ATOM   2400 3HG2 VAL A 483     222.111 182.074 263.568  1.00  0.00           H  
ATOM   2401  N   ALA A 484     219.382 181.320 261.755  1.00  0.00           N  
ATOM   2402  CA  ALA A 484     218.169 181.808 262.403  1.00  0.00           C  
ATOM   2403  C   ALA A 484     218.425 182.134 263.873  1.00  0.00           C  
ATOM   2404  O   ALA A 484     219.243 181.485 264.532  1.00  0.00           O  
ATOM   2405  CB  ALA A 484     217.038 180.815 262.259  1.00  0.00           C  
ATOM   2406  H   ALA A 484     219.418 180.367 261.423  1.00  0.00           H  
ATOM   2407  HA  ALA A 484     217.879 182.729 261.908  1.00  0.00           H  
ATOM   2408 1HB  ALA A 484     216.143 181.231 262.723  1.00  0.00           H  
ATOM   2409 2HB  ALA A 484     216.853 180.650 261.210  1.00  0.00           H  
ATOM   2410 3HB  ALA A 484     217.302 179.881 262.744  1.00  0.00           H  
ATOM   2411  N   GLY A 485     217.686 183.121 264.379  1.00  0.00           N  
ATOM   2412  CA  GLY A 485     217.785 183.609 265.755  1.00  0.00           C  
ATOM   2413  C   GLY A 485     216.878 184.828 265.939  1.00  0.00           C  
ATOM   2414  O   GLY A 485     215.912 185.009 265.194  1.00  0.00           O  
ATOM   2415  H   GLY A 485     217.019 183.568 263.752  1.00  0.00           H  
ATOM   2416 1HA  GLY A 485     217.496 182.818 266.447  1.00  0.00           H  
ATOM   2417 2HA  GLY A 485     218.818 183.878 265.974  1.00  0.00           H  
ATOM   2418  N   VAL A 486     217.146 185.669 266.932  1.00  0.00           N  
ATOM   2419  CA  VAL A 486     216.225 186.784 267.111  1.00  0.00           C  
ATOM   2420  C   VAL A 486     216.317 187.728 265.915  1.00  0.00           C  
ATOM   2421  O   VAL A 486     217.377 188.264 265.600  1.00  0.00           O  
ATOM   2422  CB  VAL A 486     216.531 187.560 268.408  1.00  0.00           C  
ATOM   2423  CG1 VAL A 486     215.622 188.776 268.503  1.00  0.00           C  
ATOM   2424  CG2 VAL A 486     216.323 186.658 269.607  1.00  0.00           C  
ATOM   2425  H   VAL A 486     217.942 185.538 267.539  1.00  0.00           H  
ATOM   2426  HA  VAL A 486     215.208 186.393 267.173  1.00  0.00           H  
ATOM   2427  HB  VAL A 486     217.562 187.908 268.384  1.00  0.00           H  
ATOM   2428 1HG1 VAL A 486     215.841 189.333 269.403  1.00  0.00           H  
ATOM   2429 2HG1 VAL A 486     215.795 189.404 267.648  1.00  0.00           H  
ATOM   2430 3HG1 VAL A 486     214.577 188.460 268.519  1.00  0.00           H  
ATOM   2431 1HG2 VAL A 486     216.544 187.203 270.520  1.00  0.00           H  
ATOM   2432 2HG2 VAL A 486     215.297 186.336 269.621  1.00  0.00           H  
ATOM   2433 3HG2 VAL A 486     216.980 185.793 269.537  1.00  0.00           H  
ATOM   2434  N   ASN A 487     215.173 187.930 265.270  1.00  0.00           N  
ATOM   2435  CA  ASN A 487     215.004 188.741 264.063  1.00  0.00           C  
ATOM   2436  C   ASN A 487     215.834 188.234 262.861  1.00  0.00           C  
ATOM   2437  O   ASN A 487     216.223 189.022 261.972  1.00  0.00           O  
ATOM   2438  CB  ASN A 487     215.321 190.187 264.361  1.00  0.00           C  
ATOM   2439  CG  ASN A 487     214.486 190.733 265.448  1.00  0.00           C  
ATOM   2440  OD1 ASN A 487     213.336 190.327 265.588  1.00  0.00           O  
ATOM   2441  ND2 ASN A 487     215.024 191.637 266.228  1.00  0.00           N  
ATOM   2442  H   ASN A 487     214.362 187.445 265.626  1.00  0.00           H  
ATOM   2443  HA  ASN A 487     213.956 188.682 263.768  1.00  0.00           H  
ATOM   2444 1HB  ASN A 487     216.376 190.325 264.587  1.00  0.00           H  
ATOM   2445 2HB  ASN A 487     215.091 190.750 263.494  1.00  0.00           H  
ATOM   2446 1HD2 ASN A 487     214.491 192.029 266.989  1.00  0.00           H  
ATOM   2447 2HD2 ASN A 487     215.964 191.936 266.076  1.00  0.00           H  
ATOM   2448  N   CYS A 488     216.078 186.912 262.847  1.00  0.00           N  
ATOM   2449  CA  CYS A 488     216.795 186.216 261.776  1.00  0.00           C  
ATOM   2450  C   CYS A 488     216.093 184.906 261.408  1.00  0.00           C  
ATOM   2451  O   CYS A 488     215.846 184.074 262.286  1.00  0.00           O  
ATOM   2452  CB  CYS A 488     218.194 185.904 262.252  1.00  0.00           C  
ATOM   2453  SG  CYS A 488     219.153 187.338 262.694  1.00  0.00           S  
ATOM   2454  H   CYS A 488     215.765 186.353 263.641  1.00  0.00           H  
ATOM   2455  HA  CYS A 488     216.836 186.858 260.897  1.00  0.00           H  
ATOM   2456 1HB  CYS A 488     218.143 185.297 263.115  1.00  0.00           H  
ATOM   2457 2HB  CYS A 488     218.720 185.337 261.485  1.00  0.00           H  
ATOM   2458  N   TYR A 489     215.809 184.679 260.121  1.00  0.00           N  
ATOM   2459  CA  TYR A 489     215.062 183.465 259.775  1.00  0.00           C  
ATOM   2460  C   TYR A 489     215.622 182.696 258.589  1.00  0.00           C  
ATOM   2461  O   TYR A 489     216.171 183.284 257.657  1.00  0.00           O  
ATOM   2462  CB  TYR A 489     213.615 183.861 259.473  1.00  0.00           C  
ATOM   2463  CG  TYR A 489     213.012 184.654 260.610  1.00  0.00           C  
ATOM   2464  CD1 TYR A 489     213.121 186.040 260.614  1.00  0.00           C  
ATOM   2465  CD2 TYR A 489     212.429 184.017 261.670  1.00  0.00           C  
ATOM   2466  CE1 TYR A 489     212.656 186.756 261.668  1.00  0.00           C  
ATOM   2467  CE2 TYR A 489     211.959 184.750 262.739  1.00  0.00           C  
ATOM   2468  CZ  TYR A 489     212.085 186.121 262.732  1.00  0.00           C  
ATOM   2469  OH  TYR A 489     211.658 186.863 263.797  1.00  0.00           O  
ATOM   2470  H   TYR A 489     216.063 185.372 259.414  1.00  0.00           H  
ATOM   2471  HA  TYR A 489     215.078 182.791 260.631  1.00  0.00           H  
ATOM   2472 1HB  TYR A 489     213.571 184.454 258.563  1.00  0.00           H  
ATOM   2473 2HB  TYR A 489     213.019 182.963 259.320  1.00  0.00           H  
ATOM   2474  HD1 TYR A 489     213.595 186.556 259.795  1.00  0.00           H  
ATOM   2475  HD2 TYR A 489     212.359 182.938 261.671  1.00  0.00           H  
ATOM   2476  HE1 TYR A 489     212.755 187.829 261.677  1.00  0.00           H  
ATOM   2477  HE2 TYR A 489     211.507 184.244 263.593  1.00  0.00           H  
ATOM   2478  HH  TYR A 489     211.676 187.799 263.564  1.00  0.00           H  
ATOM   2479  N   PHE A 490     215.449 181.375 258.572  1.00  0.00           N  
ATOM   2480  CA  PHE A 490     215.836 180.670 257.361  1.00  0.00           C  
ATOM   2481  C   PHE A 490     214.679 180.865 256.379  1.00  0.00           C  
ATOM   2482  O   PHE A 490     213.534 180.533 256.702  1.00  0.00           O  
ATOM   2483  CB  PHE A 490     216.127 179.190 257.595  1.00  0.00           C  
ATOM   2484  CG  PHE A 490     217.403 178.930 258.373  1.00  0.00           C  
ATOM   2485  CD1 PHE A 490     217.366 178.444 259.667  1.00  0.00           C  
ATOM   2486  CD2 PHE A 490     218.644 179.194 257.808  1.00  0.00           C  
ATOM   2487  CE1 PHE A 490     218.535 178.211 260.376  1.00  0.00           C  
ATOM   2488  CE2 PHE A 490     219.811 178.967 258.515  1.00  0.00           C  
ATOM   2489  CZ  PHE A 490     219.753 178.471 259.800  1.00  0.00           C  
ATOM   2490  H   PHE A 490     215.034 180.890 259.355  1.00  0.00           H  
ATOM   2491  HA  PHE A 490     216.749 181.116 256.988  1.00  0.00           H  
ATOM   2492 1HB  PHE A 490     215.299 178.737 258.136  1.00  0.00           H  
ATOM   2493 2HB  PHE A 490     216.205 178.681 256.635  1.00  0.00           H  
ATOM   2494  HD1 PHE A 490     216.402 178.235 260.129  1.00  0.00           H  
ATOM   2495  HD2 PHE A 490     218.698 179.589 256.790  1.00  0.00           H  
ATOM   2496  HE1 PHE A 490     218.484 177.819 261.393  1.00  0.00           H  
ATOM   2497  HE2 PHE A 490     220.781 179.182 258.054  1.00  0.00           H  
ATOM   2498  HZ  PHE A 490     220.672 178.288 260.355  1.00  0.00           H  
ATOM   2499  N   PRO A 491     214.931 181.388 255.174  1.00  0.00           N  
ATOM   2500  CA  PRO A 491     213.923 181.756 254.207  1.00  0.00           C  
ATOM   2501  C   PRO A 491     213.212 180.613 253.522  1.00  0.00           C  
ATOM   2502  O   PRO A 491     212.137 180.828 252.960  1.00  0.00           O  
ATOM   2503  CB  PRO A 491     214.744 182.491 253.165  1.00  0.00           C  
ATOM   2504  CG  PRO A 491     216.103 181.878 253.248  1.00  0.00           C  
ATOM   2505  CD  PRO A 491     216.314 181.579 254.701  1.00  0.00           C  
ATOM   2506  HA  PRO A 491     213.203 182.426 254.678  1.00  0.00           H  
ATOM   2507 1HB  PRO A 491     214.292 182.355 252.205  1.00  0.00           H  
ATOM   2508 2HB  PRO A 491     214.741 183.570 253.371  1.00  0.00           H  
ATOM   2509 1HG  PRO A 491     216.132 180.975 252.624  1.00  0.00           H  
ATOM   2510 2HG  PRO A 491     216.831 182.558 252.830  1.00  0.00           H  
ATOM   2511 1HD  PRO A 491     216.918 180.662 254.801  1.00  0.00           H  
ATOM   2512 2HD  PRO A 491     216.780 182.452 255.178  1.00  0.00           H  
ATOM   2513  N   LEU A 492     213.802 179.419 253.553  1.00  0.00           N  
ATOM   2514  CA  LEU A 492     213.246 178.277 252.836  1.00  0.00           C  
ATOM   2515  C   LEU A 492     212.693 177.230 253.792  1.00  0.00           C  
ATOM   2516  O   LEU A 492     213.426 176.684 254.622  1.00  0.00           O  
ATOM   2517  CB  LEU A 492     214.331 177.702 251.910  1.00  0.00           C  
ATOM   2518  CG  LEU A 492     213.953 176.484 251.099  1.00  0.00           C  
ATOM   2519  CD1 LEU A 492     212.841 176.830 250.211  1.00  0.00           C  
ATOM   2520  CD2 LEU A 492     215.127 176.059 250.263  1.00  0.00           C  
ATOM   2521  H   LEU A 492     214.665 179.297 254.060  1.00  0.00           H  
ATOM   2522  HA  LEU A 492     212.422 178.622 252.216  1.00  0.00           H  
ATOM   2523 1HB  LEU A 492     214.636 178.481 251.211  1.00  0.00           H  
ATOM   2524 2HB  LEU A 492     215.194 177.435 252.518  1.00  0.00           H  
ATOM   2525  HG  LEU A 492     213.638 175.679 251.756  1.00  0.00           H  
ATOM   2526 1HD1 LEU A 492     212.567 175.973 249.633  1.00  0.00           H  
ATOM   2527 2HD1 LEU A 492     212.017 177.136 250.810  1.00  0.00           H  
ATOM   2528 3HD1 LEU A 492     213.138 177.633 249.554  1.00  0.00           H  
ATOM   2529 1HD2 LEU A 492     214.842 175.209 249.665  1.00  0.00           H  
ATOM   2530 2HD2 LEU A 492     215.420 176.878 249.604  1.00  0.00           H  
ATOM   2531 3HD2 LEU A 492     215.960 175.796 250.907  1.00  0.00           H  
ATOM   2532  N   GLN A 493     211.385 176.988 253.697  1.00  0.00           N  
ATOM   2533  CA  GLN A 493     210.697 176.077 254.597  1.00  0.00           C  
ATOM   2534  C   GLN A 493     210.065 174.884 253.890  1.00  0.00           C  
ATOM   2535  O   GLN A 493     209.648 174.956 252.735  1.00  0.00           O  
ATOM   2536  CB  GLN A 493     209.622 176.843 255.376  1.00  0.00           C  
ATOM   2537  CG  GLN A 493     210.152 177.995 256.250  1.00  0.00           C  
ATOM   2538  CD  GLN A 493     210.981 177.492 257.412  1.00  0.00           C  
ATOM   2539  OE1 GLN A 493     210.578 176.523 258.067  1.00  0.00           O  
ATOM   2540  NE2 GLN A 493     212.121 178.125 257.701  1.00  0.00           N  
ATOM   2541  H   GLN A 493     210.845 177.453 252.967  1.00  0.00           H  
ATOM   2542  HA  GLN A 493     211.424 175.688 255.308  1.00  0.00           H  
ATOM   2543 1HB  GLN A 493     208.910 177.274 254.669  1.00  0.00           H  
ATOM   2544 2HB  GLN A 493     209.068 176.153 256.010  1.00  0.00           H  
ATOM   2545 1HG  GLN A 493     210.766 178.665 255.645  1.00  0.00           H  
ATOM   2546 2HG  GLN A 493     209.308 178.527 256.649  1.00  0.00           H  
ATOM   2547 1HE2 GLN A 493     212.686 177.801 258.451  1.00  0.00           H  
ATOM   2548 2HE2 GLN A 493     212.439 178.940 257.174  1.00  0.00           H  
ATOM   2549  N   SER A 494     209.962 173.773 254.598  1.00  0.00           N  
ATOM   2550  CA  SER A 494     209.304 172.598 254.032  1.00  0.00           C  
ATOM   2551  C   SER A 494     207.790 172.648 254.177  1.00  0.00           C  
ATOM   2552  O   SER A 494     207.291 173.207 255.147  1.00  0.00           O  
ATOM   2553  CB  SER A 494     209.848 171.363 254.685  1.00  0.00           C  
ATOM   2554  OG  SER A 494     211.180 171.111 254.351  1.00  0.00           O  
ATOM   2555  H   SER A 494     210.331 173.743 255.541  1.00  0.00           H  
ATOM   2556  HA  SER A 494     209.517 172.554 252.974  1.00  0.00           H  
ATOM   2557 1HB  SER A 494     209.779 171.492 255.756  1.00  0.00           H  
ATOM   2558 2HB  SER A 494     209.245 170.541 254.411  1.00  0.00           H  
ATOM   2559  HG  SER A 494     211.141 170.336 253.726  1.00  0.00           H  
ATOM   2560  N   TYR A 495     207.065 172.003 253.257  1.00  0.00           N  
ATOM   2561  CA  TYR A 495     205.603 171.929 253.352  1.00  0.00           C  
ATOM   2562  C   TYR A 495     205.019 170.928 254.340  1.00  0.00           C  
ATOM   2563  O   TYR A 495     204.112 171.288 255.086  1.00  0.00           O  
ATOM   2564  CB  TYR A 495     204.976 171.638 252.000  1.00  0.00           C  
ATOM   2565  CG  TYR A 495     204.783 172.819 251.103  1.00  0.00           C  
ATOM   2566  CD1 TYR A 495     205.478 172.957 249.918  1.00  0.00           C  
ATOM   2567  CD2 TYR A 495     203.832 173.755 251.465  1.00  0.00           C  
ATOM   2568  CE1 TYR A 495     205.212 174.034 249.100  1.00  0.00           C  
ATOM   2569  CE2 TYR A 495     203.573 174.825 250.660  1.00  0.00           C  
ATOM   2570  CZ  TYR A 495     204.246 174.972 249.490  1.00  0.00           C  
ATOM   2571  OH  TYR A 495     203.957 176.041 248.696  1.00  0.00           O  
ATOM   2572  H   TYR A 495     207.541 171.582 252.461  1.00  0.00           H  
ATOM   2573  HA  TYR A 495     205.257 172.915 253.665  1.00  0.00           H  
ATOM   2574 1HB  TYR A 495     205.598 170.911 251.470  1.00  0.00           H  
ATOM   2575 2HB  TYR A 495     204.005 171.171 252.159  1.00  0.00           H  
ATOM   2576  HD1 TYR A 495     206.213 172.222 249.630  1.00  0.00           H  
ATOM   2577  HD2 TYR A 495     203.280 173.634 252.397  1.00  0.00           H  
ATOM   2578  HE1 TYR A 495     205.748 174.151 248.156  1.00  0.00           H  
ATOM   2579  HE2 TYR A 495     202.819 175.562 250.947  1.00  0.00           H  
ATOM   2580  HH  TYR A 495     203.096 176.426 248.972  1.00  0.00           H  
ATOM   2581  N   GLY A 496     205.511 169.690 254.384  1.00  0.00           N  
ATOM   2582  CA  GLY A 496     204.926 168.743 255.331  1.00  0.00           C  
ATOM   2583  C   GLY A 496     203.572 168.237 254.880  1.00  0.00           C  
ATOM   2584  O   GLY A 496     202.656 168.101 255.688  1.00  0.00           O  
ATOM   2585  H   GLY A 496     206.234 169.375 253.746  1.00  0.00           H  
ATOM   2586 1HA  GLY A 496     205.602 167.904 255.470  1.00  0.00           H  
ATOM   2587 2HA  GLY A 496     204.813 169.230 256.296  1.00  0.00           H  
ATOM   2588  N   PHE A 497     203.394 168.011 253.586  1.00  0.00           N  
ATOM   2589  CA  PHE A 497     202.069 167.588 253.126  1.00  0.00           C  
ATOM   2590  C   PHE A 497     201.680 166.233 253.729  1.00  0.00           C  
ATOM   2591  O   PHE A 497     202.494 165.302 253.725  1.00  0.00           O  
ATOM   2592  CB  PHE A 497     202.027 167.462 251.607  1.00  0.00           C  
ATOM   2593  CG  PHE A 497     202.192 168.746 250.832  1.00  0.00           C  
ATOM   2594  CD1 PHE A 497     203.317 168.931 250.026  1.00  0.00           C  
ATOM   2595  CD2 PHE A 497     201.242 169.765 250.883  1.00  0.00           C  
ATOM   2596  CE1 PHE A 497     203.464 170.086 249.283  1.00  0.00           C  
ATOM   2597  CE2 PHE A 497     201.408 170.912 250.133  1.00  0.00           C  
ATOM   2598  CZ  PHE A 497     202.506 171.070 249.336  1.00  0.00           C  
ATOM   2599  H   PHE A 497     204.191 168.107 252.954  1.00  0.00           H  
ATOM   2600  HA  PHE A 497     201.338 168.333 253.429  1.00  0.00           H  
ATOM   2601 1HB  PHE A 497     202.775 166.776 251.270  1.00  0.00           H  
ATOM   2602 2HB  PHE A 497     201.076 167.026 251.329  1.00  0.00           H  
ATOM   2603  HD1 PHE A 497     204.074 168.145 249.975  1.00  0.00           H  
ATOM   2604  HD2 PHE A 497     200.348 169.647 251.508  1.00  0.00           H  
ATOM   2605  HE1 PHE A 497     204.337 170.219 248.650  1.00  0.00           H  
ATOM   2606  HE2 PHE A 497     200.671 171.679 250.160  1.00  0.00           H  
ATOM   2607  HZ  PHE A 497     202.622 171.978 248.745  1.00  0.00           H  
ATOM   2608  N   ARG A 498     200.447 166.115 254.232  1.00  0.00           N  
ATOM   2609  CA  ARG A 498     199.956 164.865 254.823  1.00  0.00           C  
ATOM   2610  C   ARG A 498     198.601 164.489 254.239  1.00  0.00           C  
ATOM   2611  O   ARG A 498     197.778 165.370 253.980  1.00  0.00           O  
ATOM   2612  CB  ARG A 498     199.816 164.969 256.350  1.00  0.00           C  
ATOM   2613  CG  ARG A 498     201.119 165.078 257.144  1.00  0.00           C  
ATOM   2614  CD  ARG A 498     200.912 165.159 258.611  1.00  0.00           C  
ATOM   2615  NE  ARG A 498     202.171 164.976 259.349  1.00  0.00           N  
ATOM   2616  CZ  ARG A 498     203.083 165.964 259.603  1.00  0.00           C  
ATOM   2617  NH1 ARG A 498     202.906 167.184 259.182  1.00  0.00           N  
ATOM   2618  NH2 ARG A 498     204.195 165.754 260.273  1.00  0.00           N  
ATOM   2619  H   ARG A 498     199.833 166.920 254.214  1.00  0.00           H  
ATOM   2620  HA  ARG A 498     200.689 164.097 254.602  1.00  0.00           H  
ATOM   2621 1HB  ARG A 498     199.224 165.810 256.575  1.00  0.00           H  
ATOM   2622 2HB  ARG A 498     199.282 164.115 256.744  1.00  0.00           H  
ATOM   2623 1HG  ARG A 498     201.719 164.207 256.965  1.00  0.00           H  
ATOM   2624 2HG  ARG A 498     201.656 165.968 256.833  1.00  0.00           H  
ATOM   2625 1HD  ARG A 498     200.506 166.127 258.875  1.00  0.00           H  
ATOM   2626 2HD  ARG A 498     200.219 164.375 258.918  1.00  0.00           H  
ATOM   2627  HE  ARG A 498     202.380 164.005 259.647  1.00  0.00           H  
ATOM   2628 1HH1 ARG A 498     202.083 167.467 258.659  1.00  0.00           H  
ATOM   2629 2HH1 ARG A 498     203.640 167.868 259.391  1.00  0.00           H  
ATOM   2630 1HH2 ARG A 498     204.412 164.846 260.673  1.00  0.00           H  
ATOM   2631 2HH2 ARG A 498     204.832 166.558 260.377  1.00  0.00           H  
ATOM   2632  N   PRO A 499     198.301 163.180 254.085  1.00  0.00           N  
ATOM   2633  CA  PRO A 499     197.067 162.649 253.543  1.00  0.00           C  
ATOM   2634  C   PRO A 499     195.868 162.993 254.407  1.00  0.00           C  
ATOM   2635  O   PRO A 499     194.738 163.014 253.919  1.00  0.00           O  
ATOM   2636  CB  PRO A 499     197.338 161.138 253.496  1.00  0.00           C  
ATOM   2637  CG  PRO A 499     198.405 160.895 254.528  1.00  0.00           C  
ATOM   2638  CD  PRO A 499     199.255 162.124 254.499  1.00  0.00           C  
ATOM   2639  HA  PRO A 499     196.939 163.039 252.529  1.00  0.00           H  
ATOM   2640 1HB  PRO A 499     196.410 160.589 253.710  1.00  0.00           H  
ATOM   2641 2HB  PRO A 499     197.654 160.850 252.479  1.00  0.00           H  
ATOM   2642 1HG  PRO A 499     197.963 160.701 255.505  1.00  0.00           H  
ATOM   2643 2HG  PRO A 499     198.978 159.994 254.262  1.00  0.00           H  
ATOM   2644 1HD  PRO A 499     199.656 162.286 255.496  1.00  0.00           H  
ATOM   2645 2HD  PRO A 499     200.034 161.994 253.754  1.00  0.00           H  
ATOM   2646  N   THR A 500     196.161 163.333 255.666  1.00  0.00           N  
ATOM   2647  CA  THR A 500     195.203 163.669 256.698  1.00  0.00           C  
ATOM   2648  C   THR A 500     194.913 165.183 256.799  1.00  0.00           C  
ATOM   2649  O   THR A 500     194.270 165.639 257.751  1.00  0.00           O  
ATOM   2650  CB  THR A 500     195.697 163.102 258.045  1.00  0.00           C  
ATOM   2651  OG1 THR A 500     196.974 163.668 258.376  1.00  0.00           O  
ATOM   2652  CG2 THR A 500     195.850 161.601 257.939  1.00  0.00           C  
ATOM   2653  H   THR A 500     197.126 163.311 255.945  1.00  0.00           H  
ATOM   2654  HA  THR A 500     194.264 163.174 256.455  1.00  0.00           H  
ATOM   2655  HB  THR A 500     194.981 163.338 258.832  1.00  0.00           H  
ATOM   2656  HG1 THR A 500     196.819 164.501 258.833  1.00  0.00           H  
ATOM   2657 1HG2 THR A 500     196.201 161.205 258.892  1.00  0.00           H  
ATOM   2658 2HG2 THR A 500     194.889 161.155 257.691  1.00  0.00           H  
ATOM   2659 3HG2 THR A 500     196.565 161.368 257.167  1.00  0.00           H  
ATOM   2660  N   TYR A 501     195.413 165.977 255.848  1.00  0.00           N  
ATOM   2661  CA  TYR A 501     195.092 167.411 255.827  1.00  0.00           C  
ATOM   2662  C   TYR A 501     193.707 167.630 255.221  1.00  0.00           C  
ATOM   2663  O   TYR A 501     193.242 166.826 254.404  1.00  0.00           O  
ATOM   2664  CB  TYR A 501     196.116 168.229 255.058  1.00  0.00           C  
ATOM   2665  CG  TYR A 501     197.415 168.379 255.764  1.00  0.00           C  
ATOM   2666  CD1 TYR A 501     198.505 168.860 255.085  1.00  0.00           C  
ATOM   2667  CD2 TYR A 501     197.522 168.027 257.098  1.00  0.00           C  
ATOM   2668  CE1 TYR A 501     199.696 169.001 255.732  1.00  0.00           C  
ATOM   2669  CE2 TYR A 501     198.727 168.160 257.739  1.00  0.00           C  
ATOM   2670  CZ  TYR A 501     199.810 168.643 257.057  1.00  0.00           C  
ATOM   2671  OH  TYR A 501     201.021 168.786 257.678  1.00  0.00           O  
ATOM   2672  H   TYR A 501     196.005 165.588 255.112  1.00  0.00           H  
ATOM   2673  HA  TYR A 501     195.062 167.782 256.853  1.00  0.00           H  
ATOM   2674 1HB  TYR A 501     196.305 167.761 254.090  1.00  0.00           H  
ATOM   2675 2HB  TYR A 501     195.716 169.210 254.867  1.00  0.00           H  
ATOM   2676  HD1 TYR A 501     198.421 169.135 254.040  1.00  0.00           H  
ATOM   2677  HD2 TYR A 501     196.657 167.645 257.635  1.00  0.00           H  
ATOM   2678  HE1 TYR A 501     200.559 169.391 255.204  1.00  0.00           H  
ATOM   2679  HE2 TYR A 501     198.822 167.889 258.782  1.00  0.00           H  
ATOM   2680  HH  TYR A 501     201.732 168.743 256.997  1.00  0.00           H  
ATOM   2681  N   GLY A 502     193.026 168.699 255.633  1.00  0.00           N  
ATOM   2682  CA  GLY A 502     191.709 168.994 255.097  1.00  0.00           C  
ATOM   2683  C   GLY A 502     191.778 169.822 253.823  1.00  0.00           C  
ATOM   2684  O   GLY A 502     192.861 170.069 253.273  1.00  0.00           O  
ATOM   2685  H   GLY A 502     193.429 169.357 256.296  1.00  0.00           H  
ATOM   2686 1HA  GLY A 502     191.182 168.062 254.900  1.00  0.00           H  
ATOM   2687 2HA  GLY A 502     191.127 169.527 255.844  1.00  0.00           H  
ATOM   2688  N   VAL A 503     190.615 170.264 253.367  1.00  0.00           N  
ATOM   2689  CA  VAL A 503     190.518 170.988 252.115  1.00  0.00           C  
ATOM   2690  C   VAL A 503     191.271 172.303 252.138  1.00  0.00           C  
ATOM   2691  O   VAL A 503     191.131 173.101 253.062  1.00  0.00           O  
ATOM   2692  CB  VAL A 503     189.037 171.220 251.766  1.00  0.00           C  
ATOM   2693  CG1 VAL A 503     188.905 172.107 250.544  1.00  0.00           C  
ATOM   2694  CG2 VAL A 503     188.383 169.869 251.506  1.00  0.00           C  
ATOM   2695  H   VAL A 503     189.774 170.058 253.888  1.00  0.00           H  
ATOM   2696  HA  VAL A 503     190.952 170.361 251.333  1.00  0.00           H  
ATOM   2697  HB  VAL A 503     188.542 171.721 252.598  1.00  0.00           H  
ATOM   2698 1HG1 VAL A 503     187.849 172.255 250.318  1.00  0.00           H  
ATOM   2699 2HG1 VAL A 503     189.370 173.073 250.739  1.00  0.00           H  
ATOM   2700 3HG1 VAL A 503     189.394 171.632 249.694  1.00  0.00           H  
ATOM   2701 1HG2 VAL A 503     187.332 170.014 251.262  1.00  0.00           H  
ATOM   2702 2HG2 VAL A 503     188.885 169.381 250.669  1.00  0.00           H  
ATOM   2703 3HG2 VAL A 503     188.468 169.244 252.393  1.00  0.00           H  
ATOM   2704  N   GLY A 504     192.084 172.503 251.106  1.00  0.00           N  
ATOM   2705  CA  GLY A 504     192.900 173.697 250.950  1.00  0.00           C  
ATOM   2706  C   GLY A 504     194.336 173.518 251.446  1.00  0.00           C  
ATOM   2707  O   GLY A 504     195.217 174.305 251.087  1.00  0.00           O  
ATOM   2708  H   GLY A 504     192.129 171.791 250.392  1.00  0.00           H  
ATOM   2709 1HA  GLY A 504     192.907 173.994 249.902  1.00  0.00           H  
ATOM   2710 2HA  GLY A 504     192.432 174.510 251.501  1.00  0.00           H  
ATOM   2711  N   HIS A 505     194.592 172.459 252.222  1.00  0.00           N  
ATOM   2712  CA  HIS A 505     195.937 172.206 252.741  1.00  0.00           C  
ATOM   2713  C   HIS A 505     196.593 170.992 252.098  1.00  0.00           C  
ATOM   2714  O   HIS A 505     197.772 170.701 252.321  1.00  0.00           O  
ATOM   2715  CB  HIS A 505     195.872 172.102 254.252  1.00  0.00           C  
ATOM   2716  CG  HIS A 505     195.490 173.398 254.861  1.00  0.00           C  
ATOM   2717  ND1 HIS A 505     196.418 174.380 255.205  1.00  0.00           N  
ATOM   2718  CD2 HIS A 505     194.276 173.916 255.131  1.00  0.00           C  
ATOM   2719  CE1 HIS A 505     195.766 175.423 255.702  1.00  0.00           C  
ATOM   2720  NE2 HIS A 505     194.474 175.165 255.662  1.00  0.00           N  
ATOM   2721  H   HIS A 505     193.842 171.816 252.498  1.00  0.00           H  
ATOM   2722  HA  HIS A 505     196.568 173.060 252.512  1.00  0.00           H  
ATOM   2723 1HB  HIS A 505     195.112 171.372 254.533  1.00  0.00           H  
ATOM   2724 2HB  HIS A 505     196.828 171.775 254.657  1.00  0.00           H  
ATOM   2725  HD2 HIS A 505     193.319 173.424 254.957  1.00  0.00           H  
ATOM   2726  HE1 HIS A 505     196.215 176.347 256.073  1.00  0.00           H  
ATOM   2727  HE2 HIS A 505     193.738 175.786 255.966  1.00  0.00           H  
ATOM   2728  N   GLN A 506     195.824 170.295 251.278  1.00  0.00           N  
ATOM   2729  CA  GLN A 506     196.329 169.146 250.552  1.00  0.00           C  
ATOM   2730  C   GLN A 506     197.183 169.731 249.434  1.00  0.00           C  
ATOM   2731  O   GLN A 506     196.973 170.899 249.086  1.00  0.00           O  
ATOM   2732  CB  GLN A 506     195.166 168.290 250.025  1.00  0.00           C  
ATOM   2733  CG  GLN A 506     194.380 167.604 251.144  1.00  0.00           C  
ATOM   2734  CD  GLN A 506     193.229 166.697 250.679  1.00  0.00           C  
ATOM   2735  OE1 GLN A 506     192.940 166.500 249.483  1.00  0.00           O  
ATOM   2736  NE2 GLN A 506     192.550 166.121 251.662  1.00  0.00           N  
ATOM   2737  H   GLN A 506     194.862 170.577 251.162  1.00  0.00           H  
ATOM   2738  HA  GLN A 506     196.942 168.547 251.223  1.00  0.00           H  
ATOM   2739 1HB  GLN A 506     194.473 168.926 249.478  1.00  0.00           H  
ATOM   2740 2HB  GLN A 506     195.523 167.551 249.335  1.00  0.00           H  
ATOM   2741 1HG  GLN A 506     195.072 166.988 251.724  1.00  0.00           H  
ATOM   2742 2HG  GLN A 506     193.959 168.366 251.790  1.00  0.00           H  
ATOM   2743 1HE2 GLN A 506     191.791 165.508 251.462  1.00  0.00           H  
ATOM   2744 2HE2 GLN A 506     192.809 166.310 252.638  1.00  0.00           H  
ATOM   2745  N   PRO A 507     198.207 169.019 248.933  1.00  0.00           N  
ATOM   2746  CA  PRO A 507     199.038 169.445 247.828  1.00  0.00           C  
ATOM   2747  C   PRO A 507     198.328 169.461 246.506  1.00  0.00           C  
ATOM   2748  O   PRO A 507     197.521 168.570 246.197  1.00  0.00           O  
ATOM   2749  CB  PRO A 507     200.142 168.386 247.792  1.00  0.00           C  
ATOM   2750  CG  PRO A 507     199.539 167.174 248.430  1.00  0.00           C  
ATOM   2751  CD  PRO A 507     198.565 167.708 249.486  1.00  0.00           C  
ATOM   2752  HA  PRO A 507     199.453 170.439 248.045  1.00  0.00           H  
ATOM   2753 1HB  PRO A 507     200.414 168.195 246.741  1.00  0.00           H  
ATOM   2754 2HB  PRO A 507     201.034 168.736 248.262  1.00  0.00           H  
ATOM   2755 1HG  PRO A 507     199.053 166.572 247.656  1.00  0.00           H  
ATOM   2756 2HG  PRO A 507     200.337 166.547 248.859  1.00  0.00           H  
ATOM   2757 1HD  PRO A 507     197.711 167.037 249.540  1.00  0.00           H  
ATOM   2758 2HD  PRO A 507     199.057 167.815 250.455  1.00  0.00           H  
ATOM   2759  N   TYR A 508     198.701 170.450 245.718  1.00  0.00           N  
ATOM   2760  CA  TYR A 508     198.286 170.610 244.347  1.00  0.00           C  
ATOM   2761  C   TYR A 508     199.457 170.752 243.404  1.00  0.00           C  
ATOM   2762  O   TYR A 508     200.409 171.519 243.623  1.00  0.00           O  
ATOM   2763  CB  TYR A 508     197.288 171.765 244.245  1.00  0.00           C  
ATOM   2764  CG  TYR A 508     195.886 171.360 244.700  1.00  0.00           C  
ATOM   2765  CD1 TYR A 508     195.592 171.171 246.021  1.00  0.00           C  
ATOM   2766  CD2 TYR A 508     194.878 171.238 243.759  1.00  0.00           C  
ATOM   2767  CE1 TYR A 508     194.343 170.811 246.425  1.00  0.00           C  
ATOM   2768  CE2 TYR A 508     193.609 170.884 244.147  1.00  0.00           C  
ATOM   2769  CZ  TYR A 508     193.343 170.657 245.492  1.00  0.00           C  
ATOM   2770  OH  TYR A 508     192.085 170.264 245.915  1.00  0.00           O  
ATOM   2771  H   TYR A 508     199.329 171.154 246.101  1.00  0.00           H  
ATOM   2772  HA  TYR A 508     197.761 169.704 244.059  1.00  0.00           H  
ATOM   2773 1HB  TYR A 508     197.629 172.600 244.866  1.00  0.00           H  
ATOM   2774 2HB  TYR A 508     197.235 172.107 243.218  1.00  0.00           H  
ATOM   2775  HD1 TYR A 508     196.369 171.291 246.757  1.00  0.00           H  
ATOM   2776  HD2 TYR A 508     195.098 171.413 242.706  1.00  0.00           H  
ATOM   2777  HE1 TYR A 508     194.144 170.642 247.484  1.00  0.00           H  
ATOM   2778  HE2 TYR A 508     192.824 170.771 243.400  1.00  0.00           H  
ATOM   2779  HH  TYR A 508     191.527 170.115 245.151  1.00  0.00           H  
ATOM   2780  N   ARG A 509     199.374 169.992 242.335  1.00  0.00           N  
ATOM   2781  CA  ARG A 509     200.376 170.042 241.301  1.00  0.00           C  
ATOM   2782  C   ARG A 509     199.954 171.129 240.395  1.00  0.00           C  
ATOM   2783  O   ARG A 509     198.778 171.197 240.055  1.00  0.00           O  
ATOM   2784  CB  ARG A 509     200.485 168.720 240.594  1.00  0.00           C  
ATOM   2785  CG  ARG A 509     201.120 167.651 241.407  1.00  0.00           C  
ATOM   2786  CD  ARG A 509     201.049 166.307 240.785  1.00  0.00           C  
ATOM   2787  NE  ARG A 509     201.872 165.375 241.534  1.00  0.00           N  
ATOM   2788  CZ  ARG A 509     202.234 164.137 241.149  1.00  0.00           C  
ATOM   2789  NH1 ARG A 509     201.834 163.645 239.996  1.00  0.00           N  
ATOM   2790  NH2 ARG A 509     203.008 163.417 241.942  1.00  0.00           N  
ATOM   2791  H   ARG A 509     198.553 169.392 242.230  1.00  0.00           H  
ATOM   2792  HA  ARG A 509     201.342 170.300 241.730  1.00  0.00           H  
ATOM   2793 1HB  ARG A 509     199.491 168.381 240.360  1.00  0.00           H  
ATOM   2794 2HB  ARG A 509     201.038 168.840 239.672  1.00  0.00           H  
ATOM   2795 1HG  ARG A 509     202.175 167.891 241.537  1.00  0.00           H  
ATOM   2796 2HG  ARG A 509     200.650 167.613 242.380  1.00  0.00           H  
ATOM   2797 1HD  ARG A 509     200.028 165.957 240.820  1.00  0.00           H  
ATOM   2798 2HD  ARG A 509     201.353 166.323 239.774  1.00  0.00           H  
ATOM   2799  HE  ARG A 509     202.198 165.692 242.460  1.00  0.00           H  
ATOM   2800 1HH1 ARG A 509     201.250 164.197 239.390  1.00  0.00           H  
ATOM   2801 2HH1 ARG A 509     202.116 162.709 239.716  1.00  0.00           H  
ATOM   2802 1HH2 ARG A 509     203.338 163.821 242.841  1.00  0.00           H  
ATOM   2803 2HH2 ARG A 509     203.283 162.488 241.674  1.00  0.00           H  
ATOM   2804  N   VAL A 510     200.868 172.018 240.055  1.00  0.00           N  
ATOM   2805  CA  VAL A 510     200.508 173.137 239.227  1.00  0.00           C  
ATOM   2806  C   VAL A 510     201.363 173.218 237.987  1.00  0.00           C  
ATOM   2807  O   VAL A 510     202.600 173.103 238.043  1.00  0.00           O  
ATOM   2808  CB  VAL A 510     200.678 174.450 240.005  1.00  0.00           C  
ATOM   2809  CG1 VAL A 510     200.251 175.639 239.131  1.00  0.00           C  
ATOM   2810  CG2 VAL A 510     199.920 174.403 241.294  1.00  0.00           C  
ATOM   2811  H   VAL A 510     201.821 171.944 240.400  1.00  0.00           H  
ATOM   2812  HA  VAL A 510     199.470 173.032 238.925  1.00  0.00           H  
ATOM   2813  HB  VAL A 510     201.726 174.577 240.231  1.00  0.00           H  
ATOM   2814 1HG1 VAL A 510     200.397 176.551 239.680  1.00  0.00           H  
ATOM   2815 2HG1 VAL A 510     200.845 175.670 238.226  1.00  0.00           H  
ATOM   2816 3HG1 VAL A 510     199.197 175.540 238.869  1.00  0.00           H  
ATOM   2817 1HG2 VAL A 510     200.084 175.325 241.802  1.00  0.00           H  
ATOM   2818 2HG2 VAL A 510     198.887 174.277 241.110  1.00  0.00           H  
ATOM   2819 3HG2 VAL A 510     200.280 173.577 241.909  1.00  0.00           H  
ATOM   2820  N   VAL A 511     200.692 173.385 236.859  1.00  0.00           N  
ATOM   2821  CA  VAL A 511     201.376 173.582 235.614  1.00  0.00           C  
ATOM   2822  C   VAL A 511     200.927 174.884 235.004  1.00  0.00           C  
ATOM   2823  O   VAL A 511     199.728 175.169 234.914  1.00  0.00           O  
ATOM   2824  CB  VAL A 511     201.163 172.425 234.637  1.00  0.00           C  
ATOM   2825  CG1 VAL A 511     201.890 172.716 233.315  1.00  0.00           C  
ATOM   2826  CG2 VAL A 511     201.699 171.191 235.254  1.00  0.00           C  
ATOM   2827  H   VAL A 511     199.674 173.410 236.885  1.00  0.00           H  
ATOM   2828  HA  VAL A 511     202.425 173.645 235.825  1.00  0.00           H  
ATOM   2829  HB  VAL A 511     200.109 172.312 234.431  1.00  0.00           H  
ATOM   2830 1HG1 VAL A 511     201.756 171.892 232.630  1.00  0.00           H  
ATOM   2831 2HG1 VAL A 511     201.498 173.622 232.868  1.00  0.00           H  
ATOM   2832 3HG1 VAL A 511     202.956 172.844 233.511  1.00  0.00           H  
ATOM   2833 1HG2 VAL A 511     201.569 170.346 234.579  1.00  0.00           H  
ATOM   2834 2HG2 VAL A 511     202.744 171.356 235.460  1.00  0.00           H  
ATOM   2835 3HG2 VAL A 511     201.191 171.007 236.173  1.00  0.00           H  
ATOM   2836  N   VAL A 512     201.888 175.702 234.624  1.00  0.00           N  
ATOM   2837  CA  VAL A 512     201.517 176.963 234.003  1.00  0.00           C  
ATOM   2838  C   VAL A 512     201.961 176.920 232.572  1.00  0.00           C  
ATOM   2839  O   VAL A 512     203.127 176.690 232.286  1.00  0.00           O  
ATOM   2840  CB  VAL A 512     202.096 178.183 234.733  1.00  0.00           C  
ATOM   2841  CG1 VAL A 512     201.673 179.458 234.004  1.00  0.00           C  
ATOM   2842  CG2 VAL A 512     201.618 178.166 236.176  1.00  0.00           C  
ATOM   2843  H   VAL A 512     202.857 175.393 234.738  1.00  0.00           H  
ATOM   2844  HA  VAL A 512     200.433 177.066 234.015  1.00  0.00           H  
ATOM   2845  HB  VAL A 512     203.159 178.159 234.703  1.00  0.00           H  
ATOM   2846 1HG1 VAL A 512     202.084 180.317 234.509  1.00  0.00           H  
ATOM   2847 2HG1 VAL A 512     202.045 179.432 232.980  1.00  0.00           H  
ATOM   2848 3HG1 VAL A 512     200.591 179.529 233.990  1.00  0.00           H  
ATOM   2849 1HG2 VAL A 512     202.014 179.017 236.698  1.00  0.00           H  
ATOM   2850 2HG2 VAL A 512     200.543 178.199 236.192  1.00  0.00           H  
ATOM   2851 3HG2 VAL A 512     201.959 177.255 236.662  1.00  0.00           H  
ATOM   2852  N   LEU A 513     201.013 177.104 231.679  1.00  0.00           N  
ATOM   2853  CA  LEU A 513     201.235 177.008 230.257  1.00  0.00           C  
ATOM   2854  C   LEU A 513     201.276 178.377 229.608  1.00  0.00           C  
ATOM   2855  O   LEU A 513     200.225 178.965 229.349  1.00  0.00           O  
ATOM   2856  CB  LEU A 513     200.089 176.194 229.666  1.00  0.00           C  
ATOM   2857  CG  LEU A 513     199.906 174.800 230.254  1.00  0.00           C  
ATOM   2858  CD1 LEU A 513     198.643 174.204 229.727  1.00  0.00           C  
ATOM   2859  CD2 LEU A 513     201.097 173.949 229.865  1.00  0.00           C  
ATOM   2860  H   LEU A 513     200.079 177.314 232.010  1.00  0.00           H  
ATOM   2861  HA  LEU A 513     202.177 176.501 230.079  1.00  0.00           H  
ATOM   2862 1HB  LEU A 513     199.160 176.744 229.789  1.00  0.00           H  
ATOM   2863 2HB  LEU A 513     200.286 176.067 228.622  1.00  0.00           H  
ATOM   2864  HG  LEU A 513     199.832 174.863 231.345  1.00  0.00           H  
ATOM   2865 1HD1 LEU A 513     198.510 173.207 230.139  1.00  0.00           H  
ATOM   2866 2HD1 LEU A 513     197.799 174.830 230.011  1.00  0.00           H  
ATOM   2867 3HD1 LEU A 513     198.702 174.149 228.668  1.00  0.00           H  
ATOM   2868 1HD2 LEU A 513     200.992 172.956 230.275  1.00  0.00           H  
ATOM   2869 2HD2 LEU A 513     201.165 173.885 228.782  1.00  0.00           H  
ATOM   2870 3HD2 LEU A 513     201.986 174.407 230.252  1.00  0.00           H  
ATOM   2871  N   SER A 514     202.475 178.920 229.398  1.00  0.00           N  
ATOM   2872  CA  SER A 514     202.558 180.251 228.792  1.00  0.00           C  
ATOM   2873  C   SER A 514     202.376 180.067 227.299  1.00  0.00           C  
ATOM   2874  O   SER A 514     203.004 179.183 226.714  1.00  0.00           O  
ATOM   2875  CB  SER A 514     203.859 180.948 229.112  1.00  0.00           C  
ATOM   2876  OG  SER A 514     203.944 182.168 228.423  1.00  0.00           O  
ATOM   2877  H   SER A 514     203.313 178.390 229.655  1.00  0.00           H  
ATOM   2878  HA  SER A 514     201.742 180.871 229.165  1.00  0.00           H  
ATOM   2879 1HB  SER A 514     203.919 181.125 230.186  1.00  0.00           H  
ATOM   2880 2HB  SER A 514     204.682 180.320 228.840  1.00  0.00           H  
ATOM   2881  HG  SER A 514     203.070 182.583 228.499  1.00  0.00           H  
ATOM   2882  N   PHE A 515     201.477 180.852 226.702  1.00  0.00           N  
ATOM   2883  CA  PHE A 515     201.107 180.698 225.287  1.00  0.00           C  
ATOM   2884  C   PHE A 515     201.561 181.760 224.267  1.00  0.00           C  
ATOM   2885  O   PHE A 515     201.017 182.870 224.212  1.00  0.00           O  
ATOM   2886  CB  PHE A 515     199.589 180.604 225.243  1.00  0.00           C  
ATOM   2887  CG  PHE A 515     199.039 179.324 225.801  1.00  0.00           C  
ATOM   2888  CD1 PHE A 515     197.760 179.261 226.275  1.00  0.00           C  
ATOM   2889  CD2 PHE A 515     199.783 178.172 225.808  1.00  0.00           C  
ATOM   2890  CE1 PHE A 515     197.260 178.103 226.763  1.00  0.00           C  
ATOM   2891  CE2 PHE A 515     199.252 177.000 226.281  1.00  0.00           C  
ATOM   2892  CZ  PHE A 515     197.991 176.971 226.765  1.00  0.00           C  
ATOM   2893  H   PHE A 515     201.019 181.575 227.258  1.00  0.00           H  
ATOM   2894  HA  PHE A 515     201.519 179.744 224.953  1.00  0.00           H  
ATOM   2895 1HB  PHE A 515     199.188 181.412 225.834  1.00  0.00           H  
ATOM   2896 2HB  PHE A 515     199.233 180.744 224.255  1.00  0.00           H  
ATOM   2897  HD1 PHE A 515     197.152 180.162 226.270  1.00  0.00           H  
ATOM   2898  HD2 PHE A 515     200.798 178.198 225.422  1.00  0.00           H  
ATOM   2899  HE1 PHE A 515     196.273 178.088 227.144  1.00  0.00           H  
ATOM   2900  HE2 PHE A 515     199.834 176.091 226.272  1.00  0.00           H  
ATOM   2901  HZ  PHE A 515     197.570 176.045 227.149  1.00  0.00           H  
ATOM   2902  N   GLU A 516     202.483 181.396 223.364  1.00  0.00           N  
ATOM   2903  CA  GLU A 516     202.951 182.372 222.368  1.00  0.00           C  
ATOM   2904  C   GLU A 516     202.042 182.478 221.136  1.00  0.00           C  
ATOM   2905  O   GLU A 516     202.302 181.891 220.081  1.00  0.00           O  
ATOM   2906  CB  GLU A 516     204.389 182.100 221.930  1.00  0.00           C  
ATOM   2907  CG  GLU A 516     205.423 182.288 223.035  1.00  0.00           C  
ATOM   2908  CD  GLU A 516     206.820 182.084 222.538  1.00  0.00           C  
ATOM   2909  OE1 GLU A 516     206.934 181.688 221.411  1.00  0.00           O  
ATOM   2910  OE2 GLU A 516     207.769 182.346 223.254  1.00  0.00           O  
ATOM   2911  H   GLU A 516     202.916 180.468 223.401  1.00  0.00           H  
ATOM   2912  HA  GLU A 516     202.956 183.350 222.848  1.00  0.00           H  
ATOM   2913 1HB  GLU A 516     204.469 181.077 221.579  1.00  0.00           H  
ATOM   2914 2HB  GLU A 516     204.651 182.754 221.097  1.00  0.00           H  
ATOM   2915 1HG  GLU A 516     205.331 183.288 223.454  1.00  0.00           H  
ATOM   2916 2HG  GLU A 516     205.205 181.567 223.824  1.00  0.00           H  
ATOM   2917  N   LEU A 517     200.951 183.221 221.331  1.00  0.00           N  
ATOM   2918  CA  LEU A 517     199.878 183.480 220.356  1.00  0.00           C  
ATOM   2919  C   LEU A 517     199.978 184.790 219.561  1.00  0.00           C  
ATOM   2920  O   LEU A 517     199.127 185.074 218.716  1.00  0.00           O  
ATOM   2921  CB  LEU A 517     198.538 183.487 221.097  1.00  0.00           C  
ATOM   2922  CG  LEU A 517     198.135 182.170 221.684  1.00  0.00           C  
ATOM   2923  CD1 LEU A 517     196.933 182.320 222.528  1.00  0.00           C  
ATOM   2924  CD2 LEU A 517     197.821 181.240 220.540  1.00  0.00           C  
ATOM   2925  H   LEU A 517     200.857 183.598 222.276  1.00  0.00           H  
ATOM   2926  HA  LEU A 517     199.878 182.655 219.642  1.00  0.00           H  
ATOM   2927 1HB  LEU A 517     198.596 184.211 221.910  1.00  0.00           H  
ATOM   2928 2HB  LEU A 517     197.757 183.801 220.406  1.00  0.00           H  
ATOM   2929  HG  LEU A 517     198.940 181.777 222.283  1.00  0.00           H  
ATOM   2930 1HD1 LEU A 517     196.675 181.352 222.916  1.00  0.00           H  
ATOM   2931 2HD1 LEU A 517     197.146 182.998 223.350  1.00  0.00           H  
ATOM   2932 3HD1 LEU A 517     196.108 182.712 221.937  1.00  0.00           H  
ATOM   2933 1HD2 LEU A 517     197.523 180.284 220.892  1.00  0.00           H  
ATOM   2934 2HD2 LEU A 517     197.016 181.655 219.939  1.00  0.00           H  
ATOM   2935 3HD2 LEU A 517     198.710 181.140 219.932  1.00  0.00           H  
ATOM   2936  N   LEU A 518     201.004 185.596 219.794  1.00  0.00           N  
ATOM   2937  CA  LEU A 518     201.037 186.935 219.187  1.00  0.00           C  
ATOM   2938  C   LEU A 518     201.524 186.998 217.741  1.00  0.00           C  
ATOM   2939  O   LEU A 518     202.578 187.560 217.449  1.00  0.00           O  
ATOM   2940  CB  LEU A 518     201.909 187.850 220.046  1.00  0.00           C  
ATOM   2941  CG  LEU A 518     201.434 188.019 221.495  1.00  0.00           C  
ATOM   2942  CD1 LEU A 518     202.412 188.908 222.246  1.00  0.00           C  
ATOM   2943  CD2 LEU A 518     200.031 188.602 221.494  1.00  0.00           C  
ATOM   2944  H   LEU A 518     201.725 185.308 220.439  1.00  0.00           H  
ATOM   2945  HA  LEU A 518     200.021 187.328 219.204  1.00  0.00           H  
ATOM   2946 1HB  LEU A 518     202.921 187.449 220.066  1.00  0.00           H  
ATOM   2947 2HB  LEU A 518     201.937 188.837 219.584  1.00  0.00           H  
ATOM   2948  HG  LEU A 518     201.417 187.046 221.991  1.00  0.00           H  
ATOM   2949 1HD1 LEU A 518     202.082 189.021 223.279  1.00  0.00           H  
ATOM   2950 2HD1 LEU A 518     203.403 188.453 222.230  1.00  0.00           H  
ATOM   2951 3HD1 LEU A 518     202.453 189.886 221.769  1.00  0.00           H  
ATOM   2952 1HD2 LEU A 518     199.684 188.719 222.523  1.00  0.00           H  
ATOM   2953 2HD2 LEU A 518     200.043 189.575 221.003  1.00  0.00           H  
ATOM   2954 3HD2 LEU A 518     199.357 187.933 220.958  1.00  0.00           H  
ATOM   2955  N   HIS A 519     200.733 186.400 216.846  1.00  0.00           N  
ATOM   2956  CA  HIS A 519     200.993 186.333 215.395  1.00  0.00           C  
ATOM   2957  C   HIS A 519     202.344 185.685 215.101  1.00  0.00           C  
ATOM   2958  O   HIS A 519     203.021 186.014 214.126  1.00  0.00           O  
ATOM   2959  CB  HIS A 519     200.965 187.740 214.783  1.00  0.00           C  
ATOM   2960  CG  HIS A 519     199.685 188.481 215.038  1.00  0.00           C  
ATOM   2961  ND1 HIS A 519     198.489 188.141 214.438  1.00  0.00           N  
ATOM   2962  CD2 HIS A 519     199.416 189.537 215.843  1.00  0.00           C  
ATOM   2963  CE1 HIS A 519     197.541 188.963 214.858  1.00  0.00           C  
ATOM   2964  NE2 HIS A 519     198.078 189.818 215.711  1.00  0.00           N  
ATOM   2965  H   HIS A 519     199.896 185.962 217.230  1.00  0.00           H  
ATOM   2966  HA  HIS A 519     200.223 185.731 214.915  1.00  0.00           H  
ATOM   2967 1HB  HIS A 519     201.792 188.334 215.169  1.00  0.00           H  
ATOM   2968 2HB  HIS A 519     201.101 187.663 213.705  1.00  0.00           H  
ATOM   2969  HD2 HIS A 519     200.131 190.065 216.476  1.00  0.00           H  
ATOM   2970  HE1 HIS A 519     196.494 188.937 214.555  1.00  0.00           H  
ATOM   2971  HE2 HIS A 519     197.588 190.559 216.192  1.00  0.00           H  
ATOM   2972  N   ALA A 520     202.719 184.765 215.963  1.00  0.00           N  
ATOM   2973  CA  ALA A 520     203.977 184.058 215.913  1.00  0.00           C  
ATOM   2974  C   ALA A 520     203.899 182.820 214.978  1.00  0.00           C  
ATOM   2975  O   ALA A 520     202.797 182.371 214.639  1.00  0.00           O  
ATOM   2976  CB  ALA A 520     204.356 183.723 217.348  1.00  0.00           C  
ATOM   2977  H   ALA A 520     202.087 184.563 216.723  1.00  0.00           H  
ATOM   2978  HA  ALA A 520     204.712 184.751 215.519  1.00  0.00           H  
ATOM   2979 1HB  ALA A 520     205.323 183.258 217.396  1.00  0.00           H  
ATOM   2980 2HB  ALA A 520     204.390 184.646 217.927  1.00  0.00           H  
ATOM   2981 3HB  ALA A 520     203.609 183.056 217.783  1.00  0.00           H  
ATOM   2982  N   PRO A 521     205.036 182.251 214.508  1.00  0.00           N  
ATOM   2983  CA  PRO A 521     205.089 181.028 213.712  1.00  0.00           C  
ATOM   2984  C   PRO A 521     204.480 179.891 214.506  1.00  0.00           C  
ATOM   2985  O   PRO A 521     205.156 179.188 215.257  1.00  0.00           O  
ATOM   2986  CB  PRO A 521     206.592 180.819 213.502  1.00  0.00           C  
ATOM   2987  CG  PRO A 521     207.197 182.199 213.649  1.00  0.00           C  
ATOM   2988  CD  PRO A 521     206.360 182.885 214.711  1.00  0.00           C  
ATOM   2989  HA  PRO A 521     204.555 181.181 212.761  1.00  0.00           H  
ATOM   2990 1HB  PRO A 521     206.979 180.104 214.241  1.00  0.00           H  
ATOM   2991 2HB  PRO A 521     206.772 180.378 212.509  1.00  0.00           H  
ATOM   2992 1HG  PRO A 521     208.258 182.117 213.937  1.00  0.00           H  
ATOM   2993 2HG  PRO A 521     207.174 182.728 212.682  1.00  0.00           H  
ATOM   2994 1HD  PRO A 521     206.755 182.666 215.711  1.00  0.00           H  
ATOM   2995 2HD  PRO A 521     206.356 183.950 214.478  1.00  0.00           H  
ATOM   2996  N   ALA A 522     203.194 179.726 214.385  1.00  0.00           N  
ATOM   2997  CA  ALA A 522     202.474 178.796 215.230  1.00  0.00           C  
ATOM   2998  C   ALA A 522     202.637 177.305 214.892  1.00  0.00           C  
ATOM   2999  O   ALA A 522     201.833 176.733 214.157  1.00  0.00           O  
ATOM   3000  CB  ALA A 522     201.026 179.162 215.208  1.00  0.00           C  
ATOM   3001  H   ALA A 522     202.688 180.363 213.775  1.00  0.00           H  
ATOM   3002  HA  ALA A 522     202.841 178.948 216.229  1.00  0.00           H  
ATOM   3003 1HB  ALA A 522     200.558 178.532 215.892  1.00  0.00           H  
ATOM   3004 2HB  ALA A 522     200.907 180.204 215.517  1.00  0.00           H  
ATOM   3005 3HB  ALA A 522     200.615 179.026 214.212  1.00  0.00           H  
ATOM   3006  N   THR A 523     203.672 176.675 215.476  1.00  0.00           N  
ATOM   3007  CA  THR A 523     204.038 175.271 215.212  1.00  0.00           C  
ATOM   3008  C   THR A 523     203.359 174.243 216.162  1.00  0.00           C  
ATOM   3009  O   THR A 523     203.626 173.037 216.058  1.00  0.00           O  
ATOM   3010  CB  THR A 523     205.560 175.040 215.357  1.00  0.00           C  
ATOM   3011  OG1 THR A 523     205.975 175.206 216.735  1.00  0.00           O  
ATOM   3012  CG2 THR A 523     206.327 176.024 214.496  1.00  0.00           C  
ATOM   3013  H   THR A 523     204.272 177.258 216.045  1.00  0.00           H  
ATOM   3014  HA  THR A 523     203.744 175.029 214.194  1.00  0.00           H  
ATOM   3015  HB  THR A 523     205.796 174.046 215.022  1.00  0.00           H  
ATOM   3016  HG1 THR A 523     205.583 176.019 217.113  1.00  0.00           H  
ATOM   3017 1HG2 THR A 523     207.397 175.834 214.601  1.00  0.00           H  
ATOM   3018 2HG2 THR A 523     206.037 175.907 213.454  1.00  0.00           H  
ATOM   3019 3HG2 THR A 523     206.110 177.026 214.821  1.00  0.00           H  
ATOM   3020  N   VAL A 524     202.536 174.721 217.098  1.00  0.00           N  
ATOM   3021  CA  VAL A 524     201.822 173.869 218.052  1.00  0.00           C  
ATOM   3022  C   VAL A 524     200.280 173.979 217.939  1.00  0.00           C  
ATOM   3023  O   VAL A 524     199.715 175.059 218.066  1.00  0.00           O  
ATOM   3024  CB  VAL A 524     202.314 174.221 219.473  1.00  0.00           C  
ATOM   3025  CG1 VAL A 524     201.581 173.483 220.462  1.00  0.00           C  
ATOM   3026  CG2 VAL A 524     203.756 173.882 219.586  1.00  0.00           C  
ATOM   3027  H   VAL A 524     202.411 175.727 217.168  1.00  0.00           H  
ATOM   3028  HA  VAL A 524     202.097 172.835 217.855  1.00  0.00           H  
ATOM   3029  HB  VAL A 524     202.182 175.253 219.652  1.00  0.00           H  
ATOM   3030 1HG1 VAL A 524     201.938 173.719 221.461  1.00  0.00           H  
ATOM   3031 2HG1 VAL A 524     200.560 173.782 220.362  1.00  0.00           H  
ATOM   3032 3HG1 VAL A 524     201.697 172.435 220.266  1.00  0.00           H  
ATOM   3033 1HG2 VAL A 524     204.107 174.129 220.587  1.00  0.00           H  
ATOM   3034 2HG2 VAL A 524     203.890 172.823 219.400  1.00  0.00           H  
ATOM   3035 3HG2 VAL A 524     204.320 174.456 218.855  1.00  0.00           H  
ATOM   3036  N   CYS A 525     199.593 172.848 217.703  1.00  0.00           N  
ATOM   3037  CA  CYS A 525     198.110 172.846 217.491  1.00  0.00           C  
ATOM   3038  C   CYS A 525     197.501 171.490 217.833  1.00  0.00           C  
ATOM   3039  O   CYS A 525     198.157 170.479 217.645  1.00  0.00           O  
ATOM   3040  CB  CYS A 525     197.728 173.195 216.059  1.00  0.00           C  
ATOM   3041  SG  CYS A 525     195.926 173.302 215.829  1.00  0.00           S  
ATOM   3042  H   CYS A 525     200.132 171.977 217.650  1.00  0.00           H  
ATOM   3043  HA  CYS A 525     197.665 173.596 218.150  1.00  0.00           H  
ATOM   3044 1HB  CYS A 525     198.167 174.153 215.780  1.00  0.00           H  
ATOM   3045 2HB  CYS A 525     198.115 172.437 215.380  1.00  0.00           H  
ATOM   3046  HG  CYS A 525     195.651 172.114 216.400  1.00  0.00           H  
ATOM   3047  N   GLY A 526     196.290 171.442 218.394  1.00  0.00           N  
ATOM   3048  CA  GLY A 526     195.740 170.176 218.868  1.00  0.00           C  
ATOM   3049  C   GLY A 526     195.276 169.214 217.785  1.00  0.00           C  
ATOM   3050  O   GLY A 526     195.277 169.553 216.601  1.00  0.00           O  
ATOM   3051  H   GLY A 526     195.714 172.274 218.527  1.00  0.00           H  
ATOM   3052 1HA  GLY A 526     196.486 169.689 219.480  1.00  0.00           H  
ATOM   3053 2HA  GLY A 526     194.909 170.412 219.528  1.00  0.00           H  
ATOM   3054  N   PRO A 527     194.879 167.993 218.200  1.00  0.00           N  
ATOM   3055  CA  PRO A 527     194.463 166.873 217.374  1.00  0.00           C  
ATOM   3056  C   PRO A 527     193.099 167.074 216.748  1.00  0.00           C  
ATOM   3057  O   PRO A 527     192.247 167.760 217.317  1.00  0.00           O  
ATOM   3058  CB  PRO A 527     194.440 165.718 218.382  1.00  0.00           C  
ATOM   3059  CG  PRO A 527     194.132 166.366 219.714  1.00  0.00           C  
ATOM   3060  CD  PRO A 527     194.790 167.724 219.666  1.00  0.00           C  
ATOM   3061  HA  PRO A 527     195.224 166.707 216.598  1.00  0.00           H  
ATOM   3062 1HB  PRO A 527     193.667 164.996 218.091  1.00  0.00           H  
ATOM   3063 2HB  PRO A 527     195.396 165.184 218.369  1.00  0.00           H  
ATOM   3064 1HG  PRO A 527     193.043 166.432 219.858  1.00  0.00           H  
ATOM   3065 2HG  PRO A 527     194.522 165.743 220.540  1.00  0.00           H  
ATOM   3066 1HD  PRO A 527     194.131 168.443 220.168  1.00  0.00           H  
ATOM   3067 2HD  PRO A 527     195.773 167.673 220.140  1.00  0.00           H  
ATOM   3068  N   LYS A 528     192.874 166.421 215.612  1.00  0.00           N  
ATOM   3069  CA  LYS A 528     191.581 166.446 214.941  1.00  0.00           C  
ATOM   3070  C   LYS A 528     191.107 165.041 214.590  1.00  0.00           C  
ATOM   3071  O   LYS A 528     191.837 164.270 213.968  1.00  0.00           O  
ATOM   3072  CB  LYS A 528     191.649 167.320 213.681  1.00  0.00           C  
ATOM   3073  CG  LYS A 528     192.013 168.787 213.955  1.00  0.00           C  
ATOM   3074  CD  LYS A 528     190.872 169.487 214.695  1.00  0.00           C  
ATOM   3075  CE  LYS A 528     191.179 170.947 214.974  1.00  0.00           C  
ATOM   3076  NZ  LYS A 528     190.090 171.592 215.764  1.00  0.00           N  
ATOM   3077  H   LYS A 528     193.624 165.885 215.197  1.00  0.00           H  
ATOM   3078  HA  LYS A 528     190.847 166.879 215.621  1.00  0.00           H  
ATOM   3079 1HB  LYS A 528     192.393 166.913 212.992  1.00  0.00           H  
ATOM   3080 2HB  LYS A 528     190.685 167.306 213.167  1.00  0.00           H  
ATOM   3081 1HG  LYS A 528     192.923 168.857 214.553  1.00  0.00           H  
ATOM   3082 2HG  LYS A 528     192.187 169.298 213.011  1.00  0.00           H  
ATOM   3083 1HD  LYS A 528     189.962 169.426 214.094  1.00  0.00           H  
ATOM   3084 2HD  LYS A 528     190.687 168.988 215.645  1.00  0.00           H  
ATOM   3085 1HE  LYS A 528     192.113 171.016 215.537  1.00  0.00           H  
ATOM   3086 2HE  LYS A 528     191.293 171.479 214.031  1.00  0.00           H  
ATOM   3087 1HZ  LYS A 528     190.312 172.576 215.967  1.00  0.00           H  
ATOM   3088 2HZ  LYS A 528     189.222 171.555 215.273  1.00  0.00           H  
ATOM   3089 3HZ  LYS A 528     189.983 171.132 216.656  1.00  0.00           H  
TER                                                                             
ATOM   3091  N   SER D  19     215.419 198.658 261.285  1.00  0.00           N  
ATOM   3092  CA  SER D  19     214.018 198.225 261.163  1.00  0.00           C  
ATOM   3093  C   SER D  19     213.226 198.419 262.460  1.00  0.00           C  
ATOM   3094  O   SER D  19     213.802 198.480 263.550  1.00  0.00           O  
ATOM   3095  CB  SER D  19     213.945 196.786 260.670  1.00  0.00           C  
ATOM   3096  OG  SER D  19     214.540 195.883 261.562  1.00  0.00           O  
ATOM   3097  H   SER D  19     216.189 198.005 261.439  1.00  0.00           H  
ATOM   3098  HA  SER D  19     213.539 198.844 260.402  1.00  0.00           H  
ATOM   3099 1HB  SER D  19     212.899 196.510 260.520  1.00  0.00           H  
ATOM   3100 2HB  SER D  19     214.437 196.711 259.703  1.00  0.00           H  
ATOM   3101  HG  SER D  19     214.504 195.002 261.106  1.00  0.00           H  
ATOM   3102  N   THR D  20     211.899 198.532 262.315  1.00  0.00           N  
ATOM   3103  CA  THR D  20     210.954 198.778 263.414  1.00  0.00           C  
ATOM   3104  C   THR D  20     210.469 197.536 264.127  1.00  0.00           C  
ATOM   3105  O   THR D  20     210.577 196.424 263.598  1.00  0.00           O  
ATOM   3106  CB  THR D  20     209.720 199.505 262.878  1.00  0.00           C  
ATOM   3107  OG1 THR D  20     209.075 198.662 261.902  1.00  0.00           O  
ATOM   3108  CG2 THR D  20     210.114 200.817 262.237  1.00  0.00           C  
ATOM   3109  H   THR D  20     211.510 198.452 261.369  1.00  0.00           H  
ATOM   3110  HA  THR D  20     211.446 199.416 264.151  1.00  0.00           H  
ATOM   3111  HB  THR D  20     209.027 199.697 263.701  1.00  0.00           H  
ATOM   3112  HG1 THR D  20     209.680 198.583 261.116  1.00  0.00           H  
ATOM   3113 1HG2 THR D  20     209.224 201.317 261.859  1.00  0.00           H  
ATOM   3114 2HG2 THR D  20     210.602 201.448 262.981  1.00  0.00           H  
ATOM   3115 3HG2 THR D  20     210.801 200.621 261.412  1.00  0.00           H  
ATOM   3116  N   ILE D  21     209.807 197.725 265.281  1.00  0.00           N  
ATOM   3117  CA  ILE D  21     209.277 196.551 265.964  1.00  0.00           C  
ATOM   3118  C   ILE D  21     208.257 195.860 265.091  1.00  0.00           C  
ATOM   3119  O   ILE D  21     208.356 194.658 264.918  1.00  0.00           O  
ATOM   3120  CB  ILE D  21     208.582 196.856 267.306  1.00  0.00           C  
ATOM   3121  CG1 ILE D  21     209.591 197.354 268.324  1.00  0.00           C  
ATOM   3122  CG2 ILE D  21     207.891 195.596 267.835  1.00  0.00           C  
ATOM   3123  CD1 ILE D  21     208.955 197.937 269.561  1.00  0.00           C  
ATOM   3124  H   ILE D  21     209.740 198.667 265.688  1.00  0.00           H  
ATOM   3125  HA  ILE D  21     210.097 195.858 266.149  1.00  0.00           H  
ATOM   3126  HB  ILE D  21     207.824 197.588 267.166  1.00  0.00           H  
ATOM   3127 1HG1 ILE D  21     210.241 196.528 268.611  1.00  0.00           H  
ATOM   3128 2HG1 ILE D  21     210.204 198.134 267.857  1.00  0.00           H  
ATOM   3129 1HG2 ILE D  21     207.395 195.819 268.766  1.00  0.00           H  
ATOM   3130 2HG2 ILE D  21     207.158 195.254 267.105  1.00  0.00           H  
ATOM   3131 3HG2 ILE D  21     208.631 194.824 267.994  1.00  0.00           H  
ATOM   3132 1HD1 ILE D  21     209.734 198.282 270.240  1.00  0.00           H  
ATOM   3133 2HD1 ILE D  21     208.334 198.771 269.279  1.00  0.00           H  
ATOM   3134 3HD1 ILE D  21     208.362 197.186 270.040  1.00  0.00           H  
ATOM   3135  N   GLU D  22     207.302 196.594 264.499  1.00  0.00           N  
ATOM   3136  CA  GLU D  22     206.316 195.917 263.661  1.00  0.00           C  
ATOM   3137  C   GLU D  22     206.932 195.159 262.500  1.00  0.00           C  
ATOM   3138  O   GLU D  22     206.467 194.065 262.169  1.00  0.00           O  
ATOM   3139  CB  GLU D  22     205.297 196.911 263.136  1.00  0.00           C  
ATOM   3140  CG  GLU D  22     204.096 196.308 262.425  1.00  0.00           C  
ATOM   3141  CD  GLU D  22     202.979 197.325 262.290  1.00  0.00           C  
ATOM   3142  OE1 GLU D  22     203.197 198.457 262.613  1.00  0.00           O  
ATOM   3143  OE2 GLU D  22     201.890 196.963 261.955  1.00  0.00           O  
ATOM   3144  H   GLU D  22     207.206 197.597 264.673  1.00  0.00           H  
ATOM   3145  HA  GLU D  22     205.791 195.198 264.278  1.00  0.00           H  
ATOM   3146 1HB  GLU D  22     204.968 197.499 263.921  1.00  0.00           H  
ATOM   3147 2HB  GLU D  22     205.791 197.580 262.431  1.00  0.00           H  
ATOM   3148 1HG  GLU D  22     204.394 195.964 261.436  1.00  0.00           H  
ATOM   3149 2HG  GLU D  22     203.742 195.452 262.991  1.00  0.00           H  
ATOM   3150  N   GLU D  23     207.971 195.705 261.863  1.00  0.00           N  
ATOM   3151  CA  GLU D  23     208.558 194.962 260.754  1.00  0.00           C  
ATOM   3152  C   GLU D  23     209.198 193.653 261.222  1.00  0.00           C  
ATOM   3153  O   GLU D  23     209.014 192.599 260.601  1.00  0.00           O  
ATOM   3154  CB  GLU D  23     209.600 195.837 260.049  1.00  0.00           C  
ATOM   3155  CG  GLU D  23     209.003 196.977 259.223  1.00  0.00           C  
ATOM   3156  CD  GLU D  23     210.017 198.003 258.794  1.00  0.00           C  
ATOM   3157  OE1 GLU D  23     210.783 198.430 259.644  1.00  0.00           O  
ATOM   3158  OE2 GLU D  23     210.042 198.359 257.641  1.00  0.00           O  
ATOM   3159  H   GLU D  23     208.341 196.626 262.124  1.00  0.00           H  
ATOM   3160  HA  GLU D  23     207.765 194.719 260.047  1.00  0.00           H  
ATOM   3161 1HB  GLU D  23     210.261 196.275 260.800  1.00  0.00           H  
ATOM   3162 2HB  GLU D  23     210.213 195.220 259.394  1.00  0.00           H  
ATOM   3163 1HG  GLU D  23     208.544 196.553 258.330  1.00  0.00           H  
ATOM   3164 2HG  GLU D  23     208.216 197.458 259.799  1.00  0.00           H  
ATOM   3165  N   GLN D  24     209.896 193.712 262.349  1.00  0.00           N  
ATOM   3166  CA  GLN D  24     210.579 192.539 262.871  1.00  0.00           C  
ATOM   3167  C   GLN D  24     209.578 191.532 263.407  1.00  0.00           C  
ATOM   3168  O   GLN D  24     209.675 190.323 263.160  1.00  0.00           O  
ATOM   3169  CB  GLN D  24     211.510 192.979 263.982  1.00  0.00           C  
ATOM   3170  CG  GLN D  24     212.652 193.815 263.531  1.00  0.00           C  
ATOM   3171  CD  GLN D  24     213.377 194.441 264.695  1.00  0.00           C  
ATOM   3172  OE1 GLN D  24     213.219 194.033 265.854  1.00  0.00           O  
ATOM   3173  NE2 GLN D  24     214.171 195.455 264.398  1.00  0.00           N  
ATOM   3174  H   GLN D  24     209.998 194.609 262.831  1.00  0.00           H  
ATOM   3175  HA  GLN D  24     211.147 192.080 262.068  1.00  0.00           H  
ATOM   3176 1HB  GLN D  24     210.950 193.528 264.745  1.00  0.00           H  
ATOM   3177 2HB  GLN D  24     211.936 192.108 264.434  1.00  0.00           H  
ATOM   3178 1HG  GLN D  24     213.345 193.182 262.989  1.00  0.00           H  
ATOM   3179 2HG  GLN D  24     212.285 194.613 262.879  1.00  0.00           H  
ATOM   3180 1HE2 GLN D  24     214.668 195.946 265.112  1.00  0.00           H  
ATOM   3181 2HE2 GLN D  24     214.256 195.748 263.432  1.00  0.00           H  
ATOM   3182  N   ALA D  25     208.594 192.062 264.119  1.00  0.00           N  
ATOM   3183  CA  ALA D  25     207.527 191.324 264.748  1.00  0.00           C  
ATOM   3184  C   ALA D  25     206.708 190.583 263.711  1.00  0.00           C  
ATOM   3185  O   ALA D  25     206.340 189.430 263.923  1.00  0.00           O  
ATOM   3186  CB  ALA D  25     206.682 192.293 265.521  1.00  0.00           C  
ATOM   3187  H   ALA D  25     208.590 193.064 264.253  1.00  0.00           H  
ATOM   3188  HA  ALA D  25     207.953 190.587 265.426  1.00  0.00           H  
ATOM   3189 1HB  ALA D  25     205.896 191.805 265.973  1.00  0.00           H  
ATOM   3190 2HB  ALA D  25     207.289 192.790 266.273  1.00  0.00           H  
ATOM   3191 3HB  ALA D  25     206.299 193.016 264.835  1.00  0.00           H  
ATOM   3192  N   LYS D  26     206.482 191.204 262.555  1.00  0.00           N  
ATOM   3193  CA  LYS D  26     205.745 190.520 261.511  1.00  0.00           C  
ATOM   3194  C   LYS D  26     206.521 189.305 261.035  1.00  0.00           C  
ATOM   3195  O   LYS D  26     205.942 188.225 260.893  1.00  0.00           O  
ATOM   3196  CB  LYS D  26     205.488 191.445 260.324  1.00  0.00           C  
ATOM   3197  CG  LYS D  26     204.724 190.786 259.147  1.00  0.00           C  
ATOM   3198  CD  LYS D  26     203.292 190.397 259.515  1.00  0.00           C  
ATOM   3199  CE  LYS D  26     202.449 190.066 258.253  1.00  0.00           C  
ATOM   3200  NZ  LYS D  26     202.849 188.761 257.567  1.00  0.00           N  
ATOM   3201  H   LYS D  26     206.770 192.170 262.409  1.00  0.00           H  
ATOM   3202  HA  LYS D  26     204.793 190.186 261.914  1.00  0.00           H  
ATOM   3203 1HB  LYS D  26     204.918 192.313 260.662  1.00  0.00           H  
ATOM   3204 2HB  LYS D  26     206.443 191.816 259.944  1.00  0.00           H  
ATOM   3205 1HG  LYS D  26     204.697 191.477 258.306  1.00  0.00           H  
ATOM   3206 2HG  LYS D  26     205.256 189.881 258.830  1.00  0.00           H  
ATOM   3207 1HD  LYS D  26     203.316 189.513 260.161  1.00  0.00           H  
ATOM   3208 2HD  LYS D  26     202.818 191.211 260.056  1.00  0.00           H  
ATOM   3209 1HE  LYS D  26     201.399 190.005 258.539  1.00  0.00           H  
ATOM   3210 2HE  LYS D  26     202.571 190.881 257.541  1.00  0.00           H  
ATOM   3211 1HZ  LYS D  26     202.276 188.607 256.766  1.00  0.00           H  
ATOM   3212 2HZ  LYS D  26     203.832 188.722 257.265  1.00  0.00           H  
ATOM   3213 3HZ  LYS D  26     202.746 187.958 258.188  1.00  0.00           H  
ATOM   3214  N   THR D  27     207.840 189.436 260.836  1.00  0.00           N  
ATOM   3215  CA  THR D  27     208.567 188.279 260.329  1.00  0.00           C  
ATOM   3216  C   THR D  27     208.585 187.157 261.360  1.00  0.00           C  
ATOM   3217  O   THR D  27     208.470 185.974 261.015  1.00  0.00           O  
ATOM   3218  CB  THR D  27     209.991 188.675 259.932  1.00  0.00           C  
ATOM   3219  OG1 THR D  27     210.686 189.171 261.070  1.00  0.00           O  
ATOM   3220  CG2 THR D  27     209.901 189.760 258.899  1.00  0.00           C  
ATOM   3221  H   THR D  27     208.303 190.341 260.976  1.00  0.00           H  
ATOM   3222  HA  THR D  27     208.043 187.923 259.443  1.00  0.00           H  
ATOM   3223  HB  THR D  27     210.530 187.823 259.532  1.00  0.00           H  
ATOM   3224  HG1 THR D  27     210.088 189.699 261.626  1.00  0.00           H  
ATOM   3225 1HG2 THR D  27     210.889 190.093 258.609  1.00  0.00           H  
ATOM   3226 2HG2 THR D  27     209.373 189.384 258.025  1.00  0.00           H  
ATOM   3227 3HG2 THR D  27     209.360 190.596 259.312  1.00  0.00           H  
ATOM   3228  N   PHE D  28     208.613 187.529 262.635  1.00  0.00           N  
ATOM   3229  CA  PHE D  28     208.517 186.551 263.697  1.00  0.00           C  
ATOM   3230  C   PHE D  28     207.223 185.786 263.595  1.00  0.00           C  
ATOM   3231  O   PHE D  28     207.212 184.556 263.606  1.00  0.00           O  
ATOM   3232  CB  PHE D  28     208.641 187.198 265.068  1.00  0.00           C  
ATOM   3233  CG  PHE D  28     208.304 186.289 266.161  1.00  0.00           C  
ATOM   3234  CD1 PHE D  28     209.139 185.287 266.577  1.00  0.00           C  
ATOM   3235  CD2 PHE D  28     207.112 186.448 266.788  1.00  0.00           C  
ATOM   3236  CE1 PHE D  28     208.744 184.465 267.602  1.00  0.00           C  
ATOM   3237  CE2 PHE D  28     206.730 185.644 267.807  1.00  0.00           C  
ATOM   3238  CZ  PHE D  28     207.542 184.650 268.217  1.00  0.00           C  
ATOM   3239  H   PHE D  28     208.725 188.518 262.866  1.00  0.00           H  
ATOM   3240  HA  PHE D  28     209.329 185.836 263.584  1.00  0.00           H  
ATOM   3241 1HB  PHE D  28     209.645 187.540 265.207  1.00  0.00           H  
ATOM   3242 2HB  PHE D  28     207.996 188.059 265.131  1.00  0.00           H  
ATOM   3243  HD1 PHE D  28     210.102 185.143 266.082  1.00  0.00           H  
ATOM   3244  HD2 PHE D  28     206.467 187.245 266.453  1.00  0.00           H  
ATOM   3245  HE1 PHE D  28     209.383 183.661 267.924  1.00  0.00           H  
ATOM   3246  HE2 PHE D  28     205.778 185.800 268.279  1.00  0.00           H  
ATOM   3247  HZ  PHE D  28     207.244 184.001 269.022  1.00  0.00           H  
ATOM   3248  N   LEU D  29     206.137 186.527 263.479  1.00  0.00           N  
ATOM   3249  CA  LEU D  29     204.836 185.915 263.423  1.00  0.00           C  
ATOM   3250  C   LEU D  29     204.662 185.049 262.167  1.00  0.00           C  
ATOM   3251  O   LEU D  29     203.989 184.021 262.218  1.00  0.00           O  
ATOM   3252  CB  LEU D  29     203.804 186.998 263.569  1.00  0.00           C  
ATOM   3253  CG  LEU D  29     203.846 187.607 264.979  1.00  0.00           C  
ATOM   3254  CD1 LEU D  29     202.971 188.762 265.015  1.00  0.00           C  
ATOM   3255  CD2 LEU D  29     203.470 186.527 266.030  1.00  0.00           C  
ATOM   3256  H   LEU D  29     206.213 187.540 263.463  1.00  0.00           H  
ATOM   3257  HA  LEU D  29     204.736 185.297 264.297  1.00  0.00           H  
ATOM   3258 1HB  LEU D  29     204.012 187.787 262.843  1.00  0.00           H  
ATOM   3259 2HB  LEU D  29     202.818 186.586 263.385  1.00  0.00           H  
ATOM   3260  HG  LEU D  29     204.839 187.966 265.186  1.00  0.00           H  
ATOM   3261 1HD1 LEU D  29     203.005 189.235 265.980  1.00  0.00           H  
ATOM   3262 2HD1 LEU D  29     203.315 189.460 264.260  1.00  0.00           H  
ATOM   3263 3HD1 LEU D  29     201.961 188.474 264.800  1.00  0.00           H  
ATOM   3264 1HD2 LEU D  29     203.507 186.953 267.031  1.00  0.00           H  
ATOM   3265 2HD2 LEU D  29     202.477 186.155 265.832  1.00  0.00           H  
ATOM   3266 3HD2 LEU D  29     204.177 185.698 265.967  1.00  0.00           H  
ATOM   3267  N   ASP D  30     205.272 185.418 261.043  1.00  0.00           N  
ATOM   3268  CA  ASP D  30     205.172 184.554 259.861  1.00  0.00           C  
ATOM   3269  C   ASP D  30     205.904 183.208 260.104  1.00  0.00           C  
ATOM   3270  O   ASP D  30     205.408 182.137 259.725  1.00  0.00           O  
ATOM   3271  CB  ASP D  30     205.694 185.284 258.618  1.00  0.00           C  
ATOM   3272  CG  ASP D  30     204.705 186.405 258.145  1.00  0.00           C  
ATOM   3273  OD1 ASP D  30     203.579 186.425 258.611  1.00  0.00           O  
ATOM   3274  OD2 ASP D  30     205.055 187.251 257.332  1.00  0.00           O  
ATOM   3275  H   ASP D  30     205.785 186.298 261.008  1.00  0.00           H  
ATOM   3276  HA  ASP D  30     204.121 184.332 259.691  1.00  0.00           H  
ATOM   3277 1HB  ASP D  30     206.651 185.743 258.858  1.00  0.00           H  
ATOM   3278 2HB  ASP D  30     205.864 184.572 257.808  1.00  0.00           H  
ATOM   3279  N   LYS D  31     207.050 183.258 260.806  1.00  0.00           N  
ATOM   3280  CA  LYS D  31     207.796 182.035 261.137  1.00  0.00           C  
ATOM   3281  C   LYS D  31     206.953 181.194 262.089  1.00  0.00           C  
ATOM   3282  O   LYS D  31     206.774 179.981 261.895  1.00  0.00           O  
ATOM   3283  CB  LYS D  31     209.133 182.388 261.802  1.00  0.00           C  
ATOM   3284  CG  LYS D  31     210.035 181.207 262.197  1.00  0.00           C  
ATOM   3285  CD  LYS D  31     210.531 180.426 260.985  1.00  0.00           C  
ATOM   3286  CE  LYS D  31     211.823 179.653 261.303  1.00  0.00           C  
ATOM   3287  NZ  LYS D  31     211.674 178.714 262.449  1.00  0.00           N  
ATOM   3288  H   LYS D  31     207.425 184.164 261.090  1.00  0.00           H  
ATOM   3289  HA  LYS D  31     207.979 181.463 260.236  1.00  0.00           H  
ATOM   3290 1HB  LYS D  31     209.701 183.027 261.143  1.00  0.00           H  
ATOM   3291 2HB  LYS D  31     208.945 182.964 262.705  1.00  0.00           H  
ATOM   3292 1HG  LYS D  31     210.881 181.565 262.774  1.00  0.00           H  
ATOM   3293 2HG  LYS D  31     209.460 180.527 262.833  1.00  0.00           H  
ATOM   3294 1HD  LYS D  31     209.759 179.720 260.669  1.00  0.00           H  
ATOM   3295 2HD  LYS D  31     210.729 181.111 260.172  1.00  0.00           H  
ATOM   3296 1HE  LYS D  31     212.116 179.085 260.424  1.00  0.00           H  
ATOM   3297 2HE  LYS D  31     212.613 180.369 261.536  1.00  0.00           H  
ATOM   3298 1HZ  LYS D  31     212.537 178.230 262.618  1.00  0.00           H  
ATOM   3299 2HZ  LYS D  31     211.415 179.214 263.282  1.00  0.00           H  
ATOM   3300 3HZ  LYS D  31     210.952 178.006 262.266  1.00  0.00           H  
ATOM   3301  N   PHE D  32     206.391 181.882 263.082  1.00  0.00           N  
ATOM   3302  CA  PHE D  32     205.519 181.325 264.095  1.00  0.00           C  
ATOM   3303  C   PHE D  32     204.332 180.635 263.473  1.00  0.00           C  
ATOM   3304  O   PHE D  32     204.066 179.484 263.794  1.00  0.00           O  
ATOM   3305  CB  PHE D  32     205.058 182.434 265.031  1.00  0.00           C  
ATOM   3306  CG  PHE D  32     204.016 182.083 265.996  1.00  0.00           C  
ATOM   3307  CD1 PHE D  32     204.302 181.349 267.086  1.00  0.00           C  
ATOM   3308  CD2 PHE D  32     202.731 182.537 265.815  1.00  0.00           C  
ATOM   3309  CE1 PHE D  32     203.350 181.024 267.998  1.00  0.00           C  
ATOM   3310  CE2 PHE D  32     201.768 182.234 266.715  1.00  0.00           C  
ATOM   3311  CZ  PHE D  32     202.073 181.459 267.820  1.00  0.00           C  
ATOM   3312  H   PHE D  32     206.600 182.877 263.154  1.00  0.00           H  
ATOM   3313  HA  PHE D  32     206.091 180.591 264.670  1.00  0.00           H  
ATOM   3314 1HB  PHE D  32     205.912 182.850 265.571  1.00  0.00           H  
ATOM   3315 2HB  PHE D  32     204.665 183.191 264.434  1.00  0.00           H  
ATOM   3316  HD1 PHE D  32     205.302 181.020 267.207  1.00  0.00           H  
ATOM   3317  HD2 PHE D  32     202.492 183.148 264.935  1.00  0.00           H  
ATOM   3318  HE1 PHE D  32     203.618 180.424 268.861  1.00  0.00           H  
ATOM   3319  HE2 PHE D  32     200.765 182.606 266.550  1.00  0.00           H  
ATOM   3320  HZ  PHE D  32     201.310 181.204 268.546  1.00  0.00           H  
ATOM   3321  N   ASN D  33     203.626 181.302 262.557  1.00  0.00           N  
ATOM   3322  CA  ASN D  33     202.458 180.700 261.937  1.00  0.00           C  
ATOM   3323  C   ASN D  33     202.796 179.388 261.253  1.00  0.00           C  
ATOM   3324  O   ASN D  33     202.055 178.416 261.389  1.00  0.00           O  
ATOM   3325  CB  ASN D  33     201.847 181.626 260.893  1.00  0.00           C  
ATOM   3326  CG  ASN D  33     201.035 182.785 261.422  1.00  0.00           C  
ATOM   3327  OD1 ASN D  33     200.556 182.774 262.557  1.00  0.00           O  
ATOM   3328  ND2 ASN D  33     200.870 183.786 260.592  1.00  0.00           N  
ATOM   3329  H   ASN D  33     203.889 182.250 262.311  1.00  0.00           H  
ATOM   3330  HA  ASN D  33     201.722 180.492 262.717  1.00  0.00           H  
ATOM   3331 1HB  ASN D  33     202.660 182.037 260.284  1.00  0.00           H  
ATOM   3332 2HB  ASN D  33     201.216 181.040 260.228  1.00  0.00           H  
ATOM   3333 1HD2 ASN D  33     200.349 184.591 260.860  1.00  0.00           H  
ATOM   3334 2HD2 ASN D  33     201.282 183.747 259.679  1.00  0.00           H  
ATOM   3335  N   HIS D  34     203.931 179.322 260.552  1.00  0.00           N  
ATOM   3336  CA  HIS D  34     204.257 178.067 259.887  1.00  0.00           C  
ATOM   3337  C   HIS D  34     204.464 176.934 260.895  1.00  0.00           C  
ATOM   3338  O   HIS D  34     203.827 175.873 260.806  1.00  0.00           O  
ATOM   3339  CB  HIS D  34     205.508 178.222 258.999  1.00  0.00           C  
ATOM   3340  CG  HIS D  34     205.935 176.932 258.327  1.00  0.00           C  
ATOM   3341  ND1 HIS D  34     205.243 176.368 257.258  1.00  0.00           N  
ATOM   3342  CD2 HIS D  34     206.973 176.101 258.580  1.00  0.00           C  
ATOM   3343  CE1 HIS D  34     205.834 175.235 256.909  1.00  0.00           C  
ATOM   3344  NE2 HIS D  34     206.884 175.056 257.688  1.00  0.00           N  
ATOM   3345  H   HIS D  34     204.534 180.144 260.454  1.00  0.00           H  
ATOM   3346  HA  HIS D  34     203.428 177.781 259.241  1.00  0.00           H  
ATOM   3347 1HB  HIS D  34     205.315 178.969 258.226  1.00  0.00           H  
ATOM   3348 2HB  HIS D  34     206.340 178.590 259.604  1.00  0.00           H  
ATOM   3349  HD2 HIS D  34     207.731 176.231 259.356  1.00  0.00           H  
ATOM   3350  HE1 HIS D  34     205.504 174.567 256.115  1.00  0.00           H  
ATOM   3351  HE2 HIS D  34     207.522 174.269 257.645  1.00  0.00           H  
ATOM   3352  N   GLU D  35     205.351 177.150 261.862  1.00  0.00           N  
ATOM   3353  CA  GLU D  35     205.632 176.081 262.810  1.00  0.00           C  
ATOM   3354  C   GLU D  35     204.411 175.755 263.672  1.00  0.00           C  
ATOM   3355  O   GLU D  35     204.151 174.582 263.987  1.00  0.00           O  
ATOM   3356  CB  GLU D  35     206.832 176.441 263.678  1.00  0.00           C  
ATOM   3357  CG  GLU D  35     208.173 176.460 262.934  1.00  0.00           C  
ATOM   3358  CD  GLU D  35     209.376 176.755 263.833  1.00  0.00           C  
ATOM   3359  OE1 GLU D  35     209.193 177.037 264.989  1.00  0.00           O  
ATOM   3360  OE2 GLU D  35     210.491 176.716 263.337  1.00  0.00           O  
ATOM   3361  H   GLU D  35     205.825 178.055 261.924  1.00  0.00           H  
ATOM   3362  HA  GLU D  35     205.885 175.187 262.242  1.00  0.00           H  
ATOM   3363 1HB  GLU D  35     206.677 177.446 264.062  1.00  0.00           H  
ATOM   3364 2HB  GLU D  35     206.901 175.754 264.520  1.00  0.00           H  
ATOM   3365 1HG  GLU D  35     208.320 175.497 262.448  1.00  0.00           H  
ATOM   3366 2HG  GLU D  35     208.115 177.224 262.154  1.00  0.00           H  
ATOM   3367  N   ALA D  36     203.653 176.795 264.028  1.00  0.00           N  
ATOM   3368  CA  ALA D  36     202.476 176.663 264.855  1.00  0.00           C  
ATOM   3369  C   ALA D  36     201.446 175.790 264.198  1.00  0.00           C  
ATOM   3370  O   ALA D  36     200.851 174.953 264.867  1.00  0.00           O  
ATOM   3371  CB  ALA D  36     201.864 178.022 265.139  1.00  0.00           C  
ATOM   3372  H   ALA D  36     203.915 177.725 263.730  1.00  0.00           H  
ATOM   3373  HA  ALA D  36     202.773 176.193 265.789  1.00  0.00           H  
ATOM   3374 1HB  ALA D  36     201.014 177.884 265.768  1.00  0.00           H  
ATOM   3375 2HB  ALA D  36     202.570 178.670 265.631  1.00  0.00           H  
ATOM   3376 3HB  ALA D  36     201.557 178.480 264.203  1.00  0.00           H  
ATOM   3377  N   GLU D  37     201.249 175.912 262.880  1.00  0.00           N  
ATOM   3378  CA  GLU D  37     200.254 175.044 262.271  1.00  0.00           C  
ATOM   3379  C   GLU D  37     200.631 173.577 262.378  1.00  0.00           C  
ATOM   3380  O   GLU D  37     199.762 172.735 262.618  1.00  0.00           O  
ATOM   3381  CB  GLU D  37     200.016 175.331 260.788  1.00  0.00           C  
ATOM   3382  CG  GLU D  37     199.293 176.586 260.430  1.00  0.00           C  
ATOM   3383  CD  GLU D  37     199.080 176.686 258.923  1.00  0.00           C  
ATOM   3384  OE1 GLU D  37     199.587 175.838 258.185  1.00  0.00           O  
ATOM   3385  OE2 GLU D  37     198.381 177.591 258.510  1.00  0.00           O  
ATOM   3386  H   GLU D  37     201.739 176.622 262.329  1.00  0.00           H  
ATOM   3387  HA  GLU D  37     199.313 175.191 262.801  1.00  0.00           H  
ATOM   3388 1HB  GLU D  37     200.979 175.345 260.270  1.00  0.00           H  
ATOM   3389 2HB  GLU D  37     199.433 174.526 260.371  1.00  0.00           H  
ATOM   3390 1HG  GLU D  37     198.330 176.589 260.930  1.00  0.00           H  
ATOM   3391 2HG  GLU D  37     199.854 177.443 260.779  1.00  0.00           H  
ATOM   3392  N   ASP D  38     201.917 173.236 262.219  1.00  0.00           N  
ATOM   3393  CA  ASP D  38     202.220 171.802 262.285  1.00  0.00           C  
ATOM   3394  C   ASP D  38     202.067 171.253 263.692  1.00  0.00           C  
ATOM   3395  O   ASP D  38     201.547 170.148 263.889  1.00  0.00           O  
ATOM   3396  CB  ASP D  38     203.635 171.458 261.809  1.00  0.00           C  
ATOM   3397  CG  ASP D  38     203.852 171.608 260.309  1.00  0.00           C  
ATOM   3398  OD1 ASP D  38     202.886 171.864 259.592  1.00  0.00           O  
ATOM   3399  OD2 ASP D  38     204.957 171.324 259.869  1.00  0.00           O  
ATOM   3400  H   ASP D  38     202.629 173.952 262.023  1.00  0.00           H  
ATOM   3401  HA  ASP D  38     201.513 171.276 261.645  1.00  0.00           H  
ATOM   3402 1HB  ASP D  38     204.344 172.116 262.327  1.00  0.00           H  
ATOM   3403 2HB  ASP D  38     203.875 170.437 262.101  1.00  0.00           H  
ATOM   3404  N   LEU D  39     202.506 172.021 264.675  1.00  0.00           N  
ATOM   3405  CA  LEU D  39     202.433 171.527 266.036  1.00  0.00           C  
ATOM   3406  C   LEU D  39     201.019 171.562 266.574  1.00  0.00           C  
ATOM   3407  O   LEU D  39     200.598 170.644 267.282  1.00  0.00           O  
ATOM   3408  CB  LEU D  39     203.394 172.310 266.884  1.00  0.00           C  
ATOM   3409  CG  LEU D  39     204.816 172.046 266.537  1.00  0.00           C  
ATOM   3410  CD1 LEU D  39     205.659 172.961 267.298  1.00  0.00           C  
ATOM   3411  CD2 LEU D  39     205.130 170.589 266.857  1.00  0.00           C  
ATOM   3412  H   LEU D  39     202.921 172.935 264.468  1.00  0.00           H  
ATOM   3413  HA  LEU D  39     202.763 170.490 266.035  1.00  0.00           H  
ATOM   3414 1HB  LEU D  39     203.209 173.373 266.730  1.00  0.00           H  
ATOM   3415 2HB  LEU D  39     203.241 172.060 267.918  1.00  0.00           H  
ATOM   3416  HG  LEU D  39     204.983 172.239 265.472  1.00  0.00           H  
ATOM   3417 1HD1 LEU D  39     206.708 172.791 267.058  1.00  0.00           H  
ATOM   3418 2HD1 LEU D  39     205.385 173.980 267.037  1.00  0.00           H  
ATOM   3419 3HD1 LEU D  39     205.492 172.784 268.355  1.00  0.00           H  
ATOM   3420 1HD2 LEU D  39     206.171 170.377 266.617  1.00  0.00           H  
ATOM   3421 2HD2 LEU D  39     204.955 170.413 267.915  1.00  0.00           H  
ATOM   3422 3HD2 LEU D  39     204.482 169.936 266.269  1.00  0.00           H  
ATOM   3423  N   PHE D  40     200.273 172.594 266.209  1.00  0.00           N  
ATOM   3424  CA  PHE D  40     198.883 172.720 266.586  1.00  0.00           C  
ATOM   3425  C   PHE D  40     198.141 171.531 266.040  1.00  0.00           C  
ATOM   3426  O   PHE D  40     197.357 170.901 266.746  1.00  0.00           O  
ATOM   3427  CB  PHE D  40     198.287 173.996 266.052  1.00  0.00           C  
ATOM   3428  CG  PHE D  40     196.848 174.161 266.341  1.00  0.00           C  
ATOM   3429  CD1 PHE D  40     196.420 174.547 267.591  1.00  0.00           C  
ATOM   3430  CD2 PHE D  40     195.913 173.950 265.351  1.00  0.00           C  
ATOM   3431  CE1 PHE D  40     195.087 174.725 267.853  1.00  0.00           C  
ATOM   3432  CE2 PHE D  40     194.579 174.122 265.603  1.00  0.00           C  
ATOM   3433  CZ  PHE D  40     194.161 174.512 266.852  1.00  0.00           C  
ATOM   3434  H   PHE D  40     200.670 173.333 265.640  1.00  0.00           H  
ATOM   3435  HA  PHE D  40     198.808 172.721 267.674  1.00  0.00           H  
ATOM   3436 1HB  PHE D  40     198.824 174.822 266.477  1.00  0.00           H  
ATOM   3437 2HB  PHE D  40     198.426 174.036 264.974  1.00  0.00           H  
ATOM   3438  HD1 PHE D  40     197.152 174.708 268.365  1.00  0.00           H  
ATOM   3439  HD2 PHE D  40     196.252 173.645 264.365  1.00  0.00           H  
ATOM   3440  HE1 PHE D  40     194.761 175.031 268.848  1.00  0.00           H  
ATOM   3441  HE2 PHE D  40     193.845 173.953 264.817  1.00  0.00           H  
ATOM   3442  HZ  PHE D  40     193.097 174.647 267.043  1.00  0.00           H  
ATOM   3443  N   TYR D  41     198.376 171.223 264.761  1.00  0.00           N  
ATOM   3444  CA  TYR D  41     197.723 170.095 264.139  1.00  0.00           C  
ATOM   3445  C   TYR D  41     197.964 168.853 264.979  1.00  0.00           C  
ATOM   3446  O   TYR D  41     197.022 168.165 265.369  1.00  0.00           O  
ATOM   3447  CB  TYR D  41     198.233 169.903 262.700  1.00  0.00           C  
ATOM   3448  CG  TYR D  41     197.644 168.717 261.918  1.00  0.00           C  
ATOM   3449  CD1 TYR D  41     196.407 168.847 261.341  1.00  0.00           C  
ATOM   3450  CD2 TYR D  41     198.343 167.531 261.764  1.00  0.00           C  
ATOM   3451  CE1 TYR D  41     195.834 167.839 260.615  1.00  0.00           C  
ATOM   3452  CE2 TYR D  41     197.771 166.500 261.031  1.00  0.00           C  
ATOM   3453  CZ  TYR D  41     196.513 166.667 260.457  1.00  0.00           C  
ATOM   3454  OH  TYR D  41     195.953 165.652 259.742  1.00  0.00           O  
ATOM   3455  H   TYR D  41     199.016 171.778 264.193  1.00  0.00           H  
ATOM   3456  HA  TYR D  41     196.667 170.293 264.124  1.00  0.00           H  
ATOM   3457 1HB  TYR D  41     198.023 170.808 262.134  1.00  0.00           H  
ATOM   3458 2HB  TYR D  41     199.311 169.790 262.716  1.00  0.00           H  
ATOM   3459  HD1 TYR D  41     195.884 169.760 261.466  1.00  0.00           H  
ATOM   3460  HD2 TYR D  41     199.329 167.414 262.215  1.00  0.00           H  
ATOM   3461  HE1 TYR D  41     194.843 167.975 260.171  1.00  0.00           H  
ATOM   3462  HE2 TYR D  41     198.307 165.560 260.901  1.00  0.00           H  
ATOM   3463  HH  TYR D  41     195.148 165.948 259.250  1.00  0.00           H  
ATOM   3464  N   GLN D  42     199.221 168.579 265.328  1.00  0.00           N  
ATOM   3465  CA  GLN D  42     199.489 167.392 266.125  1.00  0.00           C  
ATOM   3466  C   GLN D  42     198.802 167.427 267.499  1.00  0.00           C  
ATOM   3467  O   GLN D  42     198.252 166.417 267.945  1.00  0.00           O  
ATOM   3468  CB  GLN D  42     201.001 167.239 266.324  1.00  0.00           C  
ATOM   3469  CG  GLN D  42     201.755 166.878 265.061  1.00  0.00           C  
ATOM   3470  CD  GLN D  42     203.284 166.872 265.235  1.00  0.00           C  
ATOM   3471  OE1 GLN D  42     203.856 166.446 266.266  1.00  0.00           O  
ATOM   3472  NE2 GLN D  42     203.958 167.362 264.197  1.00  0.00           N  
ATOM   3473  H   GLN D  42     199.990 169.173 265.004  1.00  0.00           H  
ATOM   3474  HA  GLN D  42     199.110 166.527 265.579  1.00  0.00           H  
ATOM   3475 1HB  GLN D  42     201.409 168.180 266.701  1.00  0.00           H  
ATOM   3476 2HB  GLN D  42     201.197 166.474 267.069  1.00  0.00           H  
ATOM   3477 1HG  GLN D  42     201.443 165.886 264.740  1.00  0.00           H  
ATOM   3478 2HG  GLN D  42     201.504 167.611 264.291  1.00  0.00           H  
ATOM   3479 1HE2 GLN D  42     204.953 167.410 264.201  1.00  0.00           H  
ATOM   3480 2HE2 GLN D  42     203.453 167.691 263.398  1.00  0.00           H  
ATOM   3481  N   SER D  43     198.797 168.585 268.170  1.00  0.00           N  
ATOM   3482  CA  SER D  43     198.194 168.687 269.505  1.00  0.00           C  
ATOM   3483  C   SER D  43     196.680 168.512 269.487  1.00  0.00           C  
ATOM   3484  O   SER D  43     196.119 167.716 270.258  1.00  0.00           O  
ATOM   3485  CB  SER D  43     198.574 170.010 270.149  1.00  0.00           C  
ATOM   3486  OG  SER D  43     197.976 170.151 271.419  1.00  0.00           O  
ATOM   3487  H   SER D  43     199.253 169.403 267.763  1.00  0.00           H  
ATOM   3488  HA  SER D  43     198.598 167.895 270.126  1.00  0.00           H  
ATOM   3489 1HB  SER D  43     199.657 170.041 270.254  1.00  0.00           H  
ATOM   3490 2HB  SER D  43     198.286 170.842 269.501  1.00  0.00           H  
ATOM   3491  HG  SER D  43     197.112 170.539 271.258  1.00  0.00           H  
ATOM   3492  N   SER D  44     196.006 169.272 268.630  1.00  0.00           N  
ATOM   3493  CA  SER D  44     194.561 169.210 268.563  1.00  0.00           C  
ATOM   3494  C   SER D  44     194.091 167.876 268.003  1.00  0.00           C  
ATOM   3495  O   SER D  44     193.136 167.296 268.518  1.00  0.00           O  
ATOM   3496  CB  SER D  44     194.020 170.368 267.768  1.00  0.00           C  
ATOM   3497  OG  SER D  44     194.234 171.578 268.427  1.00  0.00           O  
ATOM   3498  H   SER D  44     196.512 169.895 268.001  1.00  0.00           H  
ATOM   3499  HA  SER D  44     194.172 169.301 269.577  1.00  0.00           H  
ATOM   3500 1HB  SER D  44     194.506 170.394 266.788  1.00  0.00           H  
ATOM   3501 2HB  SER D  44     192.962 170.234 267.617  1.00  0.00           H  
ATOM   3502  HG  SER D  44     193.982 172.262 267.786  1.00  0.00           H  
ATOM   3503  N   LEU D  45     194.779 167.353 266.983  1.00  0.00           N  
ATOM   3504  CA  LEU D  45     194.382 166.079 266.410  1.00  0.00           C  
ATOM   3505  C   LEU D  45     194.571 164.962 267.420  1.00  0.00           C  
ATOM   3506  O   LEU D  45     193.682 164.129 267.587  1.00  0.00           O  
ATOM   3507  CB  LEU D  45     195.155 165.782 265.132  1.00  0.00           C  
ATOM   3508  CG  LEU D  45     194.804 164.469 264.465  1.00  0.00           C  
ATOM   3509  CD1 LEU D  45     193.312 164.465 264.123  1.00  0.00           C  
ATOM   3510  CD2 LEU D  45     195.638 164.327 263.209  1.00  0.00           C  
ATOM   3511  H   LEU D  45     195.577 167.839 266.570  1.00  0.00           H  
ATOM   3512  HA  LEU D  45     193.332 166.121 266.150  1.00  0.00           H  
ATOM   3513 1HB  LEU D  45     194.983 166.590 264.414  1.00  0.00           H  
ATOM   3514 2HB  LEU D  45     196.220 165.755 265.369  1.00  0.00           H  
ATOM   3515  HG  LEU D  45     195.007 163.640 265.145  1.00  0.00           H  
ATOM   3516 1HD1 LEU D  45     193.048 163.524 263.641  1.00  0.00           H  
ATOM   3517 2HD1 LEU D  45     192.730 164.575 265.038  1.00  0.00           H  
ATOM   3518 3HD1 LEU D  45     193.090 165.296 263.443  1.00  0.00           H  
ATOM   3519 1HD2 LEU D  45     195.396 163.390 262.709  1.00  0.00           H  
ATOM   3520 2HD2 LEU D  45     195.414 165.158 262.549  1.00  0.00           H  
ATOM   3521 3HD2 LEU D  45     196.697 164.340 263.469  1.00  0.00           H  
ATOM   3522  N   ALA D  46     195.720 164.919 268.104  1.00  0.00           N  
ATOM   3523  CA  ALA D  46     195.934 163.876 269.096  1.00  0.00           C  
ATOM   3524  C   ALA D  46     194.887 163.963 270.212  1.00  0.00           C  
ATOM   3525  O   ALA D  46     194.384 162.933 270.675  1.00  0.00           O  
ATOM   3526  CB  ALA D  46     197.326 163.981 269.672  1.00  0.00           C  
ATOM   3527  H   ALA D  46     196.463 165.602 267.948  1.00  0.00           H  
ATOM   3528  HA  ALA D  46     195.826 162.914 268.601  1.00  0.00           H  
ATOM   3529 1HB  ALA D  46     197.473 163.184 270.378  1.00  0.00           H  
ATOM   3530 2HB  ALA D  46     198.061 163.899 268.873  1.00  0.00           H  
ATOM   3531 3HB  ALA D  46     197.440 164.946 270.167  1.00  0.00           H  
ATOM   3532  N   SER D  47     194.520 165.190 270.613  1.00  0.00           N  
ATOM   3533  CA  SER D  47     193.514 165.375 271.648  1.00  0.00           C  
ATOM   3534  C   SER D  47     192.165 164.845 271.165  1.00  0.00           C  
ATOM   3535  O   SER D  47     191.438 164.182 271.911  1.00  0.00           O  
ATOM   3536  CB  SER D  47     193.409 166.844 271.996  1.00  0.00           C  
ATOM   3537  OG  SER D  47     194.602 167.323 272.562  1.00  0.00           O  
ATOM   3538  H   SER D  47     194.972 166.019 270.225  1.00  0.00           H  
ATOM   3539  HA  SER D  47     193.805 164.810 272.528  1.00  0.00           H  
ATOM   3540 1HB  SER D  47     193.190 167.404 271.100  1.00  0.00           H  
ATOM   3541 2HB  SER D  47     192.590 166.994 272.690  1.00  0.00           H  
ATOM   3542  HG  SER D  47     195.261 167.343 271.822  1.00  0.00           H  
ATOM   3543  N   TRP D  48     191.849 165.114 269.899  1.00  0.00           N  
ATOM   3544  CA  TRP D  48     190.621 164.650 269.275  1.00  0.00           C  
ATOM   3545  C   TRP D  48     190.598 163.130 269.240  1.00  0.00           C  
ATOM   3546  O   TRP D  48     189.585 162.511 269.595  1.00  0.00           O  
ATOM   3547  CB  TRP D  48     190.514 165.202 267.866  1.00  0.00           C  
ATOM   3548  CG  TRP D  48     189.269 164.860 267.170  1.00  0.00           C  
ATOM   3549  CD1 TRP D  48     188.137 165.561 267.194  1.00  0.00           C  
ATOM   3550  CD2 TRP D  48     189.004 163.718 266.362  1.00  0.00           C  
ATOM   3551  NE1 TRP D  48     187.187 164.954 266.460  1.00  0.00           N  
ATOM   3552  CE2 TRP D  48     187.686 163.820 265.951  1.00  0.00           C  
ATOM   3553  CE3 TRP D  48     189.757 162.640 265.969  1.00  0.00           C  
ATOM   3554  CZ2 TRP D  48     187.089 162.872 265.168  1.00  0.00           C  
ATOM   3555  CZ3 TRP D  48     189.172 161.672 265.181  1.00  0.00           C  
ATOM   3556  CH2 TRP D  48     187.857 161.784 264.790  1.00  0.00           C  
ATOM   3557  H   TRP D  48     192.480 165.691 269.343  1.00  0.00           H  
ATOM   3558  HA  TRP D  48     189.775 165.004 269.862  1.00  0.00           H  
ATOM   3559 1HB  TRP D  48     190.583 166.261 267.944  1.00  0.00           H  
ATOM   3560 2HB  TRP D  48     191.344 164.865 267.267  1.00  0.00           H  
ATOM   3561  HD1 TRP D  48     188.014 166.459 267.715  1.00  0.00           H  
ATOM   3562  HE1 TRP D  48     186.241 165.283 266.330  1.00  0.00           H  
ATOM   3563  HE3 TRP D  48     190.787 162.557 266.279  1.00  0.00           H  
ATOM   3564  HZ2 TRP D  48     186.049 162.956 264.855  1.00  0.00           H  
ATOM   3565  HZ3 TRP D  48     189.782 160.818 264.883  1.00  0.00           H  
ATOM   3566  HH2 TRP D  48     187.409 161.008 264.168  1.00  0.00           H  
ATOM   3567  N   ASN D  49     191.728 162.522 268.833  1.00  0.00           N  
ATOM   3568  CA  ASN D  49     191.820 161.074 268.743  1.00  0.00           C  
ATOM   3569  C   ASN D  49     191.517 160.484 270.099  1.00  0.00           C  
ATOM   3570  O   ASN D  49     190.696 159.572 270.207  1.00  0.00           O  
ATOM   3571  CB  ASN D  49     193.212 160.633 268.300  1.00  0.00           C  
ATOM   3572  CG  ASN D  49     193.540 160.846 266.828  1.00  0.00           C  
ATOM   3573  OD1 ASN D  49     192.668 161.009 265.970  1.00  0.00           O  
ATOM   3574  ND2 ASN D  49     194.816 160.836 266.530  1.00  0.00           N  
ATOM   3575  H   ASN D  49     192.526 163.092 268.555  1.00  0.00           H  
ATOM   3576  HA  ASN D  49     191.074 160.710 268.037  1.00  0.00           H  
ATOM   3577 1HB  ASN D  49     193.954 161.160 268.892  1.00  0.00           H  
ATOM   3578 2HB  ASN D  49     193.328 159.575 268.523  1.00  0.00           H  
ATOM   3579 1HD2 ASN D  49     195.111 160.957 265.583  1.00  0.00           H  
ATOM   3580 2HD2 ASN D  49     195.494 160.697 267.251  1.00  0.00           H  
ATOM   3581  N   TYR D  50     192.101 161.065 271.145  1.00  0.00           N  
ATOM   3582  CA  TYR D  50     191.839 160.624 272.499  1.00  0.00           C  
ATOM   3583  C   TYR D  50     190.369 160.736 272.853  1.00  0.00           C  
ATOM   3584  O   TYR D  50     189.777 159.785 273.354  1.00  0.00           O  
ATOM   3585  CB  TYR D  50     192.707 161.363 273.509  1.00  0.00           C  
ATOM   3586  CG  TYR D  50     192.333 161.021 274.897  1.00  0.00           C  
ATOM   3587  CD1 TYR D  50     192.671 159.803 275.431  1.00  0.00           C  
ATOM   3588  CD2 TYR D  50     191.646 161.942 275.652  1.00  0.00           C  
ATOM   3589  CE1 TYR D  50     192.303 159.511 276.712  1.00  0.00           C  
ATOM   3590  CE2 TYR D  50     191.290 161.654 276.940  1.00  0.00           C  
ATOM   3591  CZ  TYR D  50     191.615 160.443 277.475  1.00  0.00           C  
ATOM   3592  OH  TYR D  50     191.266 160.146 278.775  1.00  0.00           O  
ATOM   3593  H   TYR D  50     192.774 161.820 270.989  1.00  0.00           H  
ATOM   3594  HA  TYR D  50     192.083 159.566 272.564  1.00  0.00           H  
ATOM   3595 1HB  TYR D  50     193.760 161.132 273.359  1.00  0.00           H  
ATOM   3596 2HB  TYR D  50     192.591 162.435 273.376  1.00  0.00           H  
ATOM   3597  HD1 TYR D  50     193.214 159.068 274.838  1.00  0.00           H  
ATOM   3598  HD2 TYR D  50     191.389 162.908 275.218  1.00  0.00           H  
ATOM   3599  HE1 TYR D  50     192.553 158.543 277.135  1.00  0.00           H  
ATOM   3600  HE2 TYR D  50     190.748 162.390 277.532  1.00  0.00           H  
ATOM   3601  HH  TYR D  50     191.591 159.273 279.005  1.00  0.00           H  
ATOM   3602  N   ASN D  51     189.763 161.885 272.597  1.00  0.00           N  
ATOM   3603  CA  ASN D  51     188.366 162.061 272.946  1.00  0.00           C  
ATOM   3604  C   ASN D  51     187.414 161.133 272.176  1.00  0.00           C  
ATOM   3605  O   ASN D  51     186.321 160.836 272.665  1.00  0.00           O  
ATOM   3606  CB  ASN D  51     187.991 163.520 272.864  1.00  0.00           C  
ATOM   3607  CG  ASN D  51     188.585 164.238 274.054  1.00  0.00           C  
ATOM   3608  OD1 ASN D  51     188.964 163.565 275.011  1.00  0.00           O  
ATOM   3609  ND2 ASN D  51     188.665 165.530 274.040  1.00  0.00           N  
ATOM   3610  H   ASN D  51     190.286 162.653 272.177  1.00  0.00           H  
ATOM   3611  HA  ASN D  51     188.270 161.783 273.994  1.00  0.00           H  
ATOM   3612 1HB  ASN D  51     188.387 163.953 271.939  1.00  0.00           H  
ATOM   3613 2HB  ASN D  51     186.909 163.637 272.860  1.00  0.00           H  
ATOM   3614 1HD2 ASN D  51     189.051 166.014 274.825  1.00  0.00           H  
ATOM   3615 2HD2 ASN D  51     188.347 166.037 273.254  1.00  0.00           H  
ATOM   3616  N   THR D  52     187.808 160.651 270.989  1.00  0.00           N  
ATOM   3617  CA  THR D  52     186.952 159.692 270.284  1.00  0.00           C  
ATOM   3618  C   THR D  52     187.339 158.232 270.561  1.00  0.00           C  
ATOM   3619  O   THR D  52     186.543 157.321 270.316  1.00  0.00           O  
ATOM   3620  CB  THR D  52     186.954 159.923 268.774  1.00  0.00           C  
ATOM   3621  OG1 THR D  52     188.264 159.790 268.253  1.00  0.00           O  
ATOM   3622  CG2 THR D  52     186.459 161.229 268.495  1.00  0.00           C  
ATOM   3623  H   THR D  52     188.685 160.971 270.574  1.00  0.00           H  
ATOM   3624  HA  THR D  52     185.931 159.834 270.628  1.00  0.00           H  
ATOM   3625  HB  THR D  52     186.310 159.187 268.302  1.00  0.00           H  
ATOM   3626  HG1 THR D  52     188.803 160.530 268.589  1.00  0.00           H  
ATOM   3627 1HG2 THR D  52     186.441 161.380 267.431  1.00  0.00           H  
ATOM   3628 2HG2 THR D  52     185.464 161.293 268.899  1.00  0.00           H  
ATOM   3629 3HG2 THR D  52     187.103 161.972 268.959  1.00  0.00           H  
ATOM   3630  N   ASN D  53     188.565 158.005 271.021  1.00  0.00           N  
ATOM   3631  CA  ASN D  53     189.075 156.670 271.301  1.00  0.00           C  
ATOM   3632  C   ASN D  53     189.864 156.683 272.601  1.00  0.00           C  
ATOM   3633  O   ASN D  53     191.108 156.724 272.606  1.00  0.00           O  
ATOM   3634  CB  ASN D  53     189.932 156.150 270.157  1.00  0.00           C  
ATOM   3635  CG  ASN D  53     189.171 155.964 268.868  1.00  0.00           C  
ATOM   3636  OD1 ASN D  53     188.438 154.979 268.690  1.00  0.00           O  
ATOM   3637  ND2 ASN D  53     189.342 156.894 267.960  1.00  0.00           N  
ATOM   3638  H   ASN D  53     189.192 158.791 271.165  1.00  0.00           H  
ATOM   3639  HA  ASN D  53     188.229 155.997 271.445  1.00  0.00           H  
ATOM   3640 1HB  ASN D  53     190.727 156.862 269.971  1.00  0.00           H  
ATOM   3641 2HB  ASN D  53     190.394 155.205 270.441  1.00  0.00           H  
ATOM   3642 1HD2 ASN D  53     188.867 156.834 267.083  1.00  0.00           H  
ATOM   3643 2HD2 ASN D  53     189.952 157.671 268.152  1.00  0.00           H  
ATOM   3644  N   ILE D  54     189.151 156.618 273.714  1.00  0.00           N  
ATOM   3645  CA  ILE D  54     189.820 156.787 274.988  1.00  0.00           C  
ATOM   3646  C   ILE D  54     190.609 155.556 275.383  1.00  0.00           C  
ATOM   3647  O   ILE D  54     190.122 154.648 276.061  1.00  0.00           O  
ATOM   3648  CB  ILE D  54     188.800 157.118 276.081  1.00  0.00           C  
ATOM   3649  CG1 ILE D  54     188.074 158.408 275.730  1.00  0.00           C  
ATOM   3650  CG2 ILE D  54     189.450 157.187 277.425  1.00  0.00           C  
ATOM   3651  CD1 ILE D  54     186.904 158.680 276.620  1.00  0.00           C  
ATOM   3652  H   ILE D  54     188.134 156.540 273.655  1.00  0.00           H  
ATOM   3653  HA  ILE D  54     190.509 157.626 274.898  1.00  0.00           H  
ATOM   3654  HB  ILE D  54     188.072 156.355 276.106  1.00  0.00           H  
ATOM   3655 1HG1 ILE D  54     188.775 159.244 275.804  1.00  0.00           H  
ATOM   3656 2HG1 ILE D  54     187.726 158.349 274.697  1.00  0.00           H  
ATOM   3657 1HG2 ILE D  54     188.697 157.398 278.180  1.00  0.00           H  
ATOM   3658 2HG2 ILE D  54     189.928 156.235 277.644  1.00  0.00           H  
ATOM   3659 3HG2 ILE D  54     190.179 157.960 277.426  1.00  0.00           H  
ATOM   3660 1HD1 ILE D  54     186.431 159.598 276.325  1.00  0.00           H  
ATOM   3661 2HD1 ILE D  54     186.191 157.865 276.538  1.00  0.00           H  
ATOM   3662 3HD1 ILE D  54     187.242 158.763 277.649  1.00  0.00           H  
ATOM   3663  N   THR D  55     191.867 155.591 274.974  1.00  0.00           N  
ATOM   3664  CA  THR D  55     192.860 154.554 275.177  1.00  0.00           C  
ATOM   3665  C   THR D  55     194.121 155.138 275.773  1.00  0.00           C  
ATOM   3666  O   THR D  55     194.433 156.308 275.540  1.00  0.00           O  
ATOM   3667  CB  THR D  55     193.239 153.909 273.832  1.00  0.00           C  
ATOM   3668  OG1 THR D  55     193.822 154.921 272.979  1.00  0.00           O  
ATOM   3669  CG2 THR D  55     192.011 153.326 273.144  1.00  0.00           C  
ATOM   3670  H   THR D  55     192.096 156.384 274.385  1.00  0.00           H  
ATOM   3671  HA  THR D  55     192.460 153.801 275.857  1.00  0.00           H  
ATOM   3672  HB  THR D  55     193.969 153.121 274.003  1.00  0.00           H  
ATOM   3673  HG1 THR D  55     193.103 155.530 272.708  1.00  0.00           H  
ATOM   3674 1HG2 THR D  55     192.304 152.881 272.196  1.00  0.00           H  
ATOM   3675 2HG2 THR D  55     191.565 152.564 273.782  1.00  0.00           H  
ATOM   3676 3HG2 THR D  55     191.285 154.108 272.959  1.00  0.00           H  
ATOM   3677  N   GLU D  56     194.912 154.298 276.436  1.00  0.00           N  
ATOM   3678  CA  GLU D  56     196.190 154.740 276.987  1.00  0.00           C  
ATOM   3679  C   GLU D  56     197.139 155.219 275.895  1.00  0.00           C  
ATOM   3680  O   GLU D  56     197.905 156.166 276.092  1.00  0.00           O  
ATOM   3681  CB  GLU D  56     196.841 153.616 277.787  1.00  0.00           C  
ATOM   3682  CG  GLU D  56     196.118 153.284 279.088  1.00  0.00           C  
ATOM   3683  CD  GLU D  56     196.745 152.136 279.846  1.00  0.00           C  
ATOM   3684  OE1 GLU D  56     197.637 151.513 279.319  1.00  0.00           O  
ATOM   3685  OE2 GLU D  56     196.329 151.885 280.953  1.00  0.00           O  
ATOM   3686  H   GLU D  56     194.607 153.346 276.586  1.00  0.00           H  
ATOM   3687  HA  GLU D  56     196.001 155.576 277.662  1.00  0.00           H  
ATOM   3688 1HB  GLU D  56     196.880 152.712 277.179  1.00  0.00           H  
ATOM   3689 2HB  GLU D  56     197.867 153.892 278.032  1.00  0.00           H  
ATOM   3690 1HG  GLU D  56     196.122 154.170 279.723  1.00  0.00           H  
ATOM   3691 2HG  GLU D  56     195.081 153.041 278.859  1.00  0.00           H  
ATOM   3692  N   GLU D  57     197.101 154.568 274.731  1.00  0.00           N  
ATOM   3693  CA  GLU D  57     197.993 154.993 273.663  1.00  0.00           C  
ATOM   3694  C   GLU D  57     197.644 156.411 273.248  1.00  0.00           C  
ATOM   3695  O   GLU D  57     198.534 157.246 273.064  1.00  0.00           O  
ATOM   3696  CB  GLU D  57     197.894 154.056 272.458  1.00  0.00           C  
ATOM   3697  CG  GLU D  57     198.478 152.663 272.694  1.00  0.00           C  
ATOM   3698  CD  GLU D  57     198.333 151.740 271.503  1.00  0.00           C  
ATOM   3699  OE1 GLU D  57     197.700 152.123 270.548  1.00  0.00           O  
ATOM   3700  OE2 GLU D  57     198.862 150.653 271.553  1.00  0.00           O  
ATOM   3701  H   GLU D  57     196.463 153.799 274.598  1.00  0.00           H  
ATOM   3702  HA  GLU D  57     199.019 154.988 274.037  1.00  0.00           H  
ATOM   3703 1HB  GLU D  57     196.845 153.939 272.179  1.00  0.00           H  
ATOM   3704 2HB  GLU D  57     198.410 154.502 271.608  1.00  0.00           H  
ATOM   3705 1HG  GLU D  57     199.537 152.765 272.934  1.00  0.00           H  
ATOM   3706 2HG  GLU D  57     197.980 152.219 273.556  1.00  0.00           H  
ATOM   3707  N   ASN D  58     196.344 156.721 273.157  1.00  0.00           N  
ATOM   3708  CA  ASN D  58     195.987 158.079 272.802  1.00  0.00           C  
ATOM   3709  C   ASN D  58     196.267 159.064 273.923  1.00  0.00           C  
ATOM   3710  O   ASN D  58     196.545 160.230 273.649  1.00  0.00           O  
ATOM   3711  CB  ASN D  58     194.605 158.186 272.247  1.00  0.00           C  
ATOM   3712  CG  ASN D  58     194.545 157.697 270.818  1.00  0.00           C  
ATOM   3713  OD1 ASN D  58     195.536 157.734 270.049  1.00  0.00           O  
ATOM   3714  ND2 ASN D  58     193.398 157.236 270.429  1.00  0.00           N  
ATOM   3715  H   ASN D  58     195.605 156.025 273.302  1.00  0.00           H  
ATOM   3716  HA  ASN D  58     196.629 158.366 271.983  1.00  0.00           H  
ATOM   3717 1HB  ASN D  58     193.896 157.630 272.867  1.00  0.00           H  
ATOM   3718 2HB  ASN D  58     194.323 159.214 272.252  1.00  0.00           H  
ATOM   3719 1HD2 ASN D  58     193.284 156.893 269.498  1.00  0.00           H  
ATOM   3720 2HD2 ASN D  58     192.619 157.219 271.073  1.00  0.00           H  
ATOM   3721  N   VAL D  59     196.244 158.616 275.183  1.00  0.00           N  
ATOM   3722  CA  VAL D  59     196.597 159.542 276.250  1.00  0.00           C  
ATOM   3723  C   VAL D  59     198.021 160.000 276.040  1.00  0.00           C  
ATOM   3724  O   VAL D  59     198.322 161.193 276.128  1.00  0.00           O  
ATOM   3725  CB  VAL D  59     196.555 158.914 277.654  1.00  0.00           C  
ATOM   3726  CG1 VAL D  59     197.153 159.889 278.640  1.00  0.00           C  
ATOM   3727  CG2 VAL D  59     195.180 158.610 278.051  1.00  0.00           C  
ATOM   3728  H   VAL D  59     195.957 157.658 275.388  1.00  0.00           H  
ATOM   3729  HA  VAL D  59     195.923 160.390 276.209  1.00  0.00           H  
ATOM   3730  HB  VAL D  59     197.151 158.005 277.659  1.00  0.00           H  
ATOM   3731 1HG1 VAL D  59     197.143 159.451 279.636  1.00  0.00           H  
ATOM   3732 2HG1 VAL D  59     198.179 160.105 278.349  1.00  0.00           H  
ATOM   3733 3HG1 VAL D  59     196.572 160.812 278.641  1.00  0.00           H  
ATOM   3734 1HG2 VAL D  59     195.172 158.170 279.046  1.00  0.00           H  
ATOM   3735 2HG2 VAL D  59     194.622 159.535 278.060  1.00  0.00           H  
ATOM   3736 3HG2 VAL D  59     194.754 157.916 277.345  1.00  0.00           H  
ATOM   3737  N   GLN D  60     198.902 159.045 275.741  1.00  0.00           N  
ATOM   3738  CA  GLN D  60     200.294 159.376 275.513  1.00  0.00           C  
ATOM   3739  C   GLN D  60     200.467 160.235 274.267  1.00  0.00           C  
ATOM   3740  O   GLN D  60     201.196 161.224 274.302  1.00  0.00           O  
ATOM   3741  CB  GLN D  60     201.127 158.102 275.380  1.00  0.00           C  
ATOM   3742  CG  GLN D  60     201.258 157.314 276.672  1.00  0.00           C  
ATOM   3743  CD  GLN D  60     202.044 156.022 276.497  1.00  0.00           C  
ATOM   3744  OE1 GLN D  60     202.146 155.469 275.397  1.00  0.00           O  
ATOM   3745  NE2 GLN D  60     202.613 155.531 277.596  1.00  0.00           N  
ATOM   3746  H   GLN D  60     198.588 158.072 275.690  1.00  0.00           H  
ATOM   3747  HA  GLN D  60     200.657 159.942 276.368  1.00  0.00           H  
ATOM   3748 1HB  GLN D  60     200.664 157.449 274.636  1.00  0.00           H  
ATOM   3749 2HB  GLN D  60     202.124 158.353 275.022  1.00  0.00           H  
ATOM   3750 1HG  GLN D  60     201.762 157.929 277.414  1.00  0.00           H  
ATOM   3751 2HG  GLN D  60     200.253 157.057 277.018  1.00  0.00           H  
ATOM   3752 1HE2 GLN D  60     203.145 154.685 277.549  1.00  0.00           H  
ATOM   3753 2HE2 GLN D  60     202.506 156.008 278.468  1.00  0.00           H  
ATOM   3754  N   ASN D  61     199.726 159.929 273.193  1.00  0.00           N  
ATOM   3755  CA  ASN D  61     199.831 160.709 271.961  1.00  0.00           C  
ATOM   3756  C   ASN D  61     199.399 162.149 272.211  1.00  0.00           C  
ATOM   3757  O   ASN D  61     200.030 163.102 271.740  1.00  0.00           O  
ATOM   3758  CB  ASN D  61     198.934 160.098 270.899  1.00  0.00           C  
ATOM   3759  CG  ASN D  61     199.449 158.778 270.371  1.00  0.00           C  
ATOM   3760  OD1 ASN D  61     200.658 158.515 270.426  1.00  0.00           O  
ATOM   3761  ND2 ASN D  61     198.560 157.922 269.894  1.00  0.00           N  
ATOM   3762  H   ASN D  61     199.130 159.100 273.214  1.00  0.00           H  
ATOM   3763  HA  ASN D  61     200.869 160.714 271.627  1.00  0.00           H  
ATOM   3764 1HB  ASN D  61     197.944 159.975 271.298  1.00  0.00           H  
ATOM   3765 2HB  ASN D  61     198.851 160.791 270.064  1.00  0.00           H  
ATOM   3766 1HD2 ASN D  61     198.865 157.033 269.555  1.00  0.00           H  
ATOM   3767 2HD2 ASN D  61     197.562 158.132 269.898  1.00  0.00           H  
ATOM   3768  N   MET D  62     198.334 162.302 272.999  1.00  0.00           N  
ATOM   3769  CA  MET D  62     197.791 163.591 273.383  1.00  0.00           C  
ATOM   3770  C   MET D  62     198.777 164.374 274.212  1.00  0.00           C  
ATOM   3771  O   MET D  62     199.068 165.535 273.916  1.00  0.00           O  
ATOM   3772  CB  MET D  62     196.485 163.382 274.141  1.00  0.00           C  
ATOM   3773  CG  MET D  62     195.851 164.623 274.698  1.00  0.00           C  
ATOM   3774  SD  MET D  62     194.359 164.230 275.613  1.00  0.00           S  
ATOM   3775  CE  MET D  62     195.076 163.377 277.019  1.00  0.00           C  
ATOM   3776  H   MET D  62     197.855 161.472 273.340  1.00  0.00           H  
ATOM   3777  HA  MET D  62     197.585 164.169 272.490  1.00  0.00           H  
ATOM   3778 1HB  MET D  62     195.760 162.905 273.478  1.00  0.00           H  
ATOM   3779 2HB  MET D  62     196.653 162.700 274.968  1.00  0.00           H  
ATOM   3780 1HG  MET D  62     196.551 165.107 275.378  1.00  0.00           H  
ATOM   3781 2HG  MET D  62     195.614 165.319 273.905  1.00  0.00           H  
ATOM   3782 1HE  MET D  62     194.285 163.041 277.689  1.00  0.00           H  
ATOM   3783 2HE  MET D  62     195.642 162.528 276.669  1.00  0.00           H  
ATOM   3784 3HE  MET D  62     195.747 164.053 277.551  1.00  0.00           H  
ATOM   3785  N   ASN D  63     199.305 163.747 275.256  1.00  0.00           N  
ATOM   3786  CA  ASN D  63     200.227 164.437 276.129  1.00  0.00           C  
ATOM   3787  C   ASN D  63     201.519 164.806 275.414  1.00  0.00           C  
ATOM   3788  O   ASN D  63     202.023 165.916 275.576  1.00  0.00           O  
ATOM   3789  CB  ASN D  63     200.503 163.592 277.352  1.00  0.00           C  
ATOM   3790  CG  ASN D  63     199.328 163.557 278.306  1.00  0.00           C  
ATOM   3791  OD1 ASN D  63     198.437 164.419 278.273  1.00  0.00           O  
ATOM   3792  ND2 ASN D  63     199.317 162.582 279.172  1.00  0.00           N  
ATOM   3793  H   ASN D  63     199.042 162.783 275.462  1.00  0.00           H  
ATOM   3794  HA  ASN D  63     199.760 165.367 276.453  1.00  0.00           H  
ATOM   3795 1HB  ASN D  63     200.727 162.569 277.033  1.00  0.00           H  
ATOM   3796 2HB  ASN D  63     201.380 163.976 277.872  1.00  0.00           H  
ATOM   3797 1HD2 ASN D  63     198.572 162.512 279.835  1.00  0.00           H  
ATOM   3798 2HD2 ASN D  63     200.053 161.908 279.171  1.00  0.00           H  
ATOM   3799  N   ASN D  64     202.019 163.924 274.550  1.00  0.00           N  
ATOM   3800  CA  ASN D  64     203.260 164.215 273.854  1.00  0.00           C  
ATOM   3801  C   ASN D  64     203.070 165.360 272.878  1.00  0.00           C  
ATOM   3802  O   ASN D  64     203.840 166.324 272.885  1.00  0.00           O  
ATOM   3803  CB  ASN D  64     203.747 162.983 273.117  1.00  0.00           C  
ATOM   3804  CG  ASN D  64     204.292 161.919 274.033  1.00  0.00           C  
ATOM   3805  OD1 ASN D  64     204.655 162.177 275.188  1.00  0.00           O  
ATOM   3806  ND2 ASN D  64     204.355 160.712 273.534  1.00  0.00           N  
ATOM   3807  H   ASN D  64     201.570 163.020 274.415  1.00  0.00           H  
ATOM   3808  HA  ASN D  64     204.008 164.522 274.586  1.00  0.00           H  
ATOM   3809 1HB  ASN D  64     202.914 162.557 272.549  1.00  0.00           H  
ATOM   3810 2HB  ASN D  64     204.518 163.267 272.402  1.00  0.00           H  
ATOM   3811 1HD2 ASN D  64     204.704 159.959 274.091  1.00  0.00           H  
ATOM   3812 2HD2 ASN D  64     204.048 160.543 272.599  1.00  0.00           H  
ATOM   3813  N   ALA D  65     202.024 165.286 272.053  1.00  0.00           N  
ATOM   3814  CA  ALA D  65     201.771 166.346 271.096  1.00  0.00           C  
ATOM   3815  C   ALA D  65     201.492 167.662 271.818  1.00  0.00           C  
ATOM   3816  O   ALA D  65     201.937 168.734 271.387  1.00  0.00           O  
ATOM   3817  CB  ALA D  65     200.626 165.963 270.203  1.00  0.00           C  
ATOM   3818  H   ALA D  65     201.392 164.483 272.076  1.00  0.00           H  
ATOM   3819  HA  ALA D  65     202.664 166.475 270.486  1.00  0.00           H  
ATOM   3820 1HB  ALA D  65     200.487 166.742 269.496  1.00  0.00           H  
ATOM   3821 2HB  ALA D  65     200.854 165.033 269.686  1.00  0.00           H  
ATOM   3822 3HB  ALA D  65     199.726 165.829 270.803  1.00  0.00           H  
ATOM   3823  N   GLY D  66     200.789 167.571 272.953  1.00  0.00           N  
ATOM   3824  CA  GLY D  66     200.460 168.712 273.781  1.00  0.00           C  
ATOM   3825  C   GLY D  66     201.736 169.400 274.216  1.00  0.00           C  
ATOM   3826  O   GLY D  66     201.877 170.618 274.046  1.00  0.00           O  
ATOM   3827  H   GLY D  66     200.430 166.669 273.258  1.00  0.00           H  
ATOM   3828 1HA  GLY D  66     199.827 169.404 273.226  1.00  0.00           H  
ATOM   3829 2HA  GLY D  66     199.902 168.373 274.654  1.00  0.00           H  
ATOM   3830  N   ASP D  67     202.662 168.623 274.794  1.00  0.00           N  
ATOM   3831  CA  ASP D  67     203.942 169.152 275.239  1.00  0.00           C  
ATOM   3832  C   ASP D  67     204.772 169.731 274.098  1.00  0.00           C  
ATOM   3833  O   ASP D  67     205.459 170.730 274.295  1.00  0.00           O  
ATOM   3834  CB  ASP D  67     204.775 168.091 275.971  1.00  0.00           C  
ATOM   3835  CG  ASP D  67     204.269 167.752 277.396  1.00  0.00           C  
ATOM   3836  OD1 ASP D  67     203.438 168.471 277.908  1.00  0.00           O  
ATOM   3837  OD2 ASP D  67     204.763 166.804 277.973  1.00  0.00           O  
ATOM   3838  H   ASP D  67     202.469 167.629 274.925  1.00  0.00           H  
ATOM   3839  HA  ASP D  67     203.741 169.951 275.949  1.00  0.00           H  
ATOM   3840 1HB  ASP D  67     204.764 167.170 275.377  1.00  0.00           H  
ATOM   3841 2HB  ASP D  67     205.808 168.424 276.034  1.00  0.00           H  
ATOM   3842  N   LYS D  68     204.729 169.135 272.900  1.00  0.00           N  
ATOM   3843  CA  LYS D  68     205.536 169.688 271.810  1.00  0.00           C  
ATOM   3844  C   LYS D  68     205.037 171.077 271.422  1.00  0.00           C  
ATOM   3845  O   LYS D  68     205.820 172.026 271.308  1.00  0.00           O  
ATOM   3846  CB  LYS D  68     205.485 168.785 270.578  1.00  0.00           C  
ATOM   3847  CG  LYS D  68     206.220 167.469 270.710  1.00  0.00           C  
ATOM   3848  CD  LYS D  68     205.982 166.595 269.484  1.00  0.00           C  
ATOM   3849  CE  LYS D  68     206.774 167.098 268.283  1.00  0.00           C  
ATOM   3850  NZ  LYS D  68     206.573 166.245 267.085  1.00  0.00           N  
ATOM   3851  H   LYS D  68     204.175 168.288 272.762  1.00  0.00           H  
ATOM   3852  HA  LYS D  68     206.567 169.778 272.150  1.00  0.00           H  
ATOM   3853 1HB  LYS D  68     204.443 168.562 270.336  1.00  0.00           H  
ATOM   3854 2HB  LYS D  68     205.912 169.311 269.732  1.00  0.00           H  
ATOM   3855 1HG  LYS D  68     207.288 167.658 270.813  1.00  0.00           H  
ATOM   3856 2HG  LYS D  68     205.877 166.947 271.598  1.00  0.00           H  
ATOM   3857 1HD  LYS D  68     206.269 165.567 269.703  1.00  0.00           H  
ATOM   3858 2HD  LYS D  68     204.920 166.610 269.229  1.00  0.00           H  
ATOM   3859 1HE  LYS D  68     206.472 168.115 268.048  1.00  0.00           H  
ATOM   3860 2HE  LYS D  68     207.831 167.094 268.541  1.00  0.00           H  
ATOM   3861 1HZ  LYS D  68     207.123 166.605 266.324  1.00  0.00           H  
ATOM   3862 2HZ  LYS D  68     206.854 165.299 267.284  1.00  0.00           H  
ATOM   3863 3HZ  LYS D  68     205.576 166.262 266.816  1.00  0.00           H  
ATOM   3864  N   TRP D  69     203.718 171.203 271.258  1.00  0.00           N  
ATOM   3865  CA  TRP D  69     203.110 172.485 270.924  1.00  0.00           C  
ATOM   3866  C   TRP D  69     203.313 173.476 272.062  1.00  0.00           C  
ATOM   3867  O   TRP D  69     203.648 174.638 271.829  1.00  0.00           O  
ATOM   3868  CB  TRP D  69     201.646 172.329 270.515  1.00  0.00           C  
ATOM   3869  CG  TRP D  69     200.968 173.637 270.111  1.00  0.00           C  
ATOM   3870  CD1 TRP D  69     201.336 174.488 269.100  1.00  0.00           C  
ATOM   3871  CD2 TRP D  69     199.768 174.198 270.677  1.00  0.00           C  
ATOM   3872  NE1 TRP D  69     200.464 175.537 269.025  1.00  0.00           N  
ATOM   3873  CE2 TRP D  69     199.494 175.376 269.975  1.00  0.00           C  
ATOM   3874  CE3 TRP D  69     198.913 173.802 271.702  1.00  0.00           C  
ATOM   3875  CZ2 TRP D  69     198.391 176.168 270.276  1.00  0.00           C  
ATOM   3876  CZ3 TRP D  69     197.812 174.591 271.998  1.00  0.00           C  
ATOM   3877  CH2 TRP D  69     197.560 175.744 271.302  1.00  0.00           C  
ATOM   3878  H   TRP D  69     203.117 170.380 271.367  1.00  0.00           H  
ATOM   3879  HA  TRP D  69     203.626 172.883 270.058  1.00  0.00           H  
ATOM   3880 1HB  TRP D  69     201.574 171.630 269.683  1.00  0.00           H  
ATOM   3881 2HB  TRP D  69     201.088 171.895 271.348  1.00  0.00           H  
ATOM   3882  HD1 TRP D  69     202.194 174.358 268.459  1.00  0.00           H  
ATOM   3883  HE1 TRP D  69     200.521 176.303 268.369  1.00  0.00           H  
ATOM   3884  HE3 TRP D  69     199.109 172.884 272.261  1.00  0.00           H  
ATOM   3885  HZ2 TRP D  69     198.167 177.083 269.747  1.00  0.00           H  
ATOM   3886  HZ3 TRP D  69     197.151 174.270 272.803  1.00  0.00           H  
ATOM   3887  HH2 TRP D  69     196.688 176.341 271.564  1.00  0.00           H  
ATOM   3888  N   SER D  70     203.080 173.044 273.295  1.00  0.00           N  
ATOM   3889  CA  SER D  70     203.230 173.926 274.434  1.00  0.00           C  
ATOM   3890  C   SER D  70     204.680 174.418 274.552  1.00  0.00           C  
ATOM   3891  O   SER D  70     204.919 175.597 274.811  1.00  0.00           O  
ATOM   3892  CB  SER D  70     202.832 173.193 275.691  1.00  0.00           C  
ATOM   3893  OG  SER D  70     201.477 172.831 275.651  1.00  0.00           O  
ATOM   3894  H   SER D  70     202.790 172.082 273.460  1.00  0.00           H  
ATOM   3895  HA  SER D  70     202.578 174.789 274.292  1.00  0.00           H  
ATOM   3896 1HB  SER D  70     203.446 172.304 275.802  1.00  0.00           H  
ATOM   3897 2HB  SER D  70     203.017 173.828 276.554  1.00  0.00           H  
ATOM   3898  HG  SER D  70     201.429 172.084 275.005  1.00  0.00           H  
ATOM   3899  N   ALA D  71     205.658 173.510 274.344  1.00  0.00           N  
ATOM   3900  CA  ALA D  71     207.070 173.887 274.407  1.00  0.00           C  
ATOM   3901  C   ALA D  71     207.357 174.921 273.342  1.00  0.00           C  
ATOM   3902  O   ALA D  71     208.042 175.913 273.599  1.00  0.00           O  
ATOM   3903  CB  ALA D  71     207.952 172.671 274.199  1.00  0.00           C  
ATOM   3904  H   ALA D  71     205.427 172.541 274.157  1.00  0.00           H  
ATOM   3905  HA  ALA D  71     207.271 174.321 275.380  1.00  0.00           H  
ATOM   3906 1HB  ALA D  71     208.999 172.967 274.254  1.00  0.00           H  
ATOM   3907 2HB  ALA D  71     207.740 171.934 274.973  1.00  0.00           H  
ATOM   3908 3HB  ALA D  71     207.744 172.238 273.222  1.00  0.00           H  
ATOM   3909  N   PHE D  72     206.775 174.724 272.162  1.00  0.00           N  
ATOM   3910  CA  PHE D  72     206.889 175.670 271.074  1.00  0.00           C  
ATOM   3911  C   PHE D  72     206.363 177.018 271.487  1.00  0.00           C  
ATOM   3912  O   PHE D  72     207.052 178.023 271.318  1.00  0.00           O  
ATOM   3913  CB  PHE D  72     206.146 175.153 269.861  1.00  0.00           C  
ATOM   3914  CG  PHE D  72     205.872 176.139 268.803  1.00  0.00           C  
ATOM   3915  CD1 PHE D  72     206.813 176.531 267.888  1.00  0.00           C  
ATOM   3916  CD2 PHE D  72     204.598 176.672 268.726  1.00  0.00           C  
ATOM   3917  CE1 PHE D  72     206.483 177.438 266.919  1.00  0.00           C  
ATOM   3918  CE2 PHE D  72     204.274 177.571 267.769  1.00  0.00           C  
ATOM   3919  CZ  PHE D  72     205.217 177.956 266.851  1.00  0.00           C  
ATOM   3920  H   PHE D  72     206.250 173.865 271.998  1.00  0.00           H  
ATOM   3921  HA  PHE D  72     207.940 175.777 270.815  1.00  0.00           H  
ATOM   3922 1HB  PHE D  72     206.756 174.374 269.435  1.00  0.00           H  
ATOM   3923 2HB  PHE D  72     205.231 174.705 270.140  1.00  0.00           H  
ATOM   3924  HD1 PHE D  72     207.823 176.117 267.932  1.00  0.00           H  
ATOM   3925  HD2 PHE D  72     203.851 176.353 269.459  1.00  0.00           H  
ATOM   3926  HE1 PHE D  72     207.234 177.749 266.199  1.00  0.00           H  
ATOM   3927  HE2 PHE D  72     203.264 177.977 267.733  1.00  0.00           H  
ATOM   3928  HZ  PHE D  72     204.970 178.674 266.072  1.00  0.00           H  
ATOM   3929  N   LEU D  73     205.172 177.062 272.057  1.00  0.00           N  
ATOM   3930  CA  LEU D  73     204.627 178.352 272.422  1.00  0.00           C  
ATOM   3931  C   LEU D  73     205.551 179.028 273.439  1.00  0.00           C  
ATOM   3932  O   LEU D  73     205.748 180.240 273.361  1.00  0.00           O  
ATOM   3933  CB  LEU D  73     203.225 178.185 273.003  1.00  0.00           C  
ATOM   3934  CG  LEU D  73     202.136 177.723 272.004  1.00  0.00           C  
ATOM   3935  CD1 LEU D  73     200.875 177.462 272.781  1.00  0.00           C  
ATOM   3936  CD2 LEU D  73     201.925 178.775 270.904  1.00  0.00           C  
ATOM   3937  H   LEU D  73     204.633 176.206 272.188  1.00  0.00           H  
ATOM   3938  HA  LEU D  73     204.569 178.967 271.532  1.00  0.00           H  
ATOM   3939 1HB  LEU D  73     203.272 177.450 273.803  1.00  0.00           H  
ATOM   3940 2HB  LEU D  73     202.911 179.138 273.427  1.00  0.00           H  
ATOM   3941  HG  LEU D  73     202.442 176.787 271.542  1.00  0.00           H  
ATOM   3942 1HD1 LEU D  73     200.117 177.123 272.122  1.00  0.00           H  
ATOM   3943 2HD1 LEU D  73     201.064 176.699 273.534  1.00  0.00           H  
ATOM   3944 3HD1 LEU D  73     200.548 178.377 273.264  1.00  0.00           H  
ATOM   3945 1HD2 LEU D  73     201.160 178.426 270.210  1.00  0.00           H  
ATOM   3946 2HD2 LEU D  73     201.610 179.719 271.347  1.00  0.00           H  
ATOM   3947 3HD2 LEU D  73     202.860 178.915 270.374  1.00  0.00           H  
ATOM   3948  N   LYS D  74     206.152 178.264 274.358  1.00  0.00           N  
ATOM   3949  CA  LYS D  74     207.080 178.841 275.332  1.00  0.00           C  
ATOM   3950  C   LYS D  74     208.354 179.387 274.661  1.00  0.00           C  
ATOM   3951  O   LYS D  74     208.846 180.465 275.020  1.00  0.00           O  
ATOM   3952  CB  LYS D  74     207.433 177.816 276.405  1.00  0.00           C  
ATOM   3953  CG  LYS D  74     206.282 177.479 277.350  1.00  0.00           C  
ATOM   3954  CD  LYS D  74     206.678 176.417 278.364  1.00  0.00           C  
ATOM   3955  CE  LYS D  74     205.518 176.070 279.286  1.00  0.00           C  
ATOM   3956  NZ  LYS D  74     205.886 175.009 280.265  1.00  0.00           N  
ATOM   3957  H   LYS D  74     205.944 177.263 274.395  1.00  0.00           H  
ATOM   3958  HA  LYS D  74     206.575 179.679 275.819  1.00  0.00           H  
ATOM   3959 1HB  LYS D  74     207.750 176.891 275.926  1.00  0.00           H  
ATOM   3960 2HB  LYS D  74     208.270 178.179 276.998  1.00  0.00           H  
ATOM   3961 1HG  LYS D  74     205.976 178.380 277.880  1.00  0.00           H  
ATOM   3962 2HG  LYS D  74     205.435 177.120 276.769  1.00  0.00           H  
ATOM   3963 1HD  LYS D  74     206.990 175.514 277.833  1.00  0.00           H  
ATOM   3964 2HD  LYS D  74     207.514 176.773 278.962  1.00  0.00           H  
ATOM   3965 1HE  LYS D  74     205.216 176.964 279.830  1.00  0.00           H  
ATOM   3966 2HE  LYS D  74     204.677 175.720 278.685  1.00  0.00           H  
ATOM   3967 1HZ  LYS D  74     205.093 174.807 280.858  1.00  0.00           H  
ATOM   3968 2HZ  LYS D  74     206.156 174.172 279.769  1.00  0.00           H  
ATOM   3969 3HZ  LYS D  74     206.657 175.328 280.833  1.00  0.00           H  
ATOM   3970  N   GLU D  75     208.899 178.669 273.671  1.00  0.00           N  
ATOM   3971  CA  GLU D  75     210.080 179.194 272.982  1.00  0.00           C  
ATOM   3972  C   GLU D  75     209.709 180.470 272.232  1.00  0.00           C  
ATOM   3973  O   GLU D  75     210.449 181.459 272.229  1.00  0.00           O  
ATOM   3974  CB  GLU D  75     210.687 178.176 272.010  1.00  0.00           C  
ATOM   3975  CG  GLU D  75     211.372 176.966 272.664  1.00  0.00           C  
ATOM   3976  CD  GLU D  75     211.974 175.995 271.649  1.00  0.00           C  
ATOM   3977  OE1 GLU D  75     211.771 176.183 270.469  1.00  0.00           O  
ATOM   3978  OE2 GLU D  75     212.644 175.074 272.064  1.00  0.00           O  
ATOM   3979  H   GLU D  75     208.494 177.767 273.406  1.00  0.00           H  
ATOM   3980  HA  GLU D  75     210.834 179.448 273.733  1.00  0.00           H  
ATOM   3981 1HB  GLU D  75     209.890 177.788 271.368  1.00  0.00           H  
ATOM   3982 2HB  GLU D  75     211.410 178.672 271.364  1.00  0.00           H  
ATOM   3983 1HG  GLU D  75     212.161 177.323 273.324  1.00  0.00           H  
ATOM   3984 2HG  GLU D  75     210.637 176.439 273.272  1.00  0.00           H  
ATOM   3985  N   GLN D  76     208.521 180.446 271.624  1.00  0.00           N  
ATOM   3986  CA  GLN D  76     208.020 181.572 270.860  1.00  0.00           C  
ATOM   3987  C   GLN D  76     207.718 182.727 271.796  1.00  0.00           C  
ATOM   3988  O   GLN D  76     207.919 183.872 271.419  1.00  0.00           O  
ATOM   3989  CB  GLN D  76     206.813 181.136 270.051  1.00  0.00           C  
ATOM   3990  CG  GLN D  76     207.169 180.098 268.992  1.00  0.00           C  
ATOM   3991  CD  GLN D  76     208.015 180.573 267.795  1.00  0.00           C  
ATOM   3992  OE1 GLN D  76     207.695 181.547 267.123  1.00  0.00           O  
ATOM   3993  NE2 GLN D  76     209.108 179.864 267.523  1.00  0.00           N  
ATOM   3994  H   GLN D  76     207.961 179.597 271.667  1.00  0.00           H  
ATOM   3995  HA  GLN D  76     208.793 181.890 270.168  1.00  0.00           H  
ATOM   3996 1HB  GLN D  76     206.075 180.695 270.713  1.00  0.00           H  
ATOM   3997 2HB  GLN D  76     206.347 181.988 269.569  1.00  0.00           H  
ATOM   3998 1HG  GLN D  76     207.758 179.333 269.474  1.00  0.00           H  
ATOM   3999 2HG  GLN D  76     206.260 179.674 268.656  1.00  0.00           H  
ATOM   4000 1HE2 GLN D  76     209.694 180.114 266.751  1.00  0.00           H  
ATOM   4001 2HE2 GLN D  76     209.347 179.067 268.085  1.00  0.00           H  
ATOM   4002  N   SER D  77     207.292 182.435 273.030  1.00  0.00           N  
ATOM   4003  CA  SER D  77     207.052 183.457 274.037  1.00  0.00           C  
ATOM   4004  C   SER D  77     208.355 184.169 274.333  1.00  0.00           C  
ATOM   4005  O   SER D  77     208.414 185.396 274.353  1.00  0.00           O  
ATOM   4006  CB  SER D  77     206.522 182.856 275.316  1.00  0.00           C  
ATOM   4007  OG  SER D  77     206.279 183.846 276.273  1.00  0.00           O  
ATOM   4008  H   SER D  77     207.093 181.469 273.270  1.00  0.00           H  
ATOM   4009  HA  SER D  77     206.332 184.172 273.657  1.00  0.00           H  
ATOM   4010 1HB  SER D  77     205.605 182.304 275.111  1.00  0.00           H  
ATOM   4011 2HB  SER D  77     207.240 182.160 275.709  1.00  0.00           H  
ATOM   4012  HG  SER D  77     205.426 184.230 276.023  1.00  0.00           H  
ATOM   4013  N   THR D  78     209.427 183.401 274.527  1.00  0.00           N  
ATOM   4014  CA  THR D  78     210.712 184.015 274.813  1.00  0.00           C  
ATOM   4015  C   THR D  78     211.078 184.971 273.686  1.00  0.00           C  
ATOM   4016  O   THR D  78     211.475 186.111 273.929  1.00  0.00           O  
ATOM   4017  CB  THR D  78     211.814 182.954 274.985  1.00  0.00           C  
ATOM   4018  OG1 THR D  78     211.494 182.106 276.101  1.00  0.00           O  
ATOM   4019  CG2 THR D  78     213.154 183.623 275.210  1.00  0.00           C  
ATOM   4020  H   THR D  78     209.330 182.384 274.511  1.00  0.00           H  
ATOM   4021  HA  THR D  78     210.628 184.588 275.737  1.00  0.00           H  
ATOM   4022  HB  THR D  78     211.871 182.344 274.088  1.00  0.00           H  
ATOM   4023  HG1 THR D  78     210.649 181.652 275.926  1.00  0.00           H  
ATOM   4024 1HG2 THR D  78     213.925 182.862 275.324  1.00  0.00           H  
ATOM   4025 2HG2 THR D  78     213.390 184.254 274.351  1.00  0.00           H  
ATOM   4026 3HG2 THR D  78     213.110 184.234 276.109  1.00  0.00           H  
ATOM   4027  N   LEU D  79     210.910 184.518 272.447  1.00  0.00           N  
ATOM   4028  CA  LEU D  79     211.178 185.362 271.292  1.00  0.00           C  
ATOM   4029  C   LEU D  79     210.195 186.544 271.207  1.00  0.00           C  
ATOM   4030  O   LEU D  79     210.577 187.661 270.875  1.00  0.00           O  
ATOM   4031  CB  LEU D  79     211.090 184.518 270.031  1.00  0.00           C  
ATOM   4032  CG  LEU D  79     212.185 183.471 269.858  1.00  0.00           C  
ATOM   4033  CD1 LEU D  79     211.854 182.571 268.668  1.00  0.00           C  
ATOM   4034  CD2 LEU D  79     213.504 184.178 269.654  1.00  0.00           C  
ATOM   4035  H   LEU D  79     210.597 183.554 272.311  1.00  0.00           H  
ATOM   4036  HA  LEU D  79     212.186 185.757 271.384  1.00  0.00           H  
ATOM   4037 1HB  LEU D  79     210.146 183.992 270.061  1.00  0.00           H  
ATOM   4038 2HB  LEU D  79     211.103 185.179 269.168  1.00  0.00           H  
ATOM   4039  HG  LEU D  79     212.238 182.844 270.753  1.00  0.00           H  
ATOM   4040 1HD1 LEU D  79     212.636 181.822 268.551  1.00  0.00           H  
ATOM   4041 2HD1 LEU D  79     210.902 182.073 268.846  1.00  0.00           H  
ATOM   4042 3HD1 LEU D  79     211.791 183.172 267.763  1.00  0.00           H  
ATOM   4043 1HD2 LEU D  79     214.300 183.442 269.535  1.00  0.00           H  
ATOM   4044 2HD2 LEU D  79     213.449 184.802 268.760  1.00  0.00           H  
ATOM   4045 3HD2 LEU D  79     213.710 184.801 270.524  1.00  0.00           H  
ATOM   4046  N   ALA D  80     208.932 186.319 271.559  1.00  0.00           N  
ATOM   4047  CA  ALA D  80     207.898 187.344 271.526  1.00  0.00           C  
ATOM   4048  C   ALA D  80     208.261 188.497 272.448  1.00  0.00           C  
ATOM   4049  O   ALA D  80     207.996 189.666 272.171  1.00  0.00           O  
ATOM   4050  CB  ALA D  80     206.552 186.775 271.934  1.00  0.00           C  
ATOM   4051  H   ALA D  80     208.662 185.388 271.832  1.00  0.00           H  
ATOM   4052  HA  ALA D  80     207.830 187.702 270.508  1.00  0.00           H  
ATOM   4053 1HB  ALA D  80     205.791 187.543 271.877  1.00  0.00           H  
ATOM   4054 2HB  ALA D  80     206.301 185.961 271.264  1.00  0.00           H  
ATOM   4055 3HB  ALA D  80     206.606 186.410 272.948  1.00  0.00           H  
ATOM   4056  N   GLN D  81     208.936 188.185 273.539  1.00  0.00           N  
ATOM   4057  CA  GLN D  81     209.304 189.180 274.532  1.00  0.00           C  
ATOM   4058  C   GLN D  81     210.493 190.047 274.092  1.00  0.00           C  
ATOM   4059  O   GLN D  81     210.905 190.959 274.813  1.00  0.00           O  
ATOM   4060  CB  GLN D  81     209.509 188.482 275.880  1.00  0.00           C  
ATOM   4061  CG  GLN D  81     208.171 187.914 276.401  1.00  0.00           C  
ATOM   4062  CD  GLN D  81     208.204 187.126 277.690  1.00  0.00           C  
ATOM   4063  OE1 GLN D  81     208.581 187.648 278.751  1.00  0.00           O  
ATOM   4064  NE2 GLN D  81     207.771 185.862 277.643  1.00  0.00           N  
ATOM   4065  H   GLN D  81     209.135 187.200 273.725  1.00  0.00           H  
ATOM   4066  HA  GLN D  81     208.456 189.849 274.658  1.00  0.00           H  
ATOM   4067 1HB  GLN D  81     210.216 187.655 275.762  1.00  0.00           H  
ATOM   4068 2HB  GLN D  81     209.915 189.179 276.611  1.00  0.00           H  
ATOM   4069 1HG  GLN D  81     207.518 188.763 276.583  1.00  0.00           H  
ATOM   4070 2HG  GLN D  81     207.730 187.290 275.638  1.00  0.00           H  
ATOM   4071 1HE2 GLN D  81     207.707 185.309 278.483  1.00  0.00           H  
ATOM   4072 2HE2 GLN D  81     207.427 185.425 276.803  1.00  0.00           H  
ATOM   4073  N   MET D  82     210.994 189.814 272.868  1.00  0.00           N  
ATOM   4074  CA  MET D  82     212.028 190.641 272.258  1.00  0.00           C  
ATOM   4075  C   MET D  82     211.366 191.802 271.486  1.00  0.00           C  
ATOM   4076  O   MET D  82     212.054 192.626 270.876  1.00  0.00           O  
ATOM   4077  CB  MET D  82     212.892 189.812 271.304  1.00  0.00           C  
ATOM   4078  CG  MET D  82     213.635 188.650 271.970  1.00  0.00           C  
ATOM   4079  SD  MET D  82     214.757 189.172 273.271  1.00  0.00           S  
ATOM   4080  CE  MET D  82     216.048 189.990 272.345  1.00  0.00           C  
ATOM   4081  H   MET D  82     210.647 189.030 272.316  1.00  0.00           H  
ATOM   4082  HA  MET D  82     212.653 191.063 273.042  1.00  0.00           H  
ATOM   4083 1HB  MET D  82     212.269 189.408 270.510  1.00  0.00           H  
ATOM   4084 2HB  MET D  82     213.631 190.457 270.831  1.00  0.00           H  
ATOM   4085 1HG  MET D  82     212.898 187.973 272.408  1.00  0.00           H  
ATOM   4086 2HG  MET D  82     214.194 188.095 271.225  1.00  0.00           H  
ATOM   4087 1HE  MET D  82     216.802 190.371 273.033  1.00  0.00           H  
ATOM   4088 2HE  MET D  82     216.511 189.285 271.666  1.00  0.00           H  
ATOM   4089 3HE  MET D  82     215.623 190.818 271.778  1.00  0.00           H  
ATOM   4090  N   TYR D  83     210.025 191.874 271.544  1.00  0.00           N  
ATOM   4091  CA  TYR D  83     209.218 192.872 270.839  1.00  0.00           C  
ATOM   4092  C   TYR D  83     208.337 193.682 271.806  1.00  0.00           C  
ATOM   4093  O   TYR D  83     207.261 193.218 272.166  1.00  0.00           O  
ATOM   4094  CB  TYR D  83     208.303 192.214 269.806  1.00  0.00           C  
ATOM   4095  CG  TYR D  83     209.040 191.372 268.842  1.00  0.00           C  
ATOM   4096  CD1 TYR D  83     208.956 190.016 268.968  1.00  0.00           C  
ATOM   4097  CD2 TYR D  83     209.859 191.927 267.901  1.00  0.00           C  
ATOM   4098  CE1 TYR D  83     209.667 189.187 268.155  1.00  0.00           C  
ATOM   4099  CE2 TYR D  83     210.584 191.114 267.094  1.00  0.00           C  
ATOM   4100  CZ  TYR D  83     210.497 189.746 267.212  1.00  0.00           C  
ATOM   4101  OH  TYR D  83     211.258 188.946 266.410  1.00  0.00           O  
ATOM   4102  H   TYR D  83     209.521 191.151 272.055  1.00  0.00           H  
ATOM   4103  HA  TYR D  83     209.885 193.540 270.301  1.00  0.00           H  
ATOM   4104 1HB  TYR D  83     207.582 191.581 270.325  1.00  0.00           H  
ATOM   4105 2HB  TYR D  83     207.748 192.965 269.260  1.00  0.00           H  
ATOM   4106  HD1 TYR D  83     208.322 189.615 269.721  1.00  0.00           H  
ATOM   4107  HD2 TYR D  83     209.955 193.005 267.810  1.00  0.00           H  
ATOM   4108  HE1 TYR D  83     209.593 188.103 268.272  1.00  0.00           H  
ATOM   4109  HE2 TYR D  83     211.242 191.548 266.373  1.00  0.00           H  
ATOM   4110  HH  TYR D  83     211.953 189.483 266.004  1.00  0.00           H  
ATOM   4111  N   PRO D  84     208.789 194.846 272.313  1.00  0.00           N  
ATOM   4112  CA  PRO D  84     208.102 195.717 273.280  1.00  0.00           C  
ATOM   4113  C   PRO D  84     206.692 196.154 272.836  1.00  0.00           C  
ATOM   4114  O   PRO D  84     205.887 196.618 273.649  1.00  0.00           O  
ATOM   4115  CB  PRO D  84     209.048 196.924 273.355  1.00  0.00           C  
ATOM   4116  CG  PRO D  84     210.404 196.375 272.996  1.00  0.00           C  
ATOM   4117  CD  PRO D  84     210.144 195.317 271.958  1.00  0.00           C  
ATOM   4118  HA  PRO D  84     208.054 195.199 274.250  1.00  0.00           H  
ATOM   4119 1HB  PRO D  84     208.719 197.700 272.659  1.00  0.00           H  
ATOM   4120 2HB  PRO D  84     209.013 197.364 274.361  1.00  0.00           H  
ATOM   4121 1HG  PRO D  84     211.052 197.182 272.619  1.00  0.00           H  
ATOM   4122 2HG  PRO D  84     210.897 195.969 273.893  1.00  0.00           H  
ATOM   4123 1HD  PRO D  84     210.175 195.734 270.952  1.00  0.00           H  
ATOM   4124 2HD  PRO D  84     210.884 194.530 272.101  1.00  0.00           H  
ATOM   4125  N   LEU D  85     206.430 196.057 271.533  1.00  0.00           N  
ATOM   4126  CA  LEU D  85     205.169 196.405 270.870  1.00  0.00           C  
ATOM   4127  C   LEU D  85     204.836 197.892 270.964  1.00  0.00           C  
ATOM   4128  O   LEU D  85     203.670 198.280 270.922  1.00  0.00           O  
ATOM   4129  CB  LEU D  85     203.993 195.604 271.480  1.00  0.00           C  
ATOM   4130  CG  LEU D  85     204.224 194.070 271.635  1.00  0.00           C  
ATOM   4131  CD1 LEU D  85     202.959 193.372 272.139  1.00  0.00           C  
ATOM   4132  CD2 LEU D  85     204.694 193.483 270.363  1.00  0.00           C  
ATOM   4133  H   LEU D  85     207.149 195.677 270.944  1.00  0.00           H  
ATOM   4134  HA  LEU D  85     205.267 196.146 269.823  1.00  0.00           H  
ATOM   4135 1HB  LEU D  85     203.758 196.004 272.465  1.00  0.00           H  
ATOM   4136 2HB  LEU D  85     203.125 195.742 270.853  1.00  0.00           H  
ATOM   4137  HG  LEU D  85     204.976 193.923 272.391  1.00  0.00           H  
ATOM   4138 1HD1 LEU D  85     203.164 192.311 272.276  1.00  0.00           H  
ATOM   4139 2HD1 LEU D  85     202.658 193.802 273.092  1.00  0.00           H  
ATOM   4140 3HD1 LEU D  85     202.156 193.483 271.421  1.00  0.00           H  
ATOM   4141 1HD2 LEU D  85     204.889 192.446 270.541  1.00  0.00           H  
ATOM   4142 2HD2 LEU D  85     203.941 193.583 269.612  1.00  0.00           H  
ATOM   4143 3HD2 LEU D  85     205.611 193.976 270.047  1.00  0.00           H  
ATOM   4144  N   GLN D  86     205.863 198.731 271.042  1.00  0.00           N  
ATOM   4145  CA  GLN D  86     205.694 200.181 271.138  1.00  0.00           C  
ATOM   4146  C   GLN D  86     205.739 200.884 269.775  1.00  0.00           C  
ATOM   4147  O   GLN D  86     205.564 202.098 269.682  1.00  0.00           O  
ATOM   4148  CB  GLN D  86     206.789 200.741 272.042  1.00  0.00           C  
ATOM   4149  CG  GLN D  86     206.791 200.139 273.448  1.00  0.00           C  
ATOM   4150  CD  GLN D  86     205.521 200.386 274.237  1.00  0.00           C  
ATOM   4151  OE1 GLN D  86     205.110 201.535 274.448  1.00  0.00           O  
ATOM   4152  NE2 GLN D  86     204.884 199.302 274.677  1.00  0.00           N  
ATOM   4153  H   GLN D  86     206.795 198.347 271.074  1.00  0.00           H  
ATOM   4154  HA  GLN D  86     204.723 200.381 271.590  1.00  0.00           H  
ATOM   4155 1HB  GLN D  86     207.762 200.550 271.589  1.00  0.00           H  
ATOM   4156 2HB  GLN D  86     206.672 201.820 272.128  1.00  0.00           H  
ATOM   4157 1HG  GLN D  86     206.903 199.068 273.358  1.00  0.00           H  
ATOM   4158 2HG  GLN D  86     207.627 200.552 274.008  1.00  0.00           H  
ATOM   4159 1HE2 GLN D  86     204.039 199.394 275.201  1.00  0.00           H  
ATOM   4160 2HE2 GLN D  86     205.248 198.366 274.460  1.00  0.00           H  
ATOM   4161  N   GLU D  87     206.003 200.109 268.728  1.00  0.00           N  
ATOM   4162  CA  GLU D  87     206.130 200.598 267.358  1.00  0.00           C  
ATOM   4163  C   GLU D  87     205.291 199.765 266.400  1.00  0.00           C  
ATOM   4164  O   GLU D  87     205.804 199.326 265.364  1.00  0.00           O  
ATOM   4165  CB  GLU D  87     207.591 200.601 266.883  1.00  0.00           C  
ATOM   4166  CG  GLU D  87     208.540 201.484 267.648  1.00  0.00           C  
ATOM   4167  CD  GLU D  87     209.947 201.329 267.148  1.00  0.00           C  
ATOM   4168  OE1 GLU D  87     210.181 200.428 266.358  1.00  0.00           O  
ATOM   4169  OE2 GLU D  87     210.791 202.102 267.538  1.00  0.00           O  
ATOM   4170  H   GLU D  87     206.113 199.123 268.895  1.00  0.00           H  
ATOM   4171  HA  GLU D  87     205.758 201.620 267.320  1.00  0.00           H  
ATOM   4172 1HB  GLU D  87     207.993 199.641 266.903  1.00  0.00           H  
ATOM   4173 2HB  GLU D  87     207.624 200.934 265.844  1.00  0.00           H  
ATOM   4174 1HG  GLU D  87     208.232 202.524 267.545  1.00  0.00           H  
ATOM   4175 2HG  GLU D  87     208.507 201.223 268.703  1.00  0.00           H  
ATOM   4176  N   ILE D  88     204.043 199.470 266.799  1.00  0.00           N  
ATOM   4177  CA  ILE D  88     203.117 198.678 265.982  1.00  0.00           C  
ATOM   4178  C   ILE D  88     201.760 199.342 265.749  1.00  0.00           C  
ATOM   4179  O   ILE D  88     201.091 199.739 266.703  1.00  0.00           O  
ATOM   4180  CB  ILE D  88     202.849 197.294 266.609  1.00  0.00           C  
ATOM   4181  CG1 ILE D  88     204.107 196.501 266.759  1.00  0.00           C  
ATOM   4182  CG2 ILE D  88     201.882 196.501 265.742  1.00  0.00           C  
ATOM   4183  CD1 ILE D  88     203.863 195.273 267.491  1.00  0.00           C  
ATOM   4184  H   ILE D  88     203.721 199.852 267.677  1.00  0.00           H  
ATOM   4185  HA  ILE D  88     203.558 198.546 265.013  1.00  0.00           H  
ATOM   4186  HB  ILE D  88     202.418 197.421 267.602  1.00  0.00           H  
ATOM   4187 1HG1 ILE D  88     204.480 196.248 265.798  1.00  0.00           H  
ATOM   4188 2HG1 ILE D  88     204.859 197.078 267.287  1.00  0.00           H  
ATOM   4189 1HG2 ILE D  88     201.706 195.545 266.181  1.00  0.00           H  
ATOM   4190 2HG2 ILE D  88     200.941 197.028 265.649  1.00  0.00           H  
ATOM   4191 3HG2 ILE D  88     202.302 196.356 264.767  1.00  0.00           H  
ATOM   4192 1HD1 ILE D  88     204.786 194.699 267.579  1.00  0.00           H  
ATOM   4193 2HD1 ILE D  88     203.482 195.523 268.468  1.00  0.00           H  
ATOM   4194 3HD1 ILE D  88     203.126 194.702 266.968  1.00  0.00           H  
ATOM   4195  N   GLN D  89     201.343 199.439 264.482  1.00  0.00           N  
ATOM   4196  CA  GLN D  89     200.023 199.983 264.159  1.00  0.00           C  
ATOM   4197  C   GLN D  89     198.997 198.871 263.874  1.00  0.00           C  
ATOM   4198  O   GLN D  89     197.827 198.989 264.238  1.00  0.00           O  
ATOM   4199  CB  GLN D  89     200.103 200.936 262.962  1.00  0.00           C  
ATOM   4200  CG  GLN D  89     200.935 202.187 263.225  1.00  0.00           C  
ATOM   4201  CD  GLN D  89     200.975 203.147 262.038  1.00  0.00           C  
ATOM   4202  OE1 GLN D  89     200.869 202.749 260.874  1.00  0.00           O  
ATOM   4203  NE2 GLN D  89     201.128 204.434 262.339  1.00  0.00           N  
ATOM   4204  H   GLN D  89     201.959 199.120 263.732  1.00  0.00           H  
ATOM   4205  HA  GLN D  89     199.664 200.551 265.016  1.00  0.00           H  
ATOM   4206 1HB  GLN D  89     200.539 200.408 262.110  1.00  0.00           H  
ATOM   4207 2HB  GLN D  89     199.098 201.247 262.677  1.00  0.00           H  
ATOM   4208 1HG  GLN D  89     200.507 202.713 264.078  1.00  0.00           H  
ATOM   4209 2HG  GLN D  89     201.958 201.880 263.450  1.00  0.00           H  
ATOM   4210 1HE2 GLN D  89     201.161 205.119 261.610  1.00  0.00           H  
ATOM   4211 2HE2 GLN D  89     201.210 204.718 263.294  1.00  0.00           H  
ATOM   4212  N   ASN D  90     199.424 197.785 263.225  1.00  0.00           N  
ATOM   4213  CA  ASN D  90     198.505 196.702 262.884  1.00  0.00           C  
ATOM   4214  C   ASN D  90     198.338 195.740 264.066  1.00  0.00           C  
ATOM   4215  O   ASN D  90     199.301 195.074 264.482  1.00  0.00           O  
ATOM   4216  CB  ASN D  90     198.962 195.958 261.638  1.00  0.00           C  
ATOM   4217  CG  ASN D  90     197.927 194.959 261.079  1.00  0.00           C  
ATOM   4218  OD1 ASN D  90     197.064 194.383 261.775  1.00  0.00           O  
ATOM   4219  ND2 ASN D  90     198.017 194.745 259.785  1.00  0.00           N  
ATOM   4220  H   ASN D  90     200.395 197.699 262.912  1.00  0.00           H  
ATOM   4221  HA  ASN D  90     197.525 197.135 262.679  1.00  0.00           H  
ATOM   4222 1HB  ASN D  90     199.217 196.680 260.859  1.00  0.00           H  
ATOM   4223 2HB  ASN D  90     199.876 195.408 261.872  1.00  0.00           H  
ATOM   4224 1HD2 ASN D  90     197.386 194.110 259.334  1.00  0.00           H  
ATOM   4225 2HD2 ASN D  90     198.718 195.218 259.248  1.00  0.00           H  
ATOM   4226  N   LEU D  91     197.110 195.637 264.588  1.00  0.00           N  
ATOM   4227  CA  LEU D  91     196.834 194.758 265.726  1.00  0.00           C  
ATOM   4228  C   LEU D  91     197.149 193.300 265.420  1.00  0.00           C  
ATOM   4229  O   LEU D  91     197.394 192.512 266.324  1.00  0.00           O  
ATOM   4230  CB  LEU D  91     195.390 194.862 266.217  1.00  0.00           C  
ATOM   4231  CG  LEU D  91     195.005 196.143 266.929  1.00  0.00           C  
ATOM   4232  CD1 LEU D  91     193.553 196.086 267.259  1.00  0.00           C  
ATOM   4233  CD2 LEU D  91     195.833 196.307 268.193  1.00  0.00           C  
ATOM   4234  H   LEU D  91     196.364 196.200 264.199  1.00  0.00           H  
ATOM   4235  HA  LEU D  91     197.472 195.075 266.543  1.00  0.00           H  
ATOM   4236 1HB  LEU D  91     194.729 194.752 265.353  1.00  0.00           H  
ATOM   4237 2HB  LEU D  91     195.193 194.054 266.869  1.00  0.00           H  
ATOM   4238  HG  LEU D  91     195.178 196.991 266.269  1.00  0.00           H  
ATOM   4239 1HD1 LEU D  91     193.273 197.010 267.753  1.00  0.00           H  
ATOM   4240 2HD1 LEU D  91     193.008 195.971 266.351  1.00  0.00           H  
ATOM   4241 3HD1 LEU D  91     193.350 195.245 267.915  1.00  0.00           H  
ATOM   4242 1HD2 LEU D  91     195.549 197.237 268.701  1.00  0.00           H  
ATOM   4243 2HD2 LEU D  91     195.660 195.464 268.862  1.00  0.00           H  
ATOM   4244 3HD2 LEU D  91     196.884 196.348 267.921  1.00  0.00           H  
ATOM   4245  N   THR D  92     197.202 192.930 264.150  1.00  0.00           N  
ATOM   4246  CA  THR D  92     197.565 191.569 263.795  1.00  0.00           C  
ATOM   4247  C   THR D  92     198.867 191.173 264.476  1.00  0.00           C  
ATOM   4248  O   THR D  92     199.019 190.066 265.016  1.00  0.00           O  
ATOM   4249  CB  THR D  92     197.812 191.453 262.280  1.00  0.00           C  
ATOM   4250  OG1 THR D  92     196.610 191.745 261.562  1.00  0.00           O  
ATOM   4251  CG2 THR D  92     198.338 190.114 261.932  1.00  0.00           C  
ATOM   4252  H   THR D  92     197.006 193.599 263.413  1.00  0.00           H  
ATOM   4253  HA  THR D  92     196.768 190.900 264.105  1.00  0.00           H  
ATOM   4254  HB  THR D  92     198.560 192.187 261.990  1.00  0.00           H  
ATOM   4255  HG1 THR D  92     196.411 192.699 261.674  1.00  0.00           H  
ATOM   4256 1HG2 THR D  92     198.519 190.056 260.860  1.00  0.00           H  
ATOM   4257 2HG2 THR D  92     199.267 189.935 262.468  1.00  0.00           H  
ATOM   4258 3HG2 THR D  92     197.633 189.401 262.216  1.00  0.00           H  
ATOM   4259  N   VAL D  93     199.821 192.091 264.420  1.00  0.00           N  
ATOM   4260  CA  VAL D  93     201.135 191.834 264.929  1.00  0.00           C  
ATOM   4261  C   VAL D  93     201.152 192.002 266.437  1.00  0.00           C  
ATOM   4262  O   VAL D  93     201.634 191.136 267.178  1.00  0.00           O  
ATOM   4263  CB  VAL D  93     202.123 192.788 264.244  1.00  0.00           C  
ATOM   4264  CG1 VAL D  93     203.471 192.649 264.810  1.00  0.00           C  
ATOM   4265  CG2 VAL D  93     202.160 192.491 262.762  1.00  0.00           C  
ATOM   4266  H   VAL D  93     199.610 193.013 264.042  1.00  0.00           H  
ATOM   4267  HA  VAL D  93     201.391 190.821 264.676  1.00  0.00           H  
ATOM   4268  HB  VAL D  93     201.793 193.813 264.408  1.00  0.00           H  
ATOM   4269 1HG1 VAL D  93     204.124 193.352 264.305  1.00  0.00           H  
ATOM   4270 2HG1 VAL D  93     203.456 192.852 265.860  1.00  0.00           H  
ATOM   4271 3HG1 VAL D  93     203.829 191.644 264.652  1.00  0.00           H  
ATOM   4272 1HG2 VAL D  93     202.850 193.180 262.271  1.00  0.00           H  
ATOM   4273 2HG2 VAL D  93     202.498 191.467 262.609  1.00  0.00           H  
ATOM   4274 3HG2 VAL D  93     201.164 192.615 262.341  1.00  0.00           H  
ATOM   4275  N   LYS D  94     200.575 193.107 266.894  1.00  0.00           N  
ATOM   4276  CA  LYS D  94     200.573 193.405 268.316  1.00  0.00           C  
ATOM   4277  C   LYS D  94     199.858 192.340 269.132  1.00  0.00           C  
ATOM   4278  O   LYS D  94     200.362 191.919 270.170  1.00  0.00           O  
ATOM   4279  CB  LYS D  94     199.930 194.765 268.568  1.00  0.00           C  
ATOM   4280  CG  LYS D  94     199.935 195.224 269.990  1.00  0.00           C  
ATOM   4281  CD  LYS D  94     199.431 196.649 270.071  1.00  0.00           C  
ATOM   4282  CE  LYS D  94     199.443 197.174 271.482  1.00  0.00           C  
ATOM   4283  NZ  LYS D  94     199.030 198.608 271.526  1.00  0.00           N  
ATOM   4284  H   LYS D  94     200.151 193.756 266.227  1.00  0.00           H  
ATOM   4285  HA  LYS D  94     201.607 193.442 268.656  1.00  0.00           H  
ATOM   4286 1HB  LYS D  94     200.404 195.527 267.983  1.00  0.00           H  
ATOM   4287 2HB  LYS D  94     198.893 194.719 268.265  1.00  0.00           H  
ATOM   4288 1HG  LYS D  94     199.295 194.570 270.593  1.00  0.00           H  
ATOM   4289 2HG  LYS D  94     200.936 195.183 270.379  1.00  0.00           H  
ATOM   4290 1HD  LYS D  94     200.057 197.294 269.448  1.00  0.00           H  
ATOM   4291 2HD  LYS D  94     198.413 196.698 269.701  1.00  0.00           H  
ATOM   4292 1HE  LYS D  94     198.754 196.587 272.090  1.00  0.00           H  
ATOM   4293 2HE  LYS D  94     200.450 197.082 271.893  1.00  0.00           H  
ATOM   4294 1HZ  LYS D  94     199.046 198.935 272.476  1.00  0.00           H  
ATOM   4295 2HZ  LYS D  94     199.669 199.158 270.971  1.00  0.00           H  
ATOM   4296 3HZ  LYS D  94     198.069 198.728 271.144  1.00  0.00           H  
ATOM   4297  N   LEU D  95     198.687 191.899 268.673  1.00  0.00           N  
ATOM   4298  CA  LEU D  95     197.894 190.955 269.437  1.00  0.00           C  
ATOM   4299  C   LEU D  95     198.466 189.540 269.475  1.00  0.00           C  
ATOM   4300  O   LEU D  95     198.370 188.882 270.513  1.00  0.00           O  
ATOM   4301  CB  LEU D  95     196.458 190.923 268.927  1.00  0.00           C  
ATOM   4302  CG  LEU D  95     195.655 192.202 269.144  1.00  0.00           C  
ATOM   4303  CD1 LEU D  95     194.298 192.035 268.477  1.00  0.00           C  
ATOM   4304  CD2 LEU D  95     195.526 192.494 270.628  1.00  0.00           C  
ATOM   4305  H   LEU D  95     198.319 192.244 267.797  1.00  0.00           H  
ATOM   4306  HA  LEU D  95     197.853 191.328 270.455  1.00  0.00           H  
ATOM   4307 1HB  LEU D  95     196.469 190.711 267.861  1.00  0.00           H  
ATOM   4308 2HB  LEU D  95     195.929 190.126 269.437  1.00  0.00           H  
ATOM   4309  HG  LEU D  95     196.169 193.032 268.673  1.00  0.00           H  
ATOM   4310 1HD1 LEU D  95     193.710 192.940 268.602  1.00  0.00           H  
ATOM   4311 2HD1 LEU D  95     194.450 191.843 267.415  1.00  0.00           H  
ATOM   4312 3HD1 LEU D  95     193.766 191.196 268.921  1.00  0.00           H  
ATOM   4313 1HD2 LEU D  95     194.956 193.418 270.775  1.00  0.00           H  
ATOM   4314 2HD2 LEU D  95     195.016 191.672 271.125  1.00  0.00           H  
ATOM   4315 3HD2 LEU D  95     196.521 192.615 271.054  1.00  0.00           H  
ATOM   4316  N   GLN D  96     199.092 189.029 268.400  1.00  0.00           N  
ATOM   4317  CA  GLN D  96     199.624 187.680 268.601  1.00  0.00           C  
ATOM   4318  C   GLN D  96     200.768 187.730 269.593  1.00  0.00           C  
ATOM   4319  O   GLN D  96     200.911 186.838 270.432  1.00  0.00           O  
ATOM   4320  CB  GLN D  96     200.117 187.015 267.334  1.00  0.00           C  
ATOM   4321  CG  GLN D  96     199.058 186.664 266.389  1.00  0.00           C  
ATOM   4322  CD  GLN D  96     199.556 185.935 265.241  1.00  0.00           C  
ATOM   4323  OE1 GLN D  96     199.510 184.689 265.171  1.00  0.00           O  
ATOM   4324  NE2 GLN D  96     200.043 186.697 264.293  1.00  0.00           N  
ATOM   4325  H   GLN D  96     199.180 189.519 267.502  1.00  0.00           H  
ATOM   4326  HA  GLN D  96     198.836 187.055 269.024  1.00  0.00           H  
ATOM   4327 1HB  GLN D  96     200.797 187.696 266.830  1.00  0.00           H  
ATOM   4328 2HB  GLN D  96     200.670 186.111 267.584  1.00  0.00           H  
ATOM   4329 1HG  GLN D  96     198.333 186.071 266.882  1.00  0.00           H  
ATOM   4330 2HG  GLN D  96     198.624 187.590 266.029  1.00  0.00           H  
ATOM   4331 1HE2 GLN D  96     200.415 186.299 263.457  1.00  0.00           H  
ATOM   4332 2HE2 GLN D  96     200.013 187.702 264.421  1.00  0.00           H  
ATOM   4333  N   LEU D  97     201.575 188.787 269.526  1.00  0.00           N  
ATOM   4334  CA  LEU D  97     202.661 188.903 270.471  1.00  0.00           C  
ATOM   4335  C   LEU D  97     202.135 189.138 271.871  1.00  0.00           C  
ATOM   4336  O   LEU D  97     202.592 188.504 272.816  1.00  0.00           O  
ATOM   4337  CB  LEU D  97     203.596 189.991 270.012  1.00  0.00           C  
ATOM   4338  CG  LEU D  97     204.354 189.587 268.803  1.00  0.00           C  
ATOM   4339  CD1 LEU D  97     205.054 190.682 268.216  1.00  0.00           C  
ATOM   4340  CD2 LEU D  97     205.338 188.603 269.200  1.00  0.00           C  
ATOM   4341  H   LEU D  97     201.442 189.516 268.818  1.00  0.00           H  
ATOM   4342  HA  LEU D  97     203.215 187.969 270.467  1.00  0.00           H  
ATOM   4343 1HB  LEU D  97     203.010 190.884 269.775  1.00  0.00           H  
ATOM   4344 2HB  LEU D  97     204.298 190.217 270.813  1.00  0.00           H  
ATOM   4345  HG  LEU D  97     203.678 189.175 268.076  1.00  0.00           H  
ATOM   4346 1HD1 LEU D  97     205.587 190.270 267.371  1.00  0.00           H  
ATOM   4347 2HD1 LEU D  97     204.344 191.447 267.895  1.00  0.00           H  
ATOM   4348 3HD1 LEU D  97     205.749 191.094 268.919  1.00  0.00           H  
ATOM   4349 1HD2 LEU D  97     205.892 188.316 268.341  1.00  0.00           H  
ATOM   4350 2HD2 LEU D  97     206.000 189.061 269.929  1.00  0.00           H  
ATOM   4351 3HD2 LEU D  97     204.845 187.743 269.634  1.00  0.00           H  
ATOM   4352  N   GLN D  98     201.092 189.951 272.001  1.00  0.00           N  
ATOM   4353  CA  GLN D  98     200.504 190.209 273.300  1.00  0.00           C  
ATOM   4354  C   GLN D  98     200.097 188.879 273.925  1.00  0.00           C  
ATOM   4355  O   GLN D  98     200.321 188.643 275.112  1.00  0.00           O  
ATOM   4356  CB  GLN D  98     199.308 191.156 273.124  1.00  0.00           C  
ATOM   4357  CG  GLN D  98     198.562 191.600 274.361  1.00  0.00           C  
ATOM   4358  CD  GLN D  98     197.490 192.651 273.980  1.00  0.00           C  
ATOM   4359  OE1 GLN D  98     197.785 193.552 273.185  1.00  0.00           O  
ATOM   4360  NE2 GLN D  98     196.279 192.536 274.522  1.00  0.00           N  
ATOM   4361  H   GLN D  98     200.732 190.454 271.196  1.00  0.00           H  
ATOM   4362  HA  GLN D  98     201.251 190.683 273.938  1.00  0.00           H  
ATOM   4363 1HB  GLN D  98     199.635 192.050 272.596  1.00  0.00           H  
ATOM   4364 2HB  GLN D  98     198.578 190.662 272.496  1.00  0.00           H  
ATOM   4365 1HG  GLN D  98     198.065 190.736 274.806  1.00  0.00           H  
ATOM   4366 2HG  GLN D  98     199.261 192.045 275.067  1.00  0.00           H  
ATOM   4367 1HE2 GLN D  98     195.556 193.205 274.292  1.00  0.00           H  
ATOM   4368 2HE2 GLN D  98     196.074 191.799 275.162  1.00  0.00           H  
ATOM   4369  N   ALA D  99     199.499 187.983 273.131  1.00  0.00           N  
ATOM   4370  CA  ALA D  99     199.129 186.667 273.643  1.00  0.00           C  
ATOM   4371  C   ALA D  99     200.369 185.833 274.028  1.00  0.00           C  
ATOM   4372  O   ALA D  99     200.435 185.265 275.124  1.00  0.00           O  
ATOM   4373  CB  ALA D  99     198.311 185.933 272.595  1.00  0.00           C  
ATOM   4374  H   ALA D  99     199.295 188.221 272.159  1.00  0.00           H  
ATOM   4375  HA  ALA D  99     198.527 186.808 274.539  1.00  0.00           H  
ATOM   4376 1HB  ALA D  99     198.011 184.960 272.975  1.00  0.00           H  
ATOM   4377 2HB  ALA D  99     197.427 186.518 272.347  1.00  0.00           H  
ATOM   4378 3HB  ALA D  99     198.915 185.809 271.704  1.00  0.00           H  
ATOM   4379  N   LEU D 100     201.392 185.823 273.165  1.00  0.00           N  
ATOM   4380  CA  LEU D 100     202.614 185.053 273.415  1.00  0.00           C  
ATOM   4381  C   LEU D 100     203.396 185.530 274.621  1.00  0.00           C  
ATOM   4382  O   LEU D 100     204.033 184.729 275.295  1.00  0.00           O  
ATOM   4383  CB  LEU D 100     203.535 185.056 272.189  1.00  0.00           C  
ATOM   4384  CG  LEU D 100     203.078 184.237 271.017  1.00  0.00           C  
ATOM   4385  CD1 LEU D 100     203.952 184.505 269.819  1.00  0.00           C  
ATOM   4386  CD2 LEU D 100     203.165 182.747 271.412  1.00  0.00           C  
ATOM   4387  H   LEU D 100     201.302 186.330 272.284  1.00  0.00           H  
ATOM   4388  HA  LEU D 100     202.321 184.022 273.600  1.00  0.00           H  
ATOM   4389 1HB  LEU D 100     203.638 186.081 271.853  1.00  0.00           H  
ATOM   4390 2HB  LEU D 100     204.501 184.690 272.479  1.00  0.00           H  
ATOM   4391  HG  LEU D 100     202.078 184.511 270.768  1.00  0.00           H  
ATOM   4392 1HD1 LEU D 100     203.616 183.908 268.973  1.00  0.00           H  
ATOM   4393 2HD1 LEU D 100     203.884 185.556 269.566  1.00  0.00           H  
ATOM   4394 3HD1 LEU D 100     204.980 184.244 270.059  1.00  0.00           H  
ATOM   4395 1HD2 LEU D 100     202.838 182.132 270.592  1.00  0.00           H  
ATOM   4396 2HD2 LEU D 100     204.198 182.490 271.667  1.00  0.00           H  
ATOM   4397 3HD2 LEU D 100     202.527 182.564 272.275  1.00  0.00           H  
ATOM   4398  N   GLN D 101     203.308 186.812 274.924  1.00  0.00           N  
ATOM   4399  CA  GLN D 101     204.043 187.436 276.015  1.00  0.00           C  
ATOM   4400  C   GLN D 101     203.399 187.254 277.395  1.00  0.00           C  
ATOM   4401  O   GLN D 101     203.905 187.787 278.385  1.00  0.00           O  
ATOM   4402  CB  GLN D 101     204.202 188.929 275.725  1.00  0.00           C  
ATOM   4403  CG  GLN D 101     205.073 189.239 274.519  1.00  0.00           C  
ATOM   4404  CD  GLN D 101     205.088 190.701 274.154  1.00  0.00           C  
ATOM   4405  OE1 GLN D 101     204.275 191.499 274.644  1.00  0.00           O  
ATOM   4406  NE2 GLN D 101     206.016 191.051 273.279  1.00  0.00           N  
ATOM   4407  H   GLN D 101     202.748 187.411 274.317  1.00  0.00           H  
ATOM   4408  HA  GLN D 101     205.033 186.983 276.051  1.00  0.00           H  
ATOM   4409 1HB  GLN D 101     203.214 189.361 275.540  1.00  0.00           H  
ATOM   4410 2HB  GLN D 101     204.625 189.427 276.596  1.00  0.00           H  
ATOM   4411 1HG  GLN D 101     206.081 188.957 274.747  1.00  0.00           H  
ATOM   4412 2HG  GLN D 101     204.747 188.673 273.674  1.00  0.00           H  
ATOM   4413 1HE2 GLN D 101     206.144 192.003 272.955  1.00  0.00           H  
ATOM   4414 2HE2 GLN D 101     206.651 190.362 272.909  1.00  0.00           H  
ATOM   4415  N   GLN D 102     202.284 186.526 277.489  1.00  0.00           N  
ATOM   4416  CA  GLN D 102     201.673 186.354 278.804  1.00  0.00           C  
ATOM   4417  C   GLN D 102     202.371 185.198 279.522  1.00  0.00           C  
ATOM   4418  O   GLN D 102     202.256 184.043 279.117  1.00  0.00           O  
ATOM   4419  CB  GLN D 102     200.176 186.053 278.683  1.00  0.00           C  
ATOM   4420  CG  GLN D 102     199.394 187.102 277.923  1.00  0.00           C  
ATOM   4421  CD  GLN D 102     199.441 188.480 278.539  1.00  0.00           C  
ATOM   4422  OE1 GLN D 102     198.995 188.703 279.669  1.00  0.00           O  
ATOM   4423  NE2 GLN D 102     199.997 189.432 277.784  1.00  0.00           N  
ATOM   4424  H   GLN D 102     201.854 186.101 276.662  1.00  0.00           H  
ATOM   4425  HA  GLN D 102     201.814 187.263 279.388  1.00  0.00           H  
ATOM   4426 1HB  GLN D 102     200.045 185.107 278.155  1.00  0.00           H  
ATOM   4427 2HB  GLN D 102     199.739 185.945 279.672  1.00  0.00           H  
ATOM   4428 1HG  GLN D 102     199.811 187.157 276.930  1.00  0.00           H  
ATOM   4429 2HG  GLN D 102     198.353 186.790 277.864  1.00  0.00           H  
ATOM   4430 1HE2 GLN D 102     200.096 190.374 278.114  1.00  0.00           H  
ATOM   4431 2HE2 GLN D 102     200.325 189.197 276.842  1.00  0.00           H  
ATOM   4432  N   ASN D 103     203.111 185.507 280.593  1.00  0.00           N  
ATOM   4433  CA  ASN D 103     203.914 184.498 281.288  1.00  0.00           C  
ATOM   4434  C   ASN D 103     203.194 183.843 282.471  1.00  0.00           C  
ATOM   4435  O   ASN D 103     203.750 182.962 283.144  1.00  0.00           O  
ATOM   4436  CB  ASN D 103     205.187 185.149 281.784  1.00  0.00           C  
ATOM   4437  CG  ASN D 103     206.219 185.486 280.757  1.00  0.00           C  
ATOM   4438  OD1 ASN D 103     206.517 184.707 279.841  1.00  0.00           O  
ATOM   4439  ND2 ASN D 103     206.791 186.666 280.902  1.00  0.00           N  
ATOM   4440  H   ASN D 103     203.142 186.470 280.935  1.00  0.00           H  
ATOM   4441  HA  ASN D 103     204.164 183.710 280.576  1.00  0.00           H  
ATOM   4442 1HB  ASN D 103     204.884 186.089 282.198  1.00  0.00           H  
ATOM   4443 2HB  ASN D 103     205.636 184.558 282.575  1.00  0.00           H  
ATOM   4444 1HD2 ASN D 103     207.507 186.980 280.244  1.00  0.00           H  
ATOM   4445 2HD2 ASN D 103     206.519 187.265 281.655  1.00  0.00           H  
ATOM   4446  N   GLY D 104     201.965 184.266 282.719  1.00  0.00           N  
ATOM   4447  CA  GLY D 104     201.176 183.715 283.811  1.00  0.00           C  
ATOM   4448  C   GLY D 104     201.932 183.804 285.129  1.00  0.00           C  
ATOM   4449  O   GLY D 104     202.626 184.781 285.397  1.00  0.00           O  
ATOM   4450  H   GLY D 104     201.570 184.981 282.122  1.00  0.00           H  
ATOM   4451 1HA  GLY D 104     200.234 184.260 283.891  1.00  0.00           H  
ATOM   4452 2HA  GLY D 104     200.929 182.676 283.596  1.00  0.00           H  
ATOM   4453  N   SER D 105     201.870 182.726 285.908  1.00  0.00           N  
ATOM   4454  CA  SER D 105     202.510 182.641 287.220  1.00  0.00           C  
ATOM   4455  C   SER D 105     204.033 182.532 287.177  1.00  0.00           C  
ATOM   4456  O   SER D 105     204.693 182.689 288.203  1.00  0.00           O  
ATOM   4457  CB  SER D 105     201.925 181.461 287.995  1.00  0.00           C  
ATOM   4458  OG  SER D 105     202.227 180.229 287.393  1.00  0.00           O  
ATOM   4459  H   SER D 105     201.314 181.941 285.596  1.00  0.00           H  
ATOM   4460  HA  SER D 105     202.263 183.551 287.769  1.00  0.00           H  
ATOM   4461 1HB  SER D 105     202.319 181.466 289.014  1.00  0.00           H  
ATOM   4462 2HB  SER D 105     200.846 181.572 288.062  1.00  0.00           H  
ATOM   4463  HG  SER D 105     201.721 179.550 287.898  1.00  0.00           H  
ATOM   4464  N   SER D 106     204.616 182.300 285.996  1.00  0.00           N  
ATOM   4465  CA  SER D 106     206.064 182.106 285.906  1.00  0.00           C  
ATOM   4466  C   SER D 106     206.835 183.406 286.114  1.00  0.00           C  
ATOM   4467  O   SER D 106     208.059 183.392 286.233  1.00  0.00           O  
ATOM   4468  CB  SER D 106     206.467 181.436 284.599  1.00  0.00           C  
ATOM   4469  OG  SER D 106     206.268 182.259 283.500  1.00  0.00           O  
ATOM   4470  H   SER D 106     204.060 182.263 285.141  1.00  0.00           H  
ATOM   4471  HA  SER D 106     206.355 181.426 286.708  1.00  0.00           H  
ATOM   4472 1HB  SER D 106     207.516 181.149 284.652  1.00  0.00           H  
ATOM   4473 2HB  SER D 106     205.887 180.522 284.474  1.00  0.00           H  
ATOM   4474  HG  SER D 106     205.314 182.466 283.495  1.00  0.00           H  
ATOM   4475  N   VAL D 107     206.122 184.536 286.161  1.00  0.00           N  
ATOM   4476  CA  VAL D 107     206.750 185.827 286.414  1.00  0.00           C  
ATOM   4477  C   VAL D 107     207.105 186.023 287.888  1.00  0.00           C  
ATOM   4478  O   VAL D 107     207.786 186.985 288.250  1.00  0.00           O  
ATOM   4479  CB  VAL D 107     205.804 186.940 286.028  1.00  0.00           C  
ATOM   4480  CG1 VAL D 107     205.462 186.827 284.659  1.00  0.00           C  
ATOM   4481  CG2 VAL D 107     204.585 186.854 286.890  1.00  0.00           C  
ATOM   4482  H   VAL D 107     205.109 184.498 286.022  1.00  0.00           H  
ATOM   4483  HA  VAL D 107     207.659 185.893 285.817  1.00  0.00           H  
ATOM   4484  HB  VAL D 107     206.293 187.873 286.143  1.00  0.00           H  
ATOM   4485 1HG1 VAL D 107     204.798 187.637 284.387  1.00  0.00           H  
ATOM   4486 2HG1 VAL D 107     206.364 186.875 284.056  1.00  0.00           H  
ATOM   4487 3HG1 VAL D 107     204.960 185.870 284.520  1.00  0.00           H  
ATOM   4488 1HG2 VAL D 107     203.885 187.621 286.602  1.00  0.00           H  
ATOM   4489 2HG2 VAL D 107     204.132 185.898 286.763  1.00  0.00           H  
ATOM   4490 3HG2 VAL D 107     204.857 186.982 287.928  1.00  0.00           H  
ATOM   4491  N   LEU D 108     206.589 185.144 288.740  1.00  0.00           N  
ATOM   4492  CA  LEU D 108     206.807 185.209 290.170  1.00  0.00           C  
ATOM   4493  C   LEU D 108     208.075 184.442 290.540  1.00  0.00           C  
ATOM   4494  O   LEU D 108     208.566 183.630 289.756  1.00  0.00           O  
ATOM   4495  CB  LEU D 108     205.587 184.642 290.899  1.00  0.00           C  
ATOM   4496  CG  LEU D 108     204.247 185.342 290.671  1.00  0.00           C  
ATOM   4497  CD1 LEU D 108     203.156 184.575 291.380  1.00  0.00           C  
ATOM   4498  CD2 LEU D 108     204.324 186.753 291.208  1.00  0.00           C  
ATOM   4499  H   LEU D 108     206.029 184.368 288.388  1.00  0.00           H  
ATOM   4500  HA  LEU D 108     206.934 186.251 290.458  1.00  0.00           H  
ATOM   4501 1HB  LEU D 108     205.462 183.623 290.606  1.00  0.00           H  
ATOM   4502 2HB  LEU D 108     205.785 184.667 291.931  1.00  0.00           H  
ATOM   4503  HG  LEU D 108     204.011 185.360 289.607  1.00  0.00           H  
ATOM   4504 1HD1 LEU D 108     202.222 185.091 291.213  1.00  0.00           H  
ATOM   4505 2HD1 LEU D 108     203.099 183.565 290.982  1.00  0.00           H  
ATOM   4506 3HD1 LEU D 108     203.356 184.531 292.440  1.00  0.00           H  
ATOM   4507 1HD2 LEU D 108     203.375 187.244 291.062  1.00  0.00           H  
ATOM   4508 2HD2 LEU D 108     204.550 186.732 292.277  1.00  0.00           H  
ATOM   4509 3HD2 LEU D 108     205.105 187.305 290.687  1.00  0.00           H  
ATOM   4510  N   SER D 109     208.619 184.701 291.732  1.00  0.00           N  
ATOM   4511  CA  SER D 109     209.798 183.961 292.184  1.00  0.00           C  
ATOM   4512  C   SER D 109     209.397 182.519 292.281  1.00  0.00           C  
ATOM   4513  O   SER D 109     208.201 182.249 292.352  1.00  0.00           O  
ATOM   4514  CB  SER D 109     210.249 184.434 293.555  1.00  0.00           C  
ATOM   4515  OG  SER D 109     209.318 184.080 294.581  1.00  0.00           O  
ATOM   4516  H   SER D 109     208.205 185.404 292.326  1.00  0.00           H  
ATOM   4517  HA  SER D 109     210.603 184.068 291.455  1.00  0.00           H  
ATOM   4518 1HB  SER D 109     211.221 184.000 293.783  1.00  0.00           H  
ATOM   4519 2HB  SER D 109     210.374 185.515 293.537  1.00  0.00           H  
ATOM   4520  HG  SER D 109     209.674 184.467 295.395  1.00  0.00           H  
ATOM   4521  N   GLU D 110     210.344 181.584 292.335  1.00  0.00           N  
ATOM   4522  CA  GLU D 110     209.887 180.204 292.400  1.00  0.00           C  
ATOM   4523  C   GLU D 110     209.012 179.950 293.610  1.00  0.00           C  
ATOM   4524  O   GLU D 110     207.996 179.270 293.497  1.00  0.00           O  
ATOM   4525  CB  GLU D 110     211.042 179.208 292.445  1.00  0.00           C  
ATOM   4526  CG  GLU D 110     211.828 179.049 291.164  1.00  0.00           C  
ATOM   4527  CD  GLU D 110     212.871 177.955 291.278  1.00  0.00           C  
ATOM   4528  OE1 GLU D 110     212.974 177.366 292.337  1.00  0.00           O  
ATOM   4529  OE2 GLU D 110     213.554 177.704 290.314  1.00  0.00           O  
ATOM   4530  H   GLU D 110     211.325 181.818 292.294  1.00  0.00           H  
ATOM   4531  HA  GLU D 110     209.296 180.002 291.505  1.00  0.00           H  
ATOM   4532 1HB  GLU D 110     211.744 179.519 293.219  1.00  0.00           H  
ATOM   4533 2HB  GLU D 110     210.666 178.243 292.738  1.00  0.00           H  
ATOM   4534 1HG  GLU D 110     211.139 178.802 290.355  1.00  0.00           H  
ATOM   4535 2HG  GLU D 110     212.312 179.993 290.921  1.00  0.00           H  
ATOM   4536  N   ASP D 111     209.348 180.528 294.762  1.00  0.00           N  
ATOM   4537  CA  ASP D 111     208.514 180.276 295.924  1.00  0.00           C  
ATOM   4538  C   ASP D 111     207.103 180.799 295.687  1.00  0.00           C  
ATOM   4539  O   ASP D 111     206.115 180.138 296.027  1.00  0.00           O  
ATOM   4540  CB  ASP D 111     209.106 180.945 297.162  1.00  0.00           C  
ATOM   4541  CG  ASP D 111     210.382 180.272 297.661  1.00  0.00           C  
ATOM   4542  OD1 ASP D 111     210.673 179.174 297.237  1.00  0.00           O  
ATOM   4543  OD2 ASP D 111     211.061 180.871 298.459  1.00  0.00           O  
ATOM   4544  H   ASP D 111     210.172 181.106 294.824  1.00  0.00           H  
ATOM   4545  HA  ASP D 111     208.461 179.200 296.090  1.00  0.00           H  
ATOM   4546 1HB  ASP D 111     209.325 181.989 296.935  1.00  0.00           H  
ATOM   4547 2HB  ASP D 111     208.367 180.937 297.964  1.00  0.00           H  
ATOM   4548  N   LYS D 112     206.998 181.969 295.055  1.00  0.00           N  
ATOM   4549  CA  LYS D 112     205.693 182.555 294.813  1.00  0.00           C  
ATOM   4550  C   LYS D 112     204.915 181.893 293.678  1.00  0.00           C  
ATOM   4551  O   LYS D 112     203.687 181.823 293.738  1.00  0.00           O  
ATOM   4552  CB  LYS D 112     205.848 184.045 294.591  1.00  0.00           C  
ATOM   4553  CG  LYS D 112     206.194 184.818 295.837  1.00  0.00           C  
ATOM   4554  CD  LYS D 112     206.327 186.290 295.535  1.00  0.00           C  
ATOM   4555  CE  LYS D 112     206.605 187.098 296.793  1.00  0.00           C  
ATOM   4556  NZ  LYS D 112     206.799 188.528 296.479  1.00  0.00           N  
ATOM   4557  H   LYS D 112     207.834 182.487 294.761  1.00  0.00           H  
ATOM   4558  HA  LYS D 112     205.103 182.429 295.719  1.00  0.00           H  
ATOM   4559 1HB  LYS D 112     206.674 184.199 293.906  1.00  0.00           H  
ATOM   4560 2HB  LYS D 112     204.966 184.459 294.146  1.00  0.00           H  
ATOM   4561 1HG  LYS D 112     205.424 184.669 296.591  1.00  0.00           H  
ATOM   4562 2HG  LYS D 112     207.139 184.447 296.233  1.00  0.00           H  
ATOM   4563 1HD  LYS D 112     207.144 186.446 294.829  1.00  0.00           H  
ATOM   4564 2HD  LYS D 112     205.406 186.661 295.077  1.00  0.00           H  
ATOM   4565 1HE  LYS D 112     205.755 187.001 297.466  1.00  0.00           H  
ATOM   4566 2HE  LYS D 112     207.497 186.719 297.288  1.00  0.00           H  
ATOM   4567 1HZ  LYS D 112     206.961 189.054 297.316  1.00  0.00           H  
ATOM   4568 2HZ  LYS D 112     207.582 188.641 295.853  1.00  0.00           H  
ATOM   4569 3HZ  LYS D 112     205.958 188.878 296.008  1.00  0.00           H  
ATOM   4570  N   SER D 113     205.597 181.390 292.642  1.00  0.00           N  
ATOM   4571  CA  SER D 113     204.858 180.773 291.544  1.00  0.00           C  
ATOM   4572  C   SER D 113     204.413 179.386 291.959  1.00  0.00           C  
ATOM   4573  O   SER D 113     203.329 178.930 291.588  1.00  0.00           O  
ATOM   4574  CB  SER D 113     205.717 180.642 290.293  1.00  0.00           C  
ATOM   4575  OG  SER D 113     206.724 179.684 290.457  1.00  0.00           O  
ATOM   4576  H   SER D 113     206.609 181.470 292.605  1.00  0.00           H  
ATOM   4577  HA  SER D 113     203.980 181.376 291.318  1.00  0.00           H  
ATOM   4578 1HB  SER D 113     205.092 180.379 289.441  1.00  0.00           H  
ATOM   4579 2HB  SER D 113     206.182 181.594 290.072  1.00  0.00           H  
ATOM   4580  HG  SER D 113     207.057 179.803 291.354  1.00  0.00           H  
ATOM   4581  N   LYS D 114     205.199 178.739 292.825  1.00  0.00           N  
ATOM   4582  CA  LYS D 114     204.832 177.427 293.309  1.00  0.00           C  
ATOM   4583  C   LYS D 114     203.662 177.593 294.250  1.00  0.00           C  
ATOM   4584  O   LYS D 114     202.682 176.844 294.173  1.00  0.00           O  
ATOM   4585  CB  LYS D 114     206.031 176.759 293.987  1.00  0.00           C  
ATOM   4586  CG  LYS D 114     207.144 176.330 293.001  1.00  0.00           C  
ATOM   4587  CD  LYS D 114     208.380 175.788 293.724  1.00  0.00           C  
ATOM   4588  CE  LYS D 114     209.493 175.430 292.729  1.00  0.00           C  
ATOM   4589  NZ  LYS D 114     210.764 175.029 293.419  1.00  0.00           N  
ATOM   4590  H   LYS D 114     206.092 179.132 293.118  1.00  0.00           H  
ATOM   4591  HA  LYS D 114     204.512 176.813 292.468  1.00  0.00           H  
ATOM   4592 1HB  LYS D 114     206.473 177.456 294.707  1.00  0.00           H  
ATOM   4593 2HB  LYS D 114     205.698 175.881 294.538  1.00  0.00           H  
ATOM   4594 1HG  LYS D 114     206.754 175.549 292.350  1.00  0.00           H  
ATOM   4595 2HG  LYS D 114     207.430 177.173 292.376  1.00  0.00           H  
ATOM   4596 1HD  LYS D 114     208.756 176.553 294.410  1.00  0.00           H  
ATOM   4597 2HD  LYS D 114     208.112 174.903 294.299  1.00  0.00           H  
ATOM   4598 1HE  LYS D 114     209.159 174.608 292.101  1.00  0.00           H  
ATOM   4599 2HE  LYS D 114     209.690 176.292 292.097  1.00  0.00           H  
ATOM   4600 1HZ  LYS D 114     211.471 174.814 292.724  1.00  0.00           H  
ATOM   4601 2HZ  LYS D 114     211.094 175.797 294.000  1.00  0.00           H  
ATOM   4602 3HZ  LYS D 114     210.599 174.220 293.997  1.00  0.00           H  
ATOM   4603  N   ARG D 115     203.720 178.621 295.109  1.00  0.00           N  
ATOM   4604  CA  ARG D 115     202.629 178.853 296.028  1.00  0.00           C  
ATOM   4605  C   ARG D 115     201.377 179.237 295.260  1.00  0.00           C  
ATOM   4606  O   ARG D 115     200.313 178.699 295.525  1.00  0.00           O  
ATOM   4607  CB  ARG D 115     202.978 179.930 297.041  1.00  0.00           C  
ATOM   4608  CG  ARG D 115     201.934 180.140 298.147  1.00  0.00           C  
ATOM   4609  CD  ARG D 115     202.454 181.045 299.211  1.00  0.00           C  
ATOM   4610  NE  ARG D 115     201.532 181.187 300.341  1.00  0.00           N  
ATOM   4611  CZ  ARG D 115     201.435 180.295 301.357  1.00  0.00           C  
ATOM   4612  NH1 ARG D 115     202.176 179.204 301.350  1.00  0.00           N  
ATOM   4613  NH2 ARG D 115     200.608 180.516 302.358  1.00  0.00           N  
ATOM   4614  H   ARG D 115     204.545 179.220 295.164  1.00  0.00           H  
ATOM   4615  HA  ARG D 115     202.436 177.932 296.573  1.00  0.00           H  
ATOM   4616 1HB  ARG D 115     203.925 179.687 297.516  1.00  0.00           H  
ATOM   4617 2HB  ARG D 115     203.111 180.881 296.521  1.00  0.00           H  
ATOM   4618 1HG  ARG D 115     201.038 180.592 297.718  1.00  0.00           H  
ATOM   4619 2HG  ARG D 115     201.674 179.181 298.598  1.00  0.00           H  
ATOM   4620 1HD  ARG D 115     203.394 180.648 299.591  1.00  0.00           H  
ATOM   4621 2HD  ARG D 115     202.629 182.034 298.792  1.00  0.00           H  
ATOM   4622  HE  ARG D 115     200.941 182.034 300.395  1.00  0.00           H  
ATOM   4623 1HH1 ARG D 115     202.815 179.032 300.587  1.00  0.00           H  
ATOM   4624 2HH1 ARG D 115     202.105 178.541 302.109  1.00  0.00           H  
ATOM   4625 1HH2 ARG D 115     200.048 181.369 302.370  1.00  0.00           H  
ATOM   4626 2HH2 ARG D 115     200.537 179.855 303.113  1.00  0.00           H  
ATOM   4627  N   LEU D 116     201.491 180.106 294.258  1.00  0.00           N  
ATOM   4628  CA  LEU D 116     200.305 180.519 293.524  1.00  0.00           C  
ATOM   4629  C   LEU D 116     199.634 179.329 292.849  1.00  0.00           C  
ATOM   4630  O   LEU D 116     198.413 179.152 292.960  1.00  0.00           O  
ATOM   4631  CB  LEU D 116     200.657 181.596 292.487  1.00  0.00           C  
ATOM   4632  CG  LEU D 116     199.495 182.077 291.669  1.00  0.00           C  
ATOM   4633  CD1 LEU D 116     198.479 182.601 292.597  1.00  0.00           C  
ATOM   4634  CD2 LEU D 116     199.931 183.197 290.755  1.00  0.00           C  
ATOM   4635  H   LEU D 116     202.386 180.536 294.034  1.00  0.00           H  
ATOM   4636  HA  LEU D 116     199.599 180.948 294.234  1.00  0.00           H  
ATOM   4637 1HB  LEU D 116     201.108 182.444 292.970  1.00  0.00           H  
ATOM   4638 2HB  LEU D 116     201.392 181.175 291.797  1.00  0.00           H  
ATOM   4639  HG  LEU D 116     199.084 181.248 291.089  1.00  0.00           H  
ATOM   4640 1HD1 LEU D 116     197.646 182.960 292.056  1.00  0.00           H  
ATOM   4641 2HD1 LEU D 116     198.171 181.809 293.276  1.00  0.00           H  
ATOM   4642 3HD1 LEU D 116     198.888 183.382 293.139  1.00  0.00           H  
ATOM   4643 1HD2 LEU D 116     199.101 183.544 290.179  1.00  0.00           H  
ATOM   4644 2HD2 LEU D 116     200.307 184.006 291.360  1.00  0.00           H  
ATOM   4645 3HD2 LEU D 116     200.699 182.852 290.095  1.00  0.00           H  
ATOM   4646  N   ASN D 117     200.429 178.494 292.170  1.00  0.00           N  
ATOM   4647  CA  ASN D 117     199.888 177.326 291.494  1.00  0.00           C  
ATOM   4648  C   ASN D 117     199.267 176.358 292.509  1.00  0.00           C  
ATOM   4649  O   ASN D 117     198.191 175.796 292.271  1.00  0.00           O  
ATOM   4650  CB  ASN D 117     200.989 176.618 290.727  1.00  0.00           C  
ATOM   4651  CG  ASN D 117     201.501 177.381 289.501  1.00  0.00           C  
ATOM   4652  OD1 ASN D 117     200.874 178.306 288.948  1.00  0.00           O  
ATOM   4653  ND2 ASN D 117     202.667 176.974 289.064  1.00  0.00           N  
ATOM   4654  H   ASN D 117     201.432 178.677 292.106  1.00  0.00           H  
ATOM   4655  HA  ASN D 117     199.102 177.646 290.809  1.00  0.00           H  
ATOM   4656 1HB  ASN D 117     201.834 176.455 291.404  1.00  0.00           H  
ATOM   4657 2HB  ASN D 117     200.633 175.639 290.411  1.00  0.00           H  
ATOM   4658 1HD2 ASN D 117     203.094 177.399 288.267  1.00  0.00           H  
ATOM   4659 2HD2 ASN D 117     203.140 176.233 289.538  1.00  0.00           H  
ATOM   4660  N   THR D 118     199.923 176.204 293.670  1.00  0.00           N  
ATOM   4661  CA  THR D 118     199.450 175.321 294.725  1.00  0.00           C  
ATOM   4662  C   THR D 118     198.113 175.792 295.256  1.00  0.00           C  
ATOM   4663  O   THR D 118     197.189 174.990 295.414  1.00  0.00           O  
ATOM   4664  CB  THR D 118     200.456 175.245 295.887  1.00  0.00           C  
ATOM   4665  OG1 THR D 118     201.697 174.699 295.414  1.00  0.00           O  
ATOM   4666  CG2 THR D 118     199.906 174.392 297.014  1.00  0.00           C  
ATOM   4667  H   THR D 118     200.809 176.685 293.820  1.00  0.00           H  
ATOM   4668  HA  THR D 118     199.322 174.323 294.309  1.00  0.00           H  
ATOM   4669  HB  THR D 118     200.638 176.245 296.264  1.00  0.00           H  
ATOM   4670  HG1 THR D 118     202.092 175.333 294.776  1.00  0.00           H  
ATOM   4671 1HG2 THR D 118     200.627 174.360 297.828  1.00  0.00           H  
ATOM   4672 2HG2 THR D 118     198.970 174.828 297.372  1.00  0.00           H  
ATOM   4673 3HG2 THR D 118     199.720 173.383 296.652  1.00  0.00           H  
ATOM   4674  N   ILE D 119     197.995 177.093 295.502  1.00  0.00           N  
ATOM   4675  CA  ILE D 119     196.763 177.663 296.009  1.00  0.00           C  
ATOM   4676  C   ILE D 119     195.634 177.450 295.006  1.00  0.00           C  
ATOM   4677  O   ILE D 119     194.539 177.036 295.381  1.00  0.00           O  
ATOM   4678  CB  ILE D 119     196.935 179.171 296.295  1.00  0.00           C  
ATOM   4679  CG1 ILE D 119     197.936 179.446 297.452  1.00  0.00           C  
ATOM   4680  CG2 ILE D 119     195.639 179.754 296.645  1.00  0.00           C  
ATOM   4681  CD1 ILE D 119     197.501 178.944 298.767  1.00  0.00           C  
ATOM   4682  H   ILE D 119     198.798 177.699 295.352  1.00  0.00           H  
ATOM   4683  HA  ILE D 119     196.502 177.161 296.938  1.00  0.00           H  
ATOM   4684  HB  ILE D 119     197.326 179.662 295.402  1.00  0.00           H  
ATOM   4685 1HG1 ILE D 119     198.854 178.965 297.248  1.00  0.00           H  
ATOM   4686 2HG1 ILE D 119     198.106 180.522 297.522  1.00  0.00           H  
ATOM   4687 1HG2 ILE D 119     195.795 180.803 296.824  1.00  0.00           H  
ATOM   4688 2HG2 ILE D 119     194.942 179.613 295.839  1.00  0.00           H  
ATOM   4689 3HG2 ILE D 119     195.264 179.284 297.538  1.00  0.00           H  
ATOM   4690 1HD1 ILE D 119     198.261 179.176 299.515  1.00  0.00           H  
ATOM   4691 2HD1 ILE D 119     196.569 179.431 299.035  1.00  0.00           H  
ATOM   4692 3HD1 ILE D 119     197.358 177.867 298.713  1.00  0.00           H  
ATOM   4693  N   LEU D 120     195.896 177.645 293.714  1.00  0.00           N  
ATOM   4694  CA  LEU D 120     194.822 177.431 292.751  1.00  0.00           C  
ATOM   4695  C   LEU D 120     194.360 175.978 292.765  1.00  0.00           C  
ATOM   4696  O   LEU D 120     193.159 175.687 292.848  1.00  0.00           O  
ATOM   4697  CB  LEU D 120     195.271 177.755 291.329  1.00  0.00           C  
ATOM   4698  CG  LEU D 120     194.191 177.575 290.283  1.00  0.00           C  
ATOM   4699  CD1 LEU D 120     193.051 178.494 290.635  1.00  0.00           C  
ATOM   4700  CD2 LEU D 120     194.736 177.916 288.911  1.00  0.00           C  
ATOM   4701  H   LEU D 120     196.814 177.982 293.410  1.00  0.00           H  
ATOM   4702  HA  LEU D 120     193.983 178.068 293.018  1.00  0.00           H  
ATOM   4703 1HB  LEU D 120     195.626 178.737 291.275  1.00  0.00           H  
ATOM   4704 2HB  LEU D 120     196.096 177.087 291.070  1.00  0.00           H  
ATOM   4705  HG  LEU D 120     193.828 176.546 290.293  1.00  0.00           H  
ATOM   4706 1HD1 LEU D 120     192.269 178.385 289.913  1.00  0.00           H  
ATOM   4707 2HD1 LEU D 120     192.675 178.239 291.619  1.00  0.00           H  
ATOM   4708 3HD1 LEU D 120     193.391 179.510 290.639  1.00  0.00           H  
ATOM   4709 1HD2 LEU D 120     193.944 177.800 288.168  1.00  0.00           H  
ATOM   4710 2HD2 LEU D 120     195.088 178.949 288.909  1.00  0.00           H  
ATOM   4711 3HD2 LEU D 120     195.564 177.247 288.673  1.00  0.00           H  
ATOM   4712  N   ASN D 121     195.324 175.056 292.709  1.00  0.00           N  
ATOM   4713  CA  ASN D 121     195.001 173.640 292.672  1.00  0.00           C  
ATOM   4714  C   ASN D 121     194.279 173.205 293.944  1.00  0.00           C  
ATOM   4715  O   ASN D 121     193.299 172.441 293.890  1.00  0.00           O  
ATOM   4716  CB  ASN D 121     196.273 172.839 292.484  1.00  0.00           C  
ATOM   4717  CG  ASN D 121     196.845 172.964 291.090  1.00  0.00           C  
ATOM   4718  OD1 ASN D 121     196.153 173.338 290.134  1.00  0.00           O  
ATOM   4719  ND2 ASN D 121     198.109 172.652 290.958  1.00  0.00           N  
ATOM   4720  H   ASN D 121     196.303 175.346 292.662  1.00  0.00           H  
ATOM   4721  HA  ASN D 121     194.333 173.459 291.830  1.00  0.00           H  
ATOM   4722 1HB  ASN D 121     197.022 173.193 293.200  1.00  0.00           H  
ATOM   4723 2HB  ASN D 121     196.081 171.791 292.702  1.00  0.00           H  
ATOM   4724 1HD2 ASN D 121     198.548 172.715 290.063  1.00  0.00           H  
ATOM   4725 2HD2 ASN D 121     198.634 172.357 291.754  1.00  0.00           H  
ATOM   4726  N   THR D 122     194.718 173.746 295.084  1.00  0.00           N  
ATOM   4727  CA  THR D 122     194.142 173.403 296.366  1.00  0.00           C  
ATOM   4728  C   THR D 122     192.692 173.837 296.393  1.00  0.00           C  
ATOM   4729  O   THR D 122     191.815 173.069 296.804  1.00  0.00           O  
ATOM   4730  CB  THR D 122     194.905 174.074 297.520  1.00  0.00           C  
ATOM   4731  OG1 THR D 122     196.274 173.650 297.501  1.00  0.00           O  
ATOM   4732  CG2 THR D 122     194.284 173.665 298.829  1.00  0.00           C  
ATOM   4733  H   THR D 122     195.514 174.378 295.069  1.00  0.00           H  
ATOM   4734  HA  THR D 122     194.185 172.323 296.496  1.00  0.00           H  
ATOM   4735  HB  THR D 122     194.859 175.159 297.406  1.00  0.00           H  
ATOM   4736  HG1 THR D 122     196.662 173.922 296.640  1.00  0.00           H  
ATOM   4737 1HG2 THR D 122     194.819 174.139 299.649  1.00  0.00           H  
ATOM   4738 2HG2 THR D 122     193.248 173.973 298.839  1.00  0.00           H  
ATOM   4739 3HG2 THR D 122     194.339 172.584 298.935  1.00  0.00           H  
ATOM   4740  N   MET D 123     192.415 175.052 295.912  1.00  0.00           N  
ATOM   4741  CA  MET D 123     191.047 175.520 295.939  1.00  0.00           C  
ATOM   4742  C   MET D 123     190.148 174.662 295.058  1.00  0.00           C  
ATOM   4743  O   MET D 123     189.022 174.335 295.454  1.00  0.00           O  
ATOM   4744  CB  MET D 123     190.941 176.978 295.472  1.00  0.00           C  
ATOM   4745  CG  MET D 123     191.518 178.025 296.417  1.00  0.00           C  
ATOM   4746  SD  MET D 123     191.088 179.714 295.934  1.00  0.00           S  
ATOM   4747  CE  MET D 123     192.021 179.939 294.417  1.00  0.00           C  
ATOM   4748  H   MET D 123     193.161 175.662 295.568  1.00  0.00           H  
ATOM   4749  HA  MET D 123     190.694 175.441 296.958  1.00  0.00           H  
ATOM   4750 1HB  MET D 123     191.464 177.082 294.514  1.00  0.00           H  
ATOM   4751 2HB  MET D 123     189.902 177.229 295.294  1.00  0.00           H  
ATOM   4752 1HG  MET D 123     191.166 177.854 297.421  1.00  0.00           H  
ATOM   4753 2HG  MET D 123     192.590 177.944 296.429  1.00  0.00           H  
ATOM   4754 1HE  MET D 123     191.845 180.938 294.024  1.00  0.00           H  
ATOM   4755 2HE  MET D 123     193.072 179.811 294.612  1.00  0.00           H  
ATOM   4756 3HE  MET D 123     191.697 179.199 293.681  1.00  0.00           H  
ATOM   4757  N   SER D 124     190.645 174.247 293.877  1.00  0.00           N  
ATOM   4758  CA  SER D 124     189.809 173.436 292.992  1.00  0.00           C  
ATOM   4759  C   SER D 124     189.562 172.042 293.583  1.00  0.00           C  
ATOM   4760  O   SER D 124     188.531 171.408 293.319  1.00  0.00           O  
ATOM   4761  CB  SER D 124     190.454 173.296 291.624  1.00  0.00           C  
ATOM   4762  OG  SER D 124     191.584 172.458 291.660  1.00  0.00           O  
ATOM   4763  H   SER D 124     191.580 174.542 293.580  1.00  0.00           H  
ATOM   4764  HA  SER D 124     188.851 173.939 292.869  1.00  0.00           H  
ATOM   4765 1HB  SER D 124     189.729 172.907 290.913  1.00  0.00           H  
ATOM   4766 2HB  SER D 124     190.752 174.291 291.275  1.00  0.00           H  
ATOM   4767  HG  SER D 124     192.085 172.699 292.463  1.00  0.00           H  
ATOM   4768  N   THR D 125     190.480 171.570 294.433  1.00  0.00           N  
ATOM   4769  CA  THR D 125     190.299 170.282 295.080  1.00  0.00           C  
ATOM   4770  C   THR D 125     189.202 170.394 296.127  1.00  0.00           C  
ATOM   4771  O   THR D 125     188.286 169.571 296.179  1.00  0.00           O  
ATOM   4772  CB  THR D 125     191.595 169.780 295.732  1.00  0.00           C  
ATOM   4773  OG1 THR D 125     192.615 169.627 294.727  1.00  0.00           O  
ATOM   4774  CG2 THR D 125     191.335 168.444 296.410  1.00  0.00           C  
ATOM   4775  H   THR D 125     191.341 172.095 294.594  1.00  0.00           H  
ATOM   4776  HA  THR D 125     189.986 169.554 294.332  1.00  0.00           H  
ATOM   4777  HB  THR D 125     191.934 170.504 296.472  1.00  0.00           H  
ATOM   4778  HG1 THR D 125     192.824 170.504 294.339  1.00  0.00           H  
ATOM   4779 1HG2 THR D 125     192.251 168.088 296.876  1.00  0.00           H  
ATOM   4780 2HG2 THR D 125     190.563 168.569 297.173  1.00  0.00           H  
ATOM   4781 3HG2 THR D 125     190.997 167.719 295.671  1.00  0.00           H  
ATOM   4782  N   ILE D 126     189.268 171.441 296.943  1.00  0.00           N  
ATOM   4783  CA  ILE D 126     188.290 171.659 297.997  1.00  0.00           C  
ATOM   4784  C   ILE D 126     186.904 171.804 297.404  1.00  0.00           C  
ATOM   4785  O   ILE D 126     185.941 171.196 297.867  1.00  0.00           O  
ATOM   4786  CB  ILE D 126     188.656 172.900 298.787  1.00  0.00           C  
ATOM   4787  CG1 ILE D 126     189.914 172.667 299.556  1.00  0.00           C  
ATOM   4788  CG2 ILE D 126     187.520 173.321 299.708  1.00  0.00           C  
ATOM   4789  CD1 ILE D 126     190.475 173.917 300.056  1.00  0.00           C  
ATOM   4790  H   ILE D 126     190.048 172.098 296.839  1.00  0.00           H  
ATOM   4791  HA  ILE D 126     188.296 170.792 298.665  1.00  0.00           H  
ATOM   4792  HB  ILE D 126     188.870 173.679 298.085  1.00  0.00           H  
ATOM   4793 1HG1 ILE D 126     189.691 172.024 300.406  1.00  0.00           H  
ATOM   4794 2HG1 ILE D 126     190.653 172.171 298.928  1.00  0.00           H  
ATOM   4795 1HG2 ILE D 126     187.802 174.220 300.233  1.00  0.00           H  
ATOM   4796 2HG2 ILE D 126     186.643 173.507 299.121  1.00  0.00           H  
ATOM   4797 3HG2 ILE D 126     187.315 172.528 300.429  1.00  0.00           H  
ATOM   4798 1HD1 ILE D 126     191.376 173.711 300.626  1.00  0.00           H  
ATOM   4799 2HD1 ILE D 126     190.709 174.539 299.206  1.00  0.00           H  
ATOM   4800 3HD1 ILE D 126     189.758 174.415 300.672  1.00  0.00           H  
ATOM   4801  N   TYR D 127     186.810 172.607 296.348  1.00  0.00           N  
ATOM   4802  CA  TYR D 127     185.559 172.777 295.651  1.00  0.00           C  
ATOM   4803  C   TYR D 127     185.005 171.469 295.078  1.00  0.00           C  
ATOM   4804  O   TYR D 127     183.906 171.035 295.436  1.00  0.00           O  
ATOM   4805  CB  TYR D 127     185.791 173.769 294.505  1.00  0.00           C  
ATOM   4806  CG  TYR D 127     184.663 173.889 293.544  1.00  0.00           C  
ATOM   4807  CD1 TYR D 127     183.578 174.637 293.841  1.00  0.00           C  
ATOM   4808  CD2 TYR D 127     184.729 173.209 292.329  1.00  0.00           C  
ATOM   4809  CE1 TYR D 127     182.552 174.711 292.941  1.00  0.00           C  
ATOM   4810  CE2 TYR D 127     183.694 173.281 291.440  1.00  0.00           C  
ATOM   4811  CZ  TYR D 127     182.607 174.034 291.753  1.00  0.00           C  
ATOM   4812  OH  TYR D 127     181.535 174.104 290.902  1.00  0.00           O  
ATOM   4813  H   TYR D 127     187.634 173.109 296.018  1.00  0.00           H  
ATOM   4814  HA  TYR D 127     184.826 173.180 296.346  1.00  0.00           H  
ATOM   4815 1HB  TYR D 127     185.994 174.759 294.920  1.00  0.00           H  
ATOM   4816 2HB  TYR D 127     186.676 173.471 293.947  1.00  0.00           H  
ATOM   4817  HD1 TYR D 127     183.527 175.168 294.790  1.00  0.00           H  
ATOM   4818  HD2 TYR D 127     185.606 172.608 292.092  1.00  0.00           H  
ATOM   4819  HE1 TYR D 127     181.696 175.293 293.165  1.00  0.00           H  
ATOM   4820  HE2 TYR D 127     183.738 172.736 290.499  1.00  0.00           H  
ATOM   4821  HH  TYR D 127     181.568 173.364 290.288  1.00  0.00           H  
ATOM   4822  N   SER D 128     185.789 170.788 294.244  1.00  0.00           N  
ATOM   4823  CA  SER D 128     185.273 169.627 293.535  1.00  0.00           C  
ATOM   4824  C   SER D 128     185.100 168.355 294.356  1.00  0.00           C  
ATOM   4825  O   SER D 128     184.378 167.453 293.925  1.00  0.00           O  
ATOM   4826  CB  SER D 128     186.141 169.350 292.318  1.00  0.00           C  
ATOM   4827  OG  SER D 128     187.441 168.977 292.680  1.00  0.00           O  
ATOM   4828  H   SER D 128     186.733 171.110 294.028  1.00  0.00           H  
ATOM   4829  HA  SER D 128     184.286 169.901 293.163  1.00  0.00           H  
ATOM   4830 1HB  SER D 128     185.687 168.555 291.731  1.00  0.00           H  
ATOM   4831 2HB  SER D 128     186.181 170.237 291.691  1.00  0.00           H  
ATOM   4832  HG  SER D 128     187.862 169.797 293.025  1.00  0.00           H  
ATOM   4833  N   THR D 129     185.712 168.277 295.538  1.00  0.00           N  
ATOM   4834  CA  THR D 129     185.574 167.079 296.351  1.00  0.00           C  
ATOM   4835  C   THR D 129     184.759 167.336 297.617  1.00  0.00           C  
ATOM   4836  O   THR D 129     184.728 166.481 298.505  1.00  0.00           O  
ATOM   4837  CB  THR D 129     186.951 166.498 296.754  1.00  0.00           C  
ATOM   4838  OG1 THR D 129     187.675 167.435 297.550  1.00  0.00           O  
ATOM   4839  CG2 THR D 129     187.772 166.206 295.502  1.00  0.00           C  
ATOM   4840  H   THR D 129     186.335 169.022 295.848  1.00  0.00           H  
ATOM   4841  HA  THR D 129     185.052 166.324 295.770  1.00  0.00           H  
ATOM   4842  HB  THR D 129     186.806 165.581 297.320  1.00  0.00           H  
ATOM   4843  HG1 THR D 129     187.816 168.250 297.031  1.00  0.00           H  
ATOM   4844 1HG2 THR D 129     188.739 165.797 295.789  1.00  0.00           H  
ATOM   4845 2HG2 THR D 129     187.241 165.488 294.878  1.00  0.00           H  
ATOM   4846 3HG2 THR D 129     187.922 167.134 294.944  1.00  0.00           H  
ATOM   4847  N   GLY D 130     184.113 168.507 297.729  1.00  0.00           N  
ATOM   4848  CA  GLY D 130     183.368 168.809 298.956  1.00  0.00           C  
ATOM   4849  C   GLY D 130     182.044 168.054 299.012  1.00  0.00           C  
ATOM   4850  O   GLY D 130     181.586 167.507 298.001  1.00  0.00           O  
ATOM   4851  H   GLY D 130     184.144 169.200 296.975  1.00  0.00           H  
ATOM   4852 1HA  GLY D 130     183.973 168.552 299.827  1.00  0.00           H  
ATOM   4853 2HA  GLY D 130     183.183 169.882 299.014  1.00  0.00           H  
ATOM   4854  N   LYS D 131     181.405 168.041 300.186  1.00  0.00           N  
ATOM   4855  CA  LYS D 131     180.112 167.349 300.331  1.00  0.00           C  
ATOM   4856  C   LYS D 131     179.335 167.772 301.575  1.00  0.00           C  
ATOM   4857  O   LYS D 131     179.890 168.353 302.505  1.00  0.00           O  
ATOM   4858  CB  LYS D 131     180.301 165.824 300.366  1.00  0.00           C  
ATOM   4859  CG  LYS D 131     181.101 165.304 301.550  1.00  0.00           C  
ATOM   4860  CD  LYS D 131     181.258 163.785 301.490  1.00  0.00           C  
ATOM   4861  CE  LYS D 131     182.016 163.258 302.706  1.00  0.00           C  
ATOM   4862  NZ  LYS D 131     182.135 161.774 302.692  1.00  0.00           N  
ATOM   4863  H   LYS D 131     181.833 168.527 300.984  1.00  0.00           H  
ATOM   4864  HA  LYS D 131     179.495 167.594 299.464  1.00  0.00           H  
ATOM   4865 1HB  LYS D 131     179.324 165.341 300.413  1.00  0.00           H  
ATOM   4866 2HB  LYS D 131     180.783 165.486 299.449  1.00  0.00           H  
ATOM   4867 1HG  LYS D 131     182.087 165.773 301.561  1.00  0.00           H  
ATOM   4868 2HG  LYS D 131     180.578 165.570 302.470  1.00  0.00           H  
ATOM   4869 1HD  LYS D 131     180.274 163.318 301.446  1.00  0.00           H  
ATOM   4870 2HD  LYS D 131     181.806 163.518 300.588  1.00  0.00           H  
ATOM   4871 1HE  LYS D 131     183.014 163.691 302.713  1.00  0.00           H  
ATOM   4872 2HE  LYS D 131     181.496 163.561 303.612  1.00  0.00           H  
ATOM   4873 1HZ  LYS D 131     182.643 161.472 303.510  1.00  0.00           H  
ATOM   4874 2HZ  LYS D 131     181.209 161.353 302.700  1.00  0.00           H  
ATOM   4875 3HZ  LYS D 131     182.628 161.483 301.862  1.00  0.00           H  
ATOM   4876  N   VAL D 132     178.047 167.451 301.598  1.00  0.00           N  
ATOM   4877  CA  VAL D 132     177.226 167.702 302.780  1.00  0.00           C  
ATOM   4878  C   VAL D 132     176.593 166.432 303.302  1.00  0.00           C  
ATOM   4879  O   VAL D 132     175.893 165.743 302.569  1.00  0.00           O  
ATOM   4880  CB  VAL D 132     176.122 168.718 302.479  1.00  0.00           C  
ATOM   4881  CG1 VAL D 132     175.269 168.881 303.692  1.00  0.00           C  
ATOM   4882  CG2 VAL D 132     176.756 170.060 302.034  1.00  0.00           C  
ATOM   4883  H   VAL D 132     177.652 166.973 300.787  1.00  0.00           H  
ATOM   4884  HA  VAL D 132     177.863 168.112 303.566  1.00  0.00           H  
ATOM   4885  HB  VAL D 132     175.497 168.339 301.719  1.00  0.00           H  
ATOM   4886 1HG1 VAL D 132     174.471 169.573 303.502  1.00  0.00           H  
ATOM   4887 2HG1 VAL D 132     174.853 167.919 303.942  1.00  0.00           H  
ATOM   4888 3HG1 VAL D 132     175.859 169.231 304.519  1.00  0.00           H  
ATOM   4889 1HG2 VAL D 132     175.970 170.789 301.821  1.00  0.00           H  
ATOM   4890 2HG2 VAL D 132     177.395 170.436 302.823  1.00  0.00           H  
ATOM   4891 3HG2 VAL D 132     177.353 169.915 301.150  1.00  0.00           H  
ATOM   4892  N   CYS D 133     176.835 166.099 304.559  1.00  0.00           N  
ATOM   4893  CA  CYS D 133     176.288 164.847 305.076  1.00  0.00           C  
ATOM   4894  C   CYS D 133     175.460 165.062 306.331  1.00  0.00           C  
ATOM   4895  O   CYS D 133     175.711 165.980 307.101  1.00  0.00           O  
ATOM   4896  CB  CYS D 133     177.419 163.874 305.367  1.00  0.00           C  
ATOM   4897  SG  CYS D 133     178.483 163.545 303.931  1.00  0.00           S  
ATOM   4898  H   CYS D 133     177.406 166.685 305.156  1.00  0.00           H  
ATOM   4899  HA  CYS D 133     175.642 164.418 304.315  1.00  0.00           H  
ATOM   4900 1HB  CYS D 133     178.042 164.265 306.173  1.00  0.00           H  
ATOM   4901 2HB  CYS D 133     177.000 162.923 305.707  1.00  0.00           H  
ATOM   4902  N   ASN D 134     174.501 164.160 306.544  1.00  0.00           N  
ATOM   4903  CA  ASN D 134     173.693 164.164 307.761  1.00  0.00           C  
ATOM   4904  C   ASN D 134     174.323 163.227 308.812  1.00  0.00           C  
ATOM   4905  O   ASN D 134     174.202 162.008 308.682  1.00  0.00           O  
ATOM   4906  CB  ASN D 134     172.273 163.720 307.469  1.00  0.00           C  
ATOM   4907  CG  ASN D 134     171.430 163.806 308.693  1.00  0.00           C  
ATOM   4908  OD1 ASN D 134     171.452 164.838 309.381  1.00  0.00           O  
ATOM   4909  ND2 ASN D 134     170.732 162.745 309.009  1.00  0.00           N  
ATOM   4910  H   ASN D 134     174.333 163.451 305.821  1.00  0.00           H  
ATOM   4911  HA  ASN D 134     173.654 165.177 308.139  1.00  0.00           H  
ATOM   4912 1HB  ASN D 134     171.841 164.342 306.685  1.00  0.00           H  
ATOM   4913 2HB  ASN D 134     172.274 162.686 307.112  1.00  0.00           H  
ATOM   4914 1HD2 ASN D 134     170.210 162.733 309.884  1.00  0.00           H  
ATOM   4915 2HD2 ASN D 134     170.759 161.911 308.415  1.00  0.00           H  
ATOM   4916  N   PRO D 135     174.923 163.731 309.915  1.00  0.00           N  
ATOM   4917  CA  PRO D 135     175.720 162.959 310.868  1.00  0.00           C  
ATOM   4918  C   PRO D 135     174.933 162.083 311.848  1.00  0.00           C  
ATOM   4919  O   PRO D 135     175.164 162.118 313.056  1.00  0.00           O  
ATOM   4920  CB  PRO D 135     176.453 164.075 311.619  1.00  0.00           C  
ATOM   4921  CG  PRO D 135     175.460 165.216 311.634  1.00  0.00           C  
ATOM   4922  CD  PRO D 135     174.786 165.158 310.272  1.00  0.00           C  
ATOM   4923  HA  PRO D 135     176.439 162.344 310.306  1.00  0.00           H  
ATOM   4924 1HB  PRO D 135     176.728 163.732 312.627  1.00  0.00           H  
ATOM   4925 2HB  PRO D 135     177.388 164.329 311.098  1.00  0.00           H  
ATOM   4926 1HG  PRO D 135     174.744 165.080 312.462  1.00  0.00           H  
ATOM   4927 2HG  PRO D 135     175.978 166.171 311.812  1.00  0.00           H  
ATOM   4928 1HD  PRO D 135     173.730 165.439 310.380  1.00  0.00           H  
ATOM   4929 2HD  PRO D 135     175.326 165.800 309.561  1.00  0.00           H  
ATOM   4930  N   ASP D 136     174.034 161.284 311.290  1.00  0.00           N  
ATOM   4931  CA  ASP D 136     173.265 160.249 311.949  1.00  0.00           C  
ATOM   4932  C   ASP D 136     173.696 158.975 311.257  1.00  0.00           C
[truncated: 730,734 more chars]
